# Supplementary material for: Overexpression of Constans Homologs CO1 and CO2 Fails to Alter Normal Reproductive Onset and Fall Bud Set in Woody Perennial Poplar
Source: PLoS One. 2012 Sep 19;7(9):e45448. doi: 10.1371/journal.pone.0045448 (PMC3446887; doi:10.1371/journal.pone.0045448)
Supplement: Table S2 — List of CO1, CO2, and CO1/CO2 downstream genes and their associated GO annotations. The list is prepared to match Figure 5. (XLS) [file pone.0045448.s006.xls]

## Sheet: Sheet1
Table S2.
	Functional Group	Affymetrix ID	Poplar Gene ID	New Gene ID	Closest Arabidopsis Gene ID	Annotation-TAIR	Microarray data from genetically-manipulated trees											Microarray data from year-round leaf sampling
CO1-downstream genes
	Functional Group	Affymetrix ID	Poplar Gene ID	New Gene ID	Closest Arabidopsis Gene ID	Annotation-TAIR	Microarray data from genetically-manipulated trees											Microarray data from year-round leaf sampling
	Stress/Defense						fold change	num.BPdirect	Level.1.GO.BP	Level.2.GO.BP	Level.3.GO.BP	Level.4.GO.BP	Module	Up/down regulated *				Fstat	rawPvalue	decVsep	febVsep	marVsep	aprVsep	mayVsep	junVsep
		PtpAffx.214237.1.S1_at	fgenesh4_pg.C_LG_XVIII000488	POPTR_0018s02480.1	AT1G80840	Pathogen-induced transcription factor. Binds W-box sequences in vitro. Forms protein complexes with itself and with WRKY40 and WRKY60. Coexpression with WRKY18 or WRKY60 made plants more susceptible to both P. syringae and B. cinerea. WRKY18	0.499731	8	GO:0009611: response to wounding | GO:0006355: regulation of transcription, DNA-dependent | GO:0009751: response to salicylic acid stimulus | GO:0042742: defense response to bacterium | GO:0050691: regulation of defense response to virus by host | GO:0010	GO:0050896: response to stimulus | GO:0008152: metabolic process | GO:0009987: cellular process | GO:0050789: regulation of biological process | GO:0065007: biological regulation | GO:0051704: multi-organism process | GO:0002376: immune system process	GO:0006950: response to stress | GO:0009605: response to external stimulus | GO:0006807: nitrogen compound metabolic process | GO:0009058: biosynthetic process | GO:0019222: regulation of metabolic process | GO:0043170: macromolecule metabolic process | G	GO:0006139: nucleobase, nucleoside, nucleotide and nucleic acid metabolic process | GO:0009059: macromolecule biosynthetic process | GO:0009889: regulation of biosynthetic process | GO:0010467: gene expression | GO:0031323: regulation of cellular metaboli	brown	dark blue				641.692	5.26e-20	0.206378	0.23048	0.171719	4.64372	5.68279	6.63718
		Ptp.4185.1.S1_at			AT1G22640	MYB-type transcription factor (MYB3) that represses phenylpropanoid biosynthesis gene expression protein_coding ARABIDOPSIS THALIANA MYB DOMAIN PROTEIN 3 (ATMYB3);MYB DOMAIN PROTEIN 3 (MYB3)	3.45093	7	GO:0009800: cinnamic acid biosynthetic process | GO:0009611: response to wounding | GO:0009651: response to salt stress | GO:0006355: regulation of transcription, DNA-dependent | GO:0009737: response to abscisic acid stimulus | GO:0009751: response to sal	GO:0008152: metabolic process | GO:0009987: cellular process | GO:0050896: response to stimulus | GO:0050789: regulation of biological process | GO:0065007: biological regulation | GO:0048519: negative regulation of biological process	GO:0009058: biosynthetic process | GO:0019748: secondary metabolic process | GO:0044237: cellular metabolic process | GO:0044238: primary metabolic process | GO:0044281: small molecule metabolic process | GO:0006950: response to stress | GO:0009605: respo	GO:0006082: organic acid metabolic process | GO:0006519: cellular amino acid and derivative metabolic process | GO:0006725: cellular aromatic compound metabolic process | GO:0009698: phenylpropanoid metabolic process | GO:0042180: cellular ketone metaboli	blue	red				14.3434	5.38e-06	-0.995967	-0.995616	-0.571287	-3.2802	-6.28628	-5.93346
		Ptp.4789.1.S1_s_at	estExt_fgenesh4_pg.C_LG_X1852	POPTR_0010s21350.1	AT3G12580	HSP70 (heat shock protein 70); ATP binding; similar to heat shock cognate 70 kDa protein 3 (HSC70-3) (HSP70-3) [Arabidopsis thaliana] (TAIR:AT3G09440.1); similar to heat shock cognate 70 kDa protein 2 (HSC70-2) (HSP70-2) [Arabidopsis thaliana] (TAIR:AT5G02490.1); similar to HSC70-1 (heat shock cognate 70 kDa protein 1)	0.422197	7	GO:0046686: response to cadmium ion | GO:0009408: response to heat | GO:0006457: protein folding | GO:0009617: response to bacterium | GO:0009644: response to high light intensity | GO:0009615: response to virus | GO:0042542: response to hydrogen peroxide	GO:0050896: response to stimulus | GO:0008152: metabolic process | GO:0009987: cellular process | GO:0051704: multi-organism process	GO:0042221: response to chemical stimulus | GO:0006950: response to stress | GO:0009628: response to abiotic stimulus | GO:0043170: macromolecule metabolic process | GO:0044237: cellular metabolic process | GO:0044238: primary metabolic process | GO:00096	GO:0019538: protein metabolic process | GO:0044260: cellular macromolecule metabolic process	blue	dark blue				86.3019	2.73e-12	-3.58389	-2.19832	-2.76321	-3.55521	-3.97744	-2.00451
		PtpAffx.2229.2.S1_at	estExt_Genewise1_v1.C_LG_XIV0250	POPTR_0002s20880.1	AT1G02930	Encodes glutathione transferase belonging to the phi class of GSTs. Naming convention according to Wagner et al. (2002). protein_coding GLUTATHIONE S-TRANSFERASE (ATGSTF6) GLUTATHIONE S-TRANSFERASE (ATGSTF6);GLUTATHIONE S-TRANSFERASE 1 (GST1);EARLY RESPONSIVE TO DEHYDRATION 11 (ERD11);ARABIDOPSIS THALIANA GLUATIONE S-TRANSFERASE F3 (ATGSTF3);GLUTATHIONE S-TRANSFERASE 6 (GSTF6)	0.181193	7	GO:0009651: response to salt stress | GO:0046686: response to cadmium ion | GO:0042742: defense response to bacterium | GO:0009414: response to water deprivation | GO:0006979: response to oxidative stress | GO:0006950: response to stress | GO:0009407: tox	GO:0050896: response to stimulus | GO:0051704: multi-organism process | GO:0008152: metabolic process | GO:0009987: cellular process	GO:0006950: response to stress | GO:0009628: response to abiotic stimulus | GO:0042221: response to chemical stimulus | GO:0009607: response to biotic stimulus | GO:0051707: response to other organism | GO:0009056: catabolic process | GO:0019748: secondar	GO:0009404: toxin metabolic process | GO:0044248: cellular catabolic process	turquoise	dark blue				10.7023	4.07e-05	0.178302	0.108697	0.0344469	0.102349	0.13448	0.177292
		PtpAffx.71061.1.S1_at	gw1.VII.1374.1	POPTR_0007s03890.1	AT1G77120	Catalyzes the reduction of acetaldehyde using NADH as reductant. Requires zinc for activity. Dimer. Anaerobic response polypeptide (ANP). Fermentation. The protein undergoes thiolation following treatment with the oxidant tert-butylhydroperoxide. protein_coding ARABIDOPSIS THALIANA ALCOHOL DEHYDROGENASE (ATADH) ALCOHOL DEHYDROGENASE 1 (ADH1);ALCOHOL DEHYDROGENASE (ADH);ARABIDOPSIS THALIANA ALCOHO…	0.299201	5	GO:0006970: response to osmotic stress | GO:0001666: response to hypoxia | GO:0045333: cellular respiration | GO:0009651: response to salt stress | GO:0046686: response to cadmium ion	GO:0050896: response to stimulus | GO:0008152: metabolic process | GO:0009987: cellular process	GO:0006950: response to stress | GO:0009628: response to abiotic stimulus | GO:0042221: response to chemical stimulus | GO:0044237: cellular metabolic process	GO:0006091: generation of precursor metabolites and energy	blue	dark blue				54.9505	1.3e-10	-2.59444	-3.81244	-1.89435	-5.42856	-5.41112	-6.036
		PtpAffx.993.5.A1_at	eugene3.02320008	POPTR_0012s11610.1	AT5G47910	NADPH/respiratory burst oxidase protein D (RbohD).Interacts with AtrbohF gene to fine tune the spatial control of ROI production and hypersensitive response to cell in and around infection site. protein_coding RESPIRATORY BURST OXIDASE HOMOLOGUE D (RBOHD) RESPIRATORY BURST OXIDASE HOMOLOGUE D (RBOHD); (ATRBOHD)	0.475141	5	GO:0006952: defense response | GO:0009408: response to heat | GO:0006800: oxygen and reactive oxygen species metabolic process | GO:0043069: negative regulation of programmed cell death | GO:0050832: defense response to fungus	GO:0050896: response to stimulus | GO:0008152: metabolic process | GO:0009987: cellular process | GO:0016265: death | GO:0048519: negative regulation of biological process | GO:0050789: regulation of biological process | GO:0065007: biological regulation	GO:0006950: response to stress | GO:0009628: response to abiotic stimulus | GO:0044237: cellular metabolic process | GO:0008219: cell death | GO:0048519: negative regulation of biological process | GO:0048523: negative regulation of cellular process | GO:		turquoise	dark blue				3.46713	0.0186224	0.970422	0.216136	0.0855973	0.0361231	0.0494481	0.0776993
		PtpAffx.109370.1.S1_s_at	fgenesh4_pg.C_scaffold_122000043	POPTR_0015s05430.1	AT1G18330	EARLY-PHYTOCHROME-RESPONSIVE1 protein_coding EARLY-PHYTOCHROME-RESPONSIVE1 (EPR1) EARLY-PHYTOCHROME-RESPONSIVE1 (EPR1)	3.06648	5	GO:0007623: circadian rhythm | GO:0009651: response to salt stress | GO:0009723: response to ethylene stimulus | GO:0045449: regulation of transcription | GO:0046686: response to cadmium ion	GO:0048511: rhythmic process | GO:0050896: response to stimulus | GO:0008152: metabolic process | GO:0009987: cellular process | GO:0050789: regulation of biological process | GO:0065007: biological regulation	GO:0006950: response to stress | GO:0009628: response to abiotic stimulus | GO:0009719: response to endogenous stimulus | GO:0042221: response to chemical stimulus | GO:0006807: nitrogen compound metabolic process | GO:0009058: biosynthetic process | GO:0	GO:0006139: nucleobase, nucleoside, nucleotide and nucleic acid metabolic process | GO:0009059: macromolecule biosynthetic process | GO:0009889: regulation of biosynthetic process | GO:0010467: gene expression | GO:0031323: regulation of cellular metaboli	turquoise	red				44.9382	7.05e-10	1.35737	1.01805	0.113423	0.986693	1.97115	2.22773
		PtpAffx.132628.1.S1_at	estExt_fgenesh4_pg.C_LG_II1537	POPTR_0002s17010.1	AT4G23810	member of WRKY Transcription Factor; Group III protein_coding (WRKY53) (WRKY53); (ATWRKY53)	2.19951	5	GO:0006355: regulation of transcription, DNA-dependent | GO:0009816: defense response to bacterium, incompatible interaction | GO:0045941: positive regulation of transcription | GO:0010200: response to chitin | GO:0031347: regulation of defense response	GO:0008152: metabolic process | GO:0009987: cellular process | GO:0050789: regulation of biological process | GO:0065007: biological regulation | GO:0002376: immune system process | GO:0050896: response to stimulus | GO:0051704: multi-organism process | G	GO:0006807: nitrogen compound metabolic process | GO:0009058: biosynthetic process | GO:0019222: regulation of metabolic process | GO:0043170: macromolecule metabolic process | GO:0044237: cellular metabolic process | GO:0044238: primary metabolic process	GO:0006139: nucleobase, nucleoside, nucleotide and nucleic acid metabolic process | GO:0009059: macromolecule biosynthetic process | GO:0009889: regulation of biosynthetic process | GO:0010467: gene expression | GO:0031323: regulation of cellular metaboli	turquoise	red				1.25758	0.324684	0.135146	0.0715749	0.0327793	0.268206	0.16093	0.301145
		PtpAffx.211578.1.S1_at	gw1.XIV.1477.1	POPTR_0014s08740.1	AT5G24090	acidic endochitinase (CHIB1); Identical to Acidic endochitinase precursor (CHIB1) [Arabidopsis Thaliana] (GB:O22072;GB:O22073;GB:O24614;GB:Q5HYZ8); similar to acidic endochitinase [Arabidopsis lyrata subsp. petraea] (GB:BAC11879.1); contains InterPro domain Glycoside hydrolase	4.33563	5	GO:0009409: response to cold | GO:0009642: response to light intensity | GO:0009611: response to wounding | GO:0009651: response to salt stress | GO:0042631: cellular response to water deprivation	GO:0050896: response to stimulus | GO:0009987: cellular process | GO:0023052: signaling	GO:0006950: response to stress | GO:0009628: response to abiotic stimulus | GO:0009605: response to external stimulus | GO:0007154: cell communication | GO:0042221: response to chemical stimulus | GO:0051716: cellular response to stimulus		turquoise	red				1.72148	0.173171	0.0454438	0.0394082	0.00814526	0.0199419	0.0297123	0.042985
		PtpAffx.211583.1.S1_at	eugene3.00140379	POPTR_0014s08860.1	AT5G24090	acidic endochitinase (CHIB1); Identical to Acidic endochitinase precursor (CHIB1) [Arabidopsis Thaliana] (GB:O22072;GB:O22073;GB:O24614;GB:Q5HYZ8); similar to acidic endochitinase [Arabidopsis lyrata subsp. petraea] (GB:BAC11879.1); contains InterPro domain Glycoside hydrolase	0.295074	5	GO:0009409: response to cold | GO:0009642: response to light intensity | GO:0009611: response to wounding | GO:0009651: response to salt stress | GO:0042631: cellular response to water deprivation	GO:0050896: response to stimulus | GO:0009987: cellular process | GO:0023052: signaling	GO:0006950: response to stress | GO:0009628: response to abiotic stimulus | GO:0009605: response to external stimulus | GO:0007154: cell communication | GO:0042221: response to chemical stimulus | GO:0051716: cellular response to stimulus		turquoise	dark blue				1.12319	0.388025	0.025337	0.58798	0.0112942	0.109076	-0.0117891	0.366812
		Ptp.2463.2.S1_at	estExt_fgenesh4_pg.C_LG_XIII0199	POPTR_0013s03890.1	AT3G04720	Encodes a protein similar to the antifungal chitin-binding protein hevein from rubber tree latex. mRNA levels increase in response to ethylene and turnip crinkle virus infection. protein_coding PATHOGENESIS-RELATED 4 (PR4) PATHOGENESIS-RELATED 4 (PR4);HEVEIN-LIKE (HEL); (PR-4)	8.62753	4	GO:0009651: response to salt stress | GO:0009615: response to virus | GO:0009627: systemic acquired resistance | GO:0009723: response to ethylene stimulus	GO:0050896: response to stimulus | GO:0051704: multi-organism process | GO:0002376: immune system process	GO:0006950: response to stress | GO:0009628: response to abiotic stimulus | GO:0009607: response to biotic stimulus | GO:0051707: response to other organism | GO:0006955: immune response | GO:0009719: response to endogenous stimulus | GO:0042221: response	GO:0045087: innate immune response	turquoise	red				5.55267	0.00206661	0.278084	0.341396	0.00857036	0.0756042	0.0947822	0.245854
		Ptp.4166.1.S1_at	estExt_Genewise1_v1.C_LG_IX3333	POPTR_0009s06460.1	AT2G29500	17.6 kDa class I small heat shock protein (HSP17.6B-CI); similar to 17.8 kDa class I heat shock protein (HSP17.8-CI) [Arabidopsis thaliana] (TAIR:AT1G07400.1); similar to 17.5 kDa class I heat shock protein [Carica papaya] (GB:AAR25848.1); contains InterPro domain HSP20-like chaperone (InterPro:IPR008978); contains InterPro domain Heat shock protein Hsp20 (InterPro:IPR002068) protein_coding	0.126699	4	GO:0009408: response to heat | GO:0006979: response to oxidative stress | GO:0009644: response to high light intensity | GO:0042542: response to hydrogen peroxide	GO:0050896: response to stimulus	GO:0006950: response to stress | GO:0009628: response to abiotic stimulus | GO:0042221: response to chemical stimulus		turquoise	dark blue				5.04624	0.00337782	-0.822333	-0.824312	-0.794015	-1.72562	-1.71898	-1.68041
		Ptp.4476.3.S1_at	fgenesh4_pm.C_scaffold_131000018	POPTR_0005s00690.1	AT5G18170	Encodes the 43 kDa alpha-subunit of the glutamate dehydrogenase with a putative mitochondrial transit polypeptide and NAD(H)- and alpha-ketoglutarate-binding domains. Mitochondrial localization confirmed by subcellular fractionation. Combines in several ratios with GDH2 protein (GDH-beta) to form seven isoenzymes. Catalyzes the cleavage of glycine residues. May be involved in ammonia assimilation…	0.24803	4	GO:0009651: response to salt stress | GO:0046686: response to cadmium ion | GO:0006807: nitrogen compound metabolic process | GO:0009646: response to absence of light	GO:0050896: response to stimulus | GO:0008152: metabolic process	GO:0006950: response to stress | GO:0009628: response to abiotic stimulus | GO:0042221: response to chemical stimulus		turquoise	dark blue				1.71477	0.174759	0.0131382	0.0309803	0.252335	-0.379359	-0.374518	-0.36442
		Ptp.7653.1.S1_a_at	estExt_Genewise1_v1.C_LG_IX3982	POPTR_0187s00240.1	AT2G29500	17.6 kDa class I small heat shock protein (HSP17.6B-CI); similar to 17.8 kDa class I heat shock protein (HSP17.8-CI) [Arabidopsis thaliana] (TAIR:AT1G07400.1); similar to 17.5 kDa class I heat shock protein [Carica papaya] (GB:AAR25848.1); contains InterPro domain HSP20-like chaperone (InterPro:IPR008978); contains InterPro domain Heat shock protein Hsp20 (InterPro:IPR002068) protein_coding	0.383442	4	GO:0009408: response to heat | GO:0006979: response to oxidative stress | GO:0009644: response to high light intensity | GO:0042542: response to hydrogen peroxide	GO:0050896: response to stimulus	GO:0006950: response to stress | GO:0009628: response to abiotic stimulus | GO:0042221: response to chemical stimulus		blue	dark blue				12.2981	1.59e-05	-5.30429	-0.322612	-1.57462	-3.05362	-4.68558	-3.14644
		PtpAffx.14337.1.S1_at	estExt_Genewise1_v1.C_LG_XIII0995	POPTR_0013s02320.2	AT2G29500	17.6 kDa class I small heat shock protein (HSP17.6B-CI); similar to 17.8 kDa class I heat shock protein (HSP17.8-CI) [Arabidopsis thaliana] (TAIR:AT1G07400.1); similar to 17.5 kDa class I heat shock protein [Carica papaya] (GB:AAR25848.1); contains InterPro domain HSP20-like chaperone (InterPro:IPR008978); contains InterPro domain Heat shock protein Hsp20 (InterPro:IPR002068) protein_coding	0.202508	4	GO:0009408: response to heat | GO:0006979: response to oxidative stress | GO:0009644: response to high light intensity | GO:0042542: response to hydrogen peroxide	GO:0050896: response to stimulus	GO:0006950: response to stress | GO:0009628: response to abiotic stimulus | GO:0042221: response to chemical stimulus		turquoise	dark blue				1.53531	0.223063	-0.148052	-0.148926	-0.0998846	0.194528	-0.209839	-0.820587
		PtpAffx.205989.1.S1_s_at	grail3.0024011201	POPTR_0006s01830.1	AT4G16420	#N/A	2.09481	4	GO:0009631: cold acclimation | GO:0042127: regulation of cell proliferation | GO:0009733: response to auxin stimulus | GO:0009735: response to cytokinin stimulus	GO:0050896: response to stimulus | GO:0009987: cellular process | GO:0050789: regulation of biological process | GO:0065007: biological regulation	GO:0006950: response to stress | GO:0009628: response to abiotic stimulus | GO:0008283: cell proliferation | GO:0050789: regulation of biological process | GO:0050794: regulation of cellular process | GO:0009719: response to endogenous stimulus | GO:00422		turquoise	red				7.60388	0.000353196	0.0768889	0.49386	0.472162	0.0468472	0.364634	0.219317
		PtpAffx.211415.1.S1_x_at	grail3.0126003001	POPTR_0014s00720.1	AT5G17680	disease resistance protein (TIR-NBS-LRR class)	0.156662	4	GO:0006915: apoptosis | GO:0007165: signal transduction | GO:0045087: innate immune response | GO:0006952: defense response	GO:0009987: cellular process | GO:0016265: death | GO:0023046: signaling process | GO:0023052: signaling | GO:0050789: regulation of biological process | GO:0065007: biological regulation | GO:0002376: immune system process | GO:0050896: response to stimu	GO:0008219: cell death | GO:0023046: signaling process | GO:0023060: signal transmission | GO:0050789: regulation of biological process | GO:0050794: regulation of cellular process | GO:0006950: response to stress | GO:0006955: immune response		turquoise	dark blue				4.91964	0.00383431	0.109997	0.0857802	0.019716	0.0708782	0.0998932	0.139461
		PtpAffx.215128.1.S1_at	eugene3.01180050	POPTR_0003s08620.1	AT5G33340	Encodes a protein with aspartic protease activity (also known as aspartate-type endopeptidase activity). Overexpression of the gene was shown to lead to salicylic acid (SA)-mediated disease resistance upon exposure to the pathogen Pseudomonas syringae. Moreover	0.171407	4	GO:0006508: proteolysis | GO:0042742: defense response to bacterium | GO:0010310: regulation of hydrogen peroxide metabolic process | GO:0010337: regulation of salicylic acid metabolic process	GO:0008152: metabolic process | GO:0050896: response to stimulus | GO:0051704: multi-organism process | GO:0009987: cellular process | GO:0050789: regulation of biological process | GO:0065007: biological regulation	GO:0043170: macromolecule metabolic process | GO:0044238: primary metabolic process | GO:0006950: response to stress | GO:0009607: response to biotic stimulus | GO:0051707: response to other organism | GO:0019222: regulation of metabolic process | GO:0044	GO:0019538: protein metabolic process | GO:0006800: oxygen and reactive oxygen species metabolic process | GO:0031323: regulation of cellular metabolic process | GO:0006082: organic acid metabolic process | GO:0006725: cellular aromatic compound metabolic	turquoise	dark blue				1.30486	0.304732	0.0281422	0.0216654	0.00589019	0.0468179	0.0328216	0.0388387
		PtpAffx.224186.1.S1_at	gw1.I.3722.1	POPTR_0001s31480.1	AT5G36930	disease resistance protein (TIR-NBS-LRR class)	0.358904	4	GO:0006915: apoptosis | GO:0007165: signal transduction | GO:0045087: innate immune response | GO:0006952: defense response	GO:0009987: cellular process | GO:0016265: death | GO:0023046: signaling process | GO:0023052: signaling | GO:0050789: regulation of biological process | GO:0065007: biological regulation | GO:0002376: immune system process | GO:0050896: response to stimu	GO:0008219: cell death | GO:0023046: signaling process | GO:0023060: signal transmission | GO:0050789: regulation of biological process | GO:0050794: regulation of cellular process | GO:0006950: response to stress | GO:0006955: immune response		turquoise	dark blue				2.21976	0.0886436	0.0272294	0.0187344	0.00434665	0.290861	0.230042	0.775806
		PtpAffx.27422.1.S1_at	grail3.0001103101	POPTR_0009s05450.1	AT2G29500	17.6 kDa class I small heat shock protein (HSP17.6B-CI); similar to 17.8 kDa class I heat shock protein (HSP17.8-CI) [Arabidopsis thaliana] (TAIR:AT1G07400.1); similar to 17.5 kDa class I heat shock protein [Carica papaya] (GB:AAR25848.1); contains InterPro domain HSP20-like chaperone (InterPro:IPR008978); contains InterPro domain Heat shock protein Hsp20 (InterPro:IPR002068) protein_coding	0.149251	4	GO:0009408: response to heat | GO:0006979: response to oxidative stress | GO:0009644: response to high light intensity | GO:0042542: response to hydrogen peroxide	GO:0050896: response to stimulus	GO:0006950: response to stress | GO:0009628: response to abiotic stimulus | GO:0042221: response to chemical stimulus		turquoise	dark blue				2.17896	0.09357	-0.162373	-0.182804	-0.249084	-0.183047	-0.175641	0.188619
		PtpAffx.27422.2.A1_at	estExt_Genewise1_v1.C_LG_IX3637	POPTR_0009s05440.1	AT2G29500	17.6 kDa class I small heat shock protein (HSP17.6B-CI); similar to 17.8 kDa class I heat shock protein (HSP17.8-CI) [Arabidopsis thaliana] (TAIR:AT1G07400.1); similar to 17.5 kDa class I heat shock protein [Carica papaya] (GB:AAR25848.1); contains InterPro domain HSP20-like chaperone (InterPro:IPR008978); contains InterPro domain Heat shock protein Hsp20 (InterPro:IPR002068) protein_coding	0.277844	4	GO:0009408: response to heat | GO:0006979: response to oxidative stress | GO:0009644: response to high light intensity | GO:0042542: response to hydrogen peroxide	GO:0050896: response to stimulus	GO:0006950: response to stress | GO:0009628: response to abiotic stimulus | GO:0042221: response to chemical stimulus		turquoise	dark blue				24.5543	9.47e-08	-1.04905	-0.984191	-0.987007	-1.32926	-1.52757	-0.300622
		PtpAffx.59631.1.S1_s_at	estExt_Genewise1_v1.C_LG_IX0700	POPTR_0009s15020.1	AT2G29500	17.6 kDa class I small heat shock protein (HSP17.6B-CI); similar to 17.8 kDa class I heat shock protein (HSP17.8-CI) [Arabidopsis thaliana] (TAIR:AT1G07400.1); similar to 17.5 kDa class I heat shock protein [Carica papaya] (GB:AAR25848.1); contains InterPro domain HSP20-like chaperone (InterPro:IPR008978); contains InterPro domain Heat shock protein Hsp20 (InterPro:IPR002068) protein_coding	0.246084	4	GO:0009408: response to heat | GO:0006979: response to oxidative stress | GO:0009644: response to high light intensity | GO:0042542: response to hydrogen peroxide	GO:0050896: response to stimulus	GO:0006950: response to stress | GO:0009628: response to abiotic stimulus | GO:0042221: response to chemical stimulus		blue	dark blue				6.93803	0.000604973	-0.305892	-0.563977	-1.70563	-3.36112	-3.3546	-2.93387
		PtpAffx.80734.1.A1_at	estExt_fgenesh4_pg.C_LG_II1536	POPTR_0002s17000.1	AT4G01070	the glycosyltransferase (UGT72B1) is involved in metabolizing xenobiotica (chloroaniline and chlorophenole). Comparison between wild type and knock-out mutant demonstrates the central role of this gene for metabolizing chloroaniline but significantly less for chlorophenole. The glucosyltransferase preferred UDP-xylose over UDP-glucose indicating its (additional) functioning as a xylosyltransferas…	2.19083	4	GO:0009651: response to salt stress | GO:0009636: response to toxin | GO:0006805: xenobiotic metabolic process | GO:0042178: xenobiotic catabolic process	GO:0050896: response to stimulus | GO:0008152: metabolic process | GO:0009987: cellular process	GO:0006950: response to stress | GO:0009628: response to abiotic stimulus | GO:0042221: response to chemical stimulus | GO:0044237: cellular metabolic process | GO:0051716: cellular response to stimulus | GO:0009056: catabolic process	GO:0006805: xenobiotic metabolic process | GO:0044248: cellular catabolic process	brown	red				216.195	8.66e-16	0.0164921	0.0122554	-0.00994408	5.6207	6.72839	5.13635
		PtpAffx.97168.1.A1_at	gw1.86.245.1	POPTR_0004s23980.1	AT5G37500	encodes a guard cell outward potassium channel. Mutants have increased water consumption and limited stomatal closure in response to abscisic and jasmonic acids. It forms a heteromeric K(out) channels with SKOR. The gene is expressed ubiquitously in root and the vasculature and guard cells of leaves. Expression is suppressed during agrobacterium-induced tumor formation and increased in response t…	0.48716	4	GO:0009409: response to cold | GO:0009414: response to water deprivation | GO:0009737: response to abscisic acid stimulus | GO:0009753: response to jasmonic acid stimulus	GO:0050896: response to stimulus	GO:0006950: response to stress | GO:0009628: response to abiotic stimulus | GO:0042221: response to chemical stimulus | GO:0009719: response to endogenous stimulus		turquoise	dark blue				2.79571	0.0421244	0.0427944	0.0363634	0.00535073	0.0319487	0.0450146	0.062331
		PtpAffx.99692.1.S1_at			AT5G36930	disease resistance protein (TIR-NBS-LRR class)	5.27741	4	GO:0006915: apoptosis | GO:0007165: signal transduction | GO:0045087: innate immune response | GO:0006952: defense response	GO:0009987: cellular process | GO:0016265: death | GO:0023046: signaling process | GO:0023052: signaling | GO:0050789: regulation of biological process | GO:0065007: biological regulation | GO:0002376: immune system process | GO:0050896: response to stimu	GO:0008219: cell death | GO:0023046: signaling process | GO:0023060: signal transmission | GO:0050789: regulation of biological process | GO:0050794: regulation of cellular process | GO:0006950: response to stress | GO:0006955: immune response		turquoise	red				5.49394	0.00218505	0.12471	0.112825	0.00984197	0.079807	0.126343	0.26306
		PtpAffx.121276.1.A1_at	fgenesh4_pg.C_LG_XIX000232	POPTR_0019s03920.1	AT3G11480	The gene encodes a SABATH methyltransferase that methylates both salicylic acid and benzoic acid. It is highly expressed in flowers	2.83133	3	GO:0006952: defense response | GO:0009611: response to wounding | GO:0051707: response to other organism	GO:0050896: response to stimulus | GO:0051704: multi-organism process	GO:0006950: response to stress | GO:0009605: response to external stimulus | GO:0009607: response to biotic stimulus		turquoise	red				2.45783	0.0648767	0.124438	0.0600036	0.184403	0.597174	0.260564	0.299158
		PtpAffx.1564.1.A1_at	estExt_fgenesh4_pg.C_LG_XIV0888	POPTR_0014s14690.2	AT3G25230	Encodes a a high molecular weight member of the FK506 binding protein (FKBP) family. It has three FKBP12-like domains	0.324869	3	GO:0046686: response to cadmium ion | GO:0009408: response to heat | GO:0009611: response to wounding	GO:0050896: response to stimulus	GO:0042221: response to chemical stimulus | GO:0006950: response to stress | GO:0009628: response to abiotic stimulus | GO:0009605: response to external stimulus		blue	dark blue				50.8081	2.52e-10	-2.04019	-1.96026	-2.53503	-4.26853	-5.23217	-3.29449
		PtpAffx.161604.1.S1_s_at	estExt_fgenesh4_pm.C_290064	POPTR_0001s03040.1	AT3G60190	Encodes a dynamin-like protein that is involved in mitochondrial morphogenesis and pollen development. Protein is localized as speckles in the cytoplasm	6.29595	3	GO:0016192: vesicle-mediated transport | GO:0050832: defense response to fungus | GO:0046686: response to cadmium ion	GO:0009987: cellular process | GO:0051179: localization | GO:0051234: establishment of localization | GO:0050896: response to stimulus | GO:0051704: multi-organism process	GO:0006810: transport | GO:0051234: establishment of localization | GO:0006950: response to stress | GO:0009607: response to biotic stimulus | GO:0051707: response to other organism | GO:0042221: response to chemical stimulus		blue	red				44.804	7.22e-10	-1.10678	-0.727011	-0.970607	-4.39163	-4.2139	-4.12662
		PtpAffx.20806.1.S1_at	estExt_Genewise1_v1.C_LG_III1704	POPTR_0003s06870.1	AT1G54050	17.4 kDa class III heat shock protein (HSP17.4-CIII); similar to AT-HSP17.6A (Arabidopsis thaliana heat shock protein 17.6A) [Arabidopsis thaliana] (TAIR:AT5G12030.1); similar to unnamed protein product [Vitis vinifera] (GB:CAO45570.1); similar to hypothetical protein [Vitis vinifera] (GB:CAN61792.1); contains InterPro domain HSP20-like chaperone (InterPro:IPR008978); contains InterPro domain Hea…	0.247826	3	GO:0009408: response to heat | GO:0009644: response to high light intensity | GO:0042542: response to hydrogen peroxide	GO:0050896: response to stimulus	GO:0006950: response to stress | GO:0009628: response to abiotic stimulus | GO:0042221: response to chemical stimulus		blue	dark blue				57.9724	8.27e-11	-0.0538985	-2.17603	-4.19941	-2.9176	-3.61355	-3.64364
		PtpAffx.212123.1.S1_s_at	gw1.XIX.424.1	POPTR_0019s03080.1	AT1G12280	disease resistance protein (CC-NBS-LRR class)	0.0853104	3	GO:0006915: apoptosis | GO:0006499: N-terminal protein myristoylation | GO:0006952: defense response	GO:0009987: cellular process | GO:0016265: death | GO:0008152: metabolic process | GO:0050896: response to stimulus	GO:0008219: cell death | GO:0009058: biosynthetic process | GO:0043170: macromolecule metabolic process | GO:0044237: cellular metabolic process | GO:0044238: primary metabolic process | GO:0006950: response to stress	GO:0009059: macromolecule biosynthetic process | GO:0019538: protein metabolic process | GO:0043412: macromolecule modification | GO:0044249: cellular biosynthetic process | GO:0044260: cellular macromolecule metabolic process	turquoise	dark blue				3.04296	0.0309838	0.0928442	0.0661404	0.00937887	0.0537558	0.109373	0.0942909
		PtpAffx.216479.1.S1_at	gw1.14561.2.1		AT4G37910	MTHSC70-1 (mitochondrial heat shock protein 70-1); ATP binding / unfolded protein binding; similar to mtHSC70-2 (HEAT SHOCK PROTEIN 70)	2.27286	3	GO:0009651: response to salt stress | GO:0046686: response to cadmium ion | GO:0006457: protein folding	GO:0050896: response to stimulus | GO:0008152: metabolic process | GO:0009987: cellular process	GO:0006950: response to stress | GO:0009628: response to abiotic stimulus | GO:0042221: response to chemical stimulus | GO:0043170: macromolecule metabolic process | GO:0044237: cellular metabolic process | GO:0044238: primary metabolic process	GO:0019538: protein metabolic process | GO:0044260: cellular macromolecule metabolic process	turquoise	red				1.3353	0.2925	-0.0560971	-0.0725697	-0.0905434	-0.0809891	-0.0692554	-0.0643599
		PtpAffx.222637.1.S1_at	gw1.7037.2.1		AT4G24770	Encodes a chloroplast RNA-binding protein. A substrate of the type III effector HopU1 (mono-ADP-ribosyltransferase). protein_coding 31-KDA RNA BINDING PROTEIN (RBP31) 31-KDA RNA BINDING PROTEIN (RBP31);ARABIDOPSIS THALIANA RNA BINDING PROTEIN	0.340664	3	GO:0009451: RNA modification | GO:0006396: RNA processing | GO:0045087: innate immune response	GO:0008152: metabolic process | GO:0009987: cellular process | GO:0002376: immune system process | GO:0050896: response to stimulus	GO:0006807: nitrogen compound metabolic process | GO:0043170: macromolecule metabolic process | GO:0044237: cellular metabolic process | GO:0044238: primary metabolic process | GO:0006950: response to stress | GO:0006955: immune response	GO:0006139: nucleobase, nucleoside, nucleotide and nucleic acid metabolic process | GO:0043412: macromolecule modification | GO:0044260: cellular macromolecule metabolic process | GO:0010467: gene expression	turquoise	dark blue				1.51955	0.227893	0.0360327	0.0244211	0.00595382	0.0254976	0.0934349	0.0537937
		PtpAffx.225519.1.S1_x_at	gw1.308.4.1	POPTR_0005s03120.1	AT4G16990	#N/A	0.287873	3	GO:0006952: defense response | GO:0009817: defense response to fungus, incompatible interaction | GO:0052542: callose deposition during defense response	GO:0050896: response to stimulus | GO:0002376: immune system process | GO:0051704: multi-organism process | GO:0051179: localization	GO:0006950: response to stress | GO:0006955: immune response | GO:0009607: response to biotic stimulus | GO:0051707: response to other organism | GO:0033036: macromolecule localization	GO:0045087: innate immune response	turquoise	dark blue				2.53678	0.0585788	0.0527533	0.0433809	0.00293594	0.0515962	0.0253609	0.262981
		PtpAffx.5671.4.A1_a_at	eugene3.00440247	POPTR_0017s01160.1	AT5G52640	Encodes a cytosolic heat shock protein AtHSP90.1. AtHSP90.1 interacts with disease resistance signaling components SGT1b and RAR1 and is required for RPS2-mediated resistance. protein_coding HEAT SHOCK PROTEIN 90.1 (ATHSP90.1) HEAT SHOCK PROTEIN 81-1 (HSP81-1); (ATHS83); (HSP81.1);HEAT SHOCK PROTEIN 83 (HSP83);HEAT SHOCK PROTEIN 90.1 (ATHSP90.1)	0.242146	3	GO:0009408: response to heat | GO:0046685: response to arsenic | GO:0042742: defense response to bacterium	GO:0050896: response to stimulus | GO:0051704: multi-organism process	GO:0006950: response to stress | GO:0009628: response to abiotic stimulus | GO:0042221: response to chemical stimulus | GO:0009607: response to biotic stimulus | GO:0051707: response to other organism		green	dark blue				108.816	3.65e-13	-5.38117	-3.4422	-4.58993	-8.06565	-9.17425	-6.12691
		PtpAffx.133458.1.A1_at	fgenesh4_pm.C_LG_I001004	POPTR_0001s32030.1	AT1G12210	RFL1 has high sequence similarity to the adjacent disease resistance (R) gene RPS5. protein_coding RPS5-like 1 (RFL1) RPS5-like 1 (RFL1)	4.4262	3	GO:0006952: defense response | GO:0006499: N-terminal protein myristoylation | GO:0009617: response to bacterium	GO:0050896: response to stimulus | GO:0008152: metabolic process | GO:0009987: cellular process | GO:0051704: multi-organism process	GO:0006950: response to stress | GO:0009058: biosynthetic process | GO:0043170: macromolecule metabolic process | GO:0044237: cellular metabolic process | GO:0044238: primary metabolic process | GO:0009607: response to biotic stimulus | GO:0051707: respon	GO:0009059: macromolecule biosynthetic process | GO:0019538: protein metabolic process | GO:0043412: macromolecule modification | GO:0044249: cellular biosynthetic process | GO:0044260: cellular macromolecule metabolic process	turquoise	red				4.36153	0.00684073	0.0297095	0.0501942	-0.0687247	0.463398	0.0775541	0.297126
		PtpAffx.204172.1.S1_at	fgenesh4_pg.C_LG_IV001213	POPTR_0004s11730.1	AT5G67450	Encodes zinc-finger protein. mRNA levels are elevated in response to low temperature	3.7025	3	GO:0009409: response to cold | GO:0042538: hyperosmotic salinity response | GO:0010200: response to chitin	GO:0050896: response to stimulus	GO:0006950: response to stress | GO:0009628: response to abiotic stimulus | GO:0042221: response to chemical stimulus		turquoise	red				1.58059	0.209742	0.195594	-0.00261633	-0.0504007	-0.0474214	-0.0118767	0.00214014
		Ptp.1554.1.S1_at	eugene3.08140001	POPTR_0019s02180.1	AT4G27220	disease resistance protein (NBS-LRR class)	8.95383	2	GO:0006915: apoptosis | GO:0006952: defense response	GO:0009987: cellular process | GO:0016265: death | GO:0050896: response to stimulus	GO:0008219: cell death | GO:0006950: response to stress		turquoise	red				3.47293	0.0184962	0.140777	0.0744795	-0.0344131	0.0816641	0.162488	0.209571
		Ptp.3850.1.S1_at	estExt_fgenesh4_pg.C_LG_X1001	POPTR_0010s12110.1	AT1G70850	#N/A	0.363657	2	GO:0006952: defense response | GO:0009607: response to biotic stimulus	GO:0050896: response to stimulus	GO:0006950: response to stress		turquoise	dark blue				3.99281	0.0102194	-0.0808456	-0.0747133	-0.0873682	0.803824	-0.198095	-0.282833
		Ptp.84.2.A1_at	estExt_fgenesh4_pg.C_LG_XVIII1173	POPTR_0018s13740.1	AT1G07400	17.8 kDa class I heat shock protein (HSP17.8-CI); similar to 17.6 kDa class I heat shock protein (HSP17.6A-CI) [Arabidopsis thaliana] (TAIR:AT1G59860.1); similar to 17.5 kDa class I heat shock protein [Carica papaya] (GB:AAR25848.1); contains InterPro domain HSP20-like chaperone (InterPro:IPR008978); contains InterPro domain Heat shock protein Hsp20 (InterPro:IPR002068) protein_coding	0.487172	2	GO:0009408: response to heat | GO:0006979: response to oxidative stress	GO:0050896: response to stimulus	GO:0006950: response to stress | GO:0009628: response to abiotic stimulus | GO:0042221: response to chemical stimulus		turquoise	dark blue				1.08728	0.40668	0.0296109	0.0286483	0.00593024	0.0992121	0.190339	0.057212
		PtpAffx.111863.1.S1_at	gw1.II.1265.1	POPTR_0002s11860.1	AT5G67590	Mutant leaves have a reduced capacity for cold acclimation	0.379105	2	GO:0009631: cold acclimation | GO:0006970: response to osmotic stress	GO:0050896: response to stimulus	GO:0006950: response to stress | GO:0009628: response to abiotic stimulus		turquoise	dark blue				23.9769	1.14e-07	-1.2021	-0.210524	-1.07497	-0.734853	-0.396579	0.363998
		PtpAffx.201526.1.S1_at	gw1.II.3343.1	POPTR_0002s00800.1	AT2G33670	A member of a large family of seven-transmembrane domain proteins specific to plants	0.162198	2	GO:0008219: cell death | GO:0006952: defense response	GO:0009987: cellular process | GO:0016265: death | GO:0050896: response to stimulus	GO:0006950: response to stress		turquoise	dark blue				21.5471	2.61e-07	-0.751382	-0.75154	-0.764148	-0.897777	-0.847778	-0.865354
		PtpAffx.204026.1.S1_at	gw1.IV.3905.1	POPTR_0004s07530.1	AT3G14470	disease resistance protein (NBS-LRR class)	0.237726	2	GO:0006915: apoptosis | GO:0006952: defense response	GO:0009987: cellular process | GO:0016265: death | GO:0050896: response to stimulus	GO:0008219: cell death | GO:0006950: response to stress		turquoise	dark blue				4.88786	0.00395931	0.0487641	0.0821098	0.0125824	0.0432501	0.0636234	0.0720116
		PtpAffx.205114.1.S1_at	gw1.V.2426.1	POPTR_0185s00210.1	AT4G27190	disease resistance protein (NBS-LRR class)	0.155498	2	GO:0006915: apoptosis | GO:0006952: defense response	GO:0009987: cellular process | GO:0016265: death | GO:0050896: response to stimulus	GO:0008219: cell death | GO:0006950: response to stress		turquoise	dark blue				3.71235	0.014017	0.0711617	0.0524672	0.0195334	0.0567992	0.0724429	0.097731
		PtpAffx.206867.1.S1_at	fgenesh4_pg.C_LG_VI001965	POPTR_0006s28660.1	AT3G14460	disease resistance protein (NBS-LRR class)	4.01823	2	GO:0006915: apoptosis | GO:0006952: defense response	GO:0009987: cellular process | GO:0016265: death | GO:0050896: response to stimulus	GO:0008219: cell death | GO:0006950: response to stress		turquoise	red				2.01427	0.116579	0.0550055	0.0543606	0.0476495	0.0756644	0.111336	0.107746
		PtpAffx.211174.1.S1_at	eugene3.00130839	POPTR_0001s44260.1	AT4G27190	disease resistance protein (NBS-LRR class)	0.191931	2	GO:0006915: apoptosis | GO:0006952: defense response	GO:0009987: cellular process | GO:0016265: death | GO:0050896: response to stimulus	GO:0008219: cell death | GO:0006950: response to stress		turquoise	dark blue				1.01464	0.446715	0.00668851	0.0121292	-0.021976	0.00871997	0.0120341	0.0314085
		PtpAffx.218824.1.S1_x_at	eugene3.02160016	POPTR_0001s43820.1	AT4G27220	disease resistance protein (NBS-LRR class)	3.78404	2	GO:0006915: apoptosis | GO:0006952: defense response	GO:0009987: cellular process | GO:0016265: death | GO:0050896: response to stimulus	GO:0008219: cell death | GO:0006950: response to stress		turquoise	red				2.15835	0.0961679	0.0670412	0.213413	0.0194594	0.0385632	0.0387184	0.219065
		PtpAffx.218873.1.S1_s_at	fgenesh4_pg.C_scaffold_20069000001	POPTR_0001s42470.1	AT4G27190	disease resistance protein (NBS-LRR class)	0.359597	2	GO:0006915: apoptosis | GO:0006952: defense response	GO:0009987: cellular process | GO:0016265: death | GO:0050896: response to stimulus	GO:0008219: cell death | GO:0006950: response to stress		turquoise	dark blue				2.11458	0.101939	0.0682948	0.0254587	0.000516186	0.0308254	0.0291301	0.107976
		PtpAffx.223051.1.S1_at	fgenesh4_pg.C_scaffold_803000002	POPTR_0013s04980.1	AT2G20340	tyrosine decarboxylase	2.99516	2	GO:0006520: cellular amino acid metabolic process | GO:0009611: response to wounding	GO:0008152: metabolic process | GO:0009987: cellular process | GO:0050896: response to stimulus	GO:0006807: nitrogen compound metabolic process | GO:0044237: cellular metabolic process | GO:0044238: primary metabolic process | GO:0044281: small molecule metabolic process | GO:0006950: response to stress | GO:0009605: response to external stimulus	GO:0006082: organic acid metabolic process | GO:0006519: cellular amino acid and derivative metabolic process | GO:0009308: amine metabolic process | GO:0034641: cellular nitrogen compound metabolic process | GO:0042180: cellular ketone metabolic process	turquoise	red				1.74817	0.167006	0.0234004	0.0277508	0.00578342	0.43433	-0.131472	-0.191334
		PtpAffx.223051.1.S1_s_at	eugene3.00130520	POPTR_0013s04970.1	AT4G28680	#N/A	2.11593	2	GO:0006520: cellular amino acid metabolic process | GO:0006950: response to stress	GO:0008152: metabolic process | GO:0009987: cellular process | GO:0050896: response to stimulus	GO:0006807: nitrogen compound metabolic process | GO:0044237: cellular metabolic process | GO:0044238: primary metabolic process | GO:0044281: small molecule metabolic process	GO:0006082: organic acid metabolic process | GO:0006519: cellular amino acid and derivative metabolic process | GO:0009308: amine metabolic process | GO:0034641: cellular nitrogen compound metabolic process | GO:0042180: cellular ketone metabolic process	turquoise	red				5.5075	0.00215705	-0.19174	-0.137944	-0.0265857	1.46815	0.165143	-1.31952
		PtpAffx.223217.1.S1_at	grail3.0861000501		AT1G48030	#N/A	2.58521	2	GO:0009416: response to light stimulus | GO:0046686: response to cadmium ion	GO:0050896: response to stimulus	GO:0009628: response to abiotic stimulus | GO:0042221: response to chemical stimulus		turquoise	red				1.1744	0.362699	0.0349392	0.0207494	0.0030824	0.0135528	0.022245	0.0310362
		PtpAffx.224393.1.S1_at	fgenesh4_pg.C_LG_IV000696	POPTR_0004s08620.1	AT3G14460	disease resistance protein (NBS-LRR class)	0.392455	2	GO:0006915: apoptosis | GO:0006952: defense response	GO:0009987: cellular process | GO:0016265: death | GO:0050896: response to stimulus	GO:0008219: cell death | GO:0006950: response to stress		turquoise	dark blue				0.865035	0.538725	0.0186233	0.0185194	0.152913	0.15069	0.223179	0.169618
		PtpAffx.224902.1.S1_a_at	fgenesh4_pg.C_LG_XIX000018	POPTR_0019s01050.1	AT4G27190	disease resistance protein (NBS-LRR class)	0.409812	2	GO:0006915: apoptosis | GO:0006952: defense response	GO:0009987: cellular process | GO:0016265: death | GO:0050896: response to stimulus	GO:0008219: cell death | GO:0006950: response to stress		turquoise	dark blue				2.70819	0.0470487	0.0574256	0.056452	0.00848162	0.0492815	0.0706267	0.0878837
		PtpAffx.225122.1.S1_at	fgenesh4_pg.C_scaffold_107000091	POPTR_0001s41550.1	AT4G27220	disease resistance protein (NBS-LRR class)	3.0355	2	GO:0006915: apoptosis | GO:0006952: defense response	GO:0009987: cellular process | GO:0016265: death | GO:0050896: response to stimulus	GO:0008219: cell death | GO:0006950: response to stress		turquoise	red				1.13361	0.382748	0.20837	-0.0197833	-0.201027	0.16198	-0.0386078	-0.0220731
		PtpAffx.225517.1.S1_at	gw1.305.34.1	POPTR_0178s00230.1	AT3G14460	disease resistance protein (NBS-LRR class)	5.19873	2	GO:0006915: apoptosis | GO:0006952: defense response	GO:0009987: cellular process | GO:0016265: death | GO:0050896: response to stimulus	GO:0008219: cell death | GO:0006950: response to stress		turquoise	red				1.1637	0.367865	0.0142068	0.0215903	-0.0171977	-0.000246945	0.0136815	0.0200615
		PtpAffx.225833.1.S1_x_at	fgenesh4_pg.C_scaffold_3919000001	POPTR_0154s00230.1	AT3G14470	disease resistance protein (NBS-LRR class)	0.487336	2	GO:0006915: apoptosis | GO:0006952: defense response	GO:0009987: cellular process | GO:0016265: death | GO:0050896: response to stimulus	GO:0008219: cell death | GO:0006950: response to stress		turquoise	dark blue				7.4741	0.000391318	-1.02007	-1.16814	-1.451	-2.08713	-1.85002	-1.78974
		PtpAffx.24863.1.A1_at	eugene3.00050208	POPTR_0007s06170.1	AT5G26220	ChaC-like family protein; similar to ChaC-like family protein [Arabidopsis thaliana] (TAIR:AT4G31290.1); similar to ChaC-like family protein-like [Solanum tuberosum] (GB:ABB87104.1); similar to meloidogyne-induced giant cell protein-like protein [Solanum tuberosum] (GB:ABA46779.1); contains InterPro domain ChaC-like protein (InterPro:IPR006840) protein_coding	2.09756	2	GO:0046686: response to cadmium ion | GO:0010288: response to lead ion	GO:0050896: response to stimulus	GO:0042221: response to chemical stimulus		turquoise	red				0.250239	0.952881	0.0662428	0.0580343	0.04459	0.0774791	-0.0432306	-0.000890646
		PtpAffx.32356.3.S1_at	grail3.0024032801	POPTR_0006s04670.1	AT3G57260	beta 1	0.224006	2	GO:0009409: response to cold | GO:0009627: systemic acquired resistance	GO:0050896: response to stimulus | GO:0002376: immune system process | GO:0051704: multi-organism process	GO:0006950: response to stress | GO:0009628: response to abiotic stimulus | GO:0006955: immune response | GO:0009607: response to biotic stimulus | GO:0051707: response to other organism	GO:0045087: innate immune response	turquoise	dark blue				7.53909	0.000371687	0.12539	0.137903	0.0666902	0.77703	0.319467	0.274757
		Ptp.404.1.S1_at	eugene3.00091464	POPTR_0009s02360.1	AT3G56850	Encodes an ABA-responsive element binding protein with a bZIP domain. Located in the nucleus and expressed in the embryo during seed maturation. protein_coding ABA-RESPONSIVE ELEMENT BINDING PROTEIN 3 (AREB3) ABA-RESPONSIVE ELEMENT BINDING PROTEIN 3 (AREB3); (DPBF3)	0.489165	2	GO:0006950: response to stress | GO:0006355: regulation of transcription, DNA-dependent	GO:0050896: response to stimulus | GO:0008152: metabolic process | GO:0009987: cellular process | GO:0050789: regulation of biological process | GO:0065007: biological regulation	GO:0006807: nitrogen compound metabolic process | GO:0009058: biosynthetic process | GO:0019222: regulation of metabolic process | GO:0043170: macromolecule metabolic process | GO:0044237: cellular metabolic process | GO:0044238: primary metabolic process	GO:0006139: nucleobase, nucleoside, nucleotide and nucleic acid metabolic process | GO:0009059: macromolecule biosynthetic process | GO:0009889: regulation of biosynthetic process | GO:0010467: gene expression | GO:0031323: regulation of cellular metaboli	turquoise	dark blue				2.18403	0.0929424	0.0856469	0.0584476	0.0132093	0.0203131	0.0487548	0.0857121
		Ptp.7406.1.S1_at			AT3G53870	40S ribosomal protein S3 (RPS3B); Identical to 40S ribosomal protein S3-2 (RPS3B) [Arabidopsis Thaliana] (GB:Q9M339); similar to 40S ribosomal protein S3 (RPS3A) [Arabidopsis thaliana] (TAIR:AT2G31610.1); similar to unnamed protein product [Vitis vinifera] (GB:CAO65275.1); contains InterPro domain K Homology	0.26732	2	GO:0009651: response to salt stress | GO:0006412: translation	GO:0050896: response to stimulus | GO:0008152: metabolic process | GO:0009987: cellular process	GO:0006950: response to stress | GO:0009628: response to abiotic stimulus | GO:0009058: biosynthetic process | GO:0043170: macromolecule metabolic process | GO:0044237: cellular metabolic process | GO:0044238: primary metabolic process	GO:0009059: macromolecule biosynthetic process | GO:0010467: gene expression | GO:0019538: protein metabolic process | GO:0044249: cellular biosynthetic process | GO:0044260: cellular macromolecule metabolic process	turquoise	dark blue				0.379679	0.882412	0.0145793	0.0132016	0.00839266	0.0133899	0.0192309	0.024193
		PtpAffx.134361.1.A1_s_at	eugene3.00031141	POPTR_0003s14170.1	AT1G64500	glutaredoxin family protein; similar to glutaredoxin family protein [Arabidopsis thaliana] (TAIR:AT4G10630.1); similar to hypothetical protein [Vitis vinifera] (GB:CAN65189.1); contains InterPro domain Thioredoxin-like fold (InterPro:IPR012336); contains InterPro domain Thioredoxin fold (InterPro:IPR012335); contains InterPro domain Glutaredoxin; (InterPro:IPR002109) protein_coding	2.99086	2	GO:0006499: N-terminal protein myristoylation | GO:0045454: cell redox homeostasis	GO:0008152: metabolic process | GO:0009987: cellular process | GO:0050789: regulation of biological process | GO:0065007: biological regulation	GO:0009058: biosynthetic process | GO:0043170: macromolecule metabolic process | GO:0044237: cellular metabolic process | GO:0044238: primary metabolic process | GO:0019725: cellular homeostasis | GO:0050789: regulation of biological process | GO:0050794:	GO:0009059: macromolecule biosynthetic process | GO:0019538: protein metabolic process | GO:0043412: macromolecule modification | GO:0044249: cellular biosynthetic process | GO:0044260: cellular macromolecule metabolic process	brown	red				144.013	3.13e-14	-1.03939	-0.955231	-0.37041	4.60721	5.4662	5.21927
		PtpAffx.201360.1.S1_at	eugene3.00012800	POPTR_0001s47800.1	AT4G27220	disease resistance protein (NBS-LRR class)	3.61432	2	GO:0006915: apoptosis | GO:0006952: defense response	GO:0009987: cellular process | GO:0016265: death | GO:0050896: response to stimulus	GO:0008219: cell death | GO:0006950: response to stress		turquoise	red				3.16082	0.0268359	0.0377856	0.0422718	0.00467747	0.0442569	0.0768537	0.0794081
		Ptp.3898.1.S1_at	gw1.XVI.2023.1	POPTR_0016s06400.1	AT3G11930	#N/A	2.46364	1	GO:0006950: response to stress	GO:0050896: response to stimulus			turquoise	red				1.04873	0.427547	0.0367454	0.0211795	0.0264832	0.0397375	0.044767	0.0568976
		Ptp.7290.1.S1_at	estExt_fgenesh4_pm.C_LG_IX0405	POPTR_0009s08190.1	AT2G23970	defense-related protein	0.337671	1	GO:0006952: defense response	GO:0050896: response to stimulus	GO:0006950: response to stress		turquoise	dark blue				4.61993	0.00521067	0.335486	0.148185	0.0448536	0.101795	0.12752	0.324915
		PtpAffx.115708.1.S1_at			AT4G17070	peptidyl-prolyl cis-trans isomerase; similar to unnamed protein product [Vitis vinifera] (GB:CAO17805.1); contains InterPro domain Cyclophilin-like (InterPro:IPR015891); contains InterPro domain Peptidyl-prolyl cis-trans isomerase	3.58114	1	GO:0006979: response to oxidative stress	GO:0050896: response to stimulus	GO:0006950: response to stress | GO:0042221: response to chemical stimulus		turquoise	red				2.02325	0.115184	0.0256758	0.00993063	-0.0136283	0.0248143	0.037815	0.0456079
		PtpAffx.200394.1.S1_at	fgenesh4_pg.C_LG_I000861	POPTR_0001s10110.1	AT2G14170	Arabidopsis thaliana methylmalonate-semialdehyde dehydrogenase protein_coding (ALDH6B2) (ALDH6B2)	2.28036	1	GO:0006979: response to oxidative stress	GO:0050896: response to stimulus	GO:0006950: response to stress | GO:0042221: response to chemical stimulus		turquoise	red				1.9506	0.126998	0.194277	0.133131	0.0242672	0.150619	0.0874561	0.167787
		PtpAffx.201637.1.S1_at	gw1.II.2473.1	POPTR_0002s03260.1	AT1G44970	peroxidase	0.424191	1	GO:0006979: response to oxidative stress	GO:0050896: response to stimulus	GO:0006950: response to stress | GO:0042221: response to chemical stimulus		turquoise	dark blue				2.66669	0.0495964	0.068613	0.0390287	0.00979933	0.0163294	0.02835	0.0404122
		PtpAffx.201643.1.S1_at	eugene3.00020306	POPTR_0002s03460.1	AT1G19610	LCR78/PDF1.4 (Low-molecular-weight cysteine-rich 78); Identical to Low-molecular-weight cysteine-rich protein LCR78 precursor (LCR78) [Arabidopsis Thaliana] (GB:P82787;GB:Q8VZQ7;GB:Q9FWR6); similar to LCR67/PDF1.1 (Low-molecular-weight cysteine-rich 67) [Arabidopsis thaliana] (TAIR:AT1G75830.1); similar to hypothetical protein [Vitis vinifera] (GB:CAN64556.1); contains InterPro domain Gamma thion…	0.147656	1	GO:0006952: defense response	GO:0050896: response to stimulus	GO:0006950: response to stress		turquoise	dark blue				2.03236	0.113784	0.0369691	0.0340013	0.00425352	0.0282168	0.13603	0.207801
		PtpAffx.205205.1.S1_at	gw1.V.3011.1	POPTR_0005s08380.1	AT4G39660	alanine:glyoxylate aminotransferase 2 homolog (AGT2) mRNA	7.82912	1	GO:0046686: response to cadmium ion	GO:0050896: response to stimulus	GO:0042221: response to chemical stimulus		turquoise	red				1.39392	0.270239	0.117405	0.0304843	-0.0211464	0.0624861	0.465986	0.21868
		PtpAffx.206805.1.S1_at	eugene3.00061881	POPTR_0896s00200.1	AT3G14310	encodes a pectin methylesterase protein_coding (ATPME3) (ATPME3)	7.31528	1	GO:0009624: response to nematode	GO:0050896: response to stimulus | GO:0051704: multi-organism process	GO:0009607: response to biotic stimulus | GO:0051707: response to other organism		turquoise	red				2.54534	0.0579365	0.0558661	0.0434577	0.0128139	0.0666519	0.07239	0.0804822
		PtpAffx.208026.1.S1_at	eugene3.00081148	POPTR_0008s12250.1	AT1G10880	similar to unknown protein [Arabidopsis thaliana] (TAIR:AT5G11730.1); similar to expressed protein [Oryza sativa (japonica cultivar-group)] (GB:AAT77886.1); contains InterPro domain Protein of unknown function DUF266	4.25344	1	GO:0009651: response to salt stress	GO:0050896: response to stimulus	GO:0006950: response to stress | GO:0009628: response to abiotic stimulus		turquoise	red				2.54867	0.0576886	0.140353	0.0914766	0.0313258	0.0518536	0.116871	0.116577
		PtpAffx.20885.2.S1_at	estExt_fgenesh4_pm.C_LG_XVI0431	POPTR_0016s12500.1	AT3G47300	SELT (SELT-LIKE PROTEIN PRECURSOR); selenium binding; Identical to SelT-like protein precursor [Arabidopsis Thaliana] (GB:Q9STZ2;GB:Q67ZS9;GB:Q6NQE9); similar to selenoprotein-related [Arabidopsis thaliana] (TAIR:AT5G58640.1); similar to unnamed protein product [Vitis vinifera] (GB:CAO50132.1); contains InterPro domain SelT/selW/selH selenoprotein; (InterPro:IPR011893) protein_coding SELT-LIKE PR…	3.56378	1	GO:0045454: cell redox homeostasis	GO:0009987: cellular process | GO:0050789: regulation of biological process | GO:0065007: biological regulation	GO:0019725: cellular homeostasis | GO:0050789: regulation of biological process | GO:0050794: regulation of cellular process | GO:0065008: regulation of biological quality		turquoise	red				2.50007	0.0614216	0.216534	0.0759258	0.0445535	0.070947	0.0717219	0.0982766
		PtpAffx.209406.1.S1_at	gw1.X.2695.1	POPTR_0010s23040.1	AT5G03250	phototropic-responsive NPH3 family protein; similar to phototropic-responsive NPH3 family protein [Arabidopsis thaliana] (TAIR:AT1G30440.1); similar to unnamed protein product [Vitis vinifera] (GB:CAO68937.1); similar to unnamed protein product [Vitis vinifera] (GB:CAO18159.1); similar to hypothetical protein [Vitis vinifera] (GB:CAN72130.1); contains InterPro domain NPH3; (InterPro:IPR004249); c…	0.49837	1	GO:0009416: response to light stimulus	GO:0050896: response to stimulus	GO:0009628: response to abiotic stimulus		turquoise	dark blue				0.879995	0.528968	0.0345629	0.0383704	0.0915322	0.0986096	0.104628	0.117493
		PtpAffx.209483.1.S1_at	fgenesh4_pg.C_LG_X002204	POPTR_0010s25470.1	AT3G43790	ZIFL2 (ZINC INDUCED FACILITATOR-LIKE 2); carbohydrate transmembrane transporter/ sugar:hydrogen ion symporter; similar to ZIF1 (ZINC INDUCED FACILITATOR 1)	0.398411	1	GO:0009624: response to nematode	GO:0050896: response to stimulus | GO:0051704: multi-organism process	GO:0009607: response to biotic stimulus | GO:0051707: response to other organism		turquoise	dark blue				2.3278	0.0768785	0.0436869	0.0222373	-0.00190746	0.0326486	0.0359494	0.0700492
		PtpAffx.2120.3.S1_at	eugene3.00191063	POPTR_0019s14010.1	AT4G10270	wound-responsive family protein; similar to wound-responsive protein	0.192812	1	GO:0009611: response to wounding	GO:0050896: response to stimulus	GO:0006950: response to stress | GO:0009605: response to external stimulus		blue	dark blue				18.6046	7.98e-07	-0.626102	-0.905166	-0.32677	-2.5655	-2.50043	-2.46068
		PtpAffx.212889.1.S1_at	gw1.XV.2217.1	POPTR_0015s11160.1	AT5G63530	Farnesylated protein that binds metals. protein_coding (ATFP3) (ATFP3)	5.71566	1	GO:0046916: cellular transition metal ion homeostasis	GO:0009987: cellular process | GO:0065007: biological regulation	GO:0019725: cellular homeostasis | GO:0065008: regulation of biological quality		blue	red				90.9868	1.73e-12	-0.786161	-1.03201	-0.736414	-6.184	-5.54465	-6.3742
		PtpAffx.218674.1.S1_at	fgenesh4_pg.C_scaffold_21122000001	POPTR_0008s12080.1	AT2G29650	#N/A	2.51324	1	GO:0009624: response to nematode	GO:0050896: response to stimulus | GO:0051704: multi-organism process	GO:0009607: response to biotic stimulus | GO:0051707: response to other organism		turquoise	red				1.0235	0.441666	0.0146661	0.0126722	0.00241419	0.0101337	0.103416	0.0206033
		PtpAffx.220144.1.S1_at	fgenesh4_pg.C_scaffold_29000368	POPTR_0001s00750.1	AT5G62420	aldo/keto reductase family protein; similar to aldo/keto reductase family protein [Arabidopsis thaliana] (TAIR:AT2G37770.2); similar to hypothetical protein [Vitis vinifera] (GB:CAN75469.1); contains InterPro domain Aldo/keto reductase; (InterPro:IPR001395) protein_coding	2.96928	1	GO:0055114: oxidation reduction	GO:0008152: metabolic process			turquoise	red				0.696315	0.655938	0.058214	0.0249917	0.080989	0.0903239	0.103087	0.115968
		PtpAffx.222266.1.S1_at	fgenesh4_pg.C_scaffold_64000101	POPTR_0017s05840.1	AT3G07500	far-red impaired responsive family protein / FAR1 family protein; similar to far-red impaired responsive family protein / FAR1 family protein [Arabidopsis thaliana] (TAIR:AT2G43280.1); similar to hypothetical protein [Vitis vinifera] (GB:CAN81120.1); contains InterPro domain FAR1 (InterPro:IPR004330) protein_coding	2.72499	1	GO:0009639: response to red or far red light	GO:0050896: response to stimulus	GO:0009628: response to abiotic stimulus		turquoise	red				0.605772	0.722506	-0.0240933	-0.0318468	-0.0535252	0.000439563	-0.0373675	-0.0281033
		PtpAffx.31420.1.A1_s_at	estExt_fgenesh4_pg.C_LG_IV0428	POPTR_0004s05330.1	AT5G54960	pyruvate decarboxylase-2 protein_coding pyruvate decarboxylase-2 (PDC2) pyruvate decarboxylase-2 (PDC2)	0.0893352	1	GO:0001666: response to hypoxia	GO:0050896: response to stimulus	GO:0006950: response to stress | GO:0042221: response to chemical stimulus		turquoise	dark blue				41.6856	1.32e-09	-0.571923	0.580455	1.57919	-2.22031	-2.29501	-2.29326
		PtpAffx.34213.1.S1_at	eugene3.00870024		AT5G05340	peroxidase	0.434736	1	GO:0006979: response to oxidative stress	GO:0050896: response to stimulus	GO:0006950: response to stress | GO:0042221: response to chemical stimulus		turquoise	dark blue				0.651452	0.688762	0.0280959	0.0324558	0.00991613	0.732379	0.978162	1.68107
		PtpAffx.368.1.A1_at	grail3.0024027701	POPTR_0006s04060.1	AT2G41380	embryo-abundant protein-related; similar to embryo-abundant protein-related [Arabidopsis thaliana] (TAIR:AT5G10830.1); similar to unknown [Populus trichocarpa x Populus deltoides] (GB:ABK96242.1); contains InterPro domain Methyltransferase type 11; (InterPro:IPR013216) protein_coding	6.50612	1	GO:0046686: response to cadmium ion	GO:0050896: response to stimulus	GO:0042221: response to chemical stimulus		turquoise	red				4.95704	0.00369275	0.0843604	0.0871206	0.0158044	0.0449483	0.0627266	0.0917883
		PtpAffx.43372.1.A1_at	fgenesh4_pg.C_LG_XVI000455	POPTR_0149s00200.1	AT5G06720	peroxidase	0.196936	1	GO:0006979: response to oxidative stress	GO:0050896: response to stimulus	GO:0006950: response to stress | GO:0042221: response to chemical stimulus		turquoise	dark blue				7.51229	0.000379647	0.0123959	0.0908744	0.845628	-0.411438	-0.221707	0.278701
		PtpAffx.66377.1.S1_at	gw1.XI.3808.1	POPTR_0011s11810.1	AT3G23560	Member of the multidrug and toxic compound extrusion (MATE) family	0.133429	1	GO:0009636: response to toxin	GO:0050896: response to stimulus	GO:0042221: response to chemical stimulus		turquoise	dark blue				0.430973	0.84868	0.0133389	0.0128068	0.00238194	0.0100566	0.0135876	0.0201188
		PtpAffx.69590.1.A1_s_at	fgenesh4_pg.C_LG_IX000162	POPTR_0009s15510.1	AT2G27140	heat shock family protein; similar to heat shock family protein [Arabidopsis thaliana] (TAIR:AT5G20970.1); similar to Hsp20/alpha crystallin family protein [Solanum demissum] (GB:AAK91893.1); similar to Hsp20/alpha crystallin family protein [Solanum demissum] (GB:AAK91897.1); contains InterPro domain HSP20-like chaperone (InterPro:IPR008978); contains InterPro domain Heat shock protein Hsp20 (Int…	0.430535	1	GO:0009408: response to heat	GO:0050896: response to stimulus	GO:0006950: response to stress | GO:0009628: response to abiotic stimulus		turquoise	dark blue				1.16309	0.368162	0.0266195	0.0193855	0.0273673	-0.270953	-0.23569	-0.251546
		PtpAffx.9793.1.S1_at	gw1.VI.2060.1	POPTR_0006s28320.1	AT2G24800	peroxidase	0.318095	1	GO:0006979: response to oxidative stress	GO:0050896: response to stimulus	GO:0006950: response to stress | GO:0042221: response to chemical stimulus		turquoise	dark blue				1.07062	0.41559	-0.0866358	-0.0742184	-0.101966	-0.372429	-0.429039	-0.331212
		Ptp.7605.1.S1_at	eugene3.01270004	POPTR_0001s08110.1	AT1G07440	#N/A	4.49709	1	GO:0046686: response to cadmium ion	GO:0050896: response to stimulus	GO:0042221: response to chemical stimulus		turquoise	red				0.588256	0.735472	0.0120884	0.0147321	-0.003246	0.00100892	0.00756479	0.0167411
		PtpAffx.204891.1.S1_at	eugene3.00091141	POPTR_0009s05490.1	AT3G57240	encodes a member of glycosyl hydrolase family 17 protein_coding BETA-1	0.276026	1	GO:0009617: response to bacterium	GO:0050896: response to stimulus | GO:0051704: multi-organism process	GO:0009607: response to biotic stimulus | GO:0051707: response to other organism		turquoise	dark blue				1.59562	0.205498	0.0317522	0.0302992	0.00483811	0.0198864	0.0283357	0.0398591
		PtpAffx.22767.2.A1_at	fgenesh4_pg.C_LG_II002022	POPTR_0002s21830.1	AT5G24550	glycosyl hydrolase family 1 protein; similar to DIN2 (DARK INDUCIBLE 2)	0.211926	1	GO:0051707: response to other organism	GO:0050896: response to stimulus | GO:0051704: multi-organism process	GO:0009607: response to biotic stimulus		turquoise	dark blue				2.12006	0.101196	0.031631	0.03601	0.0054203	0.0259157	0.0356004	0.0480339
		PtpAffx.58795.1.A1_at	gw1.VI.581.1	POPTR_0006s16030.1	AT2G27110	FRS3 (FAR1-RELATED SEQUENCE 3); zinc ion binding; similar to FRS5 (FAR1-RELATED SEQUENCE 5)	0.187556	1	GO:0009639: response to red or far red light	GO:0050896: response to stimulus	GO:0009628: response to abiotic stimulus		turquoise	dark blue				1.56794	0.21338	0.405847	0.0303451	-0.00747739	0.0378159	0.0213915	0.0823471
		PtpAffx.9932.1.S1_at	eugene3.00030462	POPTR_0003s07040.1	AT3G14310	encodes a pectin methylesterase protein_coding (ATPME3) (ATPME3)	2.14141	1	GO:0009624: response to nematode	GO:0050896: response to stimulus | GO:0051704: multi-organism process	GO:0009607: response to biotic stimulus | GO:0051707: response to other organism		brown	red				18.4097	8.63e-07	0.142058	0.604403	-0.0750965	2.69255	2.65526	3.83012
		PtpAffx.214783.1.S1_s_at	gw1.1072.7.1	POPTR_0017s03800.1	AT5G48380	leucine-rich repeat family protein / protein kinase family protein; similar to leucine-rich repeat transmembrane protein kinase	2.95301	1	GO:0031348: negative regulation of defense response	GO:0048519: negative regulation of biological process | GO:0050789: regulation of biological process | GO:0050896: response to stimulus | GO:0065007: biological regulation	GO:0006950: response to stress | GO:0048519: negative regulation of biological process | GO:0048583: regulation of response to stimulus | GO:0048585: negative regulation of response to stimulus | GO:0050789: regulation of biological process		turquoise	red				1.72734	0.1718	0.114182	0.0709761	0.00145593	0.152932	0.0879942	0.216767
		PtpAffx.223285.1.S1_at	fgenesh4_pg.C_scaffold_86000096	POPTR_0004s23920.1	AT3G18990	Required for vernalization. Essential for the complete repression of FLC in vernalized plants. Required for the methylation of histone H3 protein_coding REDUCED VERNALIZATION RESPONSE 1 (VRN1) REDUCED VERNALIZATION RESPONSE 1 (VRN1);REPRODUCTIVE MERISTEM 39 (REM39)	2.80438	1	GO:0010048: vernalization response	GO:0050896: response to stimulus	GO:0006950: response to stress | GO:0009628: response to abiotic stimulus		red	red				119.684	1.59e-13	-3.38678	-3.17191	-1.94737	-7.19016	-6.48083	-6.87081
	Metabolism
		PtpAffx.224930.1.S1_at	gw1.XIX.444.1	POPTR_0019s03120.1	AT2G26560	encodes a lipid acyl hydrolase with wide substrate specificity that accumulates upon infection by fungal and bacterial pathogens. Protein is localized in the cytoplasm in healthy leaves	0.134483	6	GO:0046686: response to cadmium ion | GO:0008219: cell death | GO:0009626: plant-type hypersensitive response | GO:0006629: lipid metabolic process | GO:0031408: oxylipin biosynthetic process | GO:0051607: defense response to virus	GO:0050896: response to stimulus | GO:0009987: cellular process | GO:0016265: death | GO:0002376: immune system process | GO:0008152: metabolic process | GO:0051704: multi-organism process	GO:0042221: response to chemical stimulus | GO:0006950: response to stress | GO:0006955: immune response | GO:0008219: cell death | GO:0051716: cellular response to stimulus | GO:0044238: primary metabolic process | GO:0009058: biosynthetic process | GO:0	GO:0045087: innate immune response | GO:0006082: organic acid metabolic process | GO:0006629: lipid metabolic process | GO:0008610: lipid biosynthetic process | GO:0042180: cellular ketone metabolic process | GO:0044249: cellular biosynthetic process | GO	turquoise	dark blue				5.87049	0.00153696	0.0913223	0.0311992	-0.0784948	1.53787	1.49931	1.52806
		PtpAffx.202132.1.S1_at	eugene3.00021311	POPTR_0002s14290.1	AT5G43330	malate dehydrogenase	5.14516	5	GO:0005975: carbohydrate metabolic process | GO:0006096: glycolysis | GO:0006108: malate metabolic process | GO:0008152: metabolic process | GO:0044262: cellular carbohydrate metabolic process	GO:0008152: metabolic process | GO:0009987: cellular process	GO:0044238: primary metabolic process | GO:0009056: catabolic process | GO:0044237: cellular metabolic process | GO:0044281: small molecule metabolic process	GO:0005975: carbohydrate metabolic process | GO:0006066: alcohol metabolic process | GO:0006091: generation of precursor metabolites and energy | GO:0016052: carbohydrate catabolic process | GO:0044262: cellular carbohydrate metabolic process | GO:0044282	turquoise	red				1.26275	0.322443	0.262442	0.0332688	0.00802956	0.0491722	0.116813	0.0753551
		PtpAffx.120028.1.S1_at	eugene3.00100846	POPTR_0010s10240.1	AT4G14220	encodes a RING-type E3 ubiquitin ligase implicated in gametogenesis. RHF1a can interact with the cell cycle inhibitor ICK4/KRP6 in vitro. It apppears to target ICK4KRP6 for degradation following meiosis in order to allow the mitoses associated with megagametogenesis and microgametogenesis to occur. RHF1a is expressed in the carpels throughout floral development. It is expressed in various tissues…	3.21451	4	GO:0009561: megagametogenesis | GO:0051726: regulation of cell cycle | GO:0055046: microgametogenesis | GO:0010498: proteasomal protein catabolic process	GO:0032501: multicellular organismal process | GO:0032502: developmental process | GO:0009987: cellular process | GO:0050789: regulation of biological process | GO:0065007: biological regulation | GO:0008152: metabolic process	GO:0007275: multicellular organismal development | GO:0007049: cell cycle | GO:0050789: regulation of biological process | GO:0050794: regulation of cellular process | GO:0009056: catabolic process | GO:0043170: macromolecule metabolic process | GO:004423	GO:0009057: macromolecule catabolic process | GO:0019538: protein metabolic process | GO:0044248: cellular catabolic process | GO:0044260: cellular macromolecule metabolic process	turquoise	red				1.27997	0.31509	-0.0228292	0.0193384	0.00508406	0.0184946	0.0579996	0.0739435
		PtpAffx.202825.1.S1_at	gw1.III.1219.1	POPTR_0003s01700.1	AT5G16850	Encodes the catalytic subunit of telomerase reverse transcriptase. Involved in telomere homeostasis. Homozygous double mutants with ATR show gross morphological defects over a period of generations. TERT shows Class II telomerase activity in vitro	0.394365	4	GO:0007000: nucleolus organization | GO:0007004: telomere maintenance via telomerase | GO:0051276: chromosome organization | GO:0050000: chromosome localization	GO:0009987: cellular process | GO:0016043: cellular component organization | GO:0008152: metabolic process | GO:0065007: biological regulation | GO:0051179: localization	GO:0006996: organelle organization | GO:0006807: nitrogen compound metabolic process | GO:0009058: biosynthetic process | GO:0043170: macromolecule metabolic process | GO:0044237: cellular metabolic process | GO:0044238: primary metabolic process | GO:006	GO:0006139: nucleobase, nucleoside, nucleotide and nucleic acid metabolic process | GO:0009059: macromolecule biosynthetic process | GO:0044249: cellular biosynthetic process | GO:0044260: cellular macromolecule metabolic process	blue	dark blue				35.5188	4.91e-09	-1.90807	-1.99877	-0.813209	-4.41347	-4.24178	-3.56945
		PtpAffx.219999.1.S1_at	grail3.0029009701	POPTR_0001s15130.1	AT5G18170	Encodes the 43 kDa alpha-subunit of the glutamate dehydrogenase with a putative mitochondrial transit polypeptide and NAD(H)- and alpha-ketoglutarate-binding domains. Mitochondrial localization confirmed by subcellular fractionation. Combines in several ratios with GDH2 protein (GDH-beta) to form seven isoenzymes. Catalyzes the cleavage of glycine residues. May be involved in ammonia assimilation…	5.61237	4	GO:0009651: response to salt stress | GO:0046686: response to cadmium ion | GO:0006807: nitrogen compound metabolic process | GO:0009646: response to absence of light	GO:0050896: response to stimulus | GO:0008152: metabolic process	GO:0006950: response to stress | GO:0009628: response to abiotic stimulus | GO:0042221: response to chemical stimulus		turquoise	red				1.03973	0.43254	0.0304855	0.0256759	0.0108368	0.0490695	0.104583	0.0913292
		PtpAffx.66989.1.S1_at	gw1.XVII.1126.1	POPTR_0017s12040.1	AT3G01180	ATSS2 (STARCH SYNTHASE 2); transferase	2.19652	4	GO:0009058: biosynthetic process | GO:0009250: glucan biosynthetic process | GO:0005978: glycogen biosynthetic process | GO:0030244: cellulose biosynthetic process	GO:0008152: metabolic process | GO:0009987: cellular process	GO:0009058: biosynthetic process | GO:0043170: macromolecule metabolic process | GO:0044237: cellular metabolic process | GO:0044238: primary metabolic process | GO:0044281: small molecule metabolic process	GO:0005975: carbohydrate metabolic process | GO:0005976: polysaccharide metabolic process | GO:0009059: macromolecule biosynthetic process | GO:0016051: carbohydrate biosynthetic process | GO:0044249: cellular biosynthetic process | GO:0044260: cellular m	turquoise	red				6.25702	0.001085	-0.0512318	0.118438	0.00783652	0.989046	0.77392	1.02495
		Ptp.1831.1.A1_at	gw1.VIII.877.1	POPTR_0010s20070.1	AT4G18440	adenylosuccinate lyase	0.195511	3	GO:0006188: IMP biosynthetic process | GO:0009113: purine base biosynthetic process | GO:0009152: purine ribonucleotide biosynthetic process	GO:0008152: metabolic process | GO:0009987: cellular process	GO:0006807: nitrogen compound metabolic process | GO:0009058: biosynthetic process | GO:0044237: cellular metabolic process | GO:0044238: primary metabolic process | GO:0044281: small molecule metabolic process | GO:0042440: pigment metabolic process	GO:0006139: nucleobase, nucleoside, nucleotide and nucleic acid metabolic process | GO:0044249: cellular biosynthetic process | GO:0046483: heterocycle metabolic process | GO:0055086: nucleobase, nucleoside and nucleotide metabolic process | GO:0006725: c	turquoise	dark blue				0.933594	0.495001	0.201177	0.0283034	0.0158678	-0.0700496	-0.00439205	-0.044561
		Ptp.2281.1.S1_s_at	grail3.0062001301	POPTR_0011s08940.1	AT5G55120	VTC5; galactose-1-phosphate guanylyltransferase (GDP); similar to VTC2 (VITAMIN C DEFECTIVE 2) [Arabidopsis thaliana] (TAIR:AT4G26850.1); similar to VTC2-like protein [Actinidia chinensis] (GB:ABP65665.1); contains domain PTHR20884 (PTHR20884); contains domain PTHR20884:SF3 (PTHR20884:SF3) protein_coding VITAMIN C DEFECTIVE 5 (VTC5) VITAMIN C DEFECTIVE 5 (VTC5)	8.01932	3	GO:0019853: L-ascorbic acid biosynthetic process | GO:0009753: response to jasmonic acid stimulus | GO:0010193: response to ozone	GO:0008152: metabolic process | GO:0009987: cellular process | GO:0050896: response to stimulus	GO:0009058: biosynthetic process | GO:0044237: cellular metabolic process | GO:0044281: small molecule metabolic process | GO:0009719: response to endogenous stimulus | GO:0042221: response to chemical stimulus	GO:0006082: organic acid metabolic process | GO:0006766: vitamin metabolic process | GO:0042180: cellular ketone metabolic process | GO:0044249: cellular biosynthetic process | GO:0044283: small molecule biosynthetic process	turquoise	red				29.9691	1.95e-08	-0.420139	-1.41887	-1.18535	1.03277	1.12283	1.42121
		Ptp.4898.1.S1_at	gw1.158.181.1	POPTR_0018s12530.1	AT4G17090	Encodes a beta-amylase targeted to the chloroplast. Transgenic BMY8 RNAi lines fail to accumulate maltose during cold shock suggesting that maltose accumulation coincides with BMY8 expression. Apart from maltose	2.87791	3	GO:0009409: response to cold | GO:0000024: maltose biosynthetic process | GO:0005983: starch catabolic process	GO:0050896: response to stimulus | GO:0008152: metabolic process | GO:0009987: cellular process	GO:0006950: response to stress | GO:0009628: response to abiotic stimulus | GO:0009058: biosynthetic process | GO:0044237: cellular metabolic process | GO:0044238: primary metabolic process | GO:0009056: catabolic process | GO:0043170: macromolecule metab	GO:0005975: carbohydrate metabolic process | GO:0016051: carbohydrate biosynthetic process | GO:0044249: cellular biosynthetic process | GO:0044262: cellular carbohydrate metabolic process | GO:0005976: polysaccharide metabolic process | GO:0009057: macro	turquoise	red				8.49412	0.00017996	1.55419	0.126419	0.0774527	1.70178	1.82157	1.54983
		Ptp.4898.3.S1_at	gw1.135.50.1	POPTR_0004s14530.1	AT4G17090	Encodes a beta-amylase targeted to the chloroplast. Transgenic BMY8 RNAi lines fail to accumulate maltose during cold shock suggesting that maltose accumulation coincides with BMY8 expression. Apart from maltose	2.61741	3	GO:0009409: response to cold | GO:0000024: maltose biosynthetic process | GO:0005983: starch catabolic process	GO:0050896: response to stimulus | GO:0008152: metabolic process | GO:0009987: cellular process	GO:0006950: response to stress | GO:0009628: response to abiotic stimulus | GO:0009058: biosynthetic process | GO:0044237: cellular metabolic process | GO:0044238: primary metabolic process | GO:0009056: catabolic process | GO:0043170: macromolecule metab	GO:0005975: carbohydrate metabolic process | GO:0016051: carbohydrate biosynthetic process | GO:0044249: cellular biosynthetic process | GO:0044262: cellular carbohydrate metabolic process | GO:0005976: polysaccharide metabolic process | GO:0009057: macro	yellow	red				150.065	2.18e-14	8.5776	7.12922	4.09385	13.3954	13.7244	13.8211
		Ptp.5279.1.S1_at	eugene3.01180078	POPTR_0003s08360.1	AT4G17090	Encodes a beta-amylase targeted to the chloroplast. Transgenic BMY8 RNAi lines fail to accumulate maltose during cold shock suggesting that maltose accumulation coincides with BMY8 expression. Apart from maltose	3.00557	3	GO:0009409: response to cold | GO:0000024: maltose biosynthetic process | GO:0005983: starch catabolic process	GO:0050896: response to stimulus | GO:0008152: metabolic process | GO:0009987: cellular process	GO:0006950: response to stress | GO:0009628: response to abiotic stimulus | GO:0009058: biosynthetic process | GO:0044237: cellular metabolic process | GO:0044238: primary metabolic process | GO:0009056: catabolic process | GO:0043170: macromolecule metab	GO:0005975: carbohydrate metabolic process | GO:0016051: carbohydrate biosynthetic process | GO:0044249: cellular biosynthetic process | GO:0044262: cellular carbohydrate metabolic process | GO:0005976: polysaccharide metabolic process | GO:0009057: macro	yellow	red				130.847	7.27e-14	9.73001	8.60152	5.60935	13.8526	14.5676	14.6974
		Ptp.6327.1.S1_at	eugene3.00031532	POPTR_0001s03440.1	AT5G48930	At5g48930 has been shown to encode for the hydroxycinnamoyl-Coenzyme A shikimate/quinate hydroxycinnamoyltransferase (HCT) both synthesizing and catabolizing the hydroxycinnamoylesters (coumaroyl/caffeoyl shikimate and quinate) involved in the phenylpropanoid pathway. Influence on the accumulation of flavonoids which in turn inhibit auxin transport and reduce plant growth. protein_coding HYDROXYC…	2.77735	3	GO:0009809: lignin biosynthetic process | GO:0009963: positive regulation of flavonoid biosynthetic process | GO:0010252: auxin homeostasis	GO:0008152: metabolic process | GO:0009987: cellular process | GO:0048518: positive regulation of biological process | GO:0050789: regulation of biological process | GO:0065007: biological regulation	GO:0009058: biosynthetic process | GO:0019748: secondary metabolic process | GO:0044237: cellular metabolic process | GO:0044238: primary metabolic process | GO:0044281: small molecule metabolic process | GO:0009893: positive regulation of metabolic proce	GO:0006519: cellular amino acid and derivative metabolic process | GO:0006725: cellular aromatic compound metabolic process | GO:0009698: phenylpropanoid metabolic process | GO:0044249: cellular biosynthetic process | GO:0044283: small molecule biosynthet	turquoise	red				17.1088	1.49e-06	-0.0590718	-0.162801	-0.0622417	0.447053	-1.04208	-1.07615
		PtpAffx.203147.1.S1_at	fgenesh4_pg.C_LG_III000848	POPTR_0003s10600.1	AT5G51330	Encodes novel protein involved in sister chromatid cohesion and meiotic chromosome organization during both male and female meiosis. Gene has two alternate transcripts which produce two similar proteins	0.220596	3	GO:0007066: female meiosis sister chromatid cohesion | GO:0007065: male meiosis sister chromatid cohesion | GO:0007131: reciprocal meiotic recombination	GO:0009987: cellular process | GO:0016043: cellular component organization | GO:0008152: metabolic process	GO:0007059: chromosome segregation | GO:0006996: organelle organization | GO:0007049: cell cycle | GO:0022402: cell cycle process | GO:0006807: nitrogen compound metabolic process | GO:0043170: macromolecule metabolic process | GO:0044237: cellular metabo	GO:0006139: nucleobase, nucleoside, nucleotide and nucleic acid metabolic process | GO:0044260: cellular macromolecule metabolic process	turquoise	dark blue				4.12132	0.00886948	-1.22035	-1.22124	-1.2351	-1.23178	-1.22597	-1.21287
		PtpAffx.203448.1.S1_at	fgenesh4_pg.C_LG_III001483	POPTR_0003s17490.1	AT3G24220	A member of gene NCED-related gene family	0.243601	3	GO:0009688: abscisic acid biosynthetic process | GO:0009639: response to red or far red light | GO:0010114: response to red light	GO:0008152: metabolic process | GO:0009987: cellular process | GO:0050896: response to stimulus	GO:0009058: biosynthetic process | GO:0019748: secondary metabolic process | GO:0044237: cellular metabolic process | GO:0044238: primary metabolic process | GO:0044281: small molecule metabolic process | GO:0009628: response to abiotic stimulus	GO:0006082: organic acid metabolic process | GO:0006629: lipid metabolic process | GO:0006721: terpenoid metabolic process | GO:0008610: lipid biosynthetic process | GO:0042180: cellular ketone metabolic process | GO:0044249: cellular biosynthetic process	green	dark blue				180.531	4.27e-15	-3.26325	-5.70286	-5.71971	-5.68881	-5.69173	-5.68664
		PtpAffx.204203.1.S1_s_at	fgenesh4_pg.C_LG_IV001263	POPTR_0004s15860.1	AT4G36730	member of a gene family encoding basic leucine zipper proteins (GBFs) which bind the G-box protein_coding (GBF1) (GBF1)	0.266001	3	GO:0006355: regulation of transcription, DNA-dependent | GO:0006351: transcription, DNA-dependent | GO:0045449: regulation of transcription	GO:0008152: metabolic process | GO:0009987: cellular process | GO:0050789: regulation of biological process | GO:0065007: biological regulation	GO:0006807: nitrogen compound metabolic process | GO:0009058: biosynthetic process | GO:0019222: regulation of metabolic process | GO:0043170: macromolecule metabolic process | GO:0044237: cellular metabolic process | GO:0044238: primary metabolic process	GO:0006139: nucleobase, nucleoside, nucleotide and nucleic acid metabolic process | GO:0009059: macromolecule biosynthetic process | GO:0009889: regulation of biosynthetic process | GO:0010467: gene expression | GO:0031323: regulation of cellular metaboli	turquoise	dark blue				12.1005	1.77e-05	-0.862658	-1.01228	-1.01062	-1.81989	-1.80922	-1.77655
		PtpAffx.211824.1.S1_at	gw1.XIV.3033.1	POPTR_0014s14090.1	AT5G13960	Encodes a histone 3 lysine 9 specific methyltransferase involved in the maintenance of DNA methylation. SUVH4/KYP is a SU(VAR)3-9 homolog	0.165226	3	GO:0016571: histone methylation | GO:0018022: peptidyl-lysine methylation | GO:0010216: maintenance of DNA methylation	GO:0008152: metabolic process | GO:0009987: cellular process | GO:0016043: cellular component organization | GO:0050789: regulation of biological process | GO:0065007: biological regulation	GO:0006996: organelle organization | GO:0043170: macromolecule metabolic process | GO:0044237: cellular metabolic process | GO:0044238: primary metabolic process | GO:0044281: small molecule metabolic process | GO:0006807: nitrogen compound metabolic proc	GO:0006730: one-carbon metabolic process | GO:0019538: protein metabolic process | GO:0043412: macromolecule modification | GO:0044260: cellular macromolecule metabolic process | GO:0006139: nucleobase, nucleoside, nucleotide and nucleic acid metabolic pr	turquoise	dark blue				3.42831	0.0194923	0.0910266	-0.209513	-0.183871	-0.83943	-0.793752	-0.757347
		PtpAffx.213012.1.S1_at	eugene3.00151041	POPTR_0015s14980.1	AT5G27450	Encodes a protein with mevalonate kinase activity involved in the mevalonate pathway. protein_coding MEVALONATE KINASE (MVK);MEVALONATE KINASE (MK)	8.00738	3	GO:0008299: isoprenoid biosynthetic process | GO:0008152: metabolic process | GO:0016310: phosphorylation	GO:0008152: metabolic process | GO:0009987: cellular process	GO:0009058: biosynthetic process | GO:0044237: cellular metabolic process | GO:0044238: primary metabolic process	GO:0006629: lipid metabolic process | GO:0008610: lipid biosynthetic process | GO:0044249: cellular biosynthetic process | GO:0044255: cellular lipid metabolic process | GO:0006793: phosphorus metabolic process	turquoise	red				1.30308	0.305465	0.0378904	0.0254485	0.00790997	0.0319808	0.0796136	0.160773
		PtpAffx.213331.1.S1_at	eugene3.00160483	POPTR_0016s05520.1	AT5G05170	Encodes a cellulose synthase isomer. CESA3 mutants have cellulose defect in the primary cell wall. Multiple lines of evidence suggest that CESA3	3.63366	3	GO:0006952: defense response | GO:0030244: cellulose biosynthetic process | GO:0009833: primary cell wall biogenesis	GO:0050896: response to stimulus | GO:0008152: metabolic process | GO:0009987: cellular process | GO:0044085: cellular component biogenesis | GO:0071554: cell wall organization or biogenesis	GO:0006950: response to stress | GO:0009058: biosynthetic process | GO:0043170: macromolecule metabolic process | GO:0044237: cellular metabolic process | GO:0044238: primary metabolic process | GO:0042546: cell wall biogenesis | GO:0070882: cellular cell	GO:0005975: carbohydrate metabolic process | GO:0005976: polysaccharide metabolic process | GO:0009059: macromolecule biosynthetic process | GO:0016051: carbohydrate biosynthetic process | GO:0044249: cellular biosynthetic process | GO:0044260: cellular m	blue	red				45.1042	6.83e-10	-0.503767	-1.69363	-1.0147	-3.20342	-6.2795	-5.91131
		PtpAffx.213357.1.S1_at	gw1.XVI.1974.1	POPTR_0016s06240.1	AT3G55460	encodes an SC35-like splicing factor that is localized to nuclear specks. protein_coding (SCL30) (SCL30)	0.245299	3	GO:0008380: RNA splicing | GO:0006979: response to oxidative stress | GO:0000398: nuclear mRNA splicing, via spliceosome	GO:0008152: metabolic process | GO:0009987: cellular process | GO:0050896: response to stimulus	GO:0006807: nitrogen compound metabolic process | GO:0043170: macromolecule metabolic process | GO:0044237: cellular metabolic process | GO:0044238: primary metabolic process | GO:0006950: response to stress | GO:0042221: response to chemical stimulus	GO:0006139: nucleobase, nucleoside, nucleotide and nucleic acid metabolic process | GO:0010467: gene expression | GO:0044260: cellular macromolecule metabolic process	blue	dark blue				81.6251	4.42e-12	-2.64219	-2.67876	-3.55091	-4.40381	-4.70661	-3.21416
		PtpAffx.217896.1.S1_x_at	eugene3.184210001	POPTR_0003s01560.1	AT5G56950	NAP1;3/NFA3 (NUCLEOSOME ASSEMBLY PROTEIN1;3); DNA binding; similar to NAP1	0.130315	3	GO:0009294: DNA mediated transformation | GO:0006281: DNA repair | GO:0006334: nucleosome assembly	GO:0051704: multi-organism process | GO:0008152: metabolic process | GO:0009987: cellular process | GO:0050896: response to stimulus | GO:0016043: cellular component organization | GO:0044085: cellular component biogenesis	GO:0009292: genetic transfer | GO:0006807: nitrogen compound metabolic process | GO:0006950: response to stress | GO:0043170: macromolecule metabolic process | GO:0044237: cellular metabolic process | GO:0044238: primary metabolic process | GO:0051716: ce	GO:0006139: nucleobase, nucleoside, nucleotide and nucleic acid metabolic process | GO:0044260: cellular macromolecule metabolic process	turquoise	dark blue				5.1586	0.00302245	0.252083	0.203951	0.117864	0.246792	0.318228	0.403743
		PtpAffx.218203.1.S1_at	fgenesh4_pg.C_scaffold_19505000001		AT4G33010	#N/A	0.186572	3	GO:0006546: glycine catabolic process | GO:0019464: glycine decarboxylation via glycine cleavage system | GO:0046686: response to cadmium ion	GO:0008152: metabolic process | GO:0009987: cellular process | GO:0050896: response to stimulus	GO:0006807: nitrogen compound metabolic process | GO:0009056: catabolic process | GO:0044237: cellular metabolic process | GO:0044238: primary metabolic process | GO:0044281: small molecule metabolic process | GO:0042221: response to chemical stimulus	GO:0006082: organic acid metabolic process | GO:0006519: cellular amino acid and derivative metabolic process | GO:0009308: amine metabolic process | GO:0034641: cellular nitrogen compound metabolic process | GO:0042180: cellular ketone metabolic process	turquoise	dark blue				1.08735	0.406646	0.0746174	0.0147296	0.00214526	0.00853066	0.0141974	0.022529
		PtpAffx.218898.1.S1_at	fgenesh4_pg.C_scaffold_21972000001		AT5G36160	aminotransferase-related; similar to aminotransferase	11.9486	3	GO:0006519: cellular amino acid and derivative metabolic process | GO:0009058: biosynthetic process | GO:0019446: tyrosine catabolic process to phosphoenolpyruvate	GO:0008152: metabolic process | GO:0009987: cellular process	GO:0044237: cellular metabolic process | GO:0044238: primary metabolic process | GO:0044281: small molecule metabolic process | GO:0006807: nitrogen compound metabolic process | GO:0009056: catabolic process	GO:0006082: organic acid metabolic process | GO:0006519: cellular amino acid and derivative metabolic process | GO:0006725: cellular aromatic compound metabolic process | GO:0009308: amine metabolic process | GO:0034641: cellular nitrogen compound metabol	turquoise	red				1.53895	0.221963	0.256441	0.0173856	0.00364102	0.0109827	0.0141224	0.0235741
		PtpAffx.219006.1.S1_at	eugene3.22520001	POPTR_0013s03370.1	AT3G04820	RNA binding / pseudouridylate synthase/ tRNA-pseudouridine synthase; similar to unnamed protein product [Vitis vinifera] (GB:CAO43031.1); similar to hypothetical protein OsI_019879 [Oryza sativa (indica cultivar-group)] (GB:EAY98646.1); contains InterPro domain tRNA pseudouridine synthase D	5.35117	3	GO:0001522: pseudouridine synthesis | GO:0008033: tRNA processing | GO:0031119: tRNA pseudouridine synthesis	GO:0008152: metabolic process | GO:0009987: cellular process	GO:0006807: nitrogen compound metabolic process | GO:0043170: macromolecule metabolic process | GO:0044237: cellular metabolic process | GO:0044238: primary metabolic process	GO:0006139: nucleobase, nucleoside, nucleotide and nucleic acid metabolic process | GO:0043412: macromolecule modification | GO:0044260: cellular macromolecule metabolic process | GO:0010467: gene expression	turquoise	red				3.93163	0.0109398	0.0495149	0.0371149	-0.00636833	0.0459877	0.0687604	0.10338
		PtpAffx.35327.1.A1_at	gw1.XII.278.1	POPTR_0015s05410.1	AT3G17810	dihydroorotate dehydrogenase family protein / dihydroorotate oxidase family protein; similar to hypothetical protein [Vitis vinifera] (GB:CAN75682.1); similar to senescencs-related protein [Pyrus pyrifolia] (GB:BAA86060.1); similar to unnamed protein product [Vitis vinifera] (GB:CAO68244.1); contains InterPro domain Dihydroorotate dehydrogenase	2.97191	3	GO:0006222: UMP biosynthetic process | GO:0006207: 'de novo' pyrimidine base biosynthetic process | GO:0008152: metabolic process	GO:0008152: metabolic process | GO:0009987: cellular process	GO:0006807: nitrogen compound metabolic process | GO:0009058: biosynthetic process | GO:0044237: cellular metabolic process | GO:0044238: primary metabolic process | GO:0044281: small molecule metabolic process	GO:0006139: nucleobase, nucleoside, nucleotide and nucleic acid metabolic process | GO:0044249: cellular biosynthetic process | GO:0046483: heterocycle metabolic process | GO:0055086: nucleobase, nucleoside and nucleotide metabolic process | GO:0006725: c	turquoise	red				1.36627	0.28053	0.105803	0.0296875	0.00251623	0.0290124	0.0482636	0.0493556
		Ptp.3133.1.S1_s_at	eugene3.00090350	POPTR_0009s13590.1	AT4G34980	Serine protease similar to subtilisin. protein_coding (SLP2) (SLP2)	2.3479	2	GO:0006508: proteolysis | GO:0009827: plant-type cell wall modification	GO:0008152: metabolic process | GO:0071554: cell wall organization or biogenesis	GO:0043170: macromolecule metabolic process | GO:0044238: primary metabolic process | GO:0071555: cell wall organization | GO:0071669: plant-type cell wall organization or biogenesis	GO:0019538: protein metabolic process	blue	red				70.9293	1.48e-11	-4.30092	-3.47976	-0.733812	-1.39912	-0.671382	-2.18065
		Ptp.5699.2.S1_at	estExt_fgenesh4_pm.C_LG_X0765	POPTR_0010s20140.1	AT1G07070	60S ribosomal protein L35a (RPL35aA); Identical to 60S ribosomal protein L35a-1 (RPL35AA) [Arabidopsis Thaliana] (GB:Q9LMK0); similar to 60S ribosomal protein L35a (RPL35aC) [Arabidopsis thaliana] (TAIR:AT1G74270.1); similar to unknown [Populus trichocarpa] (GB:ABK93065.1); contains InterPro domain Ribosomal protein L35Ae; (InterPro:IPR001780) protein_coding	8.11985	2	GO:0006412: translation | GO:0042254: ribosome biogenesis	GO:0008152: metabolic process | GO:0009987: cellular process | GO:0044085: cellular component biogenesis	GO:0009058: biosynthetic process | GO:0043170: macromolecule metabolic process | GO:0044237: cellular metabolic process | GO:0044238: primary metabolic process | GO:0022613: ribonucleoprotein complex biogenesis	GO:0009059: macromolecule biosynthetic process | GO:0010467: gene expression | GO:0019538: protein metabolic process | GO:0044249: cellular biosynthetic process | GO:0044260: cellular macromolecule metabolic process	turquoise	red				1.00246	0.453732	0.233733	0.252627	0.214607	0.18016	0.272043	0.324907
		Ptp.6473.2.S1_s_at	gw1.IV.3973.1	POPTR_0004s07270.2	AT2G21170	Encodes triosephosphate isomerase. protein_coding TRIOSEPHOSPHATE ISOMERASE (TIM) TRIOSEPHOSPHATE ISOMERASE (TIM)	2.79464	2	GO:0008152: metabolic process | GO:0019253: reductive pentose-phosphate cycle	GO:0008152: metabolic process | GO:0009987: cellular process	GO:0009058: biosynthetic process | GO:0044237: cellular metabolic process | GO:0044238: primary metabolic process | GO:0071704: organic substance metabolic process	GO:0005975: carbohydrate metabolic process | GO:0015977: carbon fixation | GO:0015979: photosynthesis | GO:0016051: carbohydrate biosynthetic process	yellow	red				79.6781	5.44e-12	1.81746	2.63458	1.21486	4.66866	5.45794	4.91078
		Ptp.6484.2.S1_at	estExt_fgenesh4_pm.C_LG_XII0129	POPTR_0012s00670.1	AT5G54160		0.278574	2	GO:0009809: lignin biosynthetic process | GO:0051555: flavonol biosynthetic process	GO:0008152: metabolic process | GO:0009987: cellular process	GO:0009058: biosynthetic process | GO:0019748: secondary metabolic process | GO:0044237: cellular metabolic process | GO:0044238: primary metabolic process | GO:0044281: small molecule metabolic process | GO:0042440: pigment metabolic process	GO:0006519: cellular amino acid and derivative metabolic process | GO:0006725: cellular aromatic compound metabolic process | GO:0009698: phenylpropanoid metabolic process | GO:0044249: cellular biosynthetic process | GO:0044283: small molecule biosynthet	turquoise	dark blue				3.37262	0.0208186	0.0732542	0.0534912	0.0169718	0.157553	0.116711	0.128777
		Ptp.7413.1.S1_at			AT1G08360	60S ribosomal protein L10A (RPL10aA); Identical to 60S ribosomal protein L10a-1 (RPL10AA) [Arabidopsis Thaliana] (GB:Q8VZB9;GB:Q9SJF4); similar to 60S ribosomal protein L10A (RPL10aB) [Arabidopsis thaliana] (TAIR:AT2G27530.1); similar to 60S ribosomal protein L10A (RPL10aB) [Arabidopsis thaliana] (TAIR:AT2G27530.2); similar to Os02g0321900 [Oryza sativa (japonica cultivar-group)] (GB:NP_001046690…	0.299603	2	GO:0006396: RNA processing | GO:0006412: translation	GO:0008152: metabolic process | GO:0009987: cellular process	GO:0006807: nitrogen compound metabolic process | GO:0043170: macromolecule metabolic process | GO:0044237: cellular metabolic process | GO:0044238: primary metabolic process | GO:0009058: biosynthetic process	GO:0006139: nucleobase, nucleoside, nucleotide and nucleic acid metabolic process | GO:0010467: gene expression | GO:0044260: cellular macromolecule metabolic process | GO:0009059: macromolecule biosynthetic process | GO:0019538: protein metabolic process	turquoise	dark blue				0.909612	0.510003	0.0224983	0.0188131	0.00389335	0.00730169	0.0162214	0.0277253
		Ptp.8107.1.S1_at	estExt_fgenesh4_pm.C_LG_II0017	POPTR_0002s00570.1	AT1G76490	Encodes a 3-hydroxy-3-methylglutaryl coenzyme A reductase	2.34098	2	GO:0008299: isoprenoid biosynthetic process | GO:0016126: sterol biosynthetic process	GO:0008152: metabolic process | GO:0009987: cellular process	GO:0009058: biosynthetic process | GO:0044237: cellular metabolic process | GO:0044238: primary metabolic process | GO:0044281: small molecule metabolic process	GO:0006629: lipid metabolic process | GO:0008610: lipid biosynthetic process | GO:0044249: cellular biosynthetic process | GO:0044255: cellular lipid metabolic process | GO:0006066: alcohol metabolic process	blue	red				194.094	2.25e-15	-2.34948	-3.96	-3.01148	-3.09549	-3.44245	-4.67862
		PtpAffx.101746.1.A1_at	estExt_fgenesh4_pg.C_LG_XIX0853	POPTR_0019s12380.1	AT2G39390	60S ribosomal protein L35 (RPL35B); Identical to 60S ribosomal protein L35-2 (RPL35B) [Arabidopsis Thaliana] (GB:O80626); similar to 60S ribosomal protein L35 (RPL35D) [Arabidopsis thaliana] (TAIR:AT5G02610.1); similar to unknown [Populus trichocarpa] (GB:ABK94076.1); contains InterPro domain Ribosomal protein L29; (InterPro:IPR001854) protein_coding	0.491344	2	GO:0006412: translation | GO:0042254: ribosome biogenesis	GO:0008152: metabolic process | GO:0009987: cellular process | GO:0044085: cellular component biogenesis	GO:0009058: biosynthetic process | GO:0043170: macromolecule metabolic process | GO:0044237: cellular metabolic process | GO:0044238: primary metabolic process | GO:0022613: ribonucleoprotein complex biogenesis	GO:0009059: macromolecule biosynthetic process | GO:0010467: gene expression | GO:0019538: protein metabolic process | GO:0044249: cellular biosynthetic process | GO:0044260: cellular macromolecule metabolic process	turquoise	dark blue				0.982149	0.465619	0.0417969	0.0339305	0.017574	-0.0244784	0.0733409	0.251526
		PtpAffx.1152.4.S1_at	eugene3.00161138	POPTR_0016s12720.1	AT3G51800	putative nuclear DNA-binding protein G2p (AtG2) mRNA	0.173933	2	GO:0006508: proteolysis | GO:0009987: cellular process	GO:0008152: metabolic process	GO:0043170: macromolecule metabolic process | GO:0044238: primary metabolic process	GO:0019538: protein metabolic process	turquoise	dark blue				5.57782	0.00201808	0.238566	0.183061	0.0658803	0.235441	0.29883	0.433285
		PtpAffx.117115.1.S1_s_at	estExt_Genewise1_v1.C_280751	POPTR_0006s12510.1	AT2G36880		5.68117	2	GO:0006730: one-carbon metabolic process | GO:0006556: S-adenosylmethionine biosynthetic process	GO:0008152: metabolic process | GO:0009987: cellular process	GO:0044237: cellular metabolic process | GO:0044281: small molecule metabolic process | GO:0006807: nitrogen compound metabolic process | GO:0009058: biosynthetic process | GO:0044238: primary metabolic process	GO:0006790: sulfur metabolic process | GO:0006082: organic acid metabolic process | GO:0006139: nucleobase, nucleoside, nucleotide and nucleic acid metabolic process | GO:0006519: cellular amino acid and derivative metabolic process | GO:0006725: cellular	blue	red				18.5237	8.24e-07	-2.40369	-2.6886	-1.71823	-1.93023	-4.42554	-5.72063
		PtpAffx.120315.1.S1_at	estExt_fgenesh4_pg.C_LG_I2027	POPTR_0001s28590.1	AT1G07110	Encodes the bifunctional enzyme fructose-6-phosphate 2-kinase/fructose-2	2.21276	2	GO:0006000: fructose metabolic process | GO:0006499: N-terminal protein myristoylation	GO:0008152: metabolic process | GO:0009987: cellular process	GO:0044237: cellular metabolic process | GO:0044238: primary metabolic process | GO:0044281: small molecule metabolic process | GO:0009058: biosynthetic process | GO:0043170: macromolecule metabolic process	GO:0005975: carbohydrate metabolic process | GO:0006066: alcohol metabolic process | GO:0044262: cellular carbohydrate metabolic process | GO:0009059: macromolecule biosynthetic process | GO:0019538: protein metabolic process | GO:0043412: macromolecule m	brown	red				14.3204	5.44e-06	1.18706	1.09524	1.12118	2.20883	2.96429	2.63382
		PtpAffx.124839.1.A1_at	estExt_Genewise1_v1.C_LG_X6520	POPTR_0010s12280.1	AT2G01440	ATP-dependent helicase; similar to DEAD/DEAH box helicase	0.352528	2	GO:0006310: DNA recombination | GO:0006281: DNA repair	GO:0008152: metabolic process | GO:0009987: cellular process | GO:0050896: response to stimulus	GO:0006807: nitrogen compound metabolic process | GO:0043170: macromolecule metabolic process | GO:0044237: cellular metabolic process | GO:0044238: primary metabolic process | GO:0006950: response to stress | GO:0051716: cellular response to stimulus	GO:0006139: nucleobase, nucleoside, nucleotide and nucleic acid metabolic process | GO:0044260: cellular macromolecule metabolic process	turquoise	dark blue				19.0423	6.7e-07	1.22281	0.376062	0.0938034	-0.70683	-0.0779314	-0.309312
		PtpAffx.1317.1.A1_at	estExt_Genewise1_v1.C_LG_III1278	POPTR_0003s15800.1	AT5G13870	EXGT-A4	0.245874	2	GO:0005975: carbohydrate metabolic process | GO:0006073: cellular glucan metabolic process	GO:0008152: metabolic process | GO:0009987: cellular process	GO:0044238: primary metabolic process | GO:0043170: macromolecule metabolic process | GO:0044237: cellular metabolic process	GO:0005975: carbohydrate metabolic process | GO:0005976: polysaccharide metabolic process | GO:0044260: cellular macromolecule metabolic process | GO:0044262: cellular carbohydrate metabolic process	turquoise	dark blue				1.07015	0.415845	0.0312506	0.0318014	0.200318	0.0282954	0.0178931	0.043413
		PtpAffx.136723.1.S1_at			AT4G04610	Encodes a protein disulfide isomerase-like (PDIL) protein	3.10078	2	GO:0000103: sulfate assimilation | GO:0019419: sulfate reduction	GO:0008152: metabolic process | GO:0009987: cellular process	GO:0044237: cellular metabolic process	GO:0006790: sulfur metabolic process	turquoise	red				14.3871	5.26e-06	1.20966	-2.29926	0.871016	1.77495	2.60804	2.35247
		PtpAffx.141654.1.S1_at			AT4G26530	fructose-bisphosphate aldolase	2.01721	2	GO:0006096: glycolysis | GO:0008152: metabolic process	GO:0008152: metabolic process | GO:0009987: cellular process	GO:0009056: catabolic process | GO:0044237: cellular metabolic process | GO:0044238: primary metabolic process | GO:0044281: small molecule metabolic process	GO:0005975: carbohydrate metabolic process | GO:0006066: alcohol metabolic process | GO:0006091: generation of precursor metabolites and energy | GO:0016052: carbohydrate catabolic process | GO:0044262: cellular carbohydrate metabolic process | GO:0044282	brown	red				451.368	1.23e-18	0.491461	0.547585	0.402543	6.5278	7.01682	6.85227
		PtpAffx.14400.2.S1_at	estExt_fgenesh4_pg.C_LG_I2806	POPTR_0001s37140.1	AT5G59240	40S ribosomal protein S8 (RPS8B); Identical to 40S ribosomal protein S8-2 (RPS8B) [Arabidopsis Thaliana] (GB:Q9FIF3); similar to 40S ribosomal protein S8 (RPS8A) [Arabidopsis thaliana] (TAIR:AT5G20290.1); similar to ribosomal protein S8 [Oryza sativa (japonica cultivar-group)] (GB:BAA07207.1); similar to Os02g0489400 [Oryza sativa (japonica cultivar-group)] (GB:NP_001046866.1); contains InterPro …	0.290937	2	GO:0006412: translation | GO:0042254: ribosome biogenesis	GO:0008152: metabolic process | GO:0009987: cellular process | GO:0044085: cellular component biogenesis	GO:0009058: biosynthetic process | GO:0043170: macromolecule metabolic process | GO:0044237: cellular metabolic process | GO:0044238: primary metabolic process | GO:0022613: ribonucleoprotein complex biogenesis	GO:0009059: macromolecule biosynthetic process | GO:0010467: gene expression | GO:0019538: protein metabolic process | GO:0044249: cellular biosynthetic process | GO:0044260: cellular macromolecule metabolic process	turquoise	dark blue				48.5575	3.69e-10	0.294999	0.685028	0.469897	-0.96264	-0.362325	-0.368317
		PtpAffx.150591.1.S1_at	gw1.I.5544.1	POPTR_0011s15440.1	AT1G32960	ATSBT3.3; subtilase; similar to subtilase family protein [Arabidopsis thaliana] (TAIR:AT1G32950.1); similar to ATSBT3.5	3.93288	2	GO:0006508: proteolysis | GO:0043086: negative regulation of catalytic activity	GO:0008152: metabolic process | GO:0065007: biological regulation	GO:0043170: macromolecule metabolic process | GO:0044238: primary metabolic process | GO:0065009: regulation of molecular function	GO:0019538: protein metabolic process	turquoise	red				0.809195	0.576149	0.020398	0.0189769	0.00445808	0.015529	0.0209845	0.028845
		PtpAffx.157569.1.S1_at	gw1.77.188.1	POPTR_0008s22460.1	AT1G05055	Member of transcription factor TFIIH complex. Involved in transcription and DNA repair and interacts with AtXPD. protein_coding (ATGTF2H2);GENERAL TRANSCRIPTION FACTOR IIH 2 (GTF2H2)	4.17058	2	GO:0006358: regulation of transcription from RNA polymerase II promoter, global | GO:0006289: nucleotide-excision repair	GO:0008152: metabolic process | GO:0009987: cellular process | GO:0050789: regulation of biological process | GO:0065007: biological regulation | GO:0050896: response to stimulus	GO:0006807: nitrogen compound metabolic process | GO:0009058: biosynthetic process | GO:0019222: regulation of metabolic process | GO:0043170: macromolecule metabolic process | GO:0044237: cellular metabolic process | GO:0044238: primary metabolic process	GO:0006139: nucleobase, nucleoside, nucleotide and nucleic acid metabolic process | GO:0009059: macromolecule biosynthetic process | GO:0009889: regulation of biosynthetic process | GO:0010467: gene expression | GO:0031323: regulation of cellular metaboli	turquoise	red				1.69476	0.179574	0.0316547	0.0297648	0.00897242	0.0251566	0.0339604	0.0451614
		PtpAffx.160721.1.S1_s_at	grail3.0026014501	POPTR_0005s07890.1	AT5G65140	#N/A	2.18974	2	GO:0046686: response to cadmium ion | GO:0005992: trehalose biosynthetic process	GO:0050896: response to stimulus | GO:0008152: metabolic process | GO:0009987: cellular process	GO:0042221: response to chemical stimulus | GO:0009058: biosynthetic process | GO:0044237: cellular metabolic process | GO:0044238: primary metabolic process	GO:0005975: carbohydrate metabolic process | GO:0016051: carbohydrate biosynthetic process | GO:0044249: cellular biosynthetic process | GO:0044262: cellular carbohydrate metabolic process	turquoise	red				7.93137	0.000274038	-0.143244	-0.317581	-0.397157	0.943981	1.52226	1.94302
		PtpAffx.200959.1.S1_at	gw1.I.2502.1	POPTR_0001s35140.1	AT3G27785	putative transcription factor (MYB118) protein_coding (MYB118) (MYB118)	0.097816	2	GO:0045449: regulation of transcription | GO:0006355: regulation of transcription, DNA-dependent	GO:0008152: metabolic process | GO:0009987: cellular process | GO:0050789: regulation of biological process | GO:0065007: biological regulation	GO:0006807: nitrogen compound metabolic process | GO:0009058: biosynthetic process | GO:0019222: regulation of metabolic process | GO:0043170: macromolecule metabolic process | GO:0044237: cellular metabolic process | GO:0044238: primary metabolic process	GO:0006139: nucleobase, nucleoside, nucleotide and nucleic acid metabolic process | GO:0009059: macromolecule biosynthetic process | GO:0009889: regulation of biosynthetic process | GO:0010467: gene expression | GO:0031323: regulation of cellular metaboli	turquoise	dark blue				0.839132	0.555894	0.624469	0.22978	0.370892	0.552094	0.614629	0.475494
		PtpAffx.201160.1.S1_at	fgenesh4_pg.C_LG_I002588	POPTR_0001s30970.1	AT4G34135	The At4g34135 gene encodes a flavonol 7-O-glucosyltransferase (EC 2.4.1.237) that glucosylates also with a 20 fold lower activity flavonols (kaempferol and quercetin) at the 3-O-position. protein_coding UDP-GLUCOSYLTRANSFERASE 73B2 (UGT73B2) UDP-GLUCOSYLTRANSFERASE 73B2 (UGT73B2)	0.240303	2	GO:0051555: flavonol biosynthetic process | GO:0051707: response to other organism	GO:0008152: metabolic process | GO:0009987: cellular process | GO:0050896: response to stimulus | GO:0051704: multi-organism process	GO:0009058: biosynthetic process | GO:0019748: secondary metabolic process | GO:0042440: pigment metabolic process | GO:0044237: cellular metabolic process | GO:0044238: primary metabolic process | GO:0044281: small molecule metabolic process | GO:0009607	GO:0006519: cellular amino acid and derivative metabolic process | GO:0006725: cellular aromatic compound metabolic process | GO:0009698: phenylpropanoid metabolic process | GO:0044249: cellular biosynthetic process | GO:0044283: small molecule biosynthet	turquoise	dark blue				3.35931	0.0211499	0.0689486	0.0575998	0.0315545	0.0573897	0.0772403	0.0803368
		PtpAffx.201587.1.S1_at	fgenesh4_pg.C_LG_II000165	POPTR_0002s01930.1	AT1G75990	26S proteasome regulatory subunit S3	6.45634	2	GO:0006511: ubiquitin-dependent protein catabolic process | GO:0030163: protein catabolic process	GO:0008152: metabolic process | GO:0009987: cellular process	GO:0009056: catabolic process | GO:0043170: macromolecule metabolic process | GO:0044237: cellular metabolic process | GO:0044238: primary metabolic process	GO:0009057: macromolecule catabolic process | GO:0019538: protein metabolic process | GO:0044248: cellular catabolic process | GO:0044260: cellular macromolecule metabolic process	turquoise	red				0.72141	0.637801	0.0294666	0.0279701	0.0816856	0.094941	0.101693	0.117501
		PtpAffx.202133.1.S1_at	gw1.II.1085.1	POPTR_0014s05720.1	AT2G45040	matrix metalloproteinase; similar to matrix metalloproteinase	0.11397	2	GO:0008152: metabolic process | GO:0006508: proteolysis	GO:0008152: metabolic process	GO:0043170: macromolecule metabolic process | GO:0044238: primary metabolic process	GO:0019538: protein metabolic process	turquoise	dark blue				3.26597	0.0236412	0.0677021	0.0752543	0.028228	0.0862259	0.0891736	0.101679
		PtpAffx.202491.1.S1_at	gw1.II.3568.1	POPTR_0014s15240.1	AT4G04610	Encodes a protein disulfide isomerase-like (PDIL) protein	3.03441	2	GO:0000103: sulfate assimilation | GO:0019419: sulfate reduction	GO:0008152: metabolic process | GO:0009987: cellular process	GO:0044237: cellular metabolic process	GO:0006790: sulfur metabolic process	turquoise	red				6.20252	0.00113873	0.0203554	0.0172062	0.0893968	-0.846783	-0.861762	-0.464528
		PtpAffx.202980.1.S1_at	gw1.III.1759.1	POPTR_0003s06740.1	AT1G74960	#N/A	4.13028	2	GO:0006633: fatty acid biosynthetic process | GO:0006636: unsaturated fatty acid biosynthetic process	GO:0008152: metabolic process | GO:0009987: cellular process	GO:0009058: biosynthetic process | GO:0044237: cellular metabolic process | GO:0044238: primary metabolic process | GO:0044281: small molecule metabolic process	GO:0006082: organic acid metabolic process | GO:0006629: lipid metabolic process | GO:0008610: lipid biosynthetic process | GO:0042180: cellular ketone metabolic process | GO:0044249: cellular biosynthetic process | GO:0044255: cellular lipid metabolic pr	turquoise	red				1.30566	0.304406	0.031408	0.0258426	0.00644386	0.0211337	0.0294212	0.0373002
		PtpAffx.204248.1.S1_at	fgenesh4_pm.C_LG_IV000488	POPTR_0004s16850.1	AT5G11940	subtilase family protein; similar to ATSBT3.3	10.5225	2	GO:0006508: proteolysis | GO:0043086: negative regulation of catalytic activity	GO:0008152: metabolic process | GO:0065007: biological regulation	GO:0043170: macromolecule metabolic process | GO:0044238: primary metabolic process | GO:0065009: regulation of molecular function	GO:0019538: protein metabolic process	turquoise	red				3.54263	0.0170492	0.150829	0.0766199	0.0320848	0.0597778	0.0808466	0.129003
		PtpAffx.205228.1.S1_at	gw1.V.3172.1	POPTR_0007s06980.1	AT4G10010	protein kinase family protein; similar to protein kinase family protein [Arabidopsis thaliana] (TAIR:AT1G33770.1); similar to unnamed protein product [Vitis vinifera] (GB:CAO16310.1); similar to hypothetical protein [Vitis vinifera] (GB:CAN67625.1); contains InterPro domain Protein kinase	5.51699	2	GO:0006499: N-terminal protein myristoylation | GO:0006468: protein amino acid phosphorylation	GO:0008152: metabolic process | GO:0009987: cellular process	GO:0009058: biosynthetic process | GO:0043170: macromolecule metabolic process | GO:0044237: cellular metabolic process | GO:0044238: primary metabolic process	GO:0009059: macromolecule biosynthetic process | GO:0019538: protein metabolic process | GO:0043412: macromolecule modification | GO:0044249: cellular biosynthetic process | GO:0044260: cellular macromolecule metabolic process | GO:0006793: phosphorus met	turquoise	red				1.17732	0.361299	0.0249109	0.0200371	-0.00365636	-0.00126911	0.0155612	0.0256511
		PtpAffx.206909.1.S1_at	fgenesh4_pg.C_LG_VII000089	POPTR_0007s01140.1	AT4G28410	aminotransferase-related; similar to SUR1 (SUPERROOT 1)	0.270533	2	GO:0006519: cellular amino acid and derivative metabolic process | GO:0009058: biosynthetic process	GO:0008152: metabolic process | GO:0009987: cellular process	GO:0044237: cellular metabolic process | GO:0044238: primary metabolic process | GO:0044281: small molecule metabolic process		turquoise	dark blue				1.19324	0.353754	0.0212808	0.0216026	0.00401451	0.0167114	0.0208008	0.0384786
		PtpAffx.207174.1.S1_at	eugene3.00070687	POPTR_0007s07000.1	AT2G22140	similar to unknown protein [Arabidopsis thaliana] (TAIR:AT2G21800.1); similar to hypothetical protein MtrDRAFT_AC141113g18v1 [Medicago truncatula] (GB:ABE94626.1); similar to OSJNBa0010D21.8 [Oryza sativa (japonica cultivar-group)] (GB:CAE01666.2); similar to Os04g0648700 [Oryza sativa (japonica cultivar-group)] (GB:NP_001054077.1) protein_coding	2.27859	2	GO:0006310: DNA recombination | GO:0006281: DNA repair	GO:0008152: metabolic process | GO:0009987: cellular process | GO:0050896: response to stimulus	GO:0006807: nitrogen compound metabolic process | GO:0043170: macromolecule metabolic process | GO:0044237: cellular metabolic process | GO:0044238: primary metabolic process | GO:0006950: response to stress | GO:0051716: cellular response to stimulus	GO:0006139: nucleobase, nucleoside, nucleotide and nucleic acid metabolic process | GO:0044260: cellular macromolecule metabolic process	blue	red				12.6577	1.3e-05	-2.10635	-1.5001	-0.945358	-0.00124208	-0.816737	-0.846793
		PtpAffx.207223.1.S1_at	fgenesh4_pg.C_LG_VII000768	POPTR_0007s08190.1	AT1G16490	Member of the R2R3 factor gene family. protein_coding myb domain protein 58 (AtMYB58) myb domain protein 58 (AtMYB58)	3.04066	2	GO:0009809: lignin biosynthetic process | GO:0006355: regulation of transcription, DNA-dependent	GO:0008152: metabolic process | GO:0009987: cellular process | GO:0050789: regulation of biological process | GO:0065007: biological regulation	GO:0009058: biosynthetic process | GO:0019748: secondary metabolic process | GO:0044237: cellular metabolic process | GO:0044238: primary metabolic process | GO:0044281: small molecule metabolic process | GO:0006807: nitrogen compound metabolic process |	GO:0006519: cellular amino acid and derivative metabolic process | GO:0006725: cellular aromatic compound metabolic process | GO:0009698: phenylpropanoid metabolic process | GO:0044249: cellular biosynthetic process | GO:0044283: small molecule biosynthet	turquoise	red				38.8342	2.36e-09	0.144305	0.0849215	-0.135738	0.137333	0.416615	2.41307
		PtpAffx.207713.1.S1_at	fgenesh4_pg.C_LG_VIII000477	POPTR_0008s05760.1	AT5G13830	FtsJ-like methyltransferase family protein; similar to FtsJ-like methyltransferase family protein [Arabidopsis thaliana] (TAIR:AT4G25730.1); similar to unnamed protein product [Vitis vinifera] (GB:CAO69180.1); contains InterPro domain Ribosomal RNA methyltransferase J (InterPro:IPR015507); contains InterPro domain Ribosomal RNA methyltransferase RrmJ/FtsJ (InterPro:IPR002877); contains InterPro d…	2.84993	2	GO:0006364: rRNA processing | GO:0031167: rRNA methylation	GO:0008152: metabolic process | GO:0009987: cellular process | GO:0044085: cellular component biogenesis	GO:0006807: nitrogen compound metabolic process | GO:0022613: ribonucleoprotein complex biogenesis | GO:0043170: macromolecule metabolic process | GO:0044237: cellular metabolic process | GO:0044238: primary metabolic process | GO:0044281: small molecule	GO:0006139: nucleobase, nucleoside, nucleotide and nucleic acid metabolic process | GO:0010467: gene expression | GO:0044260: cellular macromolecule metabolic process | GO:0006730: one-carbon metabolic process | GO:0043412: macromolecule modification	turquoise	red				0.959367	0.479237	0.0218503	0.0206484	0.00327406	0.018186	0.0203662	0.0293017
		PtpAffx.208056.1.S1_at	gw1.VIII.2819.1	POPTR_0008s12840.1	AT2G01430	homeobox-leucine zipper protein 17 (HB-17) / HD-ZIP transcription factor 17; Identical to Homeobox-leucine zipper protein ATHB-17 (ATHB-17) [Arabidopsis Thaliana] (GB:Q8S9N6;GB:Q9ZVG1); similar to homeobox-leucine zipper protein	2.09891	2	GO:0006355: regulation of transcription, DNA-dependent | GO:0045449: regulation of transcription	GO:0008152: metabolic process | GO:0009987: cellular process | GO:0050789: regulation of biological process | GO:0065007: biological regulation	GO:0006807: nitrogen compound metabolic process | GO:0009058: biosynthetic process | GO:0019222: regulation of metabolic process | GO:0043170: macromolecule metabolic process | GO:0044237: cellular metabolic process | GO:0044238: primary metabolic process	GO:0006139: nucleobase, nucleoside, nucleotide and nucleic acid metabolic process | GO:0009059: macromolecule biosynthetic process | GO:0009889: regulation of biosynthetic process | GO:0010467: gene expression | GO:0031323: regulation of cellular metaboli	turquoise	red				13.7178	7.39e-06	-0.780542	0.509618	-1.17983	-1.29576	-1.25417	-1.23648
		PtpAffx.209045.1.S1_at	fgenesh4_pm.C_LG_X000563	POPTR_0010s15240.1	AT4G16265	DNA-directed RNA polymerase II	5.68863	2	GO:0006350: transcription | GO:0045449: regulation of transcription	GO:0008152: metabolic process | GO:0009987: cellular process | GO:0050789: regulation of biological process | GO:0065007: biological regulation	GO:0006807: nitrogen compound metabolic process | GO:0009058: biosynthetic process | GO:0043170: macromolecule metabolic process | GO:0044237: cellular metabolic process | GO:0044238: primary metabolic process | GO:0019222: regulation of metabolic process	GO:0006139: nucleobase, nucleoside, nucleotide and nucleic acid metabolic process | GO:0009059: macromolecule biosynthetic process | GO:0010467: gene expression | GO:0044249: cellular biosynthetic process | GO:0044260: cellular macromolecule metabolic pro	turquoise	red				1.58106	0.209607	0.0271713	0.0243816	0.00413414	0.0254817	0.0335888	0.170964
		PtpAffx.210145.1.S1_at	gw1.XI.1016.1	POPTR_0011s15890.1	AT4G20430	subtilase family protein; similar to subtilase family protein [Arabidopsis thaliana] (TAIR:AT1G30600.1); similar to subtilase family protein [Arabidopsis thaliana] (TAIR:AT5G44530.1); similar to SLP3 (Subtilisin-like serine protease 3)	2.49477	2	GO:0006508: proteolysis | GO:0043086: negative regulation of catalytic activity	GO:0008152: metabolic process | GO:0065007: biological regulation	GO:0043170: macromolecule metabolic process | GO:0044238: primary metabolic process | GO:0065009: regulation of molecular function	GO:0019538: protein metabolic process	turquoise	red				7.26689	0.000461985	1.29297	-0.0229081	-0.0852081	-0.609315	-0.5951	-0.629524
		PtpAffx.210321.1.S1_s_at	fgenesh4_pg.C_LG_XII000290	POPTR_0039s00220.2	AT5G24490	30S ribosomal protein	0.165333	2	GO:0044238: primary metabolic process | GO:0006412: translation	GO:0008152: metabolic process | GO:0009987: cellular process	GO:0009058: biosynthetic process | GO:0043170: macromolecule metabolic process | GO:0044237: cellular metabolic process | GO:0044238: primary metabolic process	GO:0009059: macromolecule biosynthetic process | GO:0010467: gene expression | GO:0019538: protein metabolic process | GO:0044249: cellular biosynthetic process | GO:0044260: cellular macromolecule metabolic process	turquoise	dark blue				2.72141	0.0462664	0.0425748	0.0406155	0.00999851	0.0312804	0.0442482	0.0686715
		PtpAffx.210712.1.S1_at	eugene3.00121042	POPTR_0012s11310.1	AT5G07360	amidase family protein; similar to glutamyl-tRNA(Gln) amidotransferase	0.156948	2	GO:0019256: acrylonitrile catabolic process | GO:0019330: aldoxime metabolic process	GO:0008152: metabolic process | GO:0009987: cellular process | GO:0050896: response to stimulus	GO:0006807: nitrogen compound metabolic process | GO:0009056: catabolic process | GO:0042221: response to chemical stimulus | GO:0044237: cellular metabolic process | GO:0051716: cellular response to stimulus	GO:0006805: xenobiotic metabolic process | GO:0034641: cellular nitrogen compound metabolic process | GO:0044248: cellular catabolic process | GO:0050898: nitrile metabolic process	turquoise	dark blue				0.969935	0.472883	0.0217481	0.0188969	0.00473201	0.0180553	0.0245276	0.0333942
		PtpAffx.212101.1.S1_at	eugene3.00190062	POPTR_0004s14290.1	AT4G15093	catalytic LigB subunit of aromatic ring-opening dioxygenase family; Identical to 4	0.247864	2	GO:0006725: cellular aromatic compound metabolic process | GO:0055114: oxidation reduction	GO:0008152: metabolic process | GO:0009987: cellular process	GO:0044237: cellular metabolic process		turquoise	dark blue				2.32312	0.0773515	0.575344	0.729293	0.0873706	-0.272829	-0.417724	-0.428935
		PtpAffx.212385.1.S1_at	gw1.XIX.2116.1	POPTR_0019s11400.1	AT5G54160	#N/A	0.235654	2	GO:0009809: lignin biosynthetic process | GO:0051555: flavonol biosynthetic process	GO:0008152: metabolic process | GO:0009987: cellular process	GO:0009058: biosynthetic process | GO:0019748: secondary metabolic process | GO:0044237: cellular metabolic process | GO:0044238: primary metabolic process | GO:0044281: small molecule metabolic process | GO:0042440: pigment metabolic process	GO:0006519: cellular amino acid and derivative metabolic process | GO:0006725: cellular aromatic compound metabolic process | GO:0009698: phenylpropanoid metabolic process | GO:0044249: cellular biosynthetic process | GO:0044283: small molecule biosynthet	turquoise	dark blue				1.45983	0.247151	0.0229447	0.0173447	0.00456265	0.0226632	0.0270626	0.0632683
		PtpAffx.215842.1.S1_at	fgenesh4_pg.C_scaffold_1312000004		AT5G48220	indole-3-glycerol phosphate synthase	0.239523	2	GO:0008152: metabolic process | GO:0006568: tryptophan metabolic process	GO:0008152: metabolic process | GO:0009987: cellular process	GO:0006807: nitrogen compound metabolic process | GO:0044237: cellular metabolic process | GO:0044238: primary metabolic process | GO:0044281: small molecule metabolic process	GO:0006082: organic acid metabolic process | GO:0006519: cellular amino acid and derivative metabolic process | GO:0006725: cellular aromatic compound metabolic process | GO:0009308: amine metabolic process | GO:0034641: cellular nitrogen compound metabol	turquoise	dark blue				1.79032	0.157722	0.0440578	0.223695	0.010817	0.0885899	0.0246708	0.0345109
		PtpAffx.216366.1.S1_at	gw1.142.7.1	POPTR_0009s02160.1	ATCG00340	Encodes the D1 subunit of photosystem I and II reaction centers. protein_coding (PSAB) (PSAB)	0.4555	2	GO:0009768: photosynthesis, light harvesting in photosystem I | GO:0009769: photosynthesis, light harvesting in photosystem II	GO:0008152: metabolic process | GO:0009987: cellular process	GO:0044237: cellular metabolic process	GO:0006091: generation of precursor metabolites and energy | GO:0015979: photosynthesis	turquoise	dark blue				1.22768	0.337911	0.0242298	0.0222969	0.00433414	0.0188366	0.025706	0.0357947
		PtpAffx.216823.1.S1_at	gw1.15358.1.1		AT1G67120	midasin-related; similar to unnamed protein product [Vitis vinifera] (GB:CAO45653.1); similar to hypothetical protein OsJ_030521 [Oryza sativa (japonica cultivar-group)] (GB:EAZ16312.1); similar to expressed protein [Oryza sativa (japonica cultivar-group)] (GB:ABG66112.1); contains InterPro domain Midasin; (InterPro:IPR012099); contains InterPro domain von Willebrand factor	8.00764	2	GO:0006355: regulation of transcription, DNA-dependent | GO:0043254: regulation of protein complex assembly | GO:0006200: ATP catabolic process	GO:0008152: metabolic process | GO:0009987: cellular process | GO:0050789: regulation of biological process | GO:0065007: biological regulation | GO:0016043: cellular component organization | GO:0044085: cellular component biogenesis	GO:0006807: nitrogen compound metabolic process | GO:0009058: biosynthetic process | GO:0019222: regulation of metabolic process | GO:0043170: macromolecule metabolic process | GO:0044237: cellular metabolic process | GO:0044238: primary metabolic process	GO:0006139: nucleobase, nucleoside, nucleotide and nucleic acid metabolic process | GO:0009059: macromolecule biosynthetic process | GO:0009889: regulation of biosynthetic process | GO:0010467: gene expression | GO:0031323: regulation of cellular metaboli	turquoise	red				2.54751	0.0577741	0.286406	-0.00224683	-0.0713766	-0.0541678	-0.0499332	-0.0379423
		PtpAffx.218195.1.S1_at	fgenesh4_pg.C_scaffold_19451000001		AT5G10920	argininosuccinate lyase	0.203468	2	GO:0006526: arginine biosynthetic process | GO:0042450: arginine biosynthetic process via ornithine	GO:0008152: metabolic process | GO:0009987: cellular process	GO:0006807: nitrogen compound metabolic process | GO:0009058: biosynthetic process | GO:0044237: cellular metabolic process | GO:0044238: primary metabolic process | GO:0044281: small molecule metabolic process	GO:0006082: organic acid metabolic process | GO:0006519: cellular amino acid and derivative metabolic process | GO:0009308: amine metabolic process | GO:0034641: cellular nitrogen compound metabolic process | GO:0042180: cellular ketone metabolic process	turquoise	dark blue				0.892199	0.521096	0.261155	0.116721	0.0185632	0.0219144	0.0489621	0.0590435
		PtpAffx.218379.1.S1_at	fgenesh4_pg.C_scaffold_20108000001		AT5G53970	encodes tyrosine aminotransferase which is strongly induced upon aging and coronatine treatment protein_coding	3.73834	2	GO:0009058: biosynthetic process | GO:0010189: vitamin E biosynthetic process	GO:0008152: metabolic process | GO:0009987: cellular process	GO:0009058: biosynthetic process | GO:0044237: cellular metabolic process | GO:0044281: small molecule metabolic process	GO:0006766: vitamin metabolic process | GO:0044249: cellular biosynthetic process | GO:0044283: small molecule biosynthetic process | GO:0046483: heterocycle metabolic process	turquoise	red				0.448118	0.836909	0.0148608	0.0122678	0.00182602	0.00516679	0.0137568	0.0174965
		PtpAffx.219545.1.S1_at	eugene3.27850001		AT3G21720	isocitrate lyase	0.0556737	2	GO:0008152: metabolic process | GO:0019752: carboxylic acid metabolic process	GO:0008152: metabolic process | GO:0009987: cellular process	GO:0044237: cellular metabolic process | GO:0044281: small molecule metabolic process	GO:0006082: organic acid metabolic process | GO:0042180: cellular ketone metabolic process	turquoise	dark blue				0.74976	0.61756	0.0601806	0.0248586	0.182125	0.178027	0.185494	0.192643
		PtpAffx.221319.1.S1_at	fgenesh4_pg.C_scaffold_41000116	POPTR_0013s11290.1	AT3G12775	ubiquitin-conjugating enzyme family protein; similar to PFU3/UBC26 (UBIQUITIN-CONJUGATING ENZYME 26)	3.97505	2	GO:0051246: regulation of protein metabolic process | GO:0043687: post-translational protein modification	GO:0008152: metabolic process | GO:0050789: regulation of biological process | GO:0065007: biological regulation | GO:0009987: cellular process	GO:0019222: regulation of metabolic process | GO:0043170: macromolecule metabolic process | GO:0044238: primary metabolic process | GO:0050789: regulation of biological process | GO:0044237: cellular metabolic process	GO:0019538: protein metabolic process | GO:0060255: regulation of macromolecule metabolic process | GO:0080090: regulation of primary metabolic process | GO:0043412: macromolecule modification | GO:0044260: cellular macromolecule metabolic process	turquoise	red				1.84371	0.146717	0.113031	0.0761079	0.0424548	0.061821	0.118174	0.187134
		PtpAffx.222820.1.S1_at	grail3.7185000101		AT1G62640	3-ketoacyl-acyl carrier protein synthase III (KAS III) protein_coding 3-KETOACYL-ACYL CARRIER PROTEIN SYNTHASE III (KAS III) 3-KETOACYL-ACYL CARRIER PROTEIN SYNTHASE III (KAS III)	3.49972	2	GO:0006633: fatty acid biosynthetic process | GO:0008152: metabolic process	GO:0008152: metabolic process | GO:0009987: cellular process	GO:0009058: biosynthetic process | GO:0044237: cellular metabolic process | GO:0044238: primary metabolic process | GO:0044281: small molecule metabolic process	GO:0006082: organic acid metabolic process | GO:0006629: lipid metabolic process | GO:0008610: lipid biosynthetic process | GO:0042180: cellular ketone metabolic process | GO:0044249: cellular biosynthetic process | GO:0044255: cellular lipid metabolic pr	turquoise	red				1.56797	0.213373	0.0272972	0.0275874	0.00925269	0.0325841	0.0336411	0.0527696
		PtpAffx.223263.1.S1_at	fgenesh4_pg.C_scaffold_86000060	POPTR_0004s23550.1	AT1G09600	protein kinase family protein; similar to protein kinase family protein [Arabidopsis thaliana] (TAIR:AT1G57700.1); similar to unnamed protein product [Vitis vinifera] (GB:CAO46874.1); contains InterPro domain Serine/threonine protein kinase; (InterPro:IPR002290); contains InterPro domain Protein kinase	6.40864	2	GO:0006499: N-terminal protein myristoylation | GO:0006468: protein amino acid phosphorylation	GO:0008152: metabolic process | GO:0009987: cellular process	GO:0009058: biosynthetic process | GO:0043170: macromolecule metabolic process | GO:0044237: cellular metabolic process | GO:0044238: primary metabolic process	GO:0009059: macromolecule biosynthetic process | GO:0019538: protein metabolic process | GO:0043412: macromolecule modification | GO:0044249: cellular biosynthetic process | GO:0044260: cellular macromolecule metabolic process | GO:0006793: phosphorus met	turquoise	red				7.09055	0.000533341	-0.117317	-0.289754	-0.217391	-1.31435	-1.29888	-1.28345
		PtpAffx.224221.1.S1_at	fgenesh4_pg.C_LG_I003372	POPTR_0001s47300.1	AT5G59810	ATSBT5.4; subtilase; similar to AIR3 (Auxin-Induced in Root cultures 3)	7.4685	2	GO:0006508: proteolysis | GO:0043086: negative regulation of catalytic activity	GO:0008152: metabolic process | GO:0065007: biological regulation	GO:0043170: macromolecule metabolic process | GO:0044238: primary metabolic process | GO:0065009: regulation of molecular function	GO:0019538: protein metabolic process	turquoise	red				4.14258	0.00866564	0.0414585	0.0325316	0.0105734	0.281386	0.0403597	0.0532339
		PtpAffx.224565.1.S1_at	fgenesh4_pm.C_LG_VII000258	POPTR_0007s07360.1	AT5G23960	Encodes a sesquiterpene synthase involved in generating all of the group A sesquiterpenes found in the Arabidopsis floral volatile blend. Strongly expressed in the stigma. protein_coding	4.33479	2	GO:0016106: sesquiterpenoid biosynthetic process | GO:0051762: sesquiterpene biosynthetic process	GO:0008152: metabolic process | GO:0009987: cellular process	GO:0009058: biosynthetic process | GO:0019748: secondary metabolic process | GO:0044237: cellular metabolic process | GO:0044238: primary metabolic process	GO:0006629: lipid metabolic process | GO:0006721: terpenoid metabolic process | GO:0008610: lipid biosynthetic process | GO:0044249: cellular biosynthetic process | GO:0044255: cellular lipid metabolic process	turquoise	red				0.934343	0.494537	0.0464811	0.00886274	0.0597768	0.0528662	0.0871051	0.098726
		PtpAffx.24176.1.A1_at	gw1.IX.324.1	POPTR_0009s16420.1	AT2G27450	#N/A	0.374652	2	GO:0006807: nitrogen compound metabolic process | GO:0009446: putrescine biosynthetic process	GO:0008152: metabolic process | GO:0009987: cellular process	GO:0006807: nitrogen compound metabolic process | GO:0009058: biosynthetic process | GO:0044237: cellular metabolic process | GO:0044238: primary metabolic process | GO:0044281: small molecule metabolic process	GO:0006519: cellular amino acid and derivative metabolic process | GO:0009308: amine metabolic process | GO:0034641: cellular nitrogen compound metabolic process | GO:0044249: cellular biosynthetic process | GO:0044283: small molecule biosynthetic process	turquoise	dark blue				6.91533	0.000616516	0.250806	0.913699	0.271461	0.6254	0.850543	1.01012
		PtpAffx.24584.1.A1_at	gw1.I.8101.1	POPTR_0001s12470.1	AT1G30820	CTP synthase	3.32091	2	GO:0006221: pyrimidine nucleotide biosynthetic process | GO:0009218: pyrimidine ribonucleotide metabolic process	GO:0008152: metabolic process | GO:0009987: cellular process	GO:0006807: nitrogen compound metabolic process | GO:0009058: biosynthetic process | GO:0044237: cellular metabolic process | GO:0044238: primary metabolic process | GO:0044281: small molecule metabolic process	GO:0006139: nucleobase, nucleoside, nucleotide and nucleic acid metabolic process | GO:0044249: cellular biosynthetic process | GO:0046483: heterocycle metabolic process | GO:0055086: nucleobase, nucleoside and nucleotide metabolic process	turquoise	red				0.407665	0.864309	0.00967387	0.019378	0.0105196	-0.0680372	-0.0781878	0.00377525
		PtpAffx.249.558.A1_at			AT3G10050	first enzyme in the biosynthetic pathway of isoleucine protein_coding L-O-METHYLTHREONINE RESISTANT 1 (OMR1) L-O-METHYLTHREONINE RESISTANT 1 (OMR1)	7.47317	2	GO:0009097: isoleucine biosynthetic process | GO:0006566: threonine metabolic process	GO:0008152: metabolic process | GO:0009987: cellular process	GO:0006807: nitrogen compound metabolic process | GO:0009058: biosynthetic process | GO:0044237: cellular metabolic process | GO:0044238: primary metabolic process | GO:0044281: small molecule metabolic process	GO:0006082: organic acid metabolic process | GO:0006519: cellular amino acid and derivative metabolic process | GO:0009308: amine metabolic process | GO:0034641: cellular nitrogen compound metabolic process | GO:0042180: cellular ketone metabolic process	turquoise	red				3.53718	0.0171578	0.077334	0.367941	0.0662788	0.0654321	0.0893865	0.112888
		PtpAffx.345.1.A1_a_at	estExt_fgenesh4_pg.C_LG_I1883	POPTR_0001s27020.1	AT4G02890	#N/A	2.81651	2	GO:0006464: protein modification process | GO:0006511: ubiquitin-dependent protein catabolic process	GO:0008152: metabolic process | GO:0009987: cellular process	GO:0043170: macromolecule metabolic process | GO:0044237: cellular metabolic process | GO:0044238: primary metabolic process | GO:0009056: catabolic process	GO:0019538: protein metabolic process | GO:0043412: macromolecule modification | GO:0044260: cellular macromolecule metabolic process | GO:0009057: macromolecule catabolic process | GO:0044248: cellular catabolic process	turquoise	red				12.8361	1.18e-05	-0.146739	-0.481321	0.266089	0.437021	0.140727	0.347621
		PtpAffx.37302.1.A1_at	gw1.II.311.1	POPTR_0017s02500.1	AT1G53990	Contains lipase signature motif and GDSL domain. protein_coding (GLIP3) (GLIP3)	0.377333	2	GO:0006114: glycerol biosynthetic process | GO:0006629: lipid metabolic process	GO:0008152: metabolic process | GO:0009987: cellular process	GO:0009058: biosynthetic process | GO:0044237: cellular metabolic process | GO:0044238: primary metabolic process | GO:0044281: small molecule metabolic process	GO:0005975: carbohydrate metabolic process | GO:0006066: alcohol metabolic process | GO:0006091: generation of precursor metabolites and energy | GO:0016051: carbohydrate biosynthetic process | GO:0044249: cellular biosynthetic process | GO:0044262: cellu	turquoise	dark blue				3.93204	0.0109349	0.112213	0.0653966	0.0207924	0.0514631	0.0774247	0.0943063
		PtpAffx.5366.2.A1_at	estExt_Genewise1_v1.C_LG_IV0459	POPTR_0004s16030.1	AT1G11750	One of several nuclear-encoded ClpPs (caseinolytic protease). Contains a highly conserved catalytic triad of Ser-type proteases (Ser-His-Asp). The name reflects nomenclature described in Adam et. al (2001). protein_coding (CLPP6) (CLPP6);NUCLEAR-ENCODED CLPP 1 (NCLPP1); (nClpP6)	3.08811	2	GO:0009658: chloroplast organization | GO:0015979: photosynthesis	GO:0009987: cellular process | GO:0016043: cellular component organization | GO:0008152: metabolic process	GO:0006996: organelle organization | GO:0044237: cellular metabolic process		turquoise	red				2.43836	0.0665389	0.636602	0.0155568	0.389314	0.300992	0.126129	0.311765
		PtpAffx.76003.1.A1_at	gw1.I.958.1	POPTR_0001s25730.1	AT1G07270	cell division control protein CDC6b	11.3903	2	GO:0006260: DNA replication | GO:0051726: regulation of cell cycle	GO:0008152: metabolic process | GO:0009987: cellular process | GO:0050789: regulation of biological process | GO:0065007: biological regulation	GO:0006807: nitrogen compound metabolic process | GO:0009058: biosynthetic process | GO:0043170: macromolecule metabolic process | GO:0044237: cellular metabolic process | GO:0044238: primary metabolic process | GO:0007049: cell cycle | GO:0050789: regula	GO:0006139: nucleobase, nucleoside, nucleotide and nucleic acid metabolic process | GO:0009059: macromolecule biosynthetic process | GO:0044249: cellular biosynthetic process | GO:0044260: cellular macromolecule metabolic process	red	red				29.5165	2.2e-08	-3.27297	-3.26981	-2.86695	-7.93562	-7.84878	-7.94254
		PtpAffx.79801.1.S1_at	eugene3.00050536	POPTR_0005s18840.1	AT3G04920	40S ribosomal protein S24 (RPS24A); Identical to 40S ribosomal protein S24-1 (RPS24A) [Arabidopsis Thaliana] (GB:Q9SS17); similar to 40S ribosomal protein S24 (RPS24B) [Arabidopsis thaliana] (TAIR:AT5G28060.1); similar to ribosomal protein S19 (GB:1909359A); contains InterPro domain Nucleotide-binding	10.4062	2	GO:0006412: translation | GO:0042254: ribosome biogenesis	GO:0008152: metabolic process | GO:0009987: cellular process | GO:0044085: cellular component biogenesis	GO:0009058: biosynthetic process | GO:0043170: macromolecule metabolic process | GO:0044237: cellular metabolic process | GO:0044238: primary metabolic process | GO:0022613: ribonucleoprotein complex biogenesis	GO:0009059: macromolecule biosynthetic process | GO:0010467: gene expression | GO:0019538: protein metabolic process | GO:0044249: cellular biosynthetic process | GO:0044260: cellular macromolecule metabolic process	turquoise	red				1.47704	0.241444	0.0297801	0.0327742	0.0022157	0.00192489	0.0179621	0.0287646
		PtpAffx.80095.1.S1_at	gw1.I.7200.1	POPTR_0001s06090.1	AT1G50420	Encodes a scarecrow-like protein (SCL3) Putative transcription factors interacting with the gene product of VHA-B1 (vacuolar ATPase subunit B1; as shown through yeast two-hybrid assay). protein_coding (SCL3) (SCL3);scarecrow-like 3 (SCL-3)	0.334451	2	GO:0009739: response to gibberellin stimulus | GO:0045449: regulation of transcription	GO:0050896: response to stimulus | GO:0008152: metabolic process | GO:0009987: cellular process | GO:0050789: regulation of biological process | GO:0065007: biological regulation	GO:0009719: response to endogenous stimulus | GO:0042221: response to chemical stimulus | GO:0006807: nitrogen compound metabolic process | GO:0009058: biosynthetic process | GO:0019222: regulation of metabolic process | GO:0043170: macromolecule metaboli	GO:0006139: nucleobase, nucleoside, nucleotide and nucleic acid metabolic process | GO:0009059: macromolecule biosynthetic process | GO:0009889: regulation of biosynthetic process | GO:0010467: gene expression | GO:0031323: regulation of cellular metaboli	blue	dark blue				51.3678	2.3e-10	-3.33795	-1.82353	-0.180657	-2.47397	-1.99572	-2.09591
		PtpAffx.84508.1.S1_at	eugene3.04180002	POPTR_0015s15440.1	AT3G24590	Encodes a signal peptidase Plsp1 (plastidic type I signal peptidase 1). Required for thylakoid development. Functions in the maturation of the 75-kD component of the translocon at the outer envelope membrane of chloroplasts and oxygen evolving complex subunit 33 (OE33). protein_coding plastidic type I signal peptidase 1 (PLSP1) plastidic type I signal peptidase 1 (PLSP1)	0.312291	2	GO:0006508: proteolysis | GO:0010027: thylakoid membrane organization	GO:0008152: metabolic process | GO:0009987: cellular process | GO:0016043: cellular component organization	GO:0043170: macromolecule metabolic process | GO:0044238: primary metabolic process | GO:0006996: organelle organization | GO:0016044: cellular membrane organization | GO:0061024: membrane organization	GO:0019538: protein metabolic process	turquoise	dark blue				16.7086	1.78e-06	-0.287581	-0.500919	-0.0267662	-1.30392	-2.53216	-2.6227
		PtpAffx.218618.1.S1_at	fgenesh4_pg.C_scaffold_208000037	POPTR_0001s14990.1	AT1G80820	Encodes an cinnamoyl CoA reductase isoform. Involved in lignin biosynthesis. protein_coding CINNAMOYL COA REDUCTASE (CCR2) CINNAMOYL COA REDUCTASE (CCR2)	0.198582	2	GO:0009409: response to cold | GO:0009809: lignin biosynthetic process	GO:0050896: response to stimulus | GO:0008152: metabolic process | GO:0009987: cellular process	GO:0006950: response to stress | GO:0009628: response to abiotic stimulus | GO:0009058: biosynthetic process | GO:0019748: secondary metabolic process | GO:0044237: cellular metabolic process | GO:0044238: primary metabolic process | GO:0044281: small mol	GO:0006519: cellular amino acid and derivative metabolic process | GO:0006725: cellular aromatic compound metabolic process | GO:0009698: phenylpropanoid metabolic process | GO:0044249: cellular biosynthetic process | GO:0044283: small molecule biosynthet	turquoise	dark blue				9.42605	9.33e-05	0.146432	0.100698	0.0561315	0.17487	0.358384	0.352949
		PtpAffx.208466.1.S1_s_at	eugene3.00100112	POPTR_0010s01370.1	AT3G06810	IBR3 (IBA-RESPONSE 3); acyl-CoA dehydrogenase/ oxidoreductase; similar to IVD (ISOVALERYL-COA-DEHYDROGENASE) [Arabidopsis thaliana] (TAIR:AT3G45300.1); similar to predicted protein [Physcomitrella patens subsp. patens] (GB:EDQ76603.1); similar to hypothetical protein OsI_026352 [Oryza sativa (indica cultivar-group)] (GB:EAZ05120.1); similar to hypothetical protein OsJ_024552 [Oryza sativa (japoni…	0.0966621	1	GO:0008152: metabolic process				turquoise	dark blue				3.36256	0.0210686	0.718854	0.900987	0.330138	0.531908	0.608576	0.626444
		PtpAffx.209061.1.S1_at	eugene3.00101381	POPTR_0010s15430.1	AT3G66658	#N/A	3.19934	1	GO:0008152: metabolic process				turquoise	red				3.07663	0.0297321	0.0824212	0.0328919	0.00146727	0.00842239	0.0376879	0.0560889
		PtpAffx.217877.1.S1_at	gw1.18327.1.1	POPTR_0012s03310.1	AT5G23250	#N/A	10.3967	1	GO:0008152: metabolic process				turquoise	red				1.92015	0.132318	0.0436133	0.0416152	0.00251478	0.0167354	0.0299007	0.0447808
		PtpAffx.217999.1.S1_at	fgenesh4_pg.C_scaffold_18772000001		AT2G17650	AMP-dependent synthetase and ligase family protein; similar to AMP-dependent synthetase and ligase family protein [Arabidopsis thaliana] (TAIR:AT1G20560.1); similar to Putative AMP-binding protein [Oryza sativa (japonica cultivar-group)] (GB:AAN05508.1); similar to unnamed protein product [Vitis vinifera] (GB:CAO49648.1); similar to Os03g0133500 [Oryza sativa (japonica cultivar-group)] (GB:NP_001…	4.08589	1	GO:0008152: metabolic process				turquoise	red				4.05663	0.00952282	0.152814	0.0356138	0.00553785	0.0107201	0.0251767	0.0408081
		PtpAffx.218743.1.S1_at	eugene3.213770001	POPTR_0002s01160.1	AT1G20560	AMP-dependent synthetase and ligase family protein; similar to AMP-dependent synthetase and ligase family protein [Arabidopsis thaliana] (TAIR:AT2G17650.1); similar to Putative AMP-binding protein [Oryza sativa (japonica cultivar-group)] (GB:AAN05508.1); similar to hypothetical protein OsI_005461 [Oryza sativa (indica cultivar-group)] (GB:EAY84228.1); similar to Os03g0133500 [Oryza sativa (japoni…	2.05443	1	GO:0008152: metabolic process				turquoise	red				4.31307	0.00720491	-0.656017	-0.786578	-0.175908	0.583119	0.77089	1.19612
		PtpAffx.221347.1.S1_at	fgenesh4_pm.C_scaffold_41000074	POPTR_0013s10430.1	AT4G10020	ATHSD5 (HYDROXYSTEROID DEHYDROGENASE 5); oxidoreductase; similar to ATHSD1 (HYDROXYSTEROID DEHYDROGENASE 1)	0.408077	1	GO:0008152: metabolic process				turquoise	dark blue				1.65794	0.188795	0.0369336	0.0344676	0.00627429	0.0169713	0.0259042	0.0333984
		PtpAffx.225427.1.S1_x_at	eugene3.02220002	POPTR_0015s15100.1	AT4G08850	leucine-rich repeat family protein / protein kinase family protein; similar to leucine-rich repeat transmembrane protein kinase	0.465942	1	GO:0006468: protein amino acid phosphorylation	GO:0008152: metabolic process | GO:0009987: cellular process	GO:0043170: macromolecule metabolic process | GO:0044237: cellular metabolic process | GO:0044238: primary metabolic process	GO:0006793: phosphorus metabolic process | GO:0019538: protein metabolic process | GO:0043412: macromolecule modification | GO:0044260: cellular macromolecule metabolic process	brown	dark blue				24.47	9.73e-08	0.708717	1.14372	0.789584	2.73941	3.20155	4.212
		PtpAffx.249.375.S1_at	eugene3.00011281	POPTR_0001s18240.1	AT3G16050	Encodes a protein with pyridoxal phosphate synthase activity whose transcripts were detected mostly in roots and accumulate during senescence. The protein was found in very low abundance	0.494303	1	GO:0008152: metabolic process				blue	dark blue				61.3412	5.12e-11	-2.48217	-2.55636	-1.93555	-4.3627	-4.68612	-4.45896
		PtpAffx.25964.2.S1_at	eugene3.00180991	POPTR_0018s11820.1	AT2G24270	Encodes a protein with non-phosphorylating NADP-dependent glyceraldehyde-3-phosphate dehydrogenase activity. The activity of the enzyme was determined from leaf extracts; the enzyme has not been purified to confirm activity. protein_coding (ALDH11A3) (ALDH11A3)	0.319653	1	GO:0008152: metabolic process				turquoise	dark blue				1.72033	0.173443	0.0338889	0.0278813	-0.000422262	0.027429	0.0348263	0.132002
		PtpAffx.29935.1.S1_at	estExt_Genewise1_v1.C_LG_XII1670	POPTR_0012s03830.1	AT1G18335	GCN5-related N-acetyltransferase (GNAT) family protein; similar to unknown [Picea sitchensis] (GB:ABK23205.1); contains InterPro domain Acyl-CoA N-acyltransferase (InterPro:IPR016181); contains InterPro domain GCN5-related N-acetyltransferase; (InterPro:IPR000182) protein_coding	4.50893	1	GO:0008152: metabolic process				turquoise	red				0.674664	0.671724	0.0177004	0.016947	0.00344691	0.0112543	0.0167942	0.0252361
		PtpAffx.62386.1.A1_at	grail3.0028007001	POPTR_0006s13870.1	AT1G47480	hydrolase; similar to ATCXE13	3.31688	1	GO:0008152: metabolic process				brown	red				2640.22	1.59e-25	0.0107738	0.00671559	-0.0101216	9.66092	9.26872	7.94598
		Ptp.1442.1.S1_x_at			AT4G24340	phosphorylase family protein; similar to phosphorylase family protein [Arabidopsis thaliana] (TAIR:AT4G24350.1); similar to unnamed protein product [Vitis vinifera] (GB:CAO17977.1); contains InterPro domain Nucleoside phosphorylase; (InterPro:IPR000845) protein_coding	3.93454	1	GO:0009116: nucleoside metabolic process	GO:0008152: metabolic process | GO:0009987: cellular process	GO:0006807: nitrogen compound metabolic process | GO:0044237: cellular metabolic process | GO:0044238: primary metabolic process | GO:0044281: small molecule metabolic process	GO:0006139: nucleobase, nucleoside, nucleotide and nucleic acid metabolic process | GO:0055086: nucleobase, nucleoside and nucleotide metabolic process	yellow	red				8.00283	0.000259511	2.60484	3.4929	2.38859	2.37638	2.37165	2.15143
		Ptp.1774.1.A1_at	fgenesh4_pg.C_LG_III001208	POPTR_0003s14400.1	AT4G24040	Encodes a trehalase	0.400961	1	GO:0005993: trehalose catabolic process	GO:0008152: metabolic process | GO:0009987: cellular process	GO:0009056: catabolic process | GO:0044237: cellular metabolic process | GO:0044238: primary metabolic process	GO:0005975: carbohydrate metabolic process | GO:0016052: carbohydrate catabolic process | GO:0044262: cellular carbohydrate metabolic process	turquoise	dark blue				0.641668	0.695971	0.0825985	0.0485416	0.0168281	0.0370414	-0.00295777	0.0156071
		Ptp.3292.1.S1_at	estExt_fgenesh4_pg.C_LG_X1876	POPTR_0010s21600.1	AT1G80070	a genetic locus involved in embryogenesis. Mutations in this locus result in an abnormal suspensor and embryo lethality. protein_coding ABNORMAL SUSPENSOR 2 (SUS2) ABNORMAL SUSPENSOR 2 (SUS2);EMBRYO DEFECTIVE 33 (EMB33);EMBRYO DEFECTIVE 177 (EMB177);EMBRYO DEFECTIVE 14 (EMB14)	6.78576	1	GO:0000398: nuclear mRNA splicing, via spliceosome	GO:0008152: metabolic process | GO:0009987: cellular process	GO:0006807: nitrogen compound metabolic process | GO:0043170: macromolecule metabolic process | GO:0044237: cellular metabolic process | GO:0044238: primary metabolic process	GO:0006139: nucleobase, nucleoside, nucleotide and nucleic acid metabolic process | GO:0010467: gene expression | GO:0044260: cellular macromolecule metabolic process	turquoise	red				1.28345	0.313622	0.0401373	0.0353063	0.0114641	-0.0254101	-0.010264	0.0145728
		Ptp.4708.1.S1_s_at	estExt_fgenesh4_pm.C_LG_XIV0002	POPTR_0014s01060.1	AT2G22620	lyase; similar to lyase [Arabidopsis thaliana] (TAIR:AT4G38030.1); similar to lyase [Arabidopsis thaliana] (TAIR:AT4G37950.1); similar to lyase [Arabidopsis thaliana] (TAIR:AT1G09910.1); similar to unnamed protein product [Vitis vinifera] (GB:CAO15187.1); similar to putative MYST1 [Oryza sativa (japonica cultivar-group)] (GB:BAD10227.1); similar to unnamed protein product [Vitis vinifera] (GB:CAO…	4.28525	1	GO:0005975: carbohydrate metabolic process	GO:0008152: metabolic process	GO:0044238: primary metabolic process		turquoise	red				4.30491	0.00726835	0.462975	0.0814538	-0.00860272	0.0198572	0.0648087	0.0865495
		Ptp.5032.1.S1_at	grail3.0006001701	POPTR_0683s00200.1	AT4G24440	transcription initiation factor IIA gamma chain / TFIIA-gamma (TFIIA-S); Identical to Transcription initiation factor IIA gamma chain (TFIIA-S) [Arabidopsis Thaliana] (GB:Q39236;GB:O49348); similar to hypothetical protein [Vitis vinifera] (GB:CAN60284.1); contains InterPro domain Transcription factor IIA	0.100826	1	GO:0006367: transcription initiation from RNA polymerase II promoter	GO:0008152: metabolic process | GO:0009987: cellular process | GO:0016043: cellular component organization | GO:0044085: cellular component biogenesis	GO:0006807: nitrogen compound metabolic process | GO:0009058: biosynthetic process | GO:0022607: cellular component assembly | GO:0043170: macromolecule metabolic process | GO:0043933: macromolecular complex subunit organization | GO:0044237: cellular met	GO:0006139: nucleobase, nucleoside, nucleotide and nucleic acid metabolic process | GO:0009059: macromolecule biosynthetic process | GO:0010467: gene expression | GO:0044249: cellular biosynthetic process | GO:0044260: cellular macromolecule metabolic pro	turquoise	dark blue				0.842252	0.553808	0.0298819	0.0265509	0.176218	0.181115	0.188412	0.200824
		Ptp.5042.3.S1_at	estExt_Genewise1_v1.C_LG_IX3694	POPTR_0009s05240.1	AT2G13360	Encodes a peroxisomal photorespiratory enzyme that catalyzes transamination reactions with multiple substrates. It is involved in photorespiration. protein_coding ALANINE:GLYOXYLATE AMINOTRANSFERASE (AGT) ALANINE:GLYOXYLATE AMINOTRANSFERASE (AGT);ALANINE:GLYOXYLATE AMINOTRANSFERASE 1 (AGT1)	2.5438	1	GO:0009853: photorespiration	GO:0008152: metabolic process | GO:0009987: cellular process	GO:0009058: biosynthetic process | GO:0044237: cellular metabolic process	GO:0044249: cellular biosynthetic process	brown	red				66.8473	2.46e-11	0.826137	1.53826	2.56138	7.92613	9.02677	8.50794
		Ptp.5683.1.S1_at	gw1.XI.816.1	POPTR_0011s15130.1	AT1G72680	cinnamyl-alcohol dehydrogenase	0.180273	1	GO:0009809: lignin biosynthetic process	GO:0008152: metabolic process | GO:0009987: cellular process	GO:0009058: biosynthetic process | GO:0019748: secondary metabolic process | GO:0044237: cellular metabolic process | GO:0044238: primary metabolic process | GO:0044281: small molecule metabolic process	GO:0006519: cellular amino acid and derivative metabolic process | GO:0006725: cellular aromatic compound metabolic process | GO:0009698: phenylpropanoid metabolic process | GO:0044249: cellular biosynthetic process | GO:0044283: small molecule biosynthet	turquoise	dark blue				4.79279	0.0043608	0.120215	0.0909449	0.0241571	0.0875014	0.110445	0.178126
		Ptp.5967.1.S1_at	grail3.0204000901	POPTR_0001s34440.1	AT2G20560	DNAJ heat shock family protein; similar to DNAJ heat shock family protein [Arabidopsis thaliana] (TAIR:AT4G28480.1); similar to unnamed protein product [Vitis vinifera] (GB:CAO66399.1); contains InterPro domain Heat shock protein DnaJ; (InterPro:IPR003095); contains InterPro domain Heat shock protein DnaJ	0.465282	1	GO:0006457: protein folding	GO:0008152: metabolic process | GO:0009987: cellular process	GO:0043170: macromolecule metabolic process | GO:0044237: cellular metabolic process | GO:0044238: primary metabolic process	GO:0019538: protein metabolic process | GO:0044260: cellular macromolecule metabolic process	turquoise	dark blue				5.7645	0.00169478	-0.012163	0.534324	-0.178026	0.263875	0.203336	0.578328
		Ptp.6853.1.S1_at	estExt_Genewise1_v1.C_LG_XVIII1356	POPTR_0018s00880.1	AT5G25590	similar to unknown protein [Arabidopsis thaliana] (TAIR:AT1G52320.2); similar to Spectrin repeat [Medicago truncatula] (GB:ABE93358.1); similar to Os05g0394200 [Oryza sativa (japonica cultivar-group)] (GB:NP_001055459.1); contains InterPro domain Protein of unknown function DUF632; (InterPro:IPR006867); contains InterPro domain Protein of unknown function DUF630; (InterPro:IPR006868) protein_codi…	8.91001	1	GO:0006499: N-terminal protein myristoylation	GO:0008152: metabolic process | GO:0009987: cellular process	GO:0009058: biosynthetic process | GO:0043170: macromolecule metabolic process | GO:0044237: cellular metabolic process | GO:0044238: primary metabolic process	GO:0009059: macromolecule biosynthetic process | GO:0019538: protein metabolic process | GO:0043412: macromolecule modification | GO:0044249: cellular biosynthetic process | GO:0044260: cellular macromolecule metabolic process	blue	red				108.957	3.61e-13	-3.18461	-2.1337	-0.0652001	-4.2577	-5.31652	-5.6213
		Ptp.6959.1.S1_at	eugene3.00150905	POPTR_0015s12260.1	AT4G17600	Encodes Lil3:1 (light-harvesting-like) protein. Belongs to the Lhc super-gene family encodes the light-harvesting chlorophyll a/b-binding (LHC) proteins that constitute the antenna system of the photosynthetic apparatus. A generic LHC motif is present in Lil3:1. protein_coding (LIL3:1) (LIL3:1)	5.28938	1	GO:0045449: regulation of transcription	GO:0008152: metabolic process | GO:0009987: cellular process | GO:0050789: regulation of biological process | GO:0065007: biological regulation	GO:0006807: nitrogen compound metabolic process | GO:0009058: biosynthetic process | GO:0019222: regulation of metabolic process | GO:0043170: macromolecule metabolic process | GO:0044237: cellular metabolic process | GO:0044238: primary metabolic process	GO:0006139: nucleobase, nucleoside, nucleotide and nucleic acid metabolic process | GO:0009059: macromolecule biosynthetic process | GO:0009889: regulation of biosynthetic process | GO:0010467: gene expression | GO:0031323: regulation of cellular metaboli	turquoise	red				2.17961	0.0934893	-0.130468	-0.134493	-0.126149	-0.32316	-0.36727	-0.366666
		Ptp.6975.1.S1_at	grail3.0036024701	POPTR_0010s05350.1	AT1G23360	#N/A	2.69255	1	GO:0042372: phylloquinone biosynthetic process	GO:0008152: metabolic process | GO:0009987: cellular process	GO:0009058: biosynthetic process | GO:0044237: cellular metabolic process | GO:0044281: small molecule metabolic process	GO:0006766: vitamin metabolic process | GO:0042180: cellular ketone metabolic process | GO:0044249: cellular biosynthetic process | GO:0044283: small molecule biosynthetic process | GO:0051186: cofactor metabolic process	turquoise	red				1.64106	0.19318	0.438344	0.388921	0.0333051	-0.0632914	-0.0498739	-0.00667338
		PtpAffx.110108.1.A1_at	gw1.I.7783.1	POPTR_0001s13630.1	AT5G50570	squamosa promoter-binding protein	2.52724	1	GO:0045449: regulation of transcription	GO:0008152: metabolic process | GO:0009987: cellular process | GO:0050789: regulation of biological process | GO:0065007: biological regulation	GO:0006807: nitrogen compound metabolic process | GO:0009058: biosynthetic process | GO:0019222: regulation of metabolic process | GO:0043170: macromolecule metabolic process | GO:0044237: cellular metabolic process | GO:0044238: primary metabolic process	GO:0006139: nucleobase, nucleoside, nucleotide and nucleic acid metabolic process | GO:0009059: macromolecule biosynthetic process | GO:0009889: regulation of biosynthetic process | GO:0010467: gene expression | GO:0031323: regulation of cellular metaboli	turquoise	red				0.61388	0.716505	0.0670268	0.0222051	0.0346226	0.187598	0.180512	0.158508
		PtpAffx.11173.1.A1_at	grail3.0002067901	POPTR_0005s26080.1	AT2G32220	60S ribosomal protein L27 (RPL27A); Identical to 60S ribosomal protein L27-1 (RPL27A) [Arabidopsis Thaliana] (GB:Q9SKX8); similar to 60S ribosomal protein L27 (RPL27B) [Arabidopsis thaliana] (TAIR:AT3G22230.1); similar to unknown [Populus trichocarpa] (GB:ABK93821.1); similar to ribosomal protein L27 homolog (GB:AAA86950.1); contains InterPro domain Ribosomal protein L27e; (InterPro:IPR001141) pr…	5.42254	1	GO:0006412: translation	GO:0008152: metabolic process | GO:0009987: cellular process	GO:0009058: biosynthetic process | GO:0043170: macromolecule metabolic process | GO:0044237: cellular metabolic process | GO:0044238: primary metabolic process	GO:0009059: macromolecule biosynthetic process | GO:0010467: gene expression | GO:0019538: protein metabolic process | GO:0044249: cellular biosynthetic process | GO:0044260: cellular macromolecule metabolic process	turquoise	red				0.87719	0.530788	0.0385543	0.0300983	0.186415	0.185919	0.195902	0.210441
		PtpAffx.112673.1.A1_at			AT1G01100	60S acidic ribosomal protein P1 (RPP1A); Identical to 60S acidic ribosomal protein P1-1 (RPP1A) [Arabidopsis Thaliana] (GB:Q8LCW9;GB:Q9MAM5); similar to 60S acidic ribosomal protein P1 (RPP1C) [Arabidopsis thaliana] (TAIR:AT5G47700.2); similar to 60S acidic ribosomal protein P1 (RPP1C) [Arabidopsis thaliana] (TAIR:AT5G47700.1); similar to predicted protein [Physcomitrella patens subsp. patens] (G…	3.5136	1	GO:0006414: translational elongation	GO:0008152: metabolic process | GO:0009987: cellular process	GO:0009058: biosynthetic process | GO:0043170: macromolecule metabolic process | GO:0044237: cellular metabolic process | GO:0044238: primary metabolic process	GO:0009059: macromolecule biosynthetic process | GO:0010467: gene expression | GO:0019538: protein metabolic process | GO:0044249: cellular biosynthetic process | GO:0044260: cellular macromolecule metabolic process	turquoise	red				1.8117	0.153216	0.0361175	0.0270835	0.0102655	0.0187067	0.02823	0.0519739
		PtpAffx.12055.1.A1_at	estExt_fgenesh4_pg.C_LG_XIV0181	POPTR_0014s06920.1	AT2G29360	tropinone reductase	3.74853	1	GO:0008152: metabolic process				turquoise	red				5.23404	0.00280707	0.033819	0.0369621	0.00269887	0.0251187	0.0342244	0.153661
		PtpAffx.123152.1.A1_at	grail3.0144001102	POPTR_0010s08360.1	AT4G14410	basic helix-loop-helix (bHLH) family protein; similar to basic helix-loop-helix (bHLH) family protein [Arabidopsis thaliana] (TAIR:AT3G23210.1); similar to unknown [Picea sitchensis] (GB:ABK23190.1); contains InterPro domain Basic helix-loop-helix dimerisation region bHLH; (InterPro:IPR001092); contains InterPro domain Helix-loop-helix DNA-binding; (InterPro:IPR011598) protein_coding	4.36341	1	GO:0045449: regulation of transcription	GO:0008152: metabolic process | GO:0009987: cellular process | GO:0050789: regulation of biological process | GO:0065007: biological regulation	GO:0006807: nitrogen compound metabolic process | GO:0009058: biosynthetic process | GO:0019222: regulation of metabolic process | GO:0043170: macromolecule metabolic process | GO:0044237: cellular metabolic process | GO:0044238: primary metabolic process	GO:0006139: nucleobase, nucleoside, nucleotide and nucleic acid metabolic process | GO:0009059: macromolecule biosynthetic process | GO:0009889: regulation of biosynthetic process | GO:0010467: gene expression | GO:0031323: regulation of cellular metaboli	turquoise	red				5.83042	0.00159464	0.115295	0.0581202	0.00454975	0.0790389	0.0939609	0.107667
		PtpAffx.126635.1.S1_at	gw1.XIII.3203.1	POPTR_0013s09350.1	AT1G06850	ATBZIP52 (ARABIDOPSIS THALIANA BASIC LEUCINE ZIPPER 52); DNA binding / transcription factor; similar to bZIP transcription factor family protein [Arabidopsis thaliana] (TAIR:AT2G40620.1); similar to hypothetical protein [Vitis vinifera] (GB:CAN65087.1); contains InterPro domain Basic-leucine zipper (bZIP) transcription factor; (InterPro:IPR004827); contains InterPro domain Basic leucine zipper; (…	3.23006	1	GO:0006355: regulation of transcription, DNA-dependent	GO:0008152: metabolic process | GO:0009987: cellular process | GO:0050789: regulation of biological process | GO:0065007: biological regulation	GO:0006807: nitrogen compound metabolic process | GO:0009058: biosynthetic process | GO:0019222: regulation of metabolic process | GO:0043170: macromolecule metabolic process | GO:0044237: cellular metabolic process | GO:0044238: primary metabolic process	GO:0006139: nucleobase, nucleoside, nucleotide and nucleic acid metabolic process | GO:0009059: macromolecule biosynthetic process | GO:0009889: regulation of biosynthetic process | GO:0010467: gene expression | GO:0031323: regulation of cellular metaboli	blue	red				31.2827	1.38e-08	-2.0039	-1.81474	-1.22127	-2.71464	-3.4074	-3.54516
		PtpAffx.127528.1.A1_s_at	eugene3.00700109	POPTR_0005s05000.1	AT3G04940	Encodes cysteine synthase AtcysD1. protein_coding (ATCYSD1) (ATCYSD1)	2.84903	1	GO:0019344: cysteine biosynthetic process	GO:0008152: metabolic process | GO:0009987: cellular process	GO:0006807: nitrogen compound metabolic process | GO:0009058: biosynthetic process | GO:0044237: cellular metabolic process | GO:0044238: primary metabolic process | GO:0044281: small molecule metabolic process	GO:0006790: sulfur metabolic process | GO:0006082: organic acid metabolic process | GO:0006519: cellular amino acid and derivative metabolic process | GO:0009308: amine metabolic process | GO:0034641: cellular nitrogen compound metabolic process | GO:0042	blue	red				16.4054	2.03e-06	-2.04943	-2.14719	-0.361929	-2.73047	-2.99083	-2.83114
		PtpAffx.128011.1.A1_at	gw1.1093.5.1	POPTR_0003s21910.1	AT5G60900	Encodes a receptor-like protein kinase. protein_coding RECEPTOR-LIKE PROTEIN KINASE 1 (RLK1) RECEPTOR-LIKE PROTEIN KINASE 1 (RLK1)	0.451764	1	GO:0006468: protein amino acid phosphorylation	GO:0008152: metabolic process | GO:0009987: cellular process	GO:0043170: macromolecule metabolic process | GO:0044237: cellular metabolic process | GO:0044238: primary metabolic process	GO:0006793: phosphorus metabolic process | GO:0019538: protein metabolic process | GO:0043412: macromolecule modification | GO:0044260: cellular macromolecule metabolic process	brown	dark blue				816.248	6.08e-21	0.0693147	0.013457	-0.0362283	7.70115	6.88997	6.70181
		PtpAffx.131043.1.S1_at	eugene3.00190756	POPTR_0019s11340.1	AT1G65280	heat shock protein binding; similar to DNAJ heat shock N-terminal domain-containing protein [Arabidopsis thaliana] (TAIR:AT5G22080.1); similar to hypothetical protein [Vitis vinifera] (GB:CAN80552.1); contains InterPro domain Heat shock protein DnaJ	0.2712	1	GO:0006457: protein folding	GO:0008152: metabolic process | GO:0009987: cellular process	GO:0043170: macromolecule metabolic process | GO:0044237: cellular metabolic process | GO:0044238: primary metabolic process	GO:0019538: protein metabolic process | GO:0044260: cellular macromolecule metabolic process	turquoise	dark blue				2.70279	0.0473719	0.0842553	0.0332849	-0.0591871	0.0383506	0.0875519	0.131865
		PtpAffx.131999.1.S1_at	eugene3.00190672	POPTR_0019s10430.1	AT1G33760	encodes a member of the DREB subfamily A-4 of ERF/AP2 transcription factor family. The protein contains one AP2 domain. There are 17 members in this subfamily including TINY. protein_coding	0.2917	1	GO:0006355: regulation of transcription, DNA-dependent	GO:0008152: metabolic process | GO:0009987: cellular process | GO:0050789: regulation of biological process | GO:0065007: biological regulation	GO:0006807: nitrogen compound metabolic process | GO:0009058: biosynthetic process | GO:0019222: regulation of metabolic process | GO:0043170: macromolecule metabolic process | GO:0044237: cellular metabolic process | GO:0044238: primary metabolic process	GO:0006139: nucleobase, nucleoside, nucleotide and nucleic acid metabolic process | GO:0009059: macromolecule biosynthetic process | GO:0009889: regulation of biosynthetic process | GO:0010467: gene expression | GO:0031323: regulation of cellular metaboli	turquoise	dark blue				1.27046	0.31913	0.0321138	0.0174097	0.00277446	0.0168161	0.0193593	0.0295211
		PtpAffx.136723.1.S1_s_at			AT4G21990	Encodes a protein disulfide isomerase-like (PDIL) protein	2.64994	1	GO:0000103: sulfate assimilation	GO:0008152: metabolic process | GO:0009987: cellular process	GO:0044237: cellular metabolic process	GO:0006790: sulfur metabolic process	turquoise	red				14.7133	4.48e-06	0.543491	-3.97059	0.271686	1.68588	2.35986	2.04563
		PtpAffx.138477.1.S1_at	estExt_Genewise1_v1.C_LG_XIV1736	POPTR_0014s09540.1	AT1G01250	encodes a member of the DREB subfamily A-4 of ERF/AP2 transcription factor family. The protein contains one AP2 domain. There are 17 members in this subfamily including TINY. protein_coding	2.0891	1	GO:0006355: regulation of transcription, DNA-dependent	GO:0008152: metabolic process | GO:0009987: cellular process | GO:0050789: regulation of biological process | GO:0065007: biological regulation	GO:0006807: nitrogen compound metabolic process | GO:0009058: biosynthetic process | GO:0019222: regulation of metabolic process | GO:0043170: macromolecule metabolic process | GO:0044237: cellular metabolic process | GO:0044238: primary metabolic process	GO:0006139: nucleobase, nucleoside, nucleotide and nucleic acid metabolic process | GO:0009059: macromolecule biosynthetic process | GO:0009889: regulation of biosynthetic process | GO:0010467: gene expression | GO:0031323: regulation of cellular metaboli	turquoise	red				9.58736	8.36e-05	-0.0170199	-0.0325002	-0.0575834	0.833436	0.136501	0.0348541
		PtpAffx.140020.1.A1_at	grail3.0028018101	POPTR_0006s12820.1	AT1G02310	glycosyl hydrolase family protein 5 / cellulase family protein / (1-4)-beta-mannan endohydrolase	2.86873	1	GO:0005975: carbohydrate metabolic process	GO:0008152: metabolic process	GO:0044238: primary metabolic process		turquoise	red				1.11778	0.390788	0.0381626	0.0234485	0.00439394	0.00695232	0.0245315	0.0281102
		PtpAffx.14325.2.A1_a_at	estExt_fgenesh4_pg.C_LG_X1023	POPTR_0010s12370.1	AT1G56300	DNAJ heat shock N-terminal domain-containing protein; similar to DNAJ heat shock N-terminal domain-containing protein [Arabidopsis thaliana] (TAIR:AT1G71000.1); similar to DnaJ-like protein [Glycine max] (GB:AAM23263.1); contains InterPro domain Heat shock protein DnaJ	0.355334	1	GO:0006457: protein folding	GO:0008152: metabolic process | GO:0009987: cellular process	GO:0043170: macromolecule metabolic process | GO:0044237: cellular metabolic process | GO:0044238: primary metabolic process	GO:0019538: protein metabolic process | GO:0044260: cellular macromolecule metabolic process	turquoise	dark blue				28.9908	2.54e-08	2.00132	0.408817	-2.04131	0.130708	-0.703381	-1.77458
		PtpAffx.150303.1.S1_at	eugene3.00180691	POPTR_0018s08770.1	AT3G24530	AAA-type ATPase family protein / ankyrin repeat family protein; similar to ankyrin repeat family protein [Arabidopsis thaliana] (TAIR:AT4G19150.1); similar to unnamed protein product [Vitis vinifera] (GB:CAO65524.1); similar to unknown [Picea sitchensis] (GB:ABK25136.1); similar to Os02g0266300 [Oryza sativa (japonica cultivar-group)] (GB:NP_001046505.1); contains InterPro domain AAA+ ATPase	0.129397	1	GO:0019538: protein metabolic process	GO:0008152: metabolic process	GO:0043170: macromolecule metabolic process | GO:0044238: primary metabolic process		turquoise	dark blue				25.3516	7.37e-08	0.0381542	0.244397	0.158751	-1.03193	-2.11344	-2.23512
		PtpAffx.153736.1.A1_at	fgenesh4_pg.C_scaffold_120000009	POPTR_0045s00230.1	AT3G05590	Encodes cytoplasmic ribosomal protein L18. protein_coding RIBOSOMAL PROTEIN L18 (RPL18) RIBOSOMAL PROTEIN L18 (RPL18)	0.240786	1	GO:0006412: translation	GO:0008152: metabolic process | GO:0009987: cellular process	GO:0009058: biosynthetic process | GO:0043170: macromolecule metabolic process | GO:0044237: cellular metabolic process | GO:0044238: primary metabolic process	GO:0009059: macromolecule biosynthetic process | GO:0010467: gene expression | GO:0019538: protein metabolic process | GO:0044249: cellular biosynthetic process | GO:0044260: cellular macromolecule metabolic process	turquoise	dark blue				1.35226	0.285886	0.0166248	0.144913	0.0029496	0.0123211	0.0147898	0.02581
		PtpAffx.154239.1.S1_at	gw1.I.1030.1	POPTR_0001s25520.1	AT1G07350	#N/A	0.461919	1	GO:0008380: RNA splicing	GO:0008152: metabolic process | GO:0009987: cellular process	GO:0006807: nitrogen compound metabolic process | GO:0043170: macromolecule metabolic process | GO:0044237: cellular metabolic process | GO:0044238: primary metabolic process	GO:0006139: nucleobase, nucleoside, nucleotide and nucleic acid metabolic process | GO:0010467: gene expression | GO:0044260: cellular macromolecule metabolic process	turquoise	dark blue				38.338	2.63e-09	0.425116	0.572875	-0.633979	0.934409	0.961637	1.66189
		PtpAffx.157807.1.S1_s_at	eugene3.00080267	POPTR_0008s03220.1	AT3G10470	zinc finger (C2H2 type) family protein; similar to zinc finger (C2H2 type) family protein [Arabidopsis thaliana] (TAIR:AT5G04390.1); similar to hypothetical protein [Vitis vinifera] (GB:CAN69085.1); contains InterPro domain Zinc finger	0.12008	1	GO:0045449: regulation of transcription	GO:0008152: metabolic process | GO:0009987: cellular process | GO:0050789: regulation of biological process | GO:0065007: biological regulation	GO:0006807: nitrogen compound metabolic process | GO:0009058: biosynthetic process | GO:0019222: regulation of metabolic process | GO:0043170: macromolecule metabolic process | GO:0044237: cellular metabolic process | GO:0044238: primary metabolic process	GO:0006139: nucleobase, nucleoside, nucleotide and nucleic acid metabolic process | GO:0009059: macromolecule biosynthetic process | GO:0009889: regulation of biosynthetic process | GO:0010467: gene expression | GO:0031323: regulation of cellular metaboli	turquoise	dark blue				3.82714	0.0123025	0.141503	0.0644465	0.0123707	0.0702095	0.101569	0.154323
		PtpAffx.159345.1.A1_at	fgenesh4_pm.C_LG_VI000634	POPTR_0006s23480.1	AT1G19210	encodes a member of the DREB subfamily A-5 of ERF/AP2 transcription factor family. The protein contains one AP2 domain. There are 15 members in this subfamily including RAP2.1	0.3818	1	GO:0006355: regulation of transcription, DNA-dependent	GO:0008152: metabolic process | GO:0009987: cellular process | GO:0050789: regulation of biological process | GO:0065007: biological regulation	GO:0006807: nitrogen compound metabolic process | GO:0009058: biosynthetic process | GO:0019222: regulation of metabolic process | GO:0043170: macromolecule metabolic process | GO:0044237: cellular metabolic process | GO:0044238: primary metabolic process	GO:0006139: nucleobase, nucleoside, nucleotide and nucleic acid metabolic process | GO:0009059: macromolecule biosynthetic process | GO:0009889: regulation of biosynthetic process | GO:0010467: gene expression | GO:0031323: regulation of cellular metaboli	green	dark blue				14.8088	4.28e-06	-5.14876	-5.42423	-4.91581	-3.59424	-4.51441	-3.89927
		PtpAffx.160855.1.S1_at	gw1.XVIII.2014.1	POPTR_0018s02990.1	AT5G10770	chloroplast nucleoid DNA-binding protein	0.199919	1	GO:0006508: proteolysis	GO:0008152: metabolic process	GO:0043170: macromolecule metabolic process | GO:0044238: primary metabolic process	GO:0019538: protein metabolic process	turquoise	dark blue				1.03205	0.436842	0.0224992	0.0215366	0.00545855	0.0313627	0.0225123	0.0351691
		PtpAffx.18084.1.A1_at	gw1.28.1119.1	POPTR_0006s11420.1	AT3G59850	polygalacturonase	0.162708	1	GO:0005975: carbohydrate metabolic process	GO:0008152: metabolic process	GO:0044238: primary metabolic process		turquoise	dark blue				2.24654	0.0855604	0.136933	0.100662	0.0293683	0.0629441	0.0747355	0.097949
		PtpAffx.18249.1.A1_a_at	gw1.XIV.3347.1	POPTR_0014s15240.1	AT4G21990	Encodes a protein disulfide isomerase-like (PDIL) protein	2.00745	1	GO:0000103: sulfate assimilation	GO:0008152: metabolic process | GO:0009987: cellular process	GO:0044237: cellular metabolic process	GO:0006790: sulfur metabolic process	turquoise	red				2.6078	0.0534703	0.992836	0.199718	0.616997	-0.644501	-0.454911	0.888521
		PtpAffx.18304.1.A1_at	fgenesh4_pg.C_LG_VIII001413	POPTR_0008s15840.1	AT1G04210	leucine-rich repeat family protein / protein kinase family protein; similar to MEKK1 (MYTOGEN ACTIVATED PROTEIN KINASE KINASE)	0.245246	1	GO:0006468: protein amino acid phosphorylation	GO:0008152: metabolic process | GO:0009987: cellular process	GO:0043170: macromolecule metabolic process | GO:0044237: cellular metabolic process | GO:0044238: primary metabolic process	GO:0006793: phosphorus metabolic process | GO:0019538: protein metabolic process | GO:0043412: macromolecule modification | GO:0044260: cellular macromolecule metabolic process	turquoise	dark blue				0.990335	0.460799	0.141066	0.0595777	0.0230732	-0.0101032	0.0257061	0.0387367
		PtpAffx.200096.1.S1_at	eugene3.00010192	POPTR_0001s07270.1	AT5G45430	protein kinase	0.177935	1	GO:0006468: protein amino acid phosphorylation	GO:0008152: metabolic process | GO:0009987: cellular process	GO:0043170: macromolecule metabolic process | GO:0044237: cellular metabolic process | GO:0044238: primary metabolic process	GO:0006793: phosphorus metabolic process | GO:0019538: protein metabolic process | GO:0043412: macromolecule modification | GO:0044260: cellular macromolecule metabolic process	turquoise	dark blue				0.861432	0.541093	0.0365478	0.0396873	0.0370326	0.049201	0.0632125	0.0689242
		PtpAffx.200283.1.S1_at	fgenesh4_pg.C_LG_I000636	POPTR_0001s12460.1	AT4G20310	#N/A	2.01122	1	GO:0006508: proteolysis	GO:0008152: metabolic process	GO:0043170: macromolecule metabolic process | GO:0044238: primary metabolic process	GO:0019538: protein metabolic process	turquoise	red				1.40452	0.266391	0.2745	0.0275927	0.00262911	0.0254139	0.0356439	0.0815822
		PtpAffx.2004.1.A1_at	gw1.VI.907.1	POPTR_0006s04600.1	AT4G20990	carbonic anhydrase family protein; similar to carbonic anhydrase family protein [Arabidopsis thaliana] (TAIR:AT4G21000.1); similar to a-type carbonic anhydrase [Lotus japonicus] (GB:CAM59682.1); contains InterPro domain Carbonic anhydrase	0.137701	1	GO:0006730: one-carbon metabolic process	GO:0008152: metabolic process | GO:0009987: cellular process	GO:0044237: cellular metabolic process | GO:0044281: small molecule metabolic process		turquoise	dark blue				3.67355	0.0146542	0.0520839	0.0450549	0.00832199	0.0500818	0.0658558	0.0827523
		PtpAffx.200404.1.S1_s_at	fgenesh4_pm.C_LG_I000350	POPTR_0001s09910.1	AT4G23560	ATGH9B15 (ARABIDOPSIS THALIANA GLYCOSYL HYDROLASE 9B15); hydrolase	3.17435	1	GO:0005975: carbohydrate metabolic process	GO:0008152: metabolic process	GO:0044238: primary metabolic process		turquoise	red				1.34657	0.288088	0.0589595	0.06882	0.0146557	0.0738113	0.0537209	0.666738
		PtpAffx.201108.1.S1_at	eugene3.00012264	POPTR_0001s32250.1	AT4G13620	encodes a member of the DREB subfamily A-6 of ERF/AP2 transcription factor family. The protein contains one AP2 domain. There are 8 members in this subfamily including RAP2.4. protein_coding	0.181471	1	GO:0006355: regulation of transcription, DNA-dependent	GO:0008152: metabolic process | GO:0009987: cellular process | GO:0050789: regulation of biological process | GO:0065007: biological regulation	GO:0006807: nitrogen compound metabolic process | GO:0009058: biosynthetic process | GO:0019222: regulation of metabolic process | GO:0043170: macromolecule metabolic process | GO:0044237: cellular metabolic process | GO:0044238: primary metabolic process	GO:0006139: nucleobase, nucleoside, nucleotide and nucleic acid metabolic process | GO:0009059: macromolecule biosynthetic process | GO:0009889: regulation of biosynthetic process | GO:0010467: gene expression | GO:0031323: regulation of cellular metaboli	turquoise	dark blue				2.56529	0.0564679	0.127162	0.182302	0.00884133	0.0498912	0.0628455	0.089522
		PtpAffx.201226.1.S1_x_at	fgenesh4_pg.C_LG_I002750	POPTR_0001s29090.1	AT5G10530	lectin protein kinase	3.00296	1	GO:0006468: protein amino acid phosphorylation	GO:0008152: metabolic process | GO:0009987: cellular process	GO:0043170: macromolecule metabolic process | GO:0044237: cellular metabolic process | GO:0044238: primary metabolic process	GO:0006793: phosphorus metabolic process | GO:0019538: protein metabolic process | GO:0043412: macromolecule modification | GO:0044260: cellular macromolecule metabolic process	turquoise	red				1.7591	0.164546	0.296255	0.0896337	0.0485941	0.143941	0.162232	0.199361
		PtpAffx.20150.1.S1_s_at	eugene3.00091488	POPTR_0009s02100.1	AT3G44110	homologous to the co-chaperon DNAJ protein from E coli protein_coding (ATJ3) (ATJ3); (ATJ)	0.497345	1	GO:0006457: protein folding	GO:0008152: metabolic process | GO:0009987: cellular process	GO:0043170: macromolecule metabolic process | GO:0044237: cellular metabolic process | GO:0044238: primary metabolic process	GO:0019538: protein metabolic process | GO:0044260: cellular macromolecule metabolic process	turquoise	dark blue				33.6169	7.7e-09	-0.488636	-0.416272	-0.267744	-1.25337	-1.34459	-0.335841
		PtpAffx.202232.1.S1_x_at	fgenesh4_pg.C_LG_II001519	POPTR_0002s16640.1	AT2G46130	member of WRKY Transcription Factor; Group II-c protein_coding (WRKY43) (WRKY43); (AtWRKY43)	5.27745	1	GO:0006355: regulation of transcription, DNA-dependent	GO:0008152: metabolic process | GO:0009987: cellular process | GO:0050789: regulation of biological process | GO:0065007: biological regulation	GO:0006807: nitrogen compound metabolic process | GO:0009058: biosynthetic process | GO:0019222: regulation of metabolic process | GO:0043170: macromolecule metabolic process | GO:0044237: cellular metabolic process | GO:0044238: primary metabolic process	GO:0006139: nucleobase, nucleoside, nucleotide and nucleic acid metabolic process | GO:0009059: macromolecule biosynthetic process | GO:0009889: regulation of biosynthetic process | GO:0010467: gene expression | GO:0031323: regulation of cellular metaboli	turquoise	red				0.87383	0.532975	0.0207412	0.0180262	0.00250992	0.0126857	0.0213308	0.0287364
		PtpAffx.202804.1.S1_at	gw1.III.2331.1		ATCG01310	encodes a chloroplast ribosomal protein L2	2.85995	1	GO:0006412: translation	GO:0008152: metabolic process | GO:0009987: cellular process	GO:0009058: biosynthetic process | GO:0043170: macromolecule metabolic process | GO:0044237: cellular metabolic process | GO:0044238: primary metabolic process	GO:0009059: macromolecule biosynthetic process | GO:0010467: gene expression | GO:0019538: protein metabolic process | GO:0044249: cellular biosynthetic process | GO:0044260: cellular macromolecule metabolic process	turquoise	red				2.207	0.0901539	0.281849	0.259285	0.0548805	0.137777	0.12341	0.209073
		PtpAffx.203696.1.S1_at	gw1.IV.1787.1	POPTR_0004s01920.1	AT1G61820	#N/A	5.64808	1	GO:0009809: lignin biosynthetic process	GO:0008152: metabolic process | GO:0009987: cellular process	GO:0009058: biosynthetic process | GO:0019748: secondary metabolic process | GO:0044237: cellular metabolic process | GO:0044238: primary metabolic process | GO:0044281: small molecule metabolic process	GO:0006519: cellular amino acid and derivative metabolic process | GO:0006725: cellular aromatic compound metabolic process | GO:0009698: phenylpropanoid metabolic process | GO:0044249: cellular biosynthetic process | GO:0044283: small molecule biosynthet	turquoise	red				19.1036	6.54e-07	0.0310837	0.0344075	0.34883	-3.76494	-2.9831	-3.66212
		PtpAffx.203903.1.S1_at	gw1.IV.3178.1	POPTR_0011s05040.1	AT4G04930	DES-1-like transmembrane protein. protein_coding (DES-1-LIKE) (DES-1-LIKE)	2.01891	1	GO:0030148: sphingolipid biosynthetic process	GO:0008152: metabolic process | GO:0009987: cellular process	GO:0009058: biosynthetic process | GO:0044237: cellular metabolic process | GO:0044238: primary metabolic process	GO:0006629: lipid metabolic process | GO:0008610: lipid biosynthetic process | GO:0044249: cellular biosynthetic process | GO:0044255: cellular lipid metabolic process	turquoise	red				1.26169	0.322901	0.448123	0.153419	0.0253905	0.0757717	0.173687	0.120574
		PtpAffx.204377.1.S1_at	gw1.IX.213.1	POPTR_0009s16820.1	AT4G35270	RWP-RK domain-containing protein; similar to RWP-RK domain-containing protein [Arabidopsis thaliana] (TAIR:AT2G17150.2); similar to RWP-RK domain-containing protein [Arabidopsis thaliana] (TAIR:AT2G17150.1); similar to hypothetical protein [Vitis vinifera] (GB:CAN59896.1); similar to hypothetical protein [Vitis vinifera] (GB:CAN75893.1); similar to unnamed protein product [Vitis vinifera] (GB:CAO…	2.92437	1	GO:0045449: regulation of transcription	GO:0008152: metabolic process | GO:0009987: cellular process | GO:0050789: regulation of biological process | GO:0065007: biological regulation	GO:0006807: nitrogen compound metabolic process | GO:0009058: biosynthetic process | GO:0019222: regulation of metabolic process | GO:0043170: macromolecule metabolic process | GO:0044237: cellular metabolic process | GO:0044238: primary metabolic process	GO:0006139: nucleobase, nucleoside, nucleotide and nucleic acid metabolic process | GO:0009059: macromolecule biosynthetic process | GO:0009889: regulation of biosynthetic process | GO:0010467: gene expression | GO:0031323: regulation of cellular metaboli	turquoise	red				0.671544	0.674008	0.026527	-0.0150029	0.0844812	0.0320027	0.0342831	0.0496829
		PtpAffx.204599.1.S1_at	fgenesh4_pm.C_LG_IX000231	POPTR_0009s12320.1	AT4G39110	protein kinase family protein; similar to protein kinase family protein [Arabidopsis thaliana] (TAIR:AT5G61350.1); similar to THE1 (THESEUS1)	2.65412	1	GO:0006468: protein amino acid phosphorylation	GO:0008152: metabolic process | GO:0009987: cellular process	GO:0043170: macromolecule metabolic process | GO:0044237: cellular metabolic process | GO:0044238: primary metabolic process	GO:0006793: phosphorus metabolic process | GO:0019538: protein metabolic process | GO:0043412: macromolecule modification | GO:0044260: cellular macromolecule metabolic process	turquoise	red				0.914394	0.506987	0.0380522	0.0140784	0.00206929	0.00652629	0.0169908	0.0243669
		PtpAffx.204735.1.S1_at	eugene3.00090780	POPTR_0009s09080.1	AT2G14690	Encodes a putative glycosyl hydrolase family 10 protein (xylanase). protein_coding	0.448019	1	GO:0005975: carbohydrate metabolic process	GO:0008152: metabolic process	GO:0044238: primary metabolic process		blue	dark blue				105.019	4.97e-13	-2.49186	-1.98525	-1.05175	-4.53957	-6.40305	-6.00096
		PtpAffx.204860.1.S1_at	gw1.IX.3462.1	POPTR_0009s06060.1	AT5G13790	AGL15 (AGAMOUS-Like 15) is a member of the MADS domain family of regulatory factors. Although AGL15 is preferentially expressed during embryogenesis	5.31626	1	GO:0006355: regulation of transcription, DNA-dependent	GO:0008152: metabolic process | GO:0009987: cellular process | GO:0050789: regulation of biological process | GO:0065007: biological regulation	GO:0006807: nitrogen compound metabolic process | GO:0009058: biosynthetic process | GO:0019222: regulation of metabolic process | GO:0043170: macromolecule metabolic process | GO:0044237: cellular metabolic process | GO:0044238: primary metabolic process	GO:0006139: nucleobase, nucleoside, nucleotide and nucleic acid metabolic process | GO:0009059: macromolecule biosynthetic process | GO:0009889: regulation of biosynthetic process | GO:0010467: gene expression | GO:0031323: regulation of cellular metaboli	turquoise	red				0.451877	0.834301	0.0268804	0.0174602	0.040991	0.0439209	0.0530744	0.060192
		PtpAffx.204926.1.S1_at	estExt_fgenesh4_pm.C_LG_IX0568	POPTR_0009s04640.1	AT1G07350	#N/A	0.365948	1	GO:0008380: RNA splicing	GO:0008152: metabolic process | GO:0009987: cellular process	GO:0006807: nitrogen compound metabolic process | GO:0043170: macromolecule metabolic process | GO:0044237: cellular metabolic process | GO:0044238: primary metabolic process	GO:0006139: nucleobase, nucleoside, nucleotide and nucleic acid metabolic process | GO:0010467: gene expression | GO:0044260: cellular macromolecule metabolic process	turquoise	dark blue				50.9798	2.45e-10	-0.134181	-0.000654302	-1.08543	0.811866	1.25393	1.82704
		PtpAffx.204941.1.S1_at	gw1.IX.4003.1	POPTR_0009s04330.1	AT5G59070	glycosyl transferase family 1 protein; similar to glycosyl transferase family 1 protein [Arabidopsis thaliana] (TAIR:AT4G19460.1); similar to unnamed protein product [Vitis vinifera] (GB:CAO21557.1); contains InterPro domain Glycosyl transferase	0.21348	1	GO:0009058: biosynthetic process	GO:0008152: metabolic process			turquoise	dark blue				0.929719	0.497403	0.109457	-0.141166	-0.0880132	-0.180149	-0.17919	-0.158198
		PtpAffx.205663.1.S1_at	gw1.V.662.1	POPTR_0005s22510.1	AT1G06490	encodes a gene similar to callose synthase protein_coding glucan synthase-like 7 (ATGSL07) glucan synthase-like 7 (ATGSL07); (gsl07); (atgsl7)	2.00476	1	GO:0006075: 1,3-beta-glucan biosynthetic process	GO:0008152: metabolic process | GO:0009987: cellular process	GO:0009058: biosynthetic process | GO:0043170: macromolecule metabolic process | GO:0044237: cellular metabolic process | GO:0044238: primary metabolic process	GO:0005975: carbohydrate metabolic process | GO:0005976: polysaccharide metabolic process | GO:0009059: macromolecule biosynthetic process | GO:0016051: carbohydrate biosynthetic process | GO:0044249: cellular biosynthetic process | GO:0044260: cellular m	turquoise	red				1.85112	0.145254	-0.0322489	0.0599277	0.16924	0.0586127	-0.221546	-0.193591
		PtpAffx.205827.1.S1_x_at	fgenesh4_pg.C_LG_V001538	POPTR_0005s26060.1	AT5G41220	Encodes glutathione transferase belonging to the theta class of GSTs. Naming convention according to Wagner et al. (2002). protein_coding GLUTATHIONE S-TRANSFERASE THETA 3 (ATGSTT3) GLUTATHIONE S-TRANSFERASE THETA 3 (ATGSTT3); (GST10C)	2.76319	1	GO:0009407: toxin catabolic process	GO:0008152: metabolic process | GO:0009987: cellular process	GO:0009056: catabolic process | GO:0019748: secondary metabolic process | GO:0044237: cellular metabolic process	GO:0009404: toxin metabolic process | GO:0044248: cellular catabolic process	turquoise	red				2.26006	0.0840462	7.62e-05	-0.046867	-0.129123	-0.0273981	0.0937511	0.181657
		PtpAffx.206022.1.S1_at	grail3.0024017201	POPTR_0006s02730.1	AT5G04200	ATMC9 (METACASPASE 9); caspase/ cysteine-type peptidase; similar to ATMC6 (METACASPASE 6)	4.92268	1	GO:0006508: proteolysis	GO:0008152: metabolic process	GO:0043170: macromolecule metabolic process | GO:0044238: primary metabolic process	GO:0019538: protein metabolic process	turquoise	red				3.98527	0.0103053	-0.684239	-0.688342	-0.598807	-1.40425	-1.87886	-1.86447
		PtpAffx.206029.1.S1_at	eugene3.00060271	POPTR_0006s02940.1	AT5G58290	26S proteasome AAA-ATPase subunit RPT3 (RPT3) mRNA	2.01603	1	GO:0006511: ubiquitin-dependent protein catabolic process	GO:0008152: metabolic process | GO:0009987: cellular process	GO:0009056: catabolic process | GO:0043170: macromolecule metabolic process | GO:0044237: cellular metabolic process | GO:0044238: primary metabolic process	GO:0009057: macromolecule catabolic process | GO:0019538: protein metabolic process | GO:0044248: cellular catabolic process | GO:0044260: cellular macromolecule metabolic process	turquoise	red				0.836336	0.557767	-0.00930571	-0.0212727	-0.0571321	0.0782161	0.47758	0.211104
		PtpAffx.206149.1.S1_at	gw1.VI.1595.1	POPTR_0006s06530.1	AT5G52600	Member of the R2R3 factor gene family. protein_coding myb domain protein 82 (AtMYB82) myb domain protein 82 (AtMYB82)	2.28655	1	GO:0045449: regulation of transcription	GO:0008152: metabolic process | GO:0009987: cellular process | GO:0050789: regulation of biological process | GO:0065007: biological regulation	GO:0006807: nitrogen compound metabolic process | GO:0009058: biosynthetic process | GO:0019222: regulation of metabolic process | GO:0043170: macromolecule metabolic process | GO:0044237: cellular metabolic process | GO:0044238: primary metabolic process	GO:0006139: nucleobase, nucleoside, nucleotide and nucleic acid metabolic process | GO:0009059: macromolecule biosynthetic process | GO:0009889: regulation of biosynthetic process | GO:0010467: gene expression | GO:0031323: regulation of cellular metaboli	turquoise	red				1.13245	0.383332	0.0453149	0.0108744	0.00158768	0.239714	0.0131245	0.0192967
		PtpAffx.206170.1.S1_at	gw1.VI.64.1	POPTR_0006s07070.1	AT1G56140	leucine-rich repeat family protein / protein kinase family protein; similar to leucine-rich repeat family protein / protein kinase family protein [Arabidopsis thaliana] (TAIR:AT1G56130.1); similar to leucine-rich repeat family protein / protein kinase family protein [Arabidopsis thaliana] (TAIR:AT1G56145.1); similar to leucine-rich repeat family protein / protein kinase family protein [Arabidopsi…	0.300716	1	GO:0006468: protein amino acid phosphorylation	GO:0008152: metabolic process | GO:0009987: cellular process	GO:0043170: macromolecule metabolic process | GO:0044237: cellular metabolic process | GO:0044238: primary metabolic process	GO:0006793: phosphorus metabolic process | GO:0019538: protein metabolic process | GO:0043412: macromolecule modification | GO:0044260: cellular macromolecule metabolic process	turquoise	dark blue				3.81754	0.0124367	0.0643008	0.0532848	0.0108581	0.0544901	0.0749174	0.092663
		PtpAffx.206264.1.S1_at	fgenesh4_pg.C_LG_VI000710	POPTR_0006s09040.1	AT2G37740	zinc finger (C2H2 type) family protein; similar to RBE (RABBIT EARS)	0.221048	1	GO:0045449: regulation of transcription	GO:0008152: metabolic process | GO:0009987: cellular process | GO:0050789: regulation of biological process | GO:0065007: biological regulation	GO:0006807: nitrogen compound metabolic process | GO:0009058: biosynthetic process | GO:0019222: regulation of metabolic process | GO:0043170: macromolecule metabolic process | GO:0044237: cellular metabolic process | GO:0044238: primary metabolic process	GO:0006139: nucleobase, nucleoside, nucleotide and nucleic acid metabolic process | GO:0009059: macromolecule biosynthetic process | GO:0009889: regulation of biosynthetic process | GO:0010467: gene expression | GO:0031323: regulation of cellular metaboli	turquoise	dark blue				1.54665	0.21965	0.0349357	0.0314787	0.00801926	0.0725708	0.0374964	0.0835554
		PtpAffx.206521.1.S1_at	fgenesh4_pg.C_LG_VI001222	POPTR_0006s19890.1	AT5G57990	Encodes a ubiquitin-specific protease. protein_coding UBIQUITIN-SPECIFIC PROTEASE 23 (UBP23) UBIQUITIN-SPECIFIC PROTEASE 23 (UBP23)	2.83923	1	GO:0006511: ubiquitin-dependent protein catabolic process	GO:0008152: metabolic process | GO:0009987: cellular process	GO:0009056: catabolic process | GO:0043170: macromolecule metabolic process | GO:0044237: cellular metabolic process | GO:0044238: primary metabolic process	GO:0009057: macromolecule catabolic process | GO:0019538: protein metabolic process | GO:0044248: cellular catabolic process | GO:0044260: cellular macromolecule metabolic process	turquoise	red				4.53223	0.00571031	1.39038	1.91161	0.471912	0.124391	0.0358236	0.52741
		PtpAffx.206620.1.S1_at	gw1.VI.1954.1	POPTR_0006s23440.1	AT1G54630	encodes an acyl carrier protein expressed in leaves	3.11877	1	GO:0006633: fatty acid biosynthetic process	GO:0008152: metabolic process | GO:0009987: cellular process	GO:0009058: biosynthetic process | GO:0044237: cellular metabolic process | GO:0044238: primary metabolic process | GO:0044281: small molecule metabolic process	GO:0006082: organic acid metabolic process | GO:0006629: lipid metabolic process | GO:0008610: lipid biosynthetic process | GO:0042180: cellular ketone metabolic process | GO:0044249: cellular biosynthetic process | GO:0044255: cellular lipid metabolic pr	turquoise	red				2.86995	0.0383824	0.0648885	0.0651976	0.0228463	0.112561	0.0836685	0.134148
		PtpAffx.206662.1.S1_at	grail3.0013015701	POPTR_0018s07600.1	AT5G12000	kinase; similar to protein kinase family protein [Arabidopsis thaliana] (TAIR:AT5G26150.1); similar to unnamed protein product [Vitis vinifera] (GB:CAO43833.1); contains InterPro domain Protein kinase	6.57188	1	GO:0006468: protein amino acid phosphorylation	GO:0008152: metabolic process | GO:0009987: cellular process	GO:0043170: macromolecule metabolic process | GO:0044237: cellular metabolic process | GO:0044238: primary metabolic process	GO:0006793: phosphorus metabolic process | GO:0019538: protein metabolic process | GO:0043412: macromolecule modification | GO:0044260: cellular macromolecule metabolic process	turquoise	red				1.36517	0.280946	0.0608462	0.0483223	0.00976717	0.0498663	0.282489	0.131308
		PtpAffx.206756.1.S1_at	fgenesh4_pm.C_LG_VI000757	POPTR_0006s26230.1	AT1G08680	A member of ARF GAP domain (AGD)	5.01895	1	GO:0032312: regulation of ARF GTPase activity	GO:0050789: regulation of biological process | GO:0065007: biological regulation	GO:0023051: regulation of signaling process | GO:0050789: regulation of biological process | GO:0050794: regulation of cellular process | GO:0065009: regulation of molecular function		turquoise	red				2.37149	0.0726011	0.0557404	0.0531909	0.012768	0.0320627	0.0606145	0.0995241
		PtpAffx.207054.1.S1_at	gw1.VII.1441.1	POPTR_0007s04140.1	AT4G33450		0.35751	1	GO:0006355: regulation of transcription, DNA-dependent	GO:0008152: metabolic process | GO:0009987: cellular process | GO:0050789: regulation of biological process | GO:0065007: biological regulation	GO:0006807: nitrogen compound metabolic process | GO:0009058: biosynthetic process | GO:0019222: regulation of metabolic process | GO:0043170: macromolecule metabolic process | GO:0044237: cellular metabolic process | GO:0044238: primary metabolic process	GO:0006139: nucleobase, nucleoside, nucleotide and nucleic acid metabolic process | GO:0009059: macromolecule biosynthetic process | GO:0009889: regulation of biosynthetic process | GO:0010467: gene expression | GO:0031323: regulation of cellular metaboli	turquoise	dark blue				1.40878	0.26486	0.0426707	0.0325893	0.0103161	0.537743	0.0674547	0.0819747
		PtpAffx.207163.1.S1_at	gw1.VII.2237.1	POPTR_0007s06820.1	AT2G19440	glycosyl hydrolase family 17 protein; similar to glycosyl hydrolase family 17 protein [Arabidopsis thaliana] (TAIR:AT1G64760.1); similar to glycosyl hydrolase family 17 protein [Arabidopsis thaliana] (TAIR:AT1G64760.2); similar to glycosyl hydrolase family 17 protein [Arabidopsis thaliana] (TAIR:AT3G04010.1); similar to beta-1	0.245984	1	GO:0005975: carbohydrate metabolic process	GO:0008152: metabolic process	GO:0044238: primary metabolic process		turquoise	dark blue				2.03614	0.11321	0.0509047	0.0443408	0.0147594	0.0217828	0.0335579	0.0572395
		PtpAffx.207462.1.S1_at	fgenesh4_pg.C_LG_VII001315	POPTR_0007s15260.1	AT3G57880	C2 domain-containing protein; similar to C2 domain-containing protein [Arabidopsis thaliana] (TAIR:AT1G51570.1); similar to C2 domain-containing protein [Arabidopsis thaliana] (TAIR:AT4G11610.1); similar to C2 domain-containing protein [Arabidopsis thaliana] (TAIR:AT5G12970.1); similar to C2 [Medicago truncatula] (GB:ABN08649.1); similar to hypothetical protein [Vitis vinifera] (GB:CAN80955.1); s…	4.41188	1	GO:0000162: tryptophan biosynthetic process	GO:0008152: metabolic process | GO:0009987: cellular process	GO:0006807: nitrogen compound metabolic process | GO:0009058: biosynthetic process | GO:0044237: cellular metabolic process | GO:0044238: primary metabolic process | GO:0044281: small molecule metabolic process	GO:0006082: organic acid metabolic process | GO:0006519: cellular amino acid and derivative metabolic process | GO:0006725: cellular aromatic compound metabolic process | GO:0009308: amine metabolic process | GO:0034641: cellular nitrogen compound metabol	turquoise	red				1.7522	0.166095	0.0427604	0.026697	0.00327398	0.0267461	0.0307169	0.0429842
		PtpAffx.208033.1.S1_at	eugene3.00081165	POPTR_0008s12410.1	AT1G68190	zinc finger (B-box type) family protein; Identical to Putative zinc finger protein At1g68190 [Arabidopsis Thaliana] (GB:Q9C9F4;GB:Q8GY83); similar to zinc finger (B-box type) family protein [Arabidopsis thaliana] (TAIR:AT5G48250.1); similar to unnamed protein product [Vitis vinifera] (GB:CAO41128.1); contains InterPro domain Zinc finger	5.00056	1	GO:0045449: regulation of transcription	GO:0008152: metabolic process | GO:0009987: cellular process | GO:0050789: regulation of biological process | GO:0065007: biological regulation	GO:0006807: nitrogen compound metabolic process | GO:0009058: biosynthetic process | GO:0019222: regulation of metabolic process | GO:0043170: macromolecule metabolic process | GO:0044237: cellular metabolic process | GO:0044238: primary metabolic process	GO:0006139: nucleobase, nucleoside, nucleotide and nucleic acid metabolic process | GO:0009059: macromolecule biosynthetic process | GO:0009889: regulation of biosynthetic process | GO:0010467: gene expression | GO:0031323: regulation of cellular metaboli	turquoise	red				23.471	1.35e-07	-0.867974	-1.46017	-1.45509	1.53415	2.68408	-0.00743853
		PtpAffx.208107.1.S1_x_at	grail3.0010069801	POPTR_0008s14140.1	AT1G14600	DNA binding / transcription factor; Identical to Putative Myb family transcription factor At1g14600 [Arabidopsis Thaliana] (GB:Q700D9;GB:Q9MA23); similar to transcription factor [Arabidopsis thaliana] (TAIR:AT2G02060.1); similar to unnamed protein product [Vitis vinifera] (GB:CAO42449.1); similar to hypothetical protein [Vitis vinifera] (GB:CAN63286.1); contains InterPro domain Homeodomain-relate…	3.62762	1	GO:0045449: regulation of transcription	GO:0008152: metabolic process | GO:0009987: cellular process | GO:0050789: regulation of biological process | GO:0065007: biological regulation	GO:0006807: nitrogen compound metabolic process | GO:0009058: biosynthetic process | GO:0019222: regulation of metabolic process | GO:0043170: macromolecule metabolic process | GO:0044237: cellular metabolic process | GO:0044238: primary metabolic process	GO:0006139: nucleobase, nucleoside, nucleotide and nucleic acid metabolic process | GO:0009059: macromolecule biosynthetic process | GO:0009889: regulation of biosynthetic process | GO:0010467: gene expression | GO:0031323: regulation of cellular metaboli	blue	red				44.5373	7.59e-10	-2.37442	-2.27789	-1.54243	-5.55933	-4.80673	-5.11497
		PtpAffx.208229.1.S1_at	eugene3.00081616	POPTR_0008s17450.1	AT3G23930	similar to unknown protein [Arabidopsis thaliana] (TAIR:AT4G13540.1); similar to unnamed protein product [Tetraodon nigroviridis] (GB:CAG09246.1); contains domain C-terminal	4.91566	1	GO:0006499: N-terminal protein myristoylation	GO:0008152: metabolic process | GO:0009987: cellular process	GO:0009058: biosynthetic process | GO:0043170: macromolecule metabolic process | GO:0044237: cellular metabolic process | GO:0044238: primary metabolic process	GO:0009059: macromolecule biosynthetic process | GO:0019538: protein metabolic process | GO:0043412: macromolecule modification | GO:0044249: cellular biosynthetic process | GO:0044260: cellular macromolecule metabolic process	brown	red				55.2099	1.25e-10	0.269258	0.323735	0.313857	5.603	3.34901	2.27142
		PtpAffx.208298.1.S1_s_at	gw1.VIII.2768.1	POPTR_0008s19260.1	AT1G70520	protein kinase family protein; Identical to Cysteine-rich receptor-like protein kinase 2 precursor (CRK2) [Arabidopsis Thaliana] (GB:Q9CAL3); similar to protein kinase family protein [Arabidopsis thaliana] (TAIR:AT5G40380.1); similar to unnamed protein product [Vitis vinifera] (GB:CAO66116.1); similar to hypothetical protein [Vitis vinifera] (GB:CAN71641.1); similar to hypothetical protein [Vitis…	4.30515	1	GO:0006468: protein amino acid phosphorylation	GO:0008152: metabolic process | GO:0009987: cellular process	GO:0043170: macromolecule metabolic process | GO:0044237: cellular metabolic process | GO:0044238: primary metabolic process	GO:0006793: phosphorus metabolic process | GO:0019538: protein metabolic process | GO:0043412: macromolecule modification | GO:0044260: cellular macromolecule metabolic process	turquoise	red				2.82164	0.0407747	0.501001	0.215248	-0.00347068	0.203685	0.338082	0.326588
		PtpAffx.208641.1.S1_at	eugene3.00100504	POPTR_0010s06270.1	AT1G67720	leucine-rich repeat family protein / protein kinase family protein; similar to kinase [Arabidopsis thaliana] (TAIR:AT2G37050.1); similar to unknown protein [Arabidopsis thaliana] (TAIR:AT2G37050.3); similar to leucine-rich repeat family protein	2.38564	1	GO:0006468: protein amino acid phosphorylation	GO:0008152: metabolic process | GO:0009987: cellular process	GO:0043170: macromolecule metabolic process | GO:0044237: cellular metabolic process | GO:0044238: primary metabolic process	GO:0006793: phosphorus metabolic process | GO:0019538: protein metabolic process | GO:0043412: macromolecule modification | GO:0044260: cellular macromolecule metabolic process	turquoise	red				45.7559	6.06e-10	0.198976	0.308756	1.46744	-0.627141	-0.0142597	0.0751978
		PtpAffx.208654.1.S1_at	eugene3.00100535	POPTR_0010s05980.1	AT3G27430	#N/A	0.364527	1	GO:0006511: ubiquitin-dependent protein catabolic process	GO:0008152: metabolic process | GO:0009987: cellular process	GO:0009056: catabolic process | GO:0043170: macromolecule metabolic process | GO:0044237: cellular metabolic process | GO:0044238: primary metabolic process	GO:0009057: macromolecule catabolic process | GO:0019538: protein metabolic process | GO:0044248: cellular catabolic process | GO:0044260: cellular macromolecule metabolic process	turquoise	dark blue				1.94216	0.12845	0.0784307	0.0237176	0.00278709	0.0165427	0.0358712	0.108358
		PtpAffx.208889.1.S1_x_at	fgenesh4_pm.C_LG_X000440	POPTR_0010s12400.1	AT2G01340	similar to unknown protein [Arabidopsis thaliana] (TAIR:AT1G71015.1); similar to unknown [Glycine max] (GB:AAG38147.1) protein_coding	6.72249	1	GO:0006499: N-terminal protein myristoylation	GO:0008152: metabolic process | GO:0009987: cellular process	GO:0009058: biosynthetic process | GO:0043170: macromolecule metabolic process | GO:0044237: cellular metabolic process | GO:0044238: primary metabolic process	GO:0009059: macromolecule biosynthetic process | GO:0019538: protein metabolic process | GO:0043412: macromolecule modification | GO:0044249: cellular biosynthetic process | GO:0044260: cellular macromolecule metabolic process	turquoise	red				2.72337	0.0461518	0.0425633	0.0544833	0.0523366	0.0780174	0.0896106	0.136272
		PtpAffx.208974.1.S1_at	fgenesh4_pm.C_LG_X000512	POPTR_0010s13960.1	AT1G13250	Encodes a protein with putative galacturonosyltransferase activity. protein_coding Galacturonosyltransferase-like 3 (GATL3) Galacturonosyltransferase-like 3 (GATL3)	4.39867	1	GO:0016051: carbohydrate biosynthetic process	GO:0008152: metabolic process	GO:0009058: biosynthetic process | GO:0044238: primary metabolic process	GO:0005975: carbohydrate metabolic process	turquoise	red				36.5525	3.89e-09	-2.75488	-0.71684	-0.252069	-0.20827	-2.93028	-2.02124
		PtpAffx.209265.1.S1_at	eugene3.00101797	POPTR_0010s19310.1	AT2G40260	myb family transcription factor; similar to DNA binding / transcription factor [Arabidopsis thaliana] (TAIR:AT2G38300.1); similar to hypothetical protein [Vitis vinifera] (GB:CAN73581.1); contains InterPro domain Homeodomain-related; (InterPro:IPR012287); contains InterPro domain Homeodomain-like (InterPro:IPR009057); contains InterPro domain Myb	2.72503	1	GO:0045449: regulation of transcription	GO:0008152: metabolic process | GO:0009987: cellular process | GO:0050789: regulation of biological process | GO:0065007: biological regulation	GO:0006807: nitrogen compound metabolic process | GO:0009058: biosynthetic process | GO:0019222: regulation of metabolic process | GO:0043170: macromolecule metabolic process | GO:0044237: cellular metabolic process | GO:0044238: primary metabolic process	GO:0006139: nucleobase, nucleoside, nucleotide and nucleic acid metabolic process | GO:0009059: macromolecule biosynthetic process | GO:0009889: regulation of biosynthetic process | GO:0010467: gene expression | GO:0031323: regulation of cellular metaboli	turquoise	red				1.6765	0.184089	0.0499444	0.0514575	-0.0100939	0.0103575	0.0253088	0.0396409
		PtpAffx.209894.1.S1_at	eugene3.00110712	POPTR_0011s07190.1	AT2G17640	Encodes a cytosolic serine O-acetyltransferase involved in sulfur assimilation and cysteine biosynthesis. Expressed in the vascular system. Expression is induced after long-term sulfur starvation. protein_coding (ATSERAT3;1) (ATSERAT3;1);SERINE ACETYLTRANSFERASE 106 (SAT-106)	0.372675	1	GO:0000103: sulfate assimilation	GO:0008152: metabolic process | GO:0009987: cellular process	GO:0044237: cellular metabolic process	GO:0006790: sulfur metabolic process	turquoise	dark blue				3.3951	0.0202718	0.049986	0.0682198	0.0381301	0.98899	0.367103	0.204854
		PtpAffx.210026.1.S1_at	fgenesh4_pg.C_LG_XI001115	POPTR_0011s13500.1	AT4G38070	bHLH family protein; similar to unknown protein [Arabidopsis thaliana] (TAIR:AT4G11940.1); similar to hypothetical protein [Vitis vinifera] (GB:CAN68952.1); contains InterPro domain Basic helix-loop-helix dimerisation region bHLH; (InterPro:IPR001092); contains InterPro domain Helix-loop-helix DNA-binding; (InterPro:IPR011598) protein_coding	2.9924	1	GO:0045449: regulation of transcription	GO:0008152: metabolic process | GO:0009987: cellular process | GO:0050789: regulation of biological process | GO:0065007: biological regulation	GO:0006807: nitrogen compound metabolic process | GO:0009058: biosynthetic process | GO:0019222: regulation of metabolic process | GO:0043170: macromolecule metabolic process | GO:0044237: cellular metabolic process | GO:0044238: primary metabolic process	GO:0006139: nucleobase, nucleoside, nucleotide and nucleic acid metabolic process | GO:0009059: macromolecule biosynthetic process | GO:0009889: regulation of biosynthetic process | GO:0010467: gene expression | GO:0031323: regulation of cellular metaboli	blue	red				23.9691	1.14e-07	-2.24356	-2.01754	-1.35962	-4.14695	-4.37054	-4.32934
		PtpAffx.210665.1.S1_at	eugene3.00120942	POPTR_0012s10260.1	AT5G50570	squamosa promoter-binding protein	3.93644	1	GO:0045449: regulation of transcription	GO:0008152: metabolic process | GO:0009987: cellular process | GO:0050789: regulation of biological process | GO:0065007: biological regulation	GO:0006807: nitrogen compound metabolic process | GO:0009058: biosynthetic process | GO:0019222: regulation of metabolic process | GO:0043170: macromolecule metabolic process | GO:0044237: cellular metabolic process | GO:0044238: primary metabolic process	GO:0006139: nucleobase, nucleoside, nucleotide and nucleic acid metabolic process | GO:0009059: macromolecule biosynthetic process | GO:0009889: regulation of biosynthetic process | GO:0010467: gene expression | GO:0031323: regulation of cellular metaboli	turquoise	red				4.72601	0.00466958	0.0247335	0.022758	0.0477524	-0.484114	-0.47622	-0.467805
		PtpAffx.211079.1.S1_at	fgenesh4_pm.C_LG_XIII000262	POPTR_0013s05690.1	AT5G56350	pyruvate kinase	2.08105	1	GO:0006096: glycolysis	GO:0008152: metabolic process | GO:0009987: cellular process	GO:0009056: catabolic process | GO:0044237: cellular metabolic process | GO:0044238: primary metabolic process | GO:0044281: small molecule metabolic process	GO:0005975: carbohydrate metabolic process | GO:0006066: alcohol metabolic process | GO:0006091: generation of precursor metabolites and energy | GO:0016052: carbohydrate catabolic process | GO:0044262: cellular carbohydrate metabolic process | GO:0044282	turquoise	red				14.9339	4.03e-06	0.0259567	0.0259315	0.0507175	0.0644961	0.259485	1.28668
		PtpAffx.211285.1.S1_at	eugene3.00131057		ATCG00730	A chloroplast gene encoding subunit IV of the cytochrome b6/f complex protein_coding (PETD) (PETD)	2.87287	1	GO:0019684: photosynthesis, light reaction	GO:0008152: metabolic process | GO:0009987: cellular process	GO:0044237: cellular metabolic process	GO:0006091: generation of precursor metabolites and energy | GO:0015979: photosynthesis	turquoise	red				1.64838	0.191266	0.0572429	0.0679599	0.0183801	0.0422896	0.069865	0.364379
		PtpAffx.211548.1.S1_at	gw1.XIV.1312.1	POPTR_0014s08170.1	AT4G29910	Origin Recognition Complex subunit 5. Involved in the initiation of DNA replication. Interacts strongly with all ORC subunits. protein_coding ORIGIN RECOGNITION COMPLEX PROTEIN 5 (ORC5) ORIGIN RECOGNITION COMPLEX PROTEIN 5 (ORC5); (ATORC5)	4.30058	1	GO:0006260: DNA replication	GO:0008152: metabolic process | GO:0009987: cellular process	GO:0006807: nitrogen compound metabolic process | GO:0009058: biosynthetic process | GO:0043170: macromolecule metabolic process | GO:0044237: cellular metabolic process | GO:0044238: primary metabolic process	GO:0006139: nucleobase, nucleoside, nucleotide and nucleic acid metabolic process | GO:0009059: macromolecule biosynthetic process | GO:0044249: cellular biosynthetic process | GO:0044260: cellular macromolecule metabolic process	red	red				40.0057	1.85e-09	-3.31224	-3.33125	-2.94022	-6.79834	-6.7852	-6.76867
		PtpAffx.211586.1.S1_at	eugene3.00140383	POPTR_0014s08900.1	AT4G01190	Type I phosphatidylinositol-4-phosphate 5-kinase	5.41439	1	GO:0046488: phosphatidylinositol metabolic process	GO:0008152: metabolic process | GO:0009987: cellular process	GO:0019637: organophosphate metabolic process | GO:0044237: cellular metabolic process | GO:0044238: primary metabolic process	GO:0006629: lipid metabolic process | GO:0006644: phospholipid metabolic process | GO:0044255: cellular lipid metabolic process	turquoise	red				2.33439	0.076216	0.0344238	0.037524	0.00746491	0.0263719	0.0367389	0.0518255
		PtpAffx.211922.1.S1_at	fgenesh4_pm.C_LG_XIV000486	POPTR_0014s16460.1	AT5G41040	transferase family protein; similar to transferase family protein [Arabidopsis thaliana] (TAIR:AT5G63560.1); similar to unnamed protein product [Vitis vinifera] (GB:CAO68331.1); contains InterPro domain Transferase (InterPro:IPR003480) protein_coding	0.430031	1	GO:0010345: suberin biosynthetic process	GO:0008152: metabolic process | GO:0009987: cellular process	GO:0009058: biosynthetic process | GO:0019748: secondary metabolic process | GO:0044237: cellular metabolic process | GO:0044238: primary metabolic process | GO:0044281: small molecule metabolic process	GO:0006082: organic acid metabolic process | GO:0006519: cellular amino acid and derivative metabolic process | GO:0006629: lipid metabolic process | GO:0006725: cellular aromatic compound metabolic process | GO:0009698: phenylpropanoid metabolic process	turquoise	dark blue				0.85479	0.545475	-0.0627025	0.0462882	-0.0845537	-0.0743901	-0.0631914	-0.0519393
		PtpAffx.213083.1.S1_s_at	fgenesh4_pg.C_LG_XV001130	POPTR_0015s13220.1	AT1G79600	ABC1 family protein; Identical to Uncharacterized aarF domain-containing protein kinase At1g79600	2.30287	1	GO:0006468: protein amino acid phosphorylation	GO:0008152: metabolic process | GO:0009987: cellular process	GO:0043170: macromolecule metabolic process | GO:0044237: cellular metabolic process | GO:0044238: primary metabolic process	GO:0006793: phosphorus metabolic process | GO:0019538: protein metabolic process | GO:0043412: macromolecule modification | GO:0044260: cellular macromolecule metabolic process	turquoise	red				2.58996	0.0547069	0.0489443	0.0417037	0.0105842	0.0366542	0.0457455	0.061899
		PtpAffx.213152.1.S1_x_at	gw1.XVI.723.1	POPTR_0016s01430.1	AT4G12570	UPL5 (UBIQUITIN PROTEIN LIGASE 5); ubiquitin-protein ligase; Identical to E3 ubiquitin-protein ligase UPL5 (UPL5) [Arabidopsis Thaliana] (GB:Q9SU29); similar to UPL1 (UBIQUITIN-PROTEIN LIGASE 1)	5.59276	1	GO:0006464: protein modification process	GO:0008152: metabolic process | GO:0009987: cellular process	GO:0043170: macromolecule metabolic process | GO:0044237: cellular metabolic process | GO:0044238: primary metabolic process	GO:0019538: protein metabolic process | GO:0043412: macromolecule modification | GO:0044260: cellular macromolecule metabolic process	turquoise	red				6.03389	0.00132453	1.21524	0.756888	0.513749	-1.92665	-1.73085	-0.675073
		PtpAffx.213198.1.S1_x_at	gw1.XVI.1041.1	POPTR_0016s02620.2	AT3G10740	Encodes a bifunctional alpha-l-arabinofuranosidase/beta-d-xylosidase that belongs to family 51 of glycoside hydrolases. It may be involved in cell wall modification. protein_coding ALPHA-L-ARABINOFURANOSIDASE 1 (ASD1);alpha-L-arabinofuranosidase 1 (ARAF1);ALPHA-L-ARABINOFURANOSIDASE (ARAF);ARABIDOPSIS THALIANA ALPHA-L-ARABINOFURANOSIDASE 1 (ATASD1)	3.34155	1	GO:0045493: xylan catabolic process	GO:0008152: metabolic process | GO:0071554: cell wall organization or biogenesis	GO:0009056: catabolic process | GO:0043170: macromolecule metabolic process | GO:0044036: cell wall macromolecule metabolic process | GO:0044238: primary metabolic process	GO:0005975: carbohydrate metabolic process | GO:0005976: polysaccharide metabolic process | GO:0009057: macromolecule catabolic process | GO:0016052: carbohydrate catabolic process | GO:0044036: cell wall macromolecule metabolic process	turquoise	red				1.81427	0.152685	0.0546576	0.0700274	-0.015966	0.0512743	0.126934	0.44836
		PtpAffx.213199.1.S1_at	estExt_fgenesh4_pg.C_LG_XVI0181	POPTR_0016s02620.1	AT3G10740	Encodes a bifunctional alpha-l-arabinofuranosidase/beta-d-xylosidase that belongs to family 51 of glycoside hydrolases. It may be involved in cell wall modification. protein_coding ALPHA-L-ARABINOFURANOSIDASE 1 (ASD1);alpha-L-arabinofuranosidase 1 (ARAF1);ALPHA-L-ARABINOFURANOSIDASE (ARAF);ARABIDOPSIS THALIANA ALPHA-L-ARABINOFURANOSIDASE 1 (ATASD1)	2.66754	1	GO:0045493: xylan catabolic process	GO:0008152: metabolic process | GO:0071554: cell wall organization or biogenesis	GO:0009056: catabolic process | GO:0043170: macromolecule metabolic process | GO:0044036: cell wall macromolecule metabolic process | GO:0044238: primary metabolic process	GO:0005975: carbohydrate metabolic process | GO:0005976: polysaccharide metabolic process | GO:0009057: macromolecule catabolic process | GO:0016052: carbohydrate catabolic process | GO:0044036: cell wall macromolecule metabolic process	turquoise	red				2.18964	0.0922535	0.188857	0.368398	0.0824235	0.351496	0.259168	0.274622
		PtpAffx.213423.1.S1_at	fgenesh4_pg.C_LG_XVI000610	POPTR_0016s07390.1	AT5G22250	CCR4-NOT transcription complex protein	2.14931	1	GO:0009451: RNA modification	GO:0008152: metabolic process | GO:0009987: cellular process	GO:0006807: nitrogen compound metabolic process | GO:0043170: macromolecule metabolic process | GO:0044237: cellular metabolic process | GO:0044238: primary metabolic process	GO:0006139: nucleobase, nucleoside, nucleotide and nucleic acid metabolic process | GO:0043412: macromolecule modification | GO:0044260: cellular macromolecule metabolic process	blue	red				22.5356	1.85e-07	-0.914959	-0.206013	-0.605214	-2.77059	-2.81323	-2.72415
		PtpAffx.213502.1.S1_at	eugene3.00160822	POPTR_0005s01990.1	AT1G56310	3'-5' exonuclease domain-containing protein; similar to 3'-5' exonuclease domain-containing protein [Arabidopsis thaliana] (TAIR:AT5G24340.1); similar to unnamed protein product [Vitis vinifera] (GB:CAO17461.1); contains InterPro domain Polynucleotidyl transferase	2.91902	1	GO:0006139: nucleobase, nucleoside, nucleotide and nucleic acid metabolic process	GO:0008152: metabolic process | GO:0009987: cellular process	GO:0006807: nitrogen compound metabolic process | GO:0044237: cellular metabolic process | GO:0044238: primary metabolic process		turquoise	red				0.994452	0.45839	-0.0240383	-0.038228	-0.0778973	0.0381343	-0.0237371	-0.00466556
		PtpAffx.213836.1.S1_at	eugene3.00170162	POPTR_0017s08200.1	AT4G26470	calcium ion binding; similar to calcium-binding EF hand family protein [Arabidopsis thaliana] (TAIR:AT3G24110.1); similar to unnamed protein product [Vitis vinifera] (GB:CAO45196.1); contains InterPro domain EF-Hand type; (InterPro:IPR011992); contains InterPro domain Calcium-binding EF-hand; (InterPro:IPR002048) protein_coding	13.6882	1	GO:0006499: N-terminal protein myristoylation	GO:0008152: metabolic process | GO:0009987: cellular process	GO:0009058: biosynthetic process | GO:0043170: macromolecule metabolic process | GO:0044237: cellular metabolic process | GO:0044238: primary metabolic process	GO:0009059: macromolecule biosynthetic process | GO:0019538: protein metabolic process | GO:0043412: macromolecule modification | GO:0044249: cellular biosynthetic process | GO:0044260: cellular macromolecule metabolic process	turquoise	red				1.07711	0.412102	0.041329	0.0213904	-0.00532363	0.00424405	0.00930424	0.0344241
		PtpAffx.213845.1.S1_at	fgenesh4_pg.C_LG_XVII000186	POPTR_0011s10550.1	AT3G01320	similar to paired amphipathic helix repeat-containing protein [Arabidopsis thaliana] (TAIR:AT1G70060.1); similar to ATSIN3/SIN3 (Arabidopsis thaliana sin3 homolog) [Arabidopsis thaliana] (TAIR:AT1G24190.1); similar to unknown protein [Arabidopsis thaliana] (TAIR:AT5G15020.1); similar to unnamed protein product [Vitis vinifera] (GB:CAO40976.1); similar to hypothetical protein OsJ_000071 [Oryza sat…	0.265517	1	GO:0006355: regulation of transcription, DNA-dependent	GO:0008152: metabolic process | GO:0009987: cellular process | GO:0050789: regulation of biological process | GO:0065007: biological regulation	GO:0006807: nitrogen compound metabolic process | GO:0009058: biosynthetic process | GO:0019222: regulation of metabolic process | GO:0043170: macromolecule metabolic process | GO:0044237: cellular metabolic process | GO:0044238: primary metabolic process	GO:0006139: nucleobase, nucleoside, nucleotide and nucleic acid metabolic process | GO:0009059: macromolecule biosynthetic process | GO:0009889: regulation of biosynthetic process | GO:0010467: gene expression | GO:0031323: regulation of cellular metaboli	turquoise	dark blue				1.29738	0.307812	0.0637775	0.0583291	0.0652344	0.0887307	0.0993269	0.130758
		PtpAffx.214508.1.S1_x_at	estExt_fgenesh4_pm.C_LG_XVIII0380	POPTR_0018s12420.1	AT5G14600	similar to OSJNBb0033P05.9 [Oryza sativa (japonica cultivar-group)] (GB:CAE05670.3); similar to PREDICTED: similar to MGC53312 protein [Gallus gallus] (GB:XP_421386.2); similar to OSJNBb0026L04.5 [Oryza sativa (japonica cultivar-group)] (GB:CAE01500.2); contains InterPro domain SAM (and some other nucleotide) binding motif; (InterPro:IPR000051) protein_coding	2.54071	1	GO:0030488: tRNA methylation	GO:0008152: metabolic process | GO:0009987: cellular process	GO:0006807: nitrogen compound metabolic process | GO:0043170: macromolecule metabolic process | GO:0044237: cellular metabolic process | GO:0044238: primary metabolic process | GO:0044281: small molecule metabolic process	GO:0006139: nucleobase, nucleoside, nucleotide and nucleic acid metabolic process | GO:0006730: one-carbon metabolic process | GO:0010467: gene expression | GO:0043412: macromolecule modification | GO:0044260: cellular macromolecule metabolic process	turquoise	red				2.72981	0.0457768	0.0442802	0.0294282	-0.00388185	0.0355388	0.0549637	0.0703364
		PtpAffx.214629.1.S1_s_at	gw1.1000.3.1	POPTR_0015s05760.1	AT4G18550	lipase class 3 family protein; similar to lipase class 3 family protein [Arabidopsis thaliana] (TAIR:AT1G06250.1); similar to unnamed protein product [Vitis vinifera] (GB:CAO48079.1); contains InterPro domain Lipase	0.339298	1	GO:0006629: lipid metabolic process	GO:0008152: metabolic process	GO:0044238: primary metabolic process		turquoise	dark blue				1.1427	0.378201	0.372626	0.125149	-0.0197924	0.0264922	-0.0191033	-0.00820447
		PtpAffx.215201.1.S1_x_at	eugene3.12040001	POPTR_0010s24350.1	AT5G03610	GDSL-motif lipase/hydrolase family protein; similar to GDSL-motif lipase/hydrolase family protein [Arabidopsis thaliana] (TAIR:AT3G09930.1); similar to unnamed protein product [Vitis vinifera] (GB:CAO15945.1); contains InterPro domain Lipase	0.172287	1	GO:0006629: lipid metabolic process	GO:0008152: metabolic process	GO:0044238: primary metabolic process		turquoise	dark blue				1.89362	0.137143	0.0333848	0.0312028	0.00732825	0.0244563	0.034388	0.048258
		PtpAffx.215513.1.S1_at	gw1.124.171.1	POPTR_0011s05410.1	AT5G60850	Encodes a zinc finger protein. protein_coding (OBP4) (OBP4)	2.10148	1	GO:0045449: regulation of transcription	GO:0008152: metabolic process | GO:0009987: cellular process | GO:0050789: regulation of biological process | GO:0065007: biological regulation	GO:0006807: nitrogen compound metabolic process | GO:0009058: biosynthetic process | GO:0019222: regulation of metabolic process | GO:0043170: macromolecule metabolic process | GO:0044237: cellular metabolic process | GO:0044238: primary metabolic process	GO:0006139: nucleobase, nucleoside, nucleotide and nucleic acid metabolic process | GO:0009059: macromolecule biosynthetic process | GO:0009889: regulation of biosynthetic process | GO:0010467: gene expression | GO:0031323: regulation of cellular metaboli	turquoise	red				2.70924	0.0469858	-0.0489494	0.411998	0.767575	0.412666	0.652062	0.655414
		PtpAffx.215787.1.S1_at	fgenesh4_pg.C_scaffold_130000008	POPTR_0004s15430.1	AT1G49480	RTV1 (RELATED TO VERNALIZATION1 1); DNA binding / transcription factor; similar to VRN1 (REDUCED VERNALIZATION RESPONSE 1) [Arabidopsis thaliana] (TAIR:AT3G18990.1); similar to reduced vernalization response 1 [Brassica rapa] (GB:AAR92199.1); contains InterPro domain Transcriptional factor B3; (InterPro:IPR003340) protein_coding related to vernalization1 1 (RTV1) related to vernalization1 1 (RTV1)	0.485183	1	GO:0006355: regulation of transcription, DNA-dependent	GO:0008152: metabolic process | GO:0009987: cellular process | GO:0050789: regulation of biological process | GO:0065007: biological regulation	GO:0006807: nitrogen compound metabolic process | GO:0009058: biosynthetic process | GO:0019222: regulation of metabolic process | GO:0043170: macromolecule metabolic process | GO:0044237: cellular metabolic process | GO:0044238: primary metabolic process	GO:0006139: nucleobase, nucleoside, nucleotide and nucleic acid metabolic process | GO:0009059: macromolecule biosynthetic process | GO:0009889: regulation of biosynthetic process | GO:0010467: gene expression | GO:0031323: regulation of cellular metaboli	turquoise	dark blue				0.656578	0.684991	0.0254854	0.0197046	0.00416912	0.0070896	0.0108644	0.0170216
		PtpAffx.215860.1.S1_at	gw1.131.7.1		ATCG00810	encodes a chloroplast ribosomal protein L22	0.287456	1	GO:0006412: translation	GO:0008152: metabolic process | GO:0009987: cellular process	GO:0009058: biosynthetic process | GO:0043170: macromolecule metabolic process | GO:0044237: cellular metabolic process | GO:0044238: primary metabolic process	GO:0009059: macromolecule biosynthetic process | GO:0010467: gene expression | GO:0019538: protein metabolic process | GO:0044249: cellular biosynthetic process | GO:0044260: cellular macromolecule metabolic process	turquoise	dark blue				1.28569	0.312679	0.26206	0.0472917	0.0629539	0.101847	0.130411	0.168419
		PtpAffx.216123.1.S1_at	eugene3.135970001		AT1G06130	GLX2-4 (GLYOXALASE 2-4); hydroxyacylglutathione hydrolase; similar to GLX2-5 (GLYOXALASE 2-5)	3.64212	1	GO:0019243: methylglyoxal catabolic process to D-lactate	GO:0008152: metabolic process | GO:0009987: cellular process	GO:0009056: catabolic process | GO:0044237: cellular metabolic process | GO:0044281: small molecule metabolic process	GO:0006081: cellular aldehyde metabolic process | GO:0006082: organic acid metabolic process | GO:0042180: cellular ketone metabolic process | GO:0044248: cellular catabolic process	turquoise	red				0.901533	0.515129	-0.111717	-0.112787	-0.125015	-0.115935	-0.111863	-0.104449
		PtpAffx.216419.1.S1_at	gw1.14352.1.1		AT3G45300	Encodes isovaleryl-coenzyme a dehydrogenase. protein_coding ISOVALERYL-COA-DEHYDROGENASE (IVD) ISOVALERYL-COA-DEHYDROGENASE (IVD); (ATIVD)	7.54095	1	GO:0006552: leucine catabolic process	GO:0008152: metabolic process | GO:0009987: cellular process	GO:0006807: nitrogen compound metabolic process | GO:0009056: catabolic process | GO:0044237: cellular metabolic process | GO:0044238: primary metabolic process | GO:0044281: small molecule metabolic process	GO:0006082: organic acid metabolic process | GO:0006519: cellular amino acid and derivative metabolic process | GO:0009308: amine metabolic process | GO:0034641: cellular nitrogen compound metabolic process | GO:0042180: cellular ketone metabolic process	turquoise	red				1.4308	0.257073	0.0362466	0.197839	0.00823264	0.0211734	0.0295593	0.038409
		PtpAffx.216627.1.S1_at	fgenesh4_pg.C_scaffold_148000026	POPTR_0001s23560.1	AT5G06800	myb family transcription factor; similar to myb family transcription factor [Arabidopsis thaliana] (TAIR:AT2G01060.1); similar to unnamed protein product [Vitis vinifera] (GB:CAO23378.1); contains InterPro domain Homeodomain-related; (InterPro:IPR012287); contains InterPro domain Homeodomain-like (InterPro:IPR009057); contains InterPro domain Myb	0.20756	1	GO:0045449: regulation of transcription	GO:0008152: metabolic process | GO:0009987: cellular process | GO:0050789: regulation of biological process | GO:0065007: biological regulation	GO:0006807: nitrogen compound metabolic process | GO:0009058: biosynthetic process | GO:0019222: regulation of metabolic process | GO:0043170: macromolecule metabolic process | GO:0044237: cellular metabolic process | GO:0044238: primary metabolic process	GO:0006139: nucleobase, nucleoside, nucleotide and nucleic acid metabolic process | GO:0009059: macromolecule biosynthetic process | GO:0009889: regulation of biosynthetic process | GO:0010467: gene expression | GO:0031323: regulation of cellular metaboli	turquoise	dark blue				1.27456	0.317384	0.0550682	0.0357932	-0.0133767	0.00308526	0.00934338	0.0241709
		PtpAffx.216641.1.S1_at	eugene3.01480047	POPTR_0001s23750.1	AT2G31220	basic helix-loop-helix (bHLH) family protein; similar to basic helix-loop-helix (bHLH) family protein [Arabidopsis thaliana] (TAIR:AT1G06170.2); similar to basic helix-loop-helix (bHLH) family protein [Arabidopsis thaliana] (TAIR:AT1G06170.1); similar to unnamed protein product [Vitis vinifera] (GB:CAO65796.1); contains InterPro domain Basic helix-loop-helix dimerisation region bHLH; (InterPro:IP…	0.115414	1	GO:0045449: regulation of transcription	GO:0008152: metabolic process | GO:0009987: cellular process | GO:0050789: regulation of biological process | GO:0065007: biological regulation	GO:0006807: nitrogen compound metabolic process | GO:0009058: biosynthetic process | GO:0019222: regulation of metabolic process | GO:0043170: macromolecule metabolic process | GO:0044237: cellular metabolic process | GO:0044238: primary metabolic process	GO:0006139: nucleobase, nucleoside, nucleotide and nucleic acid metabolic process | GO:0009059: macromolecule biosynthetic process | GO:0009889: regulation of biosynthetic process | GO:0010467: gene expression | GO:0031323: regulation of cellular metaboli	turquoise	dark blue				1.8084	0.153904	0.0649542	0.0584587	0.0768723	0.102968	0.134393	0.177542
		PtpAffx.217116.1.S1_x_at	eugene3.161070001	POPTR_0002s09440.1	AT1G78060	glycosyl hydrolase family 3 protein; similar to BXL1 (BETA-XYLOSIDASE 1)	3.42695	1	GO:0005975: carbohydrate metabolic process	GO:0008152: metabolic process	GO:0044238: primary metabolic process		turquoise	red				1.22339	0.339849	0.243306	-0.0611744	-0.0832307	-0.0905833	0.0181805	-0.0458527
		PtpAffx.218181.1.S1_at	eugene3.01930055	POPTR_0394s00220.1	AT5G27660	serine-type peptidase/ trypsin; Identical to Putative protease Do-like 14 (DEGP14) [Arabidopsis Thaliana] (GB:Q3E6S8); similar to DEGP1 (DEGP PROTEASE 1)	2.78013	1	GO:0006508: proteolysis	GO:0008152: metabolic process	GO:0043170: macromolecule metabolic process | GO:0044238: primary metabolic process	GO:0019538: protein metabolic process	turquoise	red				3.37865	0.0206705	0.0291256	0.0216367	0.00143615	0.00936528	0.144896	0.290517
		PtpAffx.218975.1.S1_at	eugene3.22330001		AT3G48560	Catalyzes the formation of acetolactate from pyruvate	2.57508	1	GO:0009082: branched chain family amino acid biosynthetic process	GO:0008152: metabolic process | GO:0009987: cellular process	GO:0006807: nitrogen compound metabolic process | GO:0009058: biosynthetic process | GO:0044237: cellular metabolic process | GO:0044238: primary metabolic process | GO:0044281: small molecule metabolic process	GO:0006082: organic acid metabolic process | GO:0006519: cellular amino acid and derivative metabolic process | GO:0009308: amine metabolic process | GO:0034641: cellular nitrogen compound metabolic process | GO:0042180: cellular ketone metabolic process	turquoise	red				0.444554	0.839374	0.0151768	0.0131305	0.00285337	0.00883258	0.0127956	0.0196576
		PtpAffx.219672.1.S1_at	fgenesh4_pg.C_scaffold_2886000001		AT1G79550	Encodes cytosolic phosphoglycerate kinase (PGK). protein_coding PHOSPHOGLYCERATE KINASE (PGK) PHOSPHOGLYCERATE KINASE (PGK)	0.263152	1	GO:0006096: glycolysis	GO:0008152: metabolic process | GO:0009987: cellular process	GO:0009056: catabolic process | GO:0044237: cellular metabolic process | GO:0044238: primary metabolic process | GO:0044281: small molecule metabolic process	GO:0005975: carbohydrate metabolic process | GO:0006066: alcohol metabolic process | GO:0006091: generation of precursor metabolites and energy | GO:0016052: carbohydrate catabolic process | GO:0044262: cellular carbohydrate metabolic process | GO:0044282	turquoise	dark blue				0.698846	0.654101	0.0264788	0.0396514	0.0183454	0.137271	-0.0475154	-0.0396523
		PtpAffx.220385.1.S1_at	grail3.3183000301		AT3G09210	PTAC13 (PLASTID TRANSCRIPTIONALLY ACTIVE13); transcription elongation regulator; similar to unnamed protein product [Vitis vinifera] (GB:CAO15757.1); contains InterPro domain Translation protein SH3-like (InterPro:IPR008991); contains InterPro domain Transcription antitermination protein	8.0859	1	GO:0032968: positive regulation of RNA elongation from RNA polymerase II promoter	GO:0008152: metabolic process | GO:0009987: cellular process | GO:0048518: positive regulation of biological process | GO:0050789: regulation of biological process | GO:0065007: biological regulation	GO:0006807: nitrogen compound metabolic process | GO:0009058: biosynthetic process | GO:0009893: positive regulation of metabolic process | GO:0019222: regulation of metabolic process | GO:0043170: macromolecule metabolic process | GO:0044237: cellular me	GO:0006139: nucleobase, nucleoside, nucleotide and nucleic acid metabolic process | GO:0009059: macromolecule biosynthetic process | GO:0009889: regulation of biosynthetic process | GO:0009893: positive regulation of metabolic process | GO:0010467: gene e	turquoise	red				0.881431	0.528038	0.0302888	0.00991162	1.36e-05	0.0276776	0.0351121	0.0488327
		PtpAffx.221599.1.S1_at	gw1.44.616.1	POPTR_0017s01210.1	AT1G01540	#N/A	0.33917	1	GO:0006468: protein amino acid phosphorylation	GO:0008152: metabolic process | GO:0009987: cellular process	GO:0043170: macromolecule metabolic process | GO:0044237: cellular metabolic process | GO:0044238: primary metabolic process	GO:0006793: phosphorus metabolic process | GO:0019538: protein metabolic process | GO:0043412: macromolecule modification | GO:0044260: cellular macromolecule metabolic process	turquoise	dark blue				1.14554	0.376788	-0.0672017	-0.0461225	-0.224948	-0.0710505	0.10603	0.0223571
		PtpAffx.222856.1.S1_at	fgenesh4_pg.C_scaffold_7330000001	POPTR_0006s03190.1	AT5G48570	peptidyl-prolyl cis-trans isomerase	13.888	1	GO:0006457: protein folding	GO:0008152: metabolic process | GO:0009987: cellular process	GO:0043170: macromolecule metabolic process | GO:0044237: cellular metabolic process | GO:0044238: primary metabolic process	GO:0019538: protein metabolic process | GO:0044260: cellular macromolecule metabolic process	turquoise	red				3.60833	0.0157979	0.0244955	0.0265412	0.00459071	0.252598	0.0283865	0.0383281
		PtpAffx.223058.1.S1_s_at	eugene3.00111310	POPTR_0011s15750.1	AT5G11720	alpha-glucosidase 1 (AGLU1); similar to alpha-xylosidase	2.76392	1	GO:0005975: carbohydrate metabolic process	GO:0008152: metabolic process	GO:0044238: primary metabolic process		brown	red				24.553	9.47e-08	0.0347566	0.0338532	0.0318922	2.87336	2.99884	2.63174
		PtpAffx.223560.1.S1_s_at	eugene3.09290001	POPTR_0011s13100.1	AT4G19810	glycosyl hydrolase family 18 protein; similar to glycosyl hydrolase family 18 protein [Arabidopsis thaliana] (TAIR:AT4G19820.1); similar to unnamed protein product [Vitis vinifera] (GB:CAO24276.1); contains InterPro domain Glycoside hydrolase	0.326147	1	GO:0005975: carbohydrate metabolic process	GO:0008152: metabolic process	GO:0044238: primary metabolic process		turquoise	dark blue				0.915684	0.506174	-0.145188	-0.145684	-0.164084	-0.149971	-0.144113	-0.133781
		PtpAffx.223663.1.S1_at	eugene3.00970045	POPTR_0001s20650.1	AT1G80140	glycoside hydrolase family 28 protein / polygalacturonase (pectinase) family protein; similar to polygalacturonase	0.323646	1	GO:0005975: carbohydrate metabolic process	GO:0008152: metabolic process	GO:0044238: primary metabolic process		turquoise	dark blue				1.28201	0.314228	0.0280265	0.0236979	0.00528429	0.0204559	0.0403	0.0325524
		PtpAffx.224370.1.S1_at	fgenesh4_pg.C_LG_IV000153	POPTR_0004s02640.1	AT1G11350	S-locus lectin protein kinase family protein; similar to carbohydrate binding / kinase [Arabidopsis thaliana] (TAIR:AT1G11300.1); similar to B120	0.343313	1	GO:0046777: protein amino acid autophosphorylation	GO:0008152: metabolic process | GO:0009987: cellular process	GO:0043170: macromolecule metabolic process | GO:0044237: cellular metabolic process | GO:0044238: primary metabolic process	GO:0006793: phosphorus metabolic process | GO:0019538: protein metabolic process | GO:0043412: macromolecule modification | GO:0044260: cellular macromolecule metabolic process	turquoise	dark blue				1.70533	0.177013	0.0525532	0.0362418	0.00587778	0.0177805	0.0390906	0.0544132
		PtpAffx.224375.1.S1_at	fgenesh4_pg.C_LG_IV000161	POPTR_0004s02760.1	AT4G23140	#N/A	3.67543	1	GO:0006468: protein amino acid phosphorylation	GO:0008152: metabolic process | GO:0009987: cellular process	GO:0043170: macromolecule metabolic process | GO:0044237: cellular metabolic process | GO:0044238: primary metabolic process	GO:0006793: phosphorus metabolic process | GO:0019538: protein metabolic process | GO:0043412: macromolecule modification | GO:0044260: cellular macromolecule metabolic process	turquoise	red				0.988197	0.462054	0.0304744	0.0251359	0.00856103	0.0150622	0.0222083	0.0322522
		PtpAffx.224661.1.S1_at	estExt_fgenesh4_pg.C_LG_X1589	POPTR_0010s18500.1	AT3G59850	polygalacturonase	0.430156	1	GO:0005975: carbohydrate metabolic process	GO:0008152: metabolic process	GO:0044238: primary metabolic process		turquoise	dark blue				1.85355	0.144776	0.191438	0.0512323	0.0473522	0.0523446	0.0691736	0.088203
		PtpAffx.224707.1.S1_at	fgenesh4_pg.C_LG_XI000272	POPTR_0017s09270.1	AT4G23180	Encodes a receptor-like protein kinase. Naming convention from Chen et al 2003 (PMID 14756307) protein_coding CYSTEINE-RICH RLK10 (CRK10) CYSTEINE-RICH RLK10 (CRK10); (RLK4)	4.26957	1	GO:0006468: protein amino acid phosphorylation	GO:0008152: metabolic process | GO:0009987: cellular process	GO:0043170: macromolecule metabolic process | GO:0044237: cellular metabolic process | GO:0044238: primary metabolic process	GO:0006793: phosphorus metabolic process | GO:0019538: protein metabolic process | GO:0043412: macromolecule modification | GO:0044260: cellular macromolecule metabolic process	turquoise	red				1.84484	0.146492	0.0405602	0.0948205	0.0129868	0.0318984	0.039241	0.136886
		PtpAffx.224991.1.S1_at	gw1.XV.1723.1	POPTR_0015s09490.1	AT1G15530	receptor lectin kinase	0.466887	1	GO:0006468: protein amino acid phosphorylation	GO:0008152: metabolic process | GO:0009987: cellular process	GO:0043170: macromolecule metabolic process | GO:0044237: cellular metabolic process | GO:0044238: primary metabolic process	GO:0006793: phosphorus metabolic process | GO:0019538: protein metabolic process | GO:0043412: macromolecule modification | GO:0044260: cellular macromolecule metabolic process	turquoise	dark blue				52.4074	1.94e-10	0.276871	-0.18684	0.0824276	1.899	2.39088	2.53691
		PtpAffx.225160.1.S1_at	gw1.120.161.1	POPTR_0019s13060.1	AT4G08850	leucine-rich repeat family protein / protein kinase family protein; similar to leucine-rich repeat transmembrane protein kinase	4.94562	1	GO:0006468: protein amino acid phosphorylation	GO:0008152: metabolic process | GO:0009987: cellular process	GO:0043170: macromolecule metabolic process | GO:0044237: cellular metabolic process | GO:0044238: primary metabolic process	GO:0006793: phosphorus metabolic process | GO:0019538: protein metabolic process | GO:0043412: macromolecule modification | GO:0044260: cellular macromolecule metabolic process	turquoise	red				21.8529	2.34e-07	0.0386919	0.0336173	-0.0118176	0.119487	0.398405	1.51606
		PtpAffx.225173.1.S1_at	gw1.123.295.1	POPTR_0005s15410.1	AT1G70250	#N/A	0.285981	1	GO:0006468: protein amino acid phosphorylation	GO:0008152: metabolic process | GO:0009987: cellular process	GO:0043170: macromolecule metabolic process | GO:0044237: cellular metabolic process | GO:0044238: primary metabolic process	GO:0006793: phosphorus metabolic process | GO:0019538: protein metabolic process | GO:0043412: macromolecule modification | GO:0044260: cellular macromolecule metabolic process	turquoise	dark blue				4.15226	0.00857451	0.0718026	0.102359	0.0202822	0.0703624	0.0811115	0.103294
		PtpAffx.225336.1.S1_x_at	gw1.170.223.1	POPTR_0017s03940.1	AT2G43890	polygalacturonase	0.108137	1	GO:0005975: carbohydrate metabolic process	GO:0008152: metabolic process	GO:0044238: primary metabolic process		turquoise	dark blue				3.01374	0.0321164	0.119257	0.0741423	0.00341958	0.0483586	0.0847321	0.242072
		PtpAffx.225770.1.S1_x_at	gw1.70.116.1	POPTR_0005s05720.1	AT1G04270	#N/A	2.41445	1	GO:0006412: translation	GO:0008152: metabolic process | GO:0009987: cellular process	GO:0009058: biosynthetic process | GO:0043170: macromolecule metabolic process | GO:0044237: cellular metabolic process | GO:0044238: primary metabolic process	GO:0009059: macromolecule biosynthetic process | GO:0010467: gene expression | GO:0019538: protein metabolic process | GO:0044249: cellular biosynthetic process | GO:0044260: cellular macromolecule metabolic process	turquoise	red				0.850155	0.548546	-0.147062	-0.0047075	0.0905477	-0.0143663	0.0118233	0.0250589
		PtpAffx.2288.3.A1_at	grail3.0024002401	POPTR_0006s00470.1	AT5G56010	a member of heat shock protein 90 (HSP90) gene family. Expressed in all tissues and abundant in root apical meristem	0.397018	1	GO:0006457: protein folding	GO:0008152: metabolic process | GO:0009987: cellular process	GO:0043170: macromolecule metabolic process | GO:0044237: cellular metabolic process | GO:0044238: primary metabolic process	GO:0019538: protein metabolic process | GO:0044260: cellular macromolecule metabolic process	red	dark blue				38.0716	2.78e-09	-3.24687	-3.28484	-3.05345	-5.46119	-6.17298	-6.03864
		PtpAffx.23271.1.S1_at	fgenesh4_pg.C_LG_II000533	POPTR_0002s05780.1	AT5G17230	#N/A	2.14578	1	GO:0016117: carotenoid biosynthetic process	GO:0008152: metabolic process | GO:0009987: cellular process	GO:0009058: biosynthetic process | GO:0019748: secondary metabolic process | GO:0042440: pigment metabolic process | GO:0044237: cellular metabolic process | GO:0044238: primary metabolic process	GO:0006629: lipid metabolic process | GO:0006721: terpenoid metabolic process | GO:0008610: lipid biosynthetic process | GO:0044249: cellular biosynthetic process | GO:0044255: cellular lipid metabolic process | GO:0046148: pigment biosynthetic process	turquoise	red				234.786	4.16e-16	-1.03681	-1.04049	-1.43808	3.01194	3.44064	3.09128
		PtpAffx.23271.3.S1_a_at	gw1.V.729.1	POPTR_0005s22740.1	AT5G17230	#N/A	2.67907	1	GO:0016117: carotenoid biosynthetic process	GO:0008152: metabolic process | GO:0009987: cellular process	GO:0009058: biosynthetic process | GO:0019748: secondary metabolic process | GO:0042440: pigment metabolic process | GO:0044237: cellular metabolic process | GO:0044238: primary metabolic process	GO:0006629: lipid metabolic process | GO:0006721: terpenoid metabolic process | GO:0008610: lipid biosynthetic process | GO:0044249: cellular biosynthetic process | GO:0044255: cellular lipid metabolic process | GO:0046148: pigment biosynthetic process	brown	red				226.353	5.76e-16	-0.585446	-0.423644	-0.697278	3.8015	4.53786	3.79904
		PtpAffx.2545.2.S1_a_at	estExt_fgenesh4_pg.C_660113	POPTR_0004s20740.1	AT1G77940	60S ribosomal protein L30 (RPL30B); Identical to 60S ribosomal protein L30-2 (RPL30B) [Arabidopsis Thaliana] (GB:Q8VZ19;GB:Q9SH07); similar to 60S ribosomal protein L30 (RPL30A) [Arabidopsis thaliana] (TAIR:AT1G36240.1); similar to unknown [Populus trichocarpa] (GB:ABK93914.1); similar to unknown [Populus trichocarpa] (GB:ABK93838.1); similar to ribosomal protein L30e [Pisum sativum] (GB:ABU75308…	0.397751	1	GO:0006412: translation	GO:0008152: metabolic process | GO:0009987: cellular process	GO:0009058: biosynthetic process | GO:0043170: macromolecule metabolic process | GO:0044237: cellular metabolic process | GO:0044238: primary metabolic process	GO:0009059: macromolecule biosynthetic process | GO:0010467: gene expression | GO:0019538: protein metabolic process | GO:0044249: cellular biosynthetic process | GO:0044260: cellular macromolecule metabolic process	turquoise	dark blue				14.5816	4.78e-06	-0.516149	-0.807229	-0.392114	-1.85615	-1.88871	-1.64951
		PtpAffx.26464.1.A1_at	gw1.V.991.1	POPTR_0005s23640.1	AT3G22830	member of Heat Stress Transcription Factor (Hsf) family protein_coding (AT-HSFA6B) (AT-HSFA6B);HEAT SHOCK TRANSCRIPTION FACTOR A6B (HSFA6B)	0.295533	1	GO:0006355: regulation of transcription, DNA-dependent	GO:0008152: metabolic process | GO:0009987: cellular process | GO:0050789: regulation of biological process | GO:0065007: biological regulation	GO:0006807: nitrogen compound metabolic process | GO:0009058: biosynthetic process | GO:0019222: regulation of metabolic process | GO:0043170: macromolecule metabolic process | GO:0044237: cellular metabolic process | GO:0044238: primary metabolic process	GO:0006139: nucleobase, nucleoside, nucleotide and nucleic acid metabolic process | GO:0009059: macromolecule biosynthetic process | GO:0009889: regulation of biosynthetic process | GO:0010467: gene expression | GO:0031323: regulation of cellular metaboli	blue	dark blue				28.1801	3.19e-08	-0.503212	-1.96849	-2.30506	-4.40869	-4.60616	-4.54165
		PtpAffx.27255.2.S1_a_at	gw1.XVI.2786.1	POPTR_0016s08990.1	AT5G44160	NUC (NUTCRACKER); nucleic acid binding / transcription factor/ zinc ion binding; similar to MGP (MAGPIE)	2.50332	1	GO:0045449: regulation of transcription	GO:0008152: metabolic process | GO:0009987: cellular process | GO:0050789: regulation of biological process | GO:0065007: biological regulation	GO:0006807: nitrogen compound metabolic process | GO:0009058: biosynthetic process | GO:0019222: regulation of metabolic process | GO:0043170: macromolecule metabolic process | GO:0044237: cellular metabolic process | GO:0044238: primary metabolic process	GO:0006139: nucleobase, nucleoside, nucleotide and nucleic acid metabolic process | GO:0009059: macromolecule biosynthetic process | GO:0009889: regulation of biosynthetic process | GO:0010467: gene expression | GO:0031323: regulation of cellular metaboli	turquoise	red				17.5177	1.25e-06	-0.821429	-1.13852	0.296239	-1.42783	-0.859734	-1.28333
		PtpAffx.30425.1.A1_at	gw1.V.4097.1	POPTR_0005s18490.1	AT4G24240	Encodes a Ca-dependent calmodulin binding protein. Sequence similarity to the WRKY transcription factor gene family. protein_coding (WRKY7) (WRKY7); (ATWRKY7)	0.192173	1	GO:0006355: regulation of transcription, DNA-dependent	GO:0008152: metabolic process | GO:0009987: cellular process | GO:0050789: regulation of biological process | GO:0065007: biological regulation	GO:0006807: nitrogen compound metabolic process | GO:0009058: biosynthetic process | GO:0019222: regulation of metabolic process | GO:0043170: macromolecule metabolic process | GO:0044237: cellular metabolic process | GO:0044238: primary metabolic process	GO:0006139: nucleobase, nucleoside, nucleotide and nucleic acid metabolic process | GO:0009059: macromolecule biosynthetic process | GO:0009889: regulation of biosynthetic process | GO:0010467: gene expression | GO:0031323: regulation of cellular metaboli	turquoise	dark blue				4.17673	0.00834878	1.06029	0.508405	0.260633	0.234136	0.22748	0.257011
		PtpAffx.3573.3.A1_at	estExt_Genewise1_v1.C_LG_VII3561	POPTR_0007s12970.2	AT1G75240	ATHB33 (ARABIDOPSIS THALIANA HOMEOBOX PROTEIN 33); DNA binding / transcription factor; similar to ATHB24 (ARABIDOPSIS THALIANA HOMEOBOX PROTEIN 24)	0.213173	1	GO:0045449: regulation of transcription	GO:0008152: metabolic process | GO:0009987: cellular process | GO:0050789: regulation of biological process | GO:0065007: biological regulation	GO:0006807: nitrogen compound metabolic process | GO:0009058: biosynthetic process | GO:0019222: regulation of metabolic process | GO:0043170: macromolecule metabolic process | GO:0044237: cellular metabolic process | GO:0044238: primary metabolic process	GO:0006139: nucleobase, nucleoside, nucleotide and nucleic acid metabolic process | GO:0009059: macromolecule biosynthetic process | GO:0009889: regulation of biosynthetic process | GO:0010467: gene expression | GO:0031323: regulation of cellular metaboli	turquoise	dark blue				22.7609	1.71e-07	0.085487	-0.222567	0.403523	-2.42065	-2.75801	-3.09833
		PtpAffx.36904.1.A1_at	fgenesh4_pm.C_LG_IV000545	POPTR_0004s18100.1	AT2G16750	protein kinase family protein; similar to protein kinase family protein [Arabidopsis thaliana] (TAIR:AT4G35030.2); similar to unnamed protein product [Vitis vinifera] (GB:CAO47381.1); contains InterPro domain Serine/threonine protein kinase; (InterPro:IPR002290); contains InterPro domain Protein kinase	2.20139	1	GO:0006468: protein amino acid phosphorylation	GO:0008152: metabolic process | GO:0009987: cellular process	GO:0043170: macromolecule metabolic process | GO:0044237: cellular metabolic process | GO:0044238: primary metabolic process	GO:0006793: phosphorus metabolic process | GO:0019538: protein metabolic process | GO:0043412: macromolecule modification | GO:0044260: cellular macromolecule metabolic process	green	red				221.574	6.96e-16	-4.27969	-6.17235	-6.20494	-1.49986	-4.08935	-5.92517
		PtpAffx.3867.1.A1_x_at	eugene3.00061217	POPTR_0006s20640.1	AT3G12120	Major enzyme responsible for the synthesis of 18:2 fatty acids in the endoplasmic reticulum. Contains His-rich motifs	4.6081	1	GO:0006629: lipid metabolic process	GO:0008152: metabolic process	GO:0044238: primary metabolic process		blue	red				152.596	1.88e-14	-0.346674	-1.23947	-1.49061	-2.56261	-3.57693	-3.82328
		PtpAffx.43901.1.A1_at	eugene3.00012267	POPTR_0001s32220.1	AT2G32800	AP4.3A; ATP binding / protein kinase; similar to lectin protein kinase	0.397967	1	GO:0006468: protein amino acid phosphorylation	GO:0008152: metabolic process | GO:0009987: cellular process	GO:0043170: macromolecule metabolic process | GO:0044237: cellular metabolic process | GO:0044238: primary metabolic process	GO:0006793: phosphorus metabolic process | GO:0019538: protein metabolic process | GO:0043412: macromolecule modification | GO:0044260: cellular macromolecule metabolic process	blue	dark blue				74.1685	1.01e-11	-5.12851	-3.04015	-1.92997	-3.07067	-4.84298	-5.33727
		PtpAffx.47214.1.S1_at	estExt_fgenesh4_pm.C_LG_XII0344	POPTR_0012s09630.1	AT1G67580	protein kinase family protein; similar to protein kinase family protein [Arabidopsis thaliana] (TAIR:AT5G63370.1); similar to hypothetical protein OsJ_014649 [Oryza sativa (japonica cultivar-group)] (GB:EAZ31166.1); similar to Cyclin-dependent kinase G-1 (CDKG;1) (GB:A2X6X1); similar to unnamed protein product [Vitis vinifera] (GB:CAO46671.1); contains InterPro domain Serine/threonine protein kin…	0.498797	1	GO:0006468: protein amino acid phosphorylation	GO:0008152: metabolic process | GO:0009987: cellular process	GO:0043170: macromolecule metabolic process | GO:0044237: cellular metabolic process | GO:0044238: primary metabolic process	GO:0006793: phosphorus metabolic process | GO:0019538: protein metabolic process | GO:0043412: macromolecule modification | GO:0044260: cellular macromolecule metabolic process	turquoise	dark blue				2.46272	0.0644665	0.0824905	0.0995776	0.0796394	0.255439	0.158529	0.17342
		PtpAffx.5084.1.S1_at	estExt_Genewise1_v1.C_LG_II2732	POPTR_0002s12040.1	AT4G33865	40S ribosomal protein S29 (RPS29C); Identical to 40S ribosomal protein S29 (RPS29C) [Arabidopsis Thaliana] (GB:Q680P8;GB:Q9LDT9); similar to 40S ribosomal protein S29 (RPS29B) [Arabidopsis thaliana] (TAIR:AT3G44010.1); similar to 40S ribosomal protein S29 (RPS29A) [Arabidopsis thaliana] (TAIR:AT3G43980.1); similar to Os11g0634500 [Oryza sativa (japonica cultivar-group)] (GB:NP_001068325.1); simil…	2.49585	1	GO:0006412: translation	GO:0008152: metabolic process | GO:0009987: cellular process	GO:0009058: biosynthetic process | GO:0043170: macromolecule metabolic process | GO:0044237: cellular metabolic process | GO:0044238: primary metabolic process	GO:0009059: macromolecule biosynthetic process | GO:0010467: gene expression | GO:0019538: protein metabolic process | GO:0044249: cellular biosynthetic process | GO:0044260: cellular macromolecule metabolic process	turquoise	red				1.29739	0.307808	0.291207	0.0463151	0.0169468	-0.0551197	0.0453804	0.0240299
		PtpAffx.57046.2.S1_at	fgenesh4_pg.C_LG_VI001165	POPTR_0006s20490.1	AT5G45290	zinc finger (C3HC4-type RING finger) family protein; similar to zinc finger (C3HC4-type RING finger) family protein [Arabidopsis thaliana] (TAIR:AT4G11680.1); similar to unnamed protein product [Vitis vinifera] (GB:CAO63769.1); contains InterPro domain Zinc finger	2.06997	1	GO:0006499: N-terminal protein myristoylation	GO:0008152: metabolic process | GO:0009987: cellular process	GO:0009058: biosynthetic process | GO:0043170: macromolecule metabolic process | GO:0044237: cellular metabolic process | GO:0044238: primary metabolic process	GO:0009059: macromolecule biosynthetic process | GO:0019538: protein metabolic process | GO:0043412: macromolecule modification | GO:0044249: cellular biosynthetic process | GO:0044260: cellular macromolecule metabolic process	turquoise	red				21.4522	2.7e-07	-0.195381	-1.20654	-1.07015	-1.82513	-2.03988	-1.79956
		PtpAffx.57123.1.A1_at	fgenesh4_pm.C_LG_XII000141	POPTR_0012s04190.1	AT1G48490	protein kinase	2.09773	1	GO:0006468: protein amino acid phosphorylation	GO:0008152: metabolic process | GO:0009987: cellular process	GO:0043170: macromolecule metabolic process | GO:0044237: cellular metabolic process | GO:0044238: primary metabolic process	GO:0006793: phosphorus metabolic process | GO:0019538: protein metabolic process | GO:0043412: macromolecule modification | GO:0044260: cellular macromolecule metabolic process	turquoise	red				6.56502	0.000829377	-0.117666	-0.109602	-0.103709	0.217565	0.392262	0.559662
		PtpAffx.58357.1.S1_at	fgenesh4_pg.C_LG_IV000538	POPTR_0004s04210.1	AT3G15390	Encodes a novel protein that is similar to PRL1 interacting factor and is involved in virus induced silencing. protein_coding silencing defective 5 (SDE5) silencing defective 5 (SDE5)	4.40007	1	GO:0010267: production of ta-siRNAs involved in RNA interference	GO:0008152: metabolic process | GO:0009987: cellular process | GO:0048519: negative regulation of biological process | GO:0050789: regulation of biological process | GO:0050896: response to stimulus | GO:0065007: biological regulation	GO:0006807: nitrogen compound metabolic process | GO:0009892: negative regulation of metabolic process | GO:0016458: gene silencing | GO:0019222: regulation of metabolic process | GO:0042221: response to chemical stimulus | GO:0043170: macromolecule metab	GO:0006139: nucleobase, nucleoside, nucleotide and nucleic acid metabolic process | GO:0009892: negative regulation of metabolic process | GO:0010467: gene expression | GO:0010605: negative regulation of macromolecule metabolic process | GO:0044260: cellu	turquoise	red				0.366751	0.890495	0.0175833	0.0116568	0.00137451	-0.0265871	-0.0226225	-0.0155995
		PtpAffx.63343.1.A1_at	estExt_Genewise1_v1.C_280192	POPTR_0006s14100.1	AT1G19210	encodes a member of the DREB subfamily A-5 of ERF/AP2 transcription factor family. The protein contains one AP2 domain. There are 15 members in this subfamily including RAP2.1	0.287955	1	GO:0006355: regulation of transcription, DNA-dependent	GO:0008152: metabolic process | GO:0009987: cellular process | GO:0050789: regulation of biological process | GO:0065007: biological regulation	GO:0006807: nitrogen compound metabolic process | GO:0009058: biosynthetic process | GO:0019222: regulation of metabolic process | GO:0043170: macromolecule metabolic process | GO:0044237: cellular metabolic process | GO:0044238: primary metabolic process	GO:0006139: nucleobase, nucleoside, nucleotide and nucleic acid metabolic process | GO:0009059: macromolecule biosynthetic process | GO:0009889: regulation of biosynthetic process | GO:0010467: gene expression | GO:0031323: regulation of cellular metaboli	turquoise	dark blue				3.08958	0.0292653	0.119959	0.0285267	0.0111863	0.0274822	0.0451204	0.0485168
		PtpAffx.75102.1.S1_at	eugene3.00020637	POPTR_0002s06920.1	AT1G76880	trihelix DNA-binding protein	2.37989	1	GO:0045449: regulation of transcription	GO:0008152: metabolic process | GO:0009987: cellular process | GO:0050789: regulation of biological process | GO:0065007: biological regulation	GO:0006807: nitrogen compound metabolic process | GO:0009058: biosynthetic process | GO:0019222: regulation of metabolic process | GO:0043170: macromolecule metabolic process | GO:0044237: cellular metabolic process | GO:0044238: primary metabolic process	GO:0006139: nucleobase, nucleoside, nucleotide and nucleic acid metabolic process | GO:0009059: macromolecule biosynthetic process | GO:0009889: regulation of biosynthetic process | GO:0010467: gene expression | GO:0031323: regulation of cellular metaboli	turquoise	red				5.5034	0.00216546	0.167323	0.112251	0.0451249	2.03025	2.2893	2.09723
		PtpAffx.78230.1.A1_at	gw1.XIV.2074.1	POPTR_0014s10740.1	AT1G02360	chitinase	2.02612	1	GO:0016998: cell wall macromolecule catabolic process	GO:0008152: metabolic process | GO:0071554: cell wall organization or biogenesis	GO:0009056: catabolic process | GO:0043170: macromolecule metabolic process | GO:0044036: cell wall macromolecule metabolic process	GO:0044036: cell wall macromolecule metabolic process	turquoise	red				22.1861	2.08e-07	0.0499837	0.029369	0.00566941	2.02292	0.190324	0.498449
		PtpAffx.82169.1.A1_at	eugene3.00100487	POPTR_0010s06460.1	AT1G67690	peptidase M3 family protein / thimet oligopeptidase family protein; similar to metalloendopeptidase [Arabidopsis thaliana] (TAIR:AT5G51540.1); similar to hypothetical protein OsI_004706 [Oryza sativa (indica cultivar-group)] (GB:EAY76859.1); similar to unnamed protein product [Vitis vinifera] (GB:CAO46687.1); similar to Os01g0902200 [Oryza sativa (japonica cultivar-group)] (GB:NP_001045116.1); co…	5.10511	1	GO:0006508: proteolysis	GO:0008152: metabolic process	GO:0043170: macromolecule metabolic process | GO:0044238: primary metabolic process	GO:0019538: protein metabolic process	turquoise	red				42.2231	1.18e-09	-0.156831	0.345785	0.138187	-2.76281	-3.49886	-3.47851
		PtpAffx.84481.1.A1_at	grail3.0690000103	POPTR_0003s16830.1	AT1G61860	protein kinase	0.232508	1	GO:0006468: protein amino acid phosphorylation	GO:0008152: metabolic process | GO:0009987: cellular process	GO:0043170: macromolecule metabolic process | GO:0044237: cellular metabolic process | GO:0044238: primary metabolic process	GO:0006793: phosphorus metabolic process | GO:0019538: protein metabolic process | GO:0043412: macromolecule modification | GO:0044260: cellular macromolecule metabolic process	turquoise	dark blue				0.646557	0.692367	0.0161184	0.0148187	0.00227106	0.0143882	0.0167189	0.0251624
		PtpAffx.88346.1.A1_at	gw1.40.155.1	POPTR_0014s05430.1	AT1G31860	encodes a bifunctional protein that has phosphoribosyl-ATP pyrophosphohydrolase (PRA-PH) and phosphoribosyl-AMP cyclohydrolase (PRA-CH) activities. protein_coding (AT-IE) (AT-IE);HISTIDINE BIOSYNTHESIS 2 (HISN2)	3.46806	1	GO:0000105: histidine biosynthetic process	GO:0008152: metabolic process | GO:0009987: cellular process	GO:0006807: nitrogen compound metabolic process | GO:0009058: biosynthetic process | GO:0044237: cellular metabolic process | GO:0044238: primary metabolic process | GO:0044281: small molecule metabolic process	GO:0006082: organic acid metabolic process | GO:0006519: cellular amino acid and derivative metabolic process | GO:0009308: amine metabolic process | GO:0034641: cellular nitrogen compound metabolic process | GO:0042180: cellular ketone metabolic process	turquoise	red				1.25955	0.323829	0.269421	0.213976	0.0977036	-0.0504269	0.0294934	0.057219
		PtpAffx.88773.1.A1_at	estExt_Genewise1_v1.C_LG_VII2277	POPTR_0007s07040.1	AT4G39370	#N/A	4.67837	1	GO:0006511: ubiquitin-dependent protein catabolic process	GO:0008152: metabolic process | GO:0009987: cellular process	GO:0009056: catabolic process | GO:0043170: macromolecule metabolic process | GO:0044237: cellular metabolic process | GO:0044238: primary metabolic process	GO:0009057: macromolecule catabolic process | GO:0019538: protein metabolic process | GO:0044248: cellular catabolic process | GO:0044260: cellular macromolecule metabolic process	turquoise	red				1.1098	0.394896	0.323572	0.267634	0.275609	0.261987	0.301249	0.320587
		PtpAffx.9290.2.A1_at	grail3.0011025901	POPTR_0007s06930.1	AT4G39410	member of WRKY Transcription Factor; Group II-c protein_coding (WRKY13) (WRKY13); (AtWRKY13)	0.348693	1	GO:0006355: regulation of transcription, DNA-dependent	GO:0008152: metabolic process | GO:0009987: cellular process | GO:0050789: regulation of biological process | GO:0065007: biological regulation	GO:0006807: nitrogen compound metabolic process | GO:0009058: biosynthetic process | GO:0019222: regulation of metabolic process | GO:0043170: macromolecule metabolic process | GO:0044237: cellular metabolic process | GO:0044238: primary metabolic process	GO:0006139: nucleobase, nucleoside, nucleotide and nucleic acid metabolic process | GO:0009059: macromolecule biosynthetic process | GO:0009889: regulation of biosynthetic process | GO:0010467: gene expression | GO:0031323: regulation of cellular metaboli	turquoise	dark blue				6.31646	0.00102956	-0.509249	-0.511248	-0.418225	-0.719033	-0.718818	-0.709407
		PtpAffx.93266.1.A1_at	eugene3.00050198	POPTR_0005s08250.1	AT1G77940	60S ribosomal protein L30 (RPL30B); Identical to 60S ribosomal protein L30-2 (RPL30B) [Arabidopsis Thaliana] (GB:Q8VZ19;GB:Q9SH07); similar to 60S ribosomal protein L30 (RPL30A) [Arabidopsis thaliana] (TAIR:AT1G36240.1); similar to unknown [Populus trichocarpa] (GB:ABK93914.1); similar to unknown [Populus trichocarpa] (GB:ABK93838.1); similar to ribosomal protein L30e [Pisum sativum] (GB:ABU75308…	0.35033	1	GO:0006412: translation	GO:0008152: metabolic process | GO:0009987: cellular process	GO:0009058: biosynthetic process | GO:0043170: macromolecule metabolic process | GO:0044237: cellular metabolic process | GO:0044238: primary metabolic process	GO:0009059: macromolecule biosynthetic process | GO:0010467: gene expression | GO:0019538: protein metabolic process | GO:0044249: cellular biosynthetic process | GO:0044260: cellular macromolecule metabolic process	turquoise	dark blue				2.09681	0.104385	0.0703959	0.0516195	0.0327841	0.039343	0.100618	0.071974
		PtpAffx.93512.1.A1_at	eugene3.00870003	POPTR_0013s07800.1	AT3G12120	Major enzyme responsible for the synthesis of 18:2 fatty acids in the endoplasmic reticulum. Contains His-rich motifs	3.36742	1	GO:0006629: lipid metabolic process	GO:0008152: metabolic process	GO:0044238: primary metabolic process		turquoise	red				5.79272	0.00165109	0.0840603	0.0494678	0.00620521	0.0659716	0.0899169	0.107661
		PtpAffx.97075.1.S1_at	gw1.XVII.484.1	POPTR_0017s08230.1	AT1G04880	high mobility group (HMG1/2) family protein / ARID/BRIGHT DNA-binding domain-containing protein; similar to high mobility group (HMG1/2) family protein / ARID/BRIGHT DNA-binding domain-containing protein [Arabidopsis thaliana] (TAIR:AT1G76110.1); similar to hypothetical protein [Vitis vinifera] (GB:CAN83439.1); contains InterPro domain High mobility group box	3.1814	1	GO:0045449: regulation of transcription	GO:0008152: metabolic process | GO:0009987: cellular process | GO:0050789: regulation of biological process | GO:0065007: biological regulation	GO:0006807: nitrogen compound metabolic process | GO:0009058: biosynthetic process | GO:0019222: regulation of metabolic process | GO:0043170: macromolecule metabolic process | GO:0044237: cellular metabolic process | GO:0044238: primary metabolic process	GO:0006139: nucleobase, nucleoside, nucleotide and nucleic acid metabolic process | GO:0009059: macromolecule biosynthetic process | GO:0009889: regulation of biosynthetic process | GO:0010467: gene expression | GO:0031323: regulation of cellular metaboli	turquoise	red				3.24424	0.0242658	0.153903	0.15681	0.0413939	0.0135222	0.389027	0.0876878
		PtpAffx.2655.3.S1_a_at	estExt_fgenesh4_pg.C_LG_VI0678	POPTR_0006s08720.1	AT5G02230	#N/A	2.66782	1	GO:0008152: metabolic process				blue	red				50.0959	2.84e-10	-2.52834	-4.72503	-2.38188	-0.213219	-0.985105	-1.99231
		PtpAffx.32362.1.S1_at	eugene3.00002174	POPTR_0017s02150.1	AT1G66120	acyl-activating enzyme 11 (AAE11); similar to AMP-dependent synthetase and ligase family protein [Arabidopsis thaliana] (TAIR:AT1G68270.1); similar to acyl-activating enzyme 12 (AAE12) [Arabidopsis thaliana] (TAIR:AT1G65890.1); similar to BZO1	0.370381	1	GO:0008152: metabolic process				green	dark blue				57.7326	8.57e-11	-7.94828	-8.14706	-7.50281	-4.7152	-8.68606	-9.12824
		PtpAffx.60047.1.S1_at	eugene3.00030591	POPTR_0007s09980.1	AT4G37560	formamidase	0.421484	1	GO:0008152: metabolic process				turquoise	dark blue				100.118	7.53e-13	0.471442	1.29254	1.05868	-2.53639	-2.00136	0.292671
		PtpAffx.218400.1.S1_at	gw1.201.30.1	POPTR_0019s02210.1	AT5G23530	ATCXE18 (ARABIDOPSIS THALIANA CARBOXYESTERASE 18); carboxylesterase; similar to ATGID1C/GID1C (GA INSENSITIVE DWARF1C)	2.08534	1	GO:0008152: metabolic process				brown	red				318.845	2.74e-17	-0.645851	-0.663441	-0.615494	6.47917	5.87783	6.02737
		PtpAffx.22414.1.S1_at	grail3.0191001701	POPTR_0019s00960.1	AT1G47480	hydrolase; similar to ATCXE13	2.12742	1	GO:0008152: metabolic process				brown	red				84.821	3.17e-12	-0.00543225	0.0317561	-0.138284	4.90123	3.23242	0.124399
		PtpAffx.206574.1.S1_at	eugene3.00061406	POPTR_0006s22310.1	AT3G51680	short-chain dehydrogenase/reductase (SDR) family protein; similar to short-chain dehydrogenase/reductase (SDR) family protein [Arabidopsis thaliana] (TAIR:AT3G26770.1); similar to unnamed protein product [Vitis vinifera] (GB:CAO48815.1); contains InterPro domain Glucose/ribitol dehydrogenase; (InterPro:IPR002347); contains InterPro domain Short-chain dehydrogenase/reductase SDR; (InterPro:IPR0021…	0.143696	1	GO:0008152: metabolic process				turquoise	dark blue				2.07682	0.107209	0.0333385	0.0288706	0.00511281	0.0388765	0.0431477	0.0543987
		PtpAffx.203254.1.S1_s_at	fgenesh4_pg.C_LG_III001066	POPTR_0001s09510.1	AT4G11410	short-chain dehydrogenase/reductase (SDR) family protein; similar to short-chain dehydrogenase/reductase (SDR) family protein [Arabidopsis thaliana] (TAIR:AT4G23430.2); similar to unknown [Populus trichocarpa x Populus deltoides] (GB:ABK96367.1); contains InterPro domain Glucose/ribitol dehydrogenase; (InterPro:IPR002347); contains InterPro domain Short-chain dehydrogenase/reductase SDR; (InterPr…	2.96117	1	GO:0008152: metabolic process				turquoise	red				2.84354	0.039671	0.0572689	0.0419735	0.00160415	0.064559	0.0895018	0.0970277
		PtpAffx.18005.2.A1_at			AT3G21560	Encodes a protein with sinapic acid:UDP-glucose glucosyltransferase activity. Mutants defective in this gene are hyper-fluorescent (which accumulate in their trichomes a compound that is likely to be 3'	2.44372	1	GO:0008152: metabolic process				blue	red				23.1218	1.51e-07	-2.56274	-2.31931	-2.80508	-3.50583	-4.9777	-5.22101
		PtpAffx.140999.1.A1_at	eugene3.00061817	POPTR_0006s26660.1	AT2G31750	UGT74D1 (UDP-GLUCOSYL TRANSFERASE 74D1); UDP-glycosyltransferase/ abscisic acid glucosyltransferase/ transferase	10.7503	1	GO:0008152: metabolic process				brown	red				48.954	3.44e-10	0.375462	0.541749	0.640725	2.97572	4.00931	3.41756
		Ptp.6225.1.S1_at	gw1.4747.1.1	POPTR_0006s02380.1	AT1G22370	#N/A	2.00654	1	GO:0008152: metabolic process				turquoise	red				93.9987	1.3e-12	0.0288813	0.0429651	-0.120624	2.54903	1.67751	0.120975
		Ptp.4116.1.S1_s_at	eugene3.00660144	POPTR_0004s21020.1	AT3G51680	short-chain dehydrogenase/reductase (SDR) family protein; similar to short-chain dehydrogenase/reductase (SDR) family protein [Arabidopsis thaliana] (TAIR:AT3G26770.1); similar to unnamed protein product [Vitis vinifera] (GB:CAO48815.1); contains InterPro domain Glucose/ribitol dehydrogenase; (InterPro:IPR002347); contains InterPro domain Short-chain dehydrogenase/reductase SDR; (InterPro:IPR0021…	0.429718	1	GO:0008152: metabolic process				turquoise	dark blue				0.84658	0.550922	0.0385387	0.382022	0.153508	0.147219	0.153145	0.163237
		Ptp.4362.1.S1_at	gw1.XVII.369.1	POPTR_0017s07880.1	AT1G22360	ATUGT85A2 (UDP-GLUCOSYL TRANSFERASE 85A2); UDP-glycosyltransferase/ glucuronosyltransferase/ transferase	5.79186	1	GO:0008152: metabolic process				turquoise	red				1.20382	0.348817	-0.21184	-0.209603	-0.227822	0.230512	-0.199765	0.292389
		PtpAffx.214749.1.S1_at	eugene3.105810001		AT5G14310	ATCXE16 (ARABIDOPSIS THALIANA CARBOXYESTERASE 16); hydrolase; similar to hydrolase [Arabidopsis thaliana] (TAIR:AT3G27320.2); similar to hydrolase [Arabidopsis thaliana] (TAIR:AT3G27320.1); similar to CXE carboxylesterase [Actinidia deliciosa] (GB:ABB89022.1); contains InterPro domain Alpha/beta hydrolase fold-3; (InterPro:IPR013094) protein_coding Arabidopsis thaliana carboxyesterase 16 (AtCXE16…	3.38908	1	GO:0008152: metabolic process				turquoise	red				0.42493	0.852776	0.0180011	0.0140707	0.00333208	0.0104405	0.0102194	0.0175159
	Transport
	Signaling Processes	PtpAffx.129734.1.S1_at	fgenesh4_pg.C_LG_VI001473	POPTR_0006s23610.1	AT2G26300	Encodes an alpha subunit of a heterotrimeric GTP-binding protein. Positive regulator in abscisic acid (ABA) inhibition of stomatal opening. Recessive alleles have complex phenotypes including: reduced brassinolide response	3.01457	15	GO:0007186: G-protein coupled receptor protein signaling pathway | GO:0008219: cell death | GO:0006800: oxygen and reactive oxygen species metabolic process | GO:0009094: L-phenylalanine biosynthetic process | GO:0006499: N-terminal protein myristoylation	GO:0023052: signaling | GO:0009987: cellular process | GO:0016265: death | GO:0008152: metabolic process | GO:0032501: multicellular organismal process | GO:0032502: developmental process | GO:0050896: response to stimulus | GO:0023046: signaling process	GO:0023033: signaling pathway | GO:0044237: cellular metabolic process | GO:0006807: nitrogen compound metabolic process | GO:0009058: biosynthetic process | GO:0044238: primary metabolic process | GO:0044281: small molecule metabolic process | GO:0043170	GO:0006082: organic acid metabolic process | GO:0006519: cellular amino acid and derivative metabolic process | GO:0006725: cellular aromatic compound metabolic process | GO:0009308: amine metabolic process | GO:0034641: cellular nitrogen compound metabol	turquoise	red				16.2373	2.19e-06	0.857013	0.804065	0.255401	-1.07184	-2.19481	-1.8398
		PtpAffx.202378.1.S1_at	eugene3.00021849	POPTR_0002s19660.1	AT3G03450	Encodes a DELLA protein	0.422871	12	GO:0009651: response to salt stress | GO:0009867: jasmonic acid mediated signaling pathway | GO:0009863: salicylic acid mediated signaling pathway | GO:0009845: seed germination | GO:0009737: response to abscisic acid stimulus | GO:0009723: response to et	GO:0050896: response to stimulus | GO:0009987: cellular process | GO:0023046: signaling process | GO:0023052: signaling | GO:0050789: regulation of biological process | GO:0065007: biological regulation | GO:0032501: multicellular organismal process | GO:	GO:0006950: response to stress | GO:0009628: response to abiotic stimulus | GO:0009719: response to endogenous stimulus | GO:0023046: signaling process | GO:0023060: signal transmission | GO:0042221: response to chemical stimulus | GO:0050789: regulation	GO:0003006: reproductive developmental process | GO:0048609: reproductive process in a multicellular organism	turquoise	dark blue				1.80334	0.154963	0.0511797	0.0328083	0.0205162	0.0455199	0.136116	0.0751412
		PtpAffx.200399.1.S1_at	gw1.I.8782.1	POPTR_0001s09970.1	AT1G64060	Interacts with AtrbohD gene to fine tune the spatial control of ROI production and hypersensitive response to cell in and around infection site. protein_coding ARABIDOPSIS THALIANA RESPIRATORY BURST OXIDASE PROTEIN F (ATRBOH F) ARABIDOPSIS THALIANA RESPIRATORY BURST OXIDASE PROTEIN F (ATRBOH F);ARABIDOPSIS THALIANA RESPIRATORY BURST OXIDASE HOMOLOG F (ATRBOHF); (RBOHAP108);RESPIRATORY BURST OXIDA…	2.47115	10	GO:0006952: defense response | GO:0006800: oxygen and reactive oxygen species metabolic process | GO:0009873: ethylene mediated signaling pathway | GO:0009723: response to ethylene stimulus | GO:0009738: abscisic acid mediated signaling pathway | GO:00101	GO:0050896: response to stimulus | GO:0008152: metabolic process | GO:0009987: cellular process | GO:0023046: signaling process | GO:0023052: signaling | GO:0050789: regulation of biological process | GO:0065007: biological regulation | GO:0016265: death	GO:0006950: response to stress | GO:0044237: cellular metabolic process | GO:0009719: response to endogenous stimulus | GO:0023033: signaling pathway | GO:0023046: signaling process | GO:0023060: signal transmission | GO:0042221: response to chemical stim	GO:0006800: oxygen and reactive oxygen species metabolic process | GO:0044249: cellular biosynthetic process | GO:0002252: immune effector process	turquoise	red				1.75521	0.165417	-0.100626	-0.107947	-0.100914	0.302354	0.290272	0.0524629
		PtpAffx.37260.1.S1_at	grail3.0020003201	POPTR_0018s06080.1	AT3G24500	One of three genes in A. thaliana encoding multiprotein bridging factor 1	0.484158	7	GO:0009414: response to water deprivation | GO:0009408: response to heat | GO:0006350: transcription | GO:0009873: ethylene mediated signaling pathway | GO:0009737: response to abscisic acid stimulus | GO:0009723: response to ethylene stimulus | GO:004594	GO:0050896: response to stimulus | GO:0008152: metabolic process | GO:0009987: cellular process | GO:0023046: signaling process | GO:0023052: signaling | GO:0050789: regulation of biological process | GO:0065007: biological regulation | GO:0048518: positi	GO:0006950: response to stress | GO:0009628: response to abiotic stimulus | GO:0042221: response to chemical stimulus | GO:0006807: nitrogen compound metabolic process | GO:0009058: biosynthetic process | GO:0043170: macromolecule metabolic process | GO:0	GO:0006139: nucleobase, nucleoside, nucleotide and nucleic acid metabolic process | GO:0009059: macromolecule biosynthetic process | GO:0010467: gene expression | GO:0044249: cellular biosynthetic process | GO:0044260: cellular macromolecule metabolic pro	green	dark blue				26.6831	4.92e-08	-3.93767	-3.91795	-4.06897	-6.01525	-6.59297	-4.49113
		Ptp.866.1.S1_at	estExt_Genewise1_v1.C_LG_VII0556	POPTR_0007s01110.1	AT3G15210	Encodes a member of the ERF (ethylene response factor) subfamily B-1 of ERF/AP2 transcription factor family (ATERF-4). The protein contains one AP2 domain. Acts as a negative regulator of JA-responsive defense gene expression and resistance to the necrotrophic fungal pathogen Fusarium oxysporum and antagonizes JA inhibition of root elongation. protein_coding ETHYLENE RESPONSIVE ELEMENT BINDING FA…	2.29677	6	GO:0006355: regulation of transcription, DNA-dependent | GO:0009864: induced systemic resistance, jasmonic acid mediated signaling pathway | GO:0009737: response to abscisic acid stimulus | GO:0009723: response to ethylene stimulus | GO:0010105: negative	GO:0008152: metabolic process | GO:0009987: cellular process | GO:0050789: regulation of biological process | GO:0065007: biological regulation | GO:0002376: immune system process | GO:0023046: signaling process | GO:0023052: signaling | GO:0048518: posit	GO:0006807: nitrogen compound metabolic process | GO:0009058: biosynthetic process | GO:0019222: regulation of metabolic process | GO:0043170: macromolecule metabolic process | GO:0044237: cellular metabolic process | GO:0044238: primary metabolic process	GO:0006139: nucleobase, nucleoside, nucleotide and nucleic acid metabolic process | GO:0009059: macromolecule biosynthetic process | GO:0009889: regulation of biosynthetic process | GO:0010467: gene expression | GO:0031323: regulation of cellular metaboli	turquoise	red				12.2918	1.59e-05	0.0574701	0.252571	-0.0111649	0.0902517	0.102552	0.688259
		PtpAffx.218058.1.S1_at	eugene3.189660001	POPTR_0017s03300.1	AT5G20480	Encodes a predicted leucine-rich repeat receptor kinase (LRR-RLK). Functions as the receptor for bacterial PAMP (pathogen associated molecular patterns) EF-Tu. protein_coding EF-TU RECEPTOR (EFR) EF-TU RECEPTOR (EFR)	8.30694	6	GO:0002764: immune response-regulating signaling pathway | GO:0009626: plant-type hypersensitive response | GO:0016045: detection of bacterium | GO:0006468: protein amino acid phosphorylation | GO:0007169: transmembrane receptor protein tyrosine kinase si	GO:0002376: immune system process | GO:0023052: signaling | GO:0050789: regulation of biological process | GO:0050896: response to stimulus | GO:0065007: biological regulation | GO:0009987: cellular process | GO:0016265: death | GO:0051704: multi-organism	GO:0002682: regulation of immune system process | GO:0006955: immune response | GO:0023033: signaling pathway | GO:0048583: regulation of response to stimulus | GO:0050789: regulation of biological process | GO:0006950: response to stress | GO:0008219: ce	GO:0050776: regulation of immune response | GO:0045087: innate immune response | GO:0006793: phosphorus metabolic process | GO:0019538: protein metabolic process | GO:0043412: macromolecule modification | GO:0044260: cellular macromolecule metabolic proce	turquoise	red				7.11157	0.000524227	0.0408876	0.00522771	-0.0642713	1.89687	1.80106	2.09779
		PtpAffx.208917.1.S1_at	eugene3.00101116	POPTR_0010s12900.1	AT3G16857	#N/A	0.410761	5	GO:0009735: response to cytokinin stimulus | GO:0009736: cytokinin mediated signaling pathway | GO:0048367: shoot development | GO:0031537: regulation of anthocyanin metabolic process | GO:0010380: regulation of chlorophyll biosynthetic process	GO:0050896: response to stimulus | GO:0009987: cellular process | GO:0023046: signaling process | GO:0023052: signaling | GO:0050789: regulation of biological process | GO:0065007: biological regulation | GO:0032501: multicellular organismal process | GO:	GO:0009719: response to endogenous stimulus | GO:0042221: response to chemical stimulus | GO:0023046: signaling process | GO:0023060: signal transmission | GO:0050789: regulation of biological process | GO:0050794: regulation of cellular process | GO:0051	GO:0006519: cellular amino acid and derivative metabolic process | GO:0006725: cellular aromatic compound metabolic process | GO:0009698: phenylpropanoid metabolic process | GO:0031323: regulation of cellular metabolic process | GO:0043455: regulation of	turquoise	dark blue				1.90642	0.134793	0.0313225	0.0253548	-0.00419525	0.0257616	0.0369461	0.0548101
		PtpAffx.101922.1.A1_at			AT5G17300	myb family transcription factor; similar to EPR1 (EARLY-PHYTOCHROME-RESPONSIVE1) [Arabidopsis thaliana] (TAIR:AT1G18330.2); similar to myb family transcription factor [Arabidopsis thaliana] (TAIR:AT3G10113.1); similar to EPR1 (EARLY-PHYTOCHROME-RESPONSIVE1)	2.83854	4	GO:0007623: circadian rhythm | GO:0009734: auxin mediated signaling pathway | GO:0009851: auxin biosynthetic process | GO:0045449: regulation of transcription	GO:0048511: rhythmic process | GO:0009987: cellular process | GO:0023046: signaling process | GO:0023052: signaling | GO:0050789: regulation of biological process | GO:0050896: response to stimulus | GO:0065007: biological regulation | GO:0008152: metabol	GO:0009719: response to endogenous stimulus | GO:0023033: signaling pathway | GO:0023046: signaling process | GO:0023060: signal transmission | GO:0042221: response to chemical stimulus | GO:0050789: regulation of biological process | GO:0050794: regulati	GO:0009850: auxin metabolic process | GO:0042446: hormone biosynthetic process | GO:0044249: cellular biosynthetic process | GO:0006139: nucleobase, nucleoside, nucleotide and nucleic acid metabolic process | GO:0009059: macromolecule biosynthetic process	yellow	red				38.2133	2.7e-09	2.83293	3.61243	1.87363	4.11878	5.42826	4.92289
		PtpAffx.118899.1.S1_at	estExt_fgenesh4_pg.C_LG_III1285	POPTR_0003s15490.1	AT4G20140	Encodes GASSHO1 (GSO1)	0.289489	4	GO:0008544: epidermis development | GO:0006468: protein amino acid phosphorylation | GO:0007169: transmembrane receptor protein tyrosine kinase signaling pathway | GO:0009790: embryonic development	GO:0032501: multicellular organismal process | GO:0032502: developmental process | GO:0008152: metabolic process | GO:0009987: cellular process | GO:0023052: signaling	GO:0007275: multicellular organismal development | GO:0048856: anatomical structure development | GO:0043170: macromolecule metabolic process | GO:0044237: cellular metabolic process | GO:0044238: primary metabolic process | GO:0023033: signaling pathway	GO:0006793: phosphorus metabolic process | GO:0019538: protein metabolic process | GO:0043412: macromolecule modification | GO:0044260: cellular macromolecule metabolic process	blue	dark blue				94.2132	1.28e-12	-2.3006	-2.40108	-1.3781	-7.23168	-7.62192	-7.39219
		PtpAffx.201277.1.S1_s_at	fgenesh4_pg.C_LG_I002857	POPTR_0001s36450.1	AT5G36930	disease resistance protein (TIR-NBS-LRR class)	0.21314	4	GO:0006915: apoptosis | GO:0007165: signal transduction | GO:0045087: innate immune response | GO:0006952: defense response	GO:0009987: cellular process | GO:0016265: death | GO:0023046: signaling process | GO:0023052: signaling | GO:0050789: regulation of biological process | GO:0065007: biological regulation | GO:0002376: immune system process | GO:0050896: response to stimu	GO:0008219: cell death | GO:0023046: signaling process | GO:0023060: signal transmission | GO:0050789: regulation of biological process | GO:0050794: regulation of cellular process | GO:0006950: response to stress | GO:0006955: immune response		turquoise	dark blue				4.14566	0.0086365	0.128241	0.062235	0.00769078	0.0799275	0.108873	0.147931
		PtpAffx.209635.1.S1_s_at	fgenesh4_pg.C_LG_XI000078	POPTR_0011s00230.1	AT4G12010	disease resistance protein (TIR-NBS-LRR class)	5.56444	4	GO:0006915: apoptosis | GO:0007165: signal transduction | GO:0045087: innate immune response | GO:0006952: defense response	GO:0009987: cellular process | GO:0016265: death | GO:0023046: signaling process | GO:0023052: signaling | GO:0050789: regulation of biological process | GO:0065007: biological regulation | GO:0002376: immune system process | GO:0050896: response to stimu	GO:0008219: cell death | GO:0023046: signaling process | GO:0023060: signal transmission | GO:0050789: regulation of biological process | GO:0050794: regulation of cellular process | GO:0006950: response to stress | GO:0006955: immune response		turquoise	red				2.00562	0.117941	0.0387384	0.0258495	0.00772953	0.0251109	0.0478984	0.0506639
		PtpAffx.211163.1.S1_s_at	eugene3.00130808	POPTR_0001s43990.1	AT5G54510	Encodes an IAA-amido synthase that conjugates Ala	2.84338	4	GO:0009826: unidimensional cell growth | GO:0009733: response to auxin stimulus | GO:0009734: auxin mediated signaling pathway | GO:0010252: auxin homeostasis	GO:0040007: growth | GO:0009987: cellular process | GO:0016043: cellular component organization | GO:0032502: developmental process | GO:0065007: biological regulation | GO:0050896: response to stimulus | GO:0023046: signaling process | GO:0023052: signal	GO:0016049: cell growth | GO:0009653: anatomical structure morphogenesis | GO:0032989: cellular component morphogenesis | GO:0048589: developmental growth | GO:0048856: anatomical structure development | GO:0048869: cellular developmental process | GO:006	GO:0060560: developmental growth involved in morphogenesis	turquoise	red				0.989013	0.461575	-0.121484	-0.211863	-0.209611	-0.44882	-0.434528	-0.406132
		PtpAffx.225182.1.S1_s_at	fgenesh4_pg.C_LG_XIX000633	POPTR_0019s09860.1	AT4G19520	disease resistance protein (TIR-NBS-LRR class)	2.01052	4	GO:0006915: apoptosis | GO:0007165: signal transduction | GO:0045087: innate immune response | GO:0006952: defense response	GO:0009987: cellular process | GO:0016265: death | GO:0023046: signaling process | GO:0023052: signaling | GO:0050789: regulation of biological process | GO:0065007: biological regulation | GO:0002376: immune system process | GO:0050896: response to stimu	GO:0008219: cell death | GO:0023046: signaling process | GO:0023060: signal transmission | GO:0050789: regulation of biological process | GO:0050794: regulation of cellular process | GO:0006950: response to stress | GO:0006955: immune response		yellow	red				7.74957	0.000315224	0.443445	2.06647	1.18765	1.9043	1.91295	2.02891
		PtpAffx.2951.2.S1_at	grail3.0044016401	POPTR_0017s01380.1	AT5G17300	myb family transcription factor; similar to EPR1 (EARLY-PHYTOCHROME-RESPONSIVE1) [Arabidopsis thaliana] (TAIR:AT1G18330.2); similar to myb family transcription factor [Arabidopsis thaliana] (TAIR:AT3G10113.1); similar to EPR1 (EARLY-PHYTOCHROME-RESPONSIVE1)	2.4128	4	GO:0007623: circadian rhythm | GO:0009734: auxin mediated signaling pathway | GO:0009851: auxin biosynthetic process | GO:0045449: regulation of transcription	GO:0048511: rhythmic process | GO:0009987: cellular process | GO:0023046: signaling process | GO:0023052: signaling | GO:0050789: regulation of biological process | GO:0050896: response to stimulus | GO:0065007: biological regulation | GO:0008152: metabol	GO:0009719: response to endogenous stimulus | GO:0023033: signaling pathway | GO:0023046: signaling process | GO:0023060: signal transmission | GO:0042221: response to chemical stimulus | GO:0050789: regulation of biological process | GO:0050794: regulati	GO:0009850: auxin metabolic process | GO:0042446: hormone biosynthetic process | GO:0044249: cellular biosynthetic process | GO:0006139: nucleobase, nucleoside, nucleotide and nucleic acid metabolic process | GO:0009059: macromolecule biosynthetic process	yellow	red				156.434	1.51e-14	2.67827	3.38509	1.69932	4.98272	6.01098	5.48025
		PtpAffx.204906.1.S1_at	gw1.IX.3737.1	POPTR_0009s05130.1	AT4G38530	Encodes a putative phosphoinositide-specific phospholipase C. There are two genes called ATPLC1	0.290308	3	GO:0007165: signal transduction | GO:0007242: intracellular signaling cascade | GO:0006629: lipid metabolic process	GO:0009987: cellular process | GO:0023046: signaling process | GO:0023052: signaling | GO:0050789: regulation of biological process | GO:0065007: biological regulation | GO:0008152: metabolic process	GO:0023046: signaling process | GO:0023060: signal transmission | GO:0050789: regulation of biological process | GO:0050794: regulation of cellular process | GO:0044238: primary metabolic process		turquoise	dark blue				0.746116	0.620145	0.0151545	0.0150492	0.000430725	0.168507	0.0595531	0.0915722
		PtpAffx.210854.1.S1_at	gw1.XIII.611.1	POPTR_0013s01000.1	AT1G70510	A member of class I knotted1-like homeobox gene family (together with KNAT1). Similar to the knotted1 (kn1) homeobox gene of maize. KNAT2 acts synergistically with cytokinins and antagonistically with ethylene based on ectopic expression studies in different mutant backgrounds and hormone treatments. In addition	0.182777	3	GO:0009723: response to ethylene stimulus | GO:0009736: cytokinin mediated signaling pathway | GO:0010094: specification of carpel identity	GO:0050896: response to stimulus | GO:0009987: cellular process | GO:0023046: signaling process | GO:0023052: signaling | GO:0050789: regulation of biological process | GO:0065007: biological regulation | GO:0000003: reproduction | GO:0022414: reproductiv	GO:0009719: response to endogenous stimulus | GO:0042221: response to chemical stimulus | GO:0023046: signaling process | GO:0023060: signal transmission | GO:0050789: regulation of biological process | GO:0050794: regulation of cellular process | GO:0051	GO:0003006: reproductive developmental process	turquoise	dark blue				1.7547	0.165532	0.851814	0.858602	0.994531	0.578258	0.625734	0.655626
		PtpAffx.217975.1.S1_at	fgenesh4_pg.C_scaffold_18685000001		AT5G44790	ATP dependent copper transporter vital for ethylene response pathway protein_coding RESPONSIVE-TO-ANTAGONIST 1 (RAN1) RESPONSIVE-TO-ANTAGONIST 1 (RAN1); (HMA7)	0.403046	3	GO:0009873: ethylene mediated signaling pathway | GO:0009723: response to ethylene stimulus | GO:0010119: regulation of stomatal movement	GO:0009987: cellular process | GO:0023046: signaling process | GO:0023052: signaling | GO:0050789: regulation of biological process | GO:0050896: response to stimulus | GO:0065007: biological regulation	GO:0009719: response to endogenous stimulus | GO:0023033: signaling pathway | GO:0023046: signaling process | GO:0023060: signal transmission | GO:0042221: response to chemical stimulus | GO:0050789: regulation of biological process | GO:0050794: regulati		turquoise	dark blue				1.37136	0.27861	0.0679442	0.0200568	0.00478286	0.025643	0.184568	0.0409773
		PtpAffx.223612.1.S1_at	fgenesh4_pg.C_scaffold_9554000001		AT3G11540	Encodes a N-acetyl glucosamine transferase that may glycosylate other molecules involved in GA signaling. Contains a tetratricopeptide repeat region	5.05372	3	GO:0009736: cytokinin mediated signaling pathway | GO:0009740: gibberellic acid mediated signaling pathway | GO:0009938: negative regulation of gibberellic acid mediated signaling pathway	GO:0009987: cellular process | GO:0023046: signaling process | GO:0023052: signaling | GO:0050789: regulation of biological process | GO:0050896: response to stimulus | GO:0065007: biological regulation | GO:0048519: negative regulation of biological proc	GO:0009719: response to endogenous stimulus | GO:0023046: signaling process | GO:0023060: signal transmission | GO:0042221: response to chemical stimulus | GO:0050789: regulation of biological process | GO:0050794: regulation of cellular process | GO:0051		turquoise	red				1.33055	0.294377	0.0321987	0.0212739	0.00396617	0.0233591	0.108359	0.0956021
		PtpAffx.225376.1.S1_at	eugene3.01970034	POPTR_0015s05890.1	AT2G34930	disease resistance family protein; similar to disease resistance family protein [Arabidopsis thaliana] (TAIR:AT1G47890.1); similar to hypothetical protein [Vitis vinifera] (GB:CAN78141.1); contains InterPro domain Leucine-rich repeat	0.176534	3	GO:0006952: defense response | GO:0007165: signal transduction | GO:0050832: defense response to fungus	GO:0050896: response to stimulus | GO:0009987: cellular process | GO:0023046: signaling process | GO:0023052: signaling | GO:0050789: regulation of biological process | GO:0065007: biological regulation | GO:0051704: multi-organism process	GO:0006950: response to stress | GO:0023046: signaling process | GO:0023060: signal transmission | GO:0050789: regulation of biological process | GO:0050794: regulation of cellular process | GO:0009607: response to biotic stimulus | GO:0051707: response t		turquoise	dark blue				1.73698	0.169563	0.0277199	0.0249934	0.00518206	0.0278636	0.0350148	0.0484652
		PtpAffx.2522.1.A1_a_at	estExt_fgenesh4_pg.C_LG_IV1532	POPTR_0004s18880.1	AT3G12500	encodes a basic chitinase involved in ethylene/jasmonic acid mediated signalling pathway during systemic acquired resistance based on expression analyses. protein_coding ARABIDOPSIS THALIANA BASIC CHITINASE (ATHCHIB) ARABIDOPSIS THALIANA BASIC CHITINASE (ATHCHIB);PATHOGENESIS-RELATED 3 (PR3);PATHOGENESIS-RELATED 3 (PR-3); (CHI-B); (B-CHI)	5.50798	3	GO:0046686: response to cadmium ion | GO:0009871: jasmonic acid and ethylene-dependent systemic resistance, ethylene mediated signaling pathway | GO:0050832: defense response to fungus	GO:0050896: response to stimulus | GO:0002376: immune system process | GO:0009987: cellular process | GO:0023046: signaling process | GO:0023052: signaling | GO:0050789: regulation of biological process | GO:0051704: multi-organism process | GO:0065007: b	GO:0042221: response to chemical stimulus | GO:0006950: response to stress | GO:0006955: immune response | GO:0009605: response to external stimulus | GO:0009607: response to biotic stimulus | GO:0051707: response to other organism | GO:0009719: response	GO:0045087: innate immune response	turquoise	red				2.52842	0.0592139	0.126861	0.0490988	0.0145732	0.072552	0.0966306	0.135252
		Ptp.4734.1.S1_at	fgenesh4_pg.C_LG_VII000858	POPTR_0007s10720.1	AT5G67200	leucine-rich repeat transmembrane protein kinase	5.00759	2	GO:0006468: protein amino acid phosphorylation | GO:0007169: transmembrane receptor protein tyrosine kinase signaling pathway	GO:0008152: metabolic process | GO:0009987: cellular process | GO:0023052: signaling	GO:0043170: macromolecule metabolic process | GO:0044237: cellular metabolic process | GO:0044238: primary metabolic process | GO:0023033: signaling pathway	GO:0006793: phosphorus metabolic process | GO:0019538: protein metabolic process | GO:0043412: macromolecule modification | GO:0044260: cellular macromolecule metabolic process	green	red				180.989	4.18e-15	-5.35746	-5.22875	-2.97446	-7.24467	-7.80816	-7.87546
		PtpAffx.200016.1.S1_at	fgenesh4_pg.C_LG_I000027	POPTR_0001s04040.1	AT4G04220	disease resistance family protein; similar to disease resistance family protein / LRR family protein [Arabidopsis thaliana] (TAIR:AT1G71400.1); similar to leucine-rich repeat transmembrane protein kinase	3.57314	2	GO:0006952: defense response | GO:0007165: signal transduction	GO:0050896: response to stimulus | GO:0009987: cellular process | GO:0023046: signaling process | GO:0023052: signaling | GO:0050789: regulation of biological process | GO:0065007: biological regulation	GO:0006950: response to stress | GO:0023046: signaling process | GO:0023060: signal transmission | GO:0050789: regulation of biological process | GO:0050794: regulation of cellular process		turquoise	red				6.61913	0.000791755	0.132492	0.346656	1.06216	2.00264	1.21876	1.41653
		PtpAffx.200620.1.S1_at	gw1.I.192.1	POPTR_0001s18360.1	AT1G15240	phox (PX) domain-containing protein; similar to phox (PX) domain-containing protein [Arabidopsis thaliana] (TAIR:AT2G15900.1); similar to unnamed protein product [Vitis vinifera] (GB:CAO45897.1); contains InterPro domain Phox-like; (InterPro:IPR001683); contains InterPro domain PX-associated; (InterPro:IPR003114) protein_coding	5.66057	2	GO:0007242: intracellular signaling cascade | GO:0007165: signal transduction	GO:0009987: cellular process | GO:0023046: signaling process | GO:0023052: signaling | GO:0050789: regulation of biological process | GO:0065007: biological regulation	GO:0023046: signaling process | GO:0023060: signal transmission | GO:0050789: regulation of biological process | GO:0050794: regulation of cellular process		turquoise	red				7.4258	0.000406653	0.607476	0.913098	0.274247	-0.831126	-0.547159	-0.458825
		PtpAffx.203797.1.S1_at	gw1.IV.2463.1	POPTR_0004s06500.1	AT5G20690	leucine-rich repeat transmembrane protein kinase	2.91916	2	GO:0006468: protein amino acid phosphorylation | GO:0007169: transmembrane receptor protein tyrosine kinase signaling pathway	GO:0008152: metabolic process | GO:0009987: cellular process | GO:0023052: signaling	GO:0043170: macromolecule metabolic process | GO:0044237: cellular metabolic process | GO:0044238: primary metabolic process | GO:0023033: signaling pathway	GO:0006793: phosphorus metabolic process | GO:0019538: protein metabolic process | GO:0043412: macromolecule modification | GO:0044260: cellular macromolecule metabolic process	yellow	red				42.0933	1.21e-09	1.22704	3.34841	3.33822	1.13421	1.15846	1.18752
		PtpAffx.204592.1.S1_at	gw1.IX.1613.1	POPTR_0009s12450.1	AT5G66350	A member of SHI gene family. Arabidopsis thaliana has ten members that encode proteins with a RING finger-like zinc finger motif. Despite being highly divergent in sequence	2.85068	2	GO:0009739: response to gibberellin stimulus | GO:0009740: gibberellic acid mediated signaling pathway	GO:0050896: response to stimulus | GO:0009987: cellular process | GO:0023046: signaling process | GO:0023052: signaling | GO:0050789: regulation of biological process | GO:0065007: biological regulation	GO:0009719: response to endogenous stimulus | GO:0042221: response to chemical stimulus | GO:0023046: signaling process | GO:0023060: signal transmission | GO:0050789: regulation of biological process | GO:0050794: regulation of cellular process | GO:0051		turquoise	red				4.91314	0.00385954	0.0750777	0.0645139	0.00436005	0.0648703	0.0885328	0.119367
		PtpAffx.206310.1.S1_at	eugene3.00060856	POPTR_0006s09990.1	AT2G26730	leucine-rich repeat transmembrane protein kinase	0.113137	2	GO:0006468: protein amino acid phosphorylation | GO:0007169: transmembrane receptor protein tyrosine kinase signaling pathway	GO:0008152: metabolic process | GO:0009987: cellular process | GO:0023052: signaling	GO:0043170: macromolecule metabolic process | GO:0044237: cellular metabolic process | GO:0044238: primary metabolic process | GO:0023033: signaling pathway	GO:0006793: phosphorus metabolic process | GO:0019538: protein metabolic process | GO:0043412: macromolecule modification | GO:0044260: cellular macromolecule metabolic process	turquoise	dark blue				0.901993	0.514837	0.0456189	0.0289255	0.03901	0.051586	0.0607044	0.0692714
		PtpAffx.206533.1.S1_at	fgenesh4_pg.C_LG_VI001261	POPTR_0006s19500.1	AT2G24130	leucine-rich repeat transmembrane protein kinase	0.121371	2	GO:0006468: protein amino acid phosphorylation | GO:0007169: transmembrane receptor protein tyrosine kinase signaling pathway	GO:0008152: metabolic process | GO:0009987: cellular process | GO:0023052: signaling	GO:0043170: macromolecule metabolic process | GO:0044237: cellular metabolic process | GO:0044238: primary metabolic process | GO:0023033: signaling pathway	GO:0006793: phosphorus metabolic process | GO:0019538: protein metabolic process | GO:0043412: macromolecule modification | GO:0044260: cellular macromolecule metabolic process	turquoise	dark blue				1.86666	0.142232	0.042407	0.0324614	0.0146023	0.0375723	0.0567977	0.150803
		PtpAffx.209891.1.S1_at	eugene3.00110705	POPTR_0011s07140.1	AT3G47580	leucine-rich repeat transmembrane protein kinase	4.87687	2	GO:0006468: protein amino acid phosphorylation | GO:0007169: transmembrane receptor protein tyrosine kinase signaling pathway	GO:0008152: metabolic process | GO:0009987: cellular process | GO:0023052: signaling	GO:0043170: macromolecule metabolic process | GO:0044237: cellular metabolic process | GO:0044238: primary metabolic process | GO:0023033: signaling pathway	GO:0006793: phosphorus metabolic process | GO:0019538: protein metabolic process | GO:0043412: macromolecule modification | GO:0044260: cellular macromolecule metabolic process	turquoise	red				1.07715	0.412078	0.0244068	0.021454	0.00381203	0.0205741	0.022563	0.0339399
		PtpAffx.210335.1.S1_s_at	gw1.XII.92.1	POPTR_0011s07900.1	AT3G23110	disease resistance family protein; similar to leucine-rich repeat family protein [Arabidopsis thaliana] (TAIR:AT3G23120.1); similar to disease resistance family protein / LRR family protein [Arabidopsis thaliana] (TAIR:AT3G23010.1); similar to disease resistance family protein [Arabidopsis thaliana] (TAIR:AT3G05370.1); similar to unnamed protein product [Vitis vinifera] (GB:CAO41175.1); contains …	11.542	2	GO:0006952: defense response | GO:0007165: signal transduction	GO:0050896: response to stimulus | GO:0009987: cellular process | GO:0023046: signaling process | GO:0023052: signaling | GO:0050789: regulation of biological process | GO:0065007: biological regulation	GO:0006950: response to stress | GO:0023046: signaling process | GO:0023060: signal transmission | GO:0050789: regulation of biological process | GO:0050794: regulation of cellular process		turquoise	red				4.29774	0.00732454	0.435073	0.126396	0.0171123	0.10421	0.142414	0.198544
		PtpAffx.211904.1.S1_at	fgenesh4_pg.C_LG_XIV001033	POPTR_0014s16140.1	AT5G55390	Encodes EDM2 (enhanced downy mildew 2). The predicted protein bears typical features of transcriptional regulators. EDM2 contains two putative bipartite nuclear localization signals (NLS) two zinc-finger-like motifs	0.266238	2	GO:0007165: signal transduction | GO:0050832: defense response to fungus	GO:0009987: cellular process | GO:0023046: signaling process | GO:0023052: signaling | GO:0050789: regulation of biological process | GO:0065007: biological regulation | GO:0050896: response to stimulus | GO:0051704: multi-organism process	GO:0023046: signaling process | GO:0023060: signal transmission | GO:0050789: regulation of biological process | GO:0050794: regulation of cellular process | GO:0006950: response to stress | GO:0009607: response to biotic stimulus | GO:0051707: response t		turquoise	dark blue				1.39649	0.2693	0.0274044	0.0244531	0.00768769	0.0369086	0.0337087	0.0409688
		PtpAffx.212032.1.S1_at	eugene3.00141444	POPTR_0014s18480.1	AT1G35710	leucine-rich repeat transmembrane protein kinase	0.298922	2	GO:0006468: protein amino acid phosphorylation | GO:0007169: transmembrane receptor protein tyrosine kinase signaling pathway	GO:0008152: metabolic process | GO:0009987: cellular process | GO:0023052: signaling	GO:0043170: macromolecule metabolic process | GO:0044237: cellular metabolic process | GO:0044238: primary metabolic process | GO:0023033: signaling pathway	GO:0006793: phosphorus metabolic process | GO:0019538: protein metabolic process | GO:0043412: macromolecule modification | GO:0044260: cellular macromolecule metabolic process	turquoise	dark blue				2.72817	0.0458723	0.0320756	0.0199094	0.0120043	0.0683891	0.238098	0.0369644
		PtpAffx.212765.1.S1_at	eugene3.00150526	POPTR_0015s08480.1	AT2G26730	leucine-rich repeat transmembrane protein kinase	0.216168	2	GO:0006468: protein amino acid phosphorylation | GO:0007169: transmembrane receptor protein tyrosine kinase signaling pathway	GO:0008152: metabolic process | GO:0009987: cellular process | GO:0023052: signaling	GO:0043170: macromolecule metabolic process | GO:0044237: cellular metabolic process | GO:0044238: primary metabolic process | GO:0023033: signaling pathway	GO:0006793: phosphorus metabolic process | GO:0019538: protein metabolic process | GO:0043412: macromolecule modification | GO:0044260: cellular macromolecule metabolic process	turquoise	dark blue				1.87934	0.139815	0.0805537	0.0424032	0.00663556	0.0461165	0.050201	0.119957
		PtpAffx.213216.1.S1_at	fgenesh4_pg.C_LG_XVI000209	POPTR_0016s02960.1	AT3G47570	leucine-rich repeat transmembrane protein kinase	0.194074	2	GO:0006468: protein amino acid phosphorylation | GO:0007169: transmembrane receptor protein tyrosine kinase signaling pathway	GO:0008152: metabolic process | GO:0009987: cellular process | GO:0023052: signaling	GO:0043170: macromolecule metabolic process | GO:0044237: cellular metabolic process | GO:0044238: primary metabolic process | GO:0023033: signaling pathway	GO:0006793: phosphorus metabolic process | GO:0019538: protein metabolic process | GO:0043412: macromolecule modification | GO:0044260: cellular macromolecule metabolic process	turquoise	dark blue				3.69296	0.0143315	0.2338	0.056463	0.0169149	0.0264286	0.140934	0.0867751
		PtpAffx.213668.1.S1_at	eugene3.00161196	POPTR_0016s13400.1	AT3G51740	encodes a leucine-repeat receptor kinase expressed in inflorescence meristem. Locus association was made from performing sequence analysis with IMK3 (MRLK) whose locus association was provided by the authors. protein_coding INFLORESCENCE MERISTEM RECEPTOR-LIKE KINASE 2 (IMK2) INFLORESCENCE MERISTEM RECEPTOR-LIKE KINASE 2 (IMK2)	0.188957	2	GO:0006468: protein amino acid phosphorylation | GO:0007169: transmembrane receptor protein tyrosine kinase signaling pathway	GO:0008152: metabolic process | GO:0009987: cellular process | GO:0023052: signaling	GO:0043170: macromolecule metabolic process | GO:0044237: cellular metabolic process | GO:0044238: primary metabolic process | GO:0023033: signaling pathway	GO:0006793: phosphorus metabolic process | GO:0019538: protein metabolic process | GO:0043412: macromolecule modification | GO:0044260: cellular macromolecule metabolic process	blue	dark blue				7.67791	0.000333304	-0.97613	-1.17957	-1.00489	-3.39704	-3.39574	-3.36508
		PtpAffx.213742.1.S1_at	fgenesh4_pg.C_LG_XVI001328	POPTR_0016s14710.1	AT1G06840	leucine-rich repeat transmembrane protein kinase	0.479932	2	GO:0006468: protein amino acid phosphorylation | GO:0007169: transmembrane receptor protein tyrosine kinase signaling pathway	GO:0008152: metabolic process | GO:0009987: cellular process | GO:0023052: signaling	GO:0043170: macromolecule metabolic process | GO:0044237: cellular metabolic process | GO:0044238: primary metabolic process | GO:0023033: signaling pathway	GO:0006793: phosphorus metabolic process | GO:0019538: protein metabolic process | GO:0043412: macromolecule modification | GO:0044260: cellular macromolecule metabolic process	turquoise	dark blue				90.657	1.78e-12	-3.26508	-1.63944	-1.17796	0.605104	1.88979	2.37399
		PtpAffx.214078.1.S1_at	eugene3.00180177	POPTR_0018s05250.1	AT5G05160	leucine-rich repeat transmembrane protein kinase	4.50198	2	GO:0006468: protein amino acid phosphorylation | GO:0007169: transmembrane receptor protein tyrosine kinase signaling pathway	GO:0008152: metabolic process | GO:0009987: cellular process | GO:0023052: signaling	GO:0043170: macromolecule metabolic process | GO:0044237: cellular metabolic process | GO:0044238: primary metabolic process | GO:0023033: signaling pathway	GO:0006793: phosphorus metabolic process | GO:0019538: protein metabolic process | GO:0043412: macromolecule modification | GO:0044260: cellular macromolecule metabolic process	turquoise	red				4.02163	0.00989817	0.0543263	0.0520793	-0.000998479	0.531342	1.13921	0.527126
		PtpAffx.214661.1.S1_at	gw1.1016.1.1	POPTR_0001s42860.1	AT3G05660	kinase/ protein binding; similar to disease resistance family protein [Arabidopsis thaliana] (TAIR:AT3G05650.1); similar to disease resistance family protein [Arabidopsis thaliana] (TAIR:AT3G11080.1); similar to disease resistance family protein / LRR family protein [Arabidopsis thaliana] (TAIR:AT3G11010.1); similar to hypothetical protein [Vitis vinifera] (GB:CAN63381.1); contains InterPro domai…	0.204919	2	GO:0006952: defense response | GO:0007165: signal transduction	GO:0050896: response to stimulus | GO:0009987: cellular process | GO:0023046: signaling process | GO:0023052: signaling | GO:0050789: regulation of biological process | GO:0065007: biological regulation	GO:0006950: response to stress | GO:0023046: signaling process | GO:0023060: signal transmission | GO:0050789: regulation of biological process | GO:0050794: regulation of cellular process		turquoise	dark blue				3.76356	0.0132218	0.0713724	0.0639612	0.0127696	0.0558125	0.0698904	0.102851
		PtpAffx.216180.1.S1_at	grail3.1375000101	POPTR_0004s24020.1	AT1G79620	leucine-rich repeat transmembrane protein kinase	0.413626	2	GO:0006468: protein amino acid phosphorylation | GO:0007169: transmembrane receptor protein tyrosine kinase signaling pathway	GO:0008152: metabolic process | GO:0009987: cellular process | GO:0023052: signaling	GO:0043170: macromolecule metabolic process | GO:0044237: cellular metabolic process | GO:0044238: primary metabolic process | GO:0023033: signaling pathway	GO:0006793: phosphorus metabolic process | GO:0019538: protein metabolic process | GO:0043412: macromolecule modification | GO:0044260: cellular macromolecule metabolic process	turquoise	dark blue				0.873554	0.533154	0.0643989	0.0510123	0.122796	0.180743	0.180479	0.20298
		PtpAffx.216784.1.S1_at	eugene3.01520026	POPTR_0006s05740.1	AT5G06860	Encodes a polygalacturonase inhibiting protein involved in defense response. PGIPs inhibit the function of cell wall pectin degrading enzymes such as those produced by fungal pathogens. PGIP1 is induced by fungal infection. protein_coding POLYGALACTURONASE INHIBITING PROTEIN 1 (PGIP1) POLYGALACTURONASE INHIBITING PROTEIN 1 (PGIP1);POLYGALACTURONASE INHIBITING PROTEIN 1 (ATPGIP1)	0.299178	2	GO:0006952: defense response | GO:0007165: signal transduction	GO:0050896: response to stimulus | GO:0009987: cellular process | GO:0023046: signaling process | GO:0023052: signaling | GO:0050789: regulation of biological process | GO:0065007: biological regulation	GO:0006950: response to stress | GO:0023046: signaling process | GO:0023060: signal transmission | GO:0050789: regulation of biological process | GO:0050794: regulation of cellular process		turquoise	dark blue				1.7684	0.162483	0.0462962	0.210919	0.0118814	0.0264833	0.041613	0.151999
		PtpAffx.217404.1.S1_at	eugene3.167820001		AT5G56040	leucine-rich repeat protein kinase	0.489228	2	GO:0006468: protein amino acid phosphorylation | GO:0007169: transmembrane receptor protein tyrosine kinase signaling pathway	GO:0008152: metabolic process | GO:0009987: cellular process | GO:0023052: signaling	GO:0043170: macromolecule metabolic process | GO:0044237: cellular metabolic process | GO:0044238: primary metabolic process | GO:0023033: signaling pathway	GO:0006793: phosphorus metabolic process | GO:0019538: protein metabolic process | GO:0043412: macromolecule modification | GO:0044260: cellular macromolecule metabolic process	turquoise	dark blue				0.954381	0.482257	-0.0805329	-0.078334	-0.124707	-0.11276	-0.093815	-0.0169384
		PtpAffx.217752.1.S1_x_at	eugene3.179850001	POPTR_0011s06550.1	AT1G07650	leucine-rich repeat transmembrane protein kinase	3.43938	2	GO:0006468: protein amino acid phosphorylation | GO:0007169: transmembrane receptor protein tyrosine kinase signaling pathway	GO:0008152: metabolic process | GO:0009987: cellular process | GO:0023052: signaling	GO:0043170: macromolecule metabolic process | GO:0044237: cellular metabolic process | GO:0044238: primary metabolic process | GO:0023033: signaling pathway	GO:0006793: phosphorus metabolic process | GO:0019538: protein metabolic process | GO:0043412: macromolecule modification | GO:0044260: cellular macromolecule metabolic process	turquoise	red				1.49408	0.235921	0.0422634	0.0338645	0.00595354	0.107377	0.218981	0.105875
		PtpAffx.219304.1.S1_s_at	gw1.256.49.1	POPTR_0005s03430.1	AT3G47090	leucine-rich repeat transmembrane protein kinase	0.318454	2	GO:0006468: protein amino acid phosphorylation | GO:0007169: transmembrane receptor protein tyrosine kinase signaling pathway	GO:0008152: metabolic process | GO:0009987: cellular process | GO:0023052: signaling	GO:0043170: macromolecule metabolic process | GO:0044237: cellular metabolic process | GO:0044238: primary metabolic process | GO:0023033: signaling pathway	GO:0006793: phosphorus metabolic process | GO:0019538: protein metabolic process | GO:0043412: macromolecule modification | GO:0044260: cellular macromolecule metabolic process	turquoise	dark blue				1.51426	0.229537	0.0499358	0.0359708	0.018658	0.102183	0.105683	0.115599
		PtpAffx.220842.1.S1_at	gw1.367.1.1	POPTR_0046s00250.1	AT1G47890	disease resistance family protein; similar to leucine-rich repeat family protein [Arabidopsis thaliana] (TAIR:AT1G45616.1); similar to hypothetical protein [Vitis vinifera] (GB:CAN66148.1); contains InterPro domain Leucine-rich repeat	0.202714	2	GO:0006952: defense response | GO:0007165: signal transduction	GO:0050896: response to stimulus | GO:0009987: cellular process | GO:0023046: signaling process | GO:0023052: signaling | GO:0050789: regulation of biological process | GO:0065007: biological regulation	GO:0006950: response to stress | GO:0023046: signaling process | GO:0023060: signal transmission | GO:0050789: regulation of biological process | GO:0050794: regulation of cellular process		turquoise	dark blue				1.70637	0.176764	0.0312331	0.0263662	0.00744695	0.028169	0.0384251	0.0516309
		PtpAffx.221681.1.S1_at	eugene3.04740001	POPTR_0011s06620.1	AT1G07650	leucine-rich repeat transmembrane protein kinase	6.22463	2	GO:0006468: protein amino acid phosphorylation | GO:0007169: transmembrane receptor protein tyrosine kinase signaling pathway	GO:0008152: metabolic process | GO:0009987: cellular process | GO:0023052: signaling	GO:0043170: macromolecule metabolic process | GO:0044237: cellular metabolic process | GO:0044238: primary metabolic process | GO:0023033: signaling pathway	GO:0006793: phosphorus metabolic process | GO:0019538: protein metabolic process | GO:0043412: macromolecule modification | GO:0044260: cellular macromolecule metabolic process	turquoise	red				1.59431	0.205864	0.0218105	0.0213356	0.0049083	0.0113861	0.0217354	0.0607137
		PtpAffx.223098.1.S1_at	eugene3.08240002	POPTR_0014s00770.1	AT5G23400	disease resistance family protein / LRR family protein; similar to leucine-rich repeat family protein [Arabidopsis thaliana] (TAIR:AT1G33600.1); similar to H0402C08.6 [Oryza sativa (indica cultivar-group)] (GB:CAJ86230.1); contains InterPro domain Leucine-rich repeat	0.083563	2	GO:0006952: defense response | GO:0007165: signal transduction	GO:0050896: response to stimulus | GO:0009987: cellular process | GO:0023046: signaling process | GO:0023052: signaling | GO:0050789: regulation of biological process | GO:0065007: biological regulation	GO:0006950: response to stress | GO:0023046: signaling process | GO:0023060: signal transmission | GO:0050789: regulation of biological process | GO:0050794: regulation of cellular process		turquoise	dark blue				3.48773	0.0181781	0.0450948	0.043133	0.00611878	0.038722	0.0556712	0.0896344
		PtpAffx.224193.1.S1_x_at	gw1.I.4694.1	POPTR_0011s05930.1	AT4G14370	disease resistance protein (TIR-NBS-LRR class)	3.69232	2	GO:0006952: defense response | GO:0007165: signal transduction	GO:0050896: response to stimulus | GO:0009987: cellular process | GO:0023046: signaling process | GO:0023052: signaling | GO:0050789: regulation of biological process | GO:0065007: biological regulation	GO:0006950: response to stress | GO:0023046: signaling process | GO:0023060: signal transmission | GO:0050789: regulation of biological process | GO:0050794: regulation of cellular process		turquoise	red				3.7793	0.0129874	0.214589	0.153343	0.0449652	0.215146	0.319367	0.269186
		PtpAffx.225033.1.S1_at	eugene3.00161088	POPTR_0016s12170.1	AT3G47580	leucine-rich repeat transmembrane protein kinase	2.29234	2	GO:0006468: protein amino acid phosphorylation | GO:0007169: transmembrane receptor protein tyrosine kinase signaling pathway	GO:0008152: metabolic process | GO:0009987: cellular process | GO:0023052: signaling	GO:0043170: macromolecule metabolic process | GO:0044237: cellular metabolic process | GO:0044238: primary metabolic process | GO:0023033: signaling pathway	GO:0006793: phosphorus metabolic process | GO:0019538: protein metabolic process | GO:0043412: macromolecule modification | GO:0044260: cellular macromolecule metabolic process	turquoise	red				12.1841	1.69e-05	0.0255935	0.0178671	0.0203296	1.73357	0.774653	-0.0486976
		PtpAffx.225257.1.S1_at	eugene3.01420001	POPTR_0013s13660.1	AT3G47580	leucine-rich repeat transmembrane protein kinase	0.452147	2	GO:0006468: protein amino acid phosphorylation | GO:0007169: transmembrane receptor protein tyrosine kinase signaling pathway	GO:0008152: metabolic process | GO:0009987: cellular process | GO:0023052: signaling	GO:0043170: macromolecule metabolic process | GO:0044237: cellular metabolic process | GO:0044238: primary metabolic process | GO:0023033: signaling pathway	GO:0006793: phosphorus metabolic process | GO:0019538: protein metabolic process | GO:0043412: macromolecule modification | GO:0044260: cellular macromolecule metabolic process	turquoise	dark blue				1.37196	0.278383	0.0243221	0.0215836	0.0030508	0.0230479	0.0316063	0.0414853
		PtpAffx.225478.1.S1_at	eugene3.02600003	POPTR_0011s06130.1	AT1G07650	leucine-rich repeat transmembrane protein kinase	0.432474	2	GO:0006468: protein amino acid phosphorylation | GO:0007169: transmembrane receptor protein tyrosine kinase signaling pathway	GO:0008152: metabolic process | GO:0009987: cellular process | GO:0023052: signaling	GO:0043170: macromolecule metabolic process | GO:0044237: cellular metabolic process | GO:0044238: primary metabolic process | GO:0023033: signaling pathway	GO:0006793: phosphorus metabolic process | GO:0019538: protein metabolic process | GO:0043412: macromolecule modification | GO:0044260: cellular macromolecule metabolic process	turquoise	dark blue				10.8268	3.77e-05	0.0369193	0.0308724	0.00768354	0.0494206	0.848397	3.22138
		PtpAffx.22849.1.S1_at	estExt_fgenesh4_pg.C_LG_IV0491	POPTR_0004s04720.1	AT1G28370	encodes a member of the ERF (ethylene response factor) subfamily B-1 of ERF/AP2 transcription factor family. The protein contains one AP2 domain. There are 15 members in this subfamily including ATERF-3	10.5744	2	GO:0006355: regulation of transcription, DNA-dependent | GO:0009873: ethylene mediated signaling pathway	GO:0008152: metabolic process | GO:0009987: cellular process | GO:0050789: regulation of biological process | GO:0065007: biological regulation | GO:0023046: signaling process | GO:0023052: signaling | GO:0050896: response to stimulus	GO:0006807: nitrogen compound metabolic process | GO:0009058: biosynthetic process | GO:0019222: regulation of metabolic process | GO:0043170: macromolecule metabolic process | GO:0044237: cellular metabolic process | GO:0044238: primary metabolic process	GO:0006139: nucleobase, nucleoside, nucleotide and nucleic acid metabolic process | GO:0009059: macromolecule biosynthetic process | GO:0009889: regulation of biosynthetic process | GO:0010467: gene expression | GO:0031323: regulation of cellular metaboli	blue	red				19.0808	6.6e-07	-0.981581	-0.941587	-2.92485	-3.00001	-3.25506	-0.0310489
		PtpAffx.39240.1.S1_at	estExt_Genewise1_v1.C_LG_IX2216	POPTR_0009s10320.1	AT1G49740	phospholipase C; similar to phospholipase C [Arabidopsis thaliana] (TAIR:AT3G19310.1); similar to unnamed protein product [Vitis vinifera] (GB:CAO47830.1); contains InterPro domain Phospholipase C	3.06254	2	GO:0007242: intracellular signaling cascade | GO:0006629: lipid metabolic process	GO:0009987: cellular process | GO:0023046: signaling process | GO:0023052: signaling | GO:0050789: regulation of biological process | GO:0065007: biological regulation | GO:0008152: metabolic process	GO:0023046: signaling process | GO:0023060: signal transmission | GO:0050789: regulation of biological process | GO:0050794: regulation of cellular process | GO:0044238: primary metabolic process		turquoise	red				4.73106	0.00464542	0.255289	0.104305	0.439434	-0.518188	-0.514942	-0.513401
		Ptp.5064.1.S1_at	eugene3.00440001	POPTR_0003s02250.1	AT1G74190	leucine-rich repeat family protein; similar to protein binding [Arabidopsis thaliana] (TAIR:AT1G74170.1); similar to leucine-rich repeat family protein [Arabidopsis thaliana] (TAIR:AT2G25470.1); similar to leucine-rich repeat family protein [Arabidopsis thaliana] (TAIR:AT1G74180.1); similar to unnamed protein product [Vitis vinifera] (GB:CAO41813.1); contains InterPro domain Leucine-rich repeat	0.462963	1	GO:0007165: signal transduction	GO:0009987: cellular process | GO:0023046: signaling process | GO:0023052: signaling | GO:0050789: regulation of biological process | GO:0065007: biological regulation	GO:0023046: signaling process | GO:0023060: signal transmission | GO:0050789: regulation of biological process | GO:0050794: regulation of cellular process		turquoise	dark blue				0.604537	0.72342	0.0379848	0.0346114	0.0115231	0.0415035	0.0104357	0.0256116
		PtpAffx.107465.1.A1_at	estExt_fgenesh4_pg.C_15410001	POPTR_0018s14150.1	AT1G74180	leucine-rich repeat family protein; similar to leucine-rich repeat family protein [Arabidopsis thaliana] (TAIR:AT2G25470.1); similar to leucine-rich repeat family protein [Arabidopsis thaliana] (TAIR:AT5G49290.1); similar to leucine-rich repeat family protein [Arabidopsis thaliana] (TAIR:AT1G74190.1); similar to unnamed protein product [Vitis vinifera] (GB:CAO41813.1); contains InterPro domain Le…	0.23919	1	GO:0007165: signal transduction	GO:0009987: cellular process | GO:0023046: signaling process | GO:0023052: signaling | GO:0050789: regulation of biological process | GO:0065007: biological regulation	GO:0023046: signaling process | GO:0023060: signal transmission | GO:0050789: regulation of biological process | GO:0050794: regulation of cellular process		turquoise	dark blue				3.20318	0.0254957	0.242775	0.148868	0.249373	0.379597	0.420178	0.66653
		PtpAffx.108074.1.A1_at	eugene3.00101002	POPTR_0010s11730.1	AT2G33020	leucine-rich repeat family protein; similar to disease resistance family protein / LRR family protein [Arabidopsis thaliana] (TAIR:AT3G24900.1); similar to disease resistance family protein [Arabidopsis thaliana] (TAIR:AT2G32680.1); similar to disease resistance family protein [Arabidopsis thaliana] (TAIR:AT3G25010.1); similar to putative LRR family protein [Brassica napus] (GB:ABI99471.1); simil…	0.410979	1	GO:0007165: signal transduction	GO:0009987: cellular process | GO:0023046: signaling process | GO:0023052: signaling | GO:0050789: regulation of biological process | GO:0065007: biological regulation	GO:0023046: signaling process | GO:0023060: signal transmission | GO:0050789: regulation of biological process | GO:0050794: regulation of cellular process		turquoise	dark blue				1.62868	0.196458	0.0278686	0.0789792	0.000620156	0.0180585	0.0243266	0.0357642
		PtpAffx.206860.1.S1_at	fgenesh4_pm.C_LG_VI000856	POPTR_0006s28530.1	AT5G10720	member of Histidine Kinase protein_coding ARABIDOPSIS HISTIDINE KINASE 5 (AHK5) ARABIDOPSIS HISTIDINE KINASE 5 (AHK5);CYTOKININ INDEPENDENT 2 (CKI2)	0.175906	1	GO:0009736: cytokinin mediated signaling pathway	GO:0009987: cellular process | GO:0023046: signaling process | GO:0023052: signaling | GO:0050789: regulation of biological process | GO:0050896: response to stimulus | GO:0065007: biological regulation	GO:0009719: response to endogenous stimulus | GO:0023046: signaling process | GO:0023060: signal transmission | GO:0042221: response to chemical stimulus | GO:0050789: regulation of biological process | GO:0050794: regulation of cellular process | GO:0051		turquoise	dark blue				1.25195	0.327136	0.426181	0.0242689	0.00467896	0.0276038	0.0553834	0.0588243
		PtpAffx.213315.1.S1_at	eugene3.00160442	POPTR_0016s05140.1	AT3G12180	cornichon family protein; similar to cornichon family protein [Arabidopsis thaliana] (TAIR:AT1G12390.1); similar to hypothetical protein [Vitis vinifera] (GB:CAN64231.1); contains InterPro domain Cornichon; (InterPro:IPR003377) protein_coding	2.17204	1	GO:0007242: intracellular signaling cascade	GO:0009987: cellular process | GO:0023046: signaling process | GO:0023052: signaling | GO:0050789: regulation of biological process | GO:0065007: biological regulation	GO:0023046: signaling process | GO:0023060: signal transmission | GO:0050789: regulation of biological process | GO:0050794: regulation of cellular process		turquoise	red				45.1522	6.77e-10	-0.669189	-0.286719	0.479166	-1.49319	-1.32312	-1.17525
		PtpAffx.225441.1.S1_at	eugene3.02350008	POPTR_0005s01070.1	AT2G25470	leucine-rich repeat family protein; similar to leucine-rich repeat family protein [Arabidopsis thaliana] (TAIR:AT1G74180.1); similar to leucine-rich repeat family protein [Arabidopsis thaliana] (TAIR:AT5G49290.1); similar to leucine-rich repeat family protein [Arabidopsis thaliana] (TAIR:AT1G74190.1); similar to unnamed protein product [Vitis vinifera] (GB:CAO44318.1); contains InterPro domain Le…	0.110936	1	GO:0007165: signal transduction	GO:0009987: cellular process | GO:0023046: signaling process | GO:0023052: signaling | GO:0050789: regulation of biological process | GO:0065007: biological regulation	GO:0023046: signaling process | GO:0023060: signal transmission | GO:0050789: regulation of biological process | GO:0050794: regulation of cellular process		turquoise	dark blue				5.07447	0.00328438	0.0829778	0.0689953	0.0161804	0.103094	0.118578	0.155259
		PtpAffx.30613.1.A1_at	eugene3.00080285	POPTR_0008s03380.1	AT5G25510	serine/threonine protein phosphatase 2A (PP2A) regulatory subunit B'	0.398298	1	GO:0007165: signal transduction	GO:0009987: cellular process | GO:0023046: signaling process | GO:0023052: signaling | GO:0050789: regulation of biological process | GO:0065007: biological regulation	GO:0023046: signaling process | GO:0023060: signal transmission | GO:0050789: regulation of biological process | GO:0050794: regulation of cellular process		turquoise	dark blue				37.693	3.02e-09	1.14794	1.66499	1.26991	-0.980591	-0.453563	-0.737173
		PtpAffx.115216.1.A1_at	gw1.I.3438.1	POPTR_0001s32400.1	AT4G13730	RabGAP/TBC domain-containing protein; similar to RabGAP/TBC domain-containing protein [Arabidopsis thaliana] (TAIR:AT1G04830.1); similar to unnamed protein product [Vitis vinifera] (GB:CAO50089.1); contains InterPro domain RabGAP/TBC; (InterPro:IPR000195) protein_coding	0.159118	1	GO:0032313: regulation of Rab GTPase activity	GO:0050789: regulation of biological process | GO:0065007: biological regulation	GO:0023051: regulation of signaling process | GO:0050789: regulation of biological process | GO:0050794: regulation of cellular process | GO:0065009: regulation of molecular function		turquoise	dark blue				8.40797	0.000191693	-0.263576	-0.38931	-0.226896	0.0587684	0.0811191	0.0857295
		PtpAffx.124448.1.S1_at	eugene3.00190935	POPTR_0019s15220.1	AT2G30520	light inducible root phototropism 2 encoding a signal transducer of the phototropic response in Arabidopsis protein_coding ROOT PHOTOTROPISM 2 (RPT2) ROOT PHOTOTROPISM 2 (RPT2)	2.42967	1	GO:0009638: phototropism	GO:0032501: multicellular organismal process | GO:0050896: response to stimulus	GO:0009605: response to external stimulus | GO:0009606: tropism | GO:0009628: response to abiotic stimulus		brown	red				28.0512	3.3e-08	-0.442832	-0.45993	-0.415948	4.10038	3.09096	1.14192
	Hormone Processes
		PtpAffx.158774.2.S1_s_at	gw1.XVI.2632.1	POPTR_0016s08470.3	AT3G09600	myb family transcription factor; similar to LCL1 (LHY/CCA1-LIKE 1)	2.44968	9	GO:0009651: response to salt stress | GO:0009737: response to abscisic acid stimulus | GO:0009733: response to auxin stimulus | GO:0009723: response to ethylene stimulus | GO:0009739: response to gibberellin stimulus | GO:0009753: response to jasmonic aci	GO:0050896: response to stimulus | GO:0008152: metabolic process | GO:0009987: cellular process | GO:0050789: regulation of biological process | GO:0065007: biological regulation	GO:0006950: response to stress | GO:0009628: response to abiotic stimulus | GO:0009719: response to endogenous stimulus | GO:0042221: response to chemical stimulus | GO:0006807: nitrogen compound metabolic process | GO:0009058: biosynthetic process | GO:0	GO:0006139: nucleobase, nucleoside, nucleotide and nucleic acid metabolic process | GO:0009059: macromolecule biosynthetic process | GO:0009889: regulation of biosynthetic process | GO:0010467: gene expression | GO:0031323: regulation of cellular metaboli	brown	red				144.891	2.97e-14	0.993058	1.6502	1.03802	4.06935	4.81852	4.43014
		PtpAffx.212703.1.S1_at	gw1.XV.1003.1	POPTR_0015s04460.1	AT5G15310	Member of the R2R3 factor gene family. protein_coding MYB DOMAIN PROTEIN 16 (ATMYB16) MYB DOMAIN PROTEIN 16 (ATMYB16); (ATMIXTA)	2.94223	9	GO:0009651: response to salt stress | GO:0006355: regulation of transcription, DNA-dependent | GO:0009733: response to auxin stimulus | GO:0009723: response to ethylene stimulus | GO:0009739: response to gibberellin stimulus | GO:0009753: response to jasm	GO:0050896: response to stimulus | GO:0008152: metabolic process | GO:0009987: cellular process | GO:0050789: regulation of biological process | GO:0065007: biological regulation | GO:0016043: cellular component organization | GO:0032502: developmental pr	GO:0006950: response to stress | GO:0009628: response to abiotic stimulus | GO:0006807: nitrogen compound metabolic process | GO:0009058: biosynthetic process | GO:0019222: regulation of metabolic process | GO:0043170: macromolecule metabolic process | GO	GO:0006139: nucleobase, nucleoside, nucleotide and nucleic acid metabolic process | GO:0009059: macromolecule biosynthetic process | GO:0009889: regulation of biosynthetic process | GO:0010467: gene expression | GO:0031323: regulation of cellular metaboli	turquoise	red				5.57225	0.00202871	0.255146	0.180867	0.0606057	0.198733	0.291542	0.348876
		PtpAffx.21890.1.A1_at			AT5G52660	#N/A	2.15739	8	GO:0009651: response to salt stress | GO:0006355: regulation of transcription, DNA-dependent | GO:0009737: response to abscisic acid stimulus | GO:0009723: response to ethylene stimulus | GO:0009739: response to gibberellin stimulus | GO:0009753: response	GO:0050896: response to stimulus | GO:0008152: metabolic process | GO:0009987: cellular process | GO:0050789: regulation of biological process | GO:0065007: biological regulation	GO:0006950: response to stress | GO:0009628: response to abiotic stimulus | GO:0006807: nitrogen compound metabolic process | GO:0009058: biosynthetic process | GO:0019222: regulation of metabolic process | GO:0043170: macromolecule metabolic process | GO	GO:0006139: nucleobase, nucleoside, nucleotide and nucleic acid metabolic process | GO:0009059: macromolecule biosynthetic process | GO:0009889: regulation of biosynthetic process | GO:0010467: gene expression | GO:0031323: regulation of cellular metaboli	yellow	red				33.9331	7.13e-09	3.88909	3.46702	2.29634	3.41362	4.03433	3.77859
		PtpAffx.209736.1.S1_x_at	gw1.XI.2186.1	POPTR_0011s04020.1	AT2G31180	Member of the R2R3 factor gene family. protein_coding MYB DOMAIN PROTEIN 14 (ATMYB14); (MYB14AT)	5.12441	6	GO:0009651: response to salt stress | GO:0006355: regulation of transcription, DNA-dependent | GO:0009733: response to auxin stimulus | GO:0009723: response to ethylene stimulus | GO:0009753: response to jasmonic acid stimulus | GO:0009751: response to sa	GO:0050896: response to stimulus | GO:0008152: metabolic process | GO:0009987: cellular process | GO:0050789: regulation of biological process | GO:0065007: biological regulation	GO:0006950: response to stress | GO:0009628: response to abiotic stimulus | GO:0006807: nitrogen compound metabolic process | GO:0009058: biosynthetic process | GO:0019222: regulation of metabolic process | GO:0043170: macromolecule metabolic process | GO	GO:0006139: nucleobase, nucleoside, nucleotide and nucleic acid metabolic process | GO:0009059: macromolecule biosynthetic process | GO:0009889: regulation of biosynthetic process | GO:0010467: gene expression | GO:0031323: regulation of cellular metaboli	turquoise	red				2.11138	0.102374	0.253686	0.271449	0.269886	0.583801	0.60491	0.736012
		PtpAffx.63358.2.S1_a_at	fgenesh4_pg.C_LG_VI001544	POPTR_0006s24330.1	AT2G26150	#N/A	0.268392	5	GO:0009408: response to heat | GO:0009644: response to high light intensity | GO:0042542: response to hydrogen peroxide | GO:0010200: response to chitin | GO:0034620: cellular response to unfolded protein	GO:0050896: response to stimulus | GO:0009987: cellular process	GO:0006950: response to stress | GO:0009628: response to abiotic stimulus | GO:0042221: response to chemical stimulus | GO:0009607: response to biotic stimulus | GO:0051716: cellular response to stimulus		turquoise	dark blue				30.0179	1.92e-08	0.489475	0.589248	-0.578838	-1.95539	-2.24448	-1.92242
		PtpAffx.210000.1.S1_at	fgenesh4_pm.C_LG_XI000331	POPTR_0011s12750.1	AT4G21440	Encodes a MYB transcription factor involved in wounding and osmotic stress response. Member of the R2R3 factor gene family. protein_coding ARABIDOPSIS MYB-LIKE 102 (ATMYB102) ARABIDOPSIS THALIANA MYOSIN 4 (ATM4);ARABIDOPSIS MYB-LIKE 102 (ATMYB102);A. THALIANA MYB 4 (ATM4)	5.35716	5	GO:0006970: response to osmotic stress | GO:0009611: response to wounding | GO:0009651: response to salt stress | GO:0009737: response to abscisic acid stimulus | GO:0045449: regulation of transcription	GO:0050896: response to stimulus | GO:0008152: metabolic process | GO:0009987: cellular process | GO:0050789: regulation of biological process | GO:0065007: biological regulation	GO:0006950: response to stress | GO:0009628: response to abiotic stimulus | GO:0009605: response to external stimulus | GO:0009719: response to endogenous stimulus | GO:0042221: response to chemical stimulus | GO:0006807: nitrogen compound metabolic proce	GO:0006139: nucleobase, nucleoside, nucleotide and nucleic acid metabolic process | GO:0009059: macromolecule biosynthetic process | GO:0009889: regulation of biosynthetic process | GO:0010467: gene expression | GO:0031323: regulation of cellular metaboli	turquoise	red				2.03092	0.114004	-0.266585	-0.0646765	-0.33158	-0.255192	-0.228903	-0.202615
		PtpAffx.202158.1.S1_at	eugene3.00021359	POPTR_0192s00230.1	AT2G45400	involved in the regulation of brassinosteroid metabolic pathway protein_coding (BEN1) (BEN1)	4.08594	3	GO:0016131: brassinosteroid metabolic process | GO:0009813: flavonoid biosynthetic process | GO:0010422: regulation of brassinosteroid biosynthetic process	GO:0008152: metabolic process | GO:0065007: biological regulation | GO:0009987: cellular process | GO:0050789: regulation of biological process	GO:0042445: hormone metabolic process | GO:0044238: primary metabolic process | GO:0065008: regulation of biological quality | GO:0009058: biosynthetic process | GO:0019748: secondary metabolic process | GO:0044237: cellular metabolic process | GO:0044281	GO:0006629: lipid metabolic process | GO:0006519: cellular amino acid and derivative metabolic process | GO:0006725: cellular aromatic compound metabolic process | GO:0009698: phenylpropanoid metabolic process | GO:0044249: cellular biosynthetic process |	turquoise	red				1.8192	0.151668	0.0432273	0.0425053	0.0188697	0.0302247	0.0371416	0.0700191
		PtpAffx.21896.2.S1_s_at	fgenesh4_pm.C_LG_VIII000731	POPTR_0008s17220.1	AT2G33310	#N/A	2.6217	2	GO:0009733: response to auxin stimulus | GO:0010583: response to cyclopentenone	GO:0050896: response to stimulus	GO:0009719: response to endogenous stimulus | GO:0042221: response to chemical stimulus		red	red				53.9917	1.51e-10	-3.80855	-3.88683	-2.00125	-6.13729	-6.59386	-6.81492
		PtpAffx.224130.1.S1_at	gw1.I.6866.1	POPTR_0001s07380.1	AT5G07010	sulfotransferase family protein; similar to sulfotransferase family protein [Arabidopsis thaliana] (TAIR:AT5G07000.1); similar to hypothetical protein [Vitis vinifera] (GB:CAN66204.1); contains InterPro domain Sulphotransferase; (InterPro:IPR000863) protein_coding	2.33412	2	GO:0009694: jasmonic acid metabolic process | GO:0009753: response to jasmonic acid stimulus	GO:0008152: metabolic process | GO:0009987: cellular process | GO:0050896: response to stimulus	GO:0044237: cellular metabolic process | GO:0044238: primary metabolic process | GO:0044281: small molecule metabolic process | GO:0009719: response to endogenous stimulus | GO:0042221: response to chemical stimulus	GO:0006082: organic acid metabolic process | GO:0006629: lipid metabolic process | GO:0042180: cellular ketone metabolic process | GO:0044255: cellular lipid metabolic process	turquoise	red				0.843716	0.55283	0.0828918	0.146321	0.107709	0.307647	0.279776	0.462433
		PtpAffx.65173.1.A1_at	estExt_Genewise1_v1.C_LG_II1635	POPTR_0002s25830.1	AT4G28640	#N/A	0.176563	2	GO:0009733: response to auxin stimulus | GO:0010583: response to cyclopentenone	GO:0050896: response to stimulus	GO:0009719: response to endogenous stimulus | GO:0042221: response to chemical stimulus		turquoise	dark blue				1.66404	0.187235	0.126543	0.0764635	0.0497404	0.110316	0.0893804	0.11567
		Ptp.3687.1.A1_s_at	gw1.I.2372.1	POPTR_0001s34750.1	AT5G14920	#N/A	2.84729	1	GO:0009739: response to gibberellin stimulus	GO:0050896: response to stimulus	GO:0009719: response to endogenous stimulus | GO:0042221: response to chemical stimulus		red	red				400.149	3.61e-18	-0.449563	-0.892564	-2.69597	-9.47311	-10.8112	-10.4541
		PtpAffx.204274.1.S1_at	gw1.IV.935.1	POPTR_0004s17350.1	AT4G34810	auxin-responsive family protein; similar to auxin-responsive family protein [Arabidopsis thaliana] (TAIR:AT4G34790.1); similar to unnamed protein product [Vitis vinifera] (GB:CAO22976.1); contains InterPro domain Auxin responsive SAUR protein (InterPro:IPR003676) protein_coding	7.83721	1	GO:0009733: response to auxin stimulus	GO:0050896: response to stimulus	GO:0009719: response to endogenous stimulus | GO:0042221: response to chemical stimulus		turquoise	red				6.88993	0.000629722	0.081829	0.100614	0.0136859	0.12996	0.154239	0.199242
		PtpAffx.204336.1.S1_at	gw1.IV.1409.1	POPTR_0004s18800.1	AT1G29430	auxin-responsive family protein; similar to auxin-responsive family protein [Arabidopsis thaliana] (TAIR:AT5G27780.1); similar to auxin-responsive protein [Brassica rapa] (GB:ABV89665.1); contains InterPro domain Auxin responsive SAUR protein (InterPro:IPR003676) protein_coding	0.273018	1	GO:0009733: response to auxin stimulus	GO:0050896: response to stimulus	GO:0009719: response to endogenous stimulus | GO:0042221: response to chemical stimulus		turquoise	dark blue				1.96696	0.124232	0.70345	0.343826	0.029174	0.233176	0.159331	0.209751
		PtpAffx.215082.1.S1_at	eugene3.01170079	POPTR_0019s01850.1	AT5G44120	Encodes a 12S seed storage protein. The Landsberg erecta genome contains another copy of 12S globulin gene	0.266104	1	GO:0009737: response to abscisic acid stimulus	GO:0050896: response to stimulus	GO:0009719: response to endogenous stimulus | GO:0042221: response to chemical stimulus		red	dark blue				30.3044	1.78e-08	-3.65022	-3.65807	-3.18302	-9.2123	-9.19604	-9.17474
		PtpAffx.219692.1.S1_at	gw1.28.69.1	POPTR_0006s14430.1	AT2G06010	encodes a novel protein whose expression level is induced in lines overexpressing salicylic-acid (SA)-inducible Arabidopsis DNA binding with one finger (Dof) transcription factor	0.176202	1	GO:0009751: response to salicylic acid stimulus	GO:0050896: response to stimulus	GO:0042221: response to chemical stimulus		turquoise	dark blue				0.558663	0.75734	-0.149687	0.178024	0.116611	0.0469066	0.0581474	-0.00799254
	Other
		PtpAffx.4085.6.A1_at	estExt_fgenesh4_pg.C_LG_V0157	POPTR_0005s07740.1	AT5G65020	Annexins are calcium binding proteins that are localized in the cytoplasm. When cytosolic Ca2+ increases	11.5729	5	GO:0009409: response to cold | GO:0009414: response to water deprivation | GO:0009408: response to heat | GO:0015774: polysaccharide transport | GO:0009651: response to salt stress	GO:0050896: response to stimulus | GO:0051179: localization | GO:0051234: establishment of localization	GO:0006950: response to stress | GO:0009628: response to abiotic stimulus | GO:0042221: response to chemical stimulus | GO:0006810: transport | GO:0033036: macromolecule localization | GO:0051234: establishment of localization		blue	red				109.049	3.58e-13	-2.88019	-0.722094	0.190869	-2.4207	-4.36884	-6.30516
		PtpAffx.205986.1.S1_at	fgenesh4_pg.C_LG_VI000150	POPTR_0006s01760.1	AT3G63380	calcium-transporting ATPase	3.59026	4	GO:0006754: ATP biosynthetic process | GO:0006816: calcium ion transport | GO:0006812: cation transport | GO:0008152: metabolic process	GO:0008152: metabolic process | GO:0009987: cellular process | GO:0051179: localization | GO:0051234: establishment of localization	GO:0006807: nitrogen compound metabolic process | GO:0009058: biosynthetic process | GO:0044237: cellular metabolic process | GO:0044238: primary metabolic process | GO:0044281: small molecule metabolic process | GO:0006810: transport | GO:0051234: establ	GO:0006139: nucleobase, nucleoside, nucleotide and nucleic acid metabolic process | GO:0044249: cellular biosynthetic process | GO:0046483: heterocycle metabolic process | GO:0055086: nucleobase, nucleoside and nucleotide metabolic process	turquoise	red				1.58607	0.208183	0.0749603	0.0131971	-0.0106244	0.00853729	0.0203293	0.0298449
		PtpAffx.221051.1.S1_at	fgenesh4_pg.C_scaffold_40000045	POPTR_0014s05590.1	AT2G44990	More Axillary Branching; carotenoid cleavage dioxygenases. protein_coding CAROTENOID CLEAVAGE DIOXYGENASE 7 (CCD7) CAROTENOID CLEAVAGE DIOXYGENASE 7 (CCD7); (MAX3)	6.24657	4	GO:0016121: carotene catabolic process | GO:0016124: xanthophyll catabolic process | GO:0009926: auxin polar transport | GO:0010223: secondary shoot formation	GO:0008152: metabolic process | GO:0009987: cellular process | GO:0051179: localization | GO:0051234: establishment of localization | GO:0065007: biological regulation | GO:0032501: multicellular organismal process | GO:0032502: developmental process	GO:0009056: catabolic process | GO:0019748: secondary metabolic process | GO:0044237: cellular metabolic process | GO:0044238: primary metabolic process | GO:0006810: transport | GO:0051234: establishment of localization | GO:0065008: regulation of biolog	GO:0006629: lipid metabolic process | GO:0006721: terpenoid metabolic process | GO:0016042: lipid catabolic process | GO:0044248: cellular catabolic process | GO:0044255: cellular lipid metabolic process	turquoise	red				1.17272	0.363503	0.0213785	0.0183653	0.0970953	-0.807124	0.194045	0.604891
		PtpAffx.102643.1.S1_at	eugene3.00030833	POPTR_0003s11080.1	AT1G12110	Encodes NRT1.1 (CHL1)	4.14994	3	GO:0009414: response to water deprivation | GO:0015706: nitrate transport | GO:0010167: response to nitrate	GO:0050896: response to stimulus | GO:0051179: localization | GO:0051234: establishment of localization	GO:0006950: response to stress | GO:0009628: response to abiotic stimulus | GO:0042221: response to chemical stimulus | GO:0006810: transport | GO:0051234: establishment of localization		turquoise	red				2.76451	0.0438132	0.0336242	0.0321402	0.0122085	0.464485	0.570124	1.33984
		Ptp.2369.2.S1_at	fgenesh4_pg.C_LG_III000365	POPTR_0001s17940.2	AT3G15980	#N/A	3.32989	2	GO:0006886: intracellular protein transport | GO:0016192: vesicle-mediated transport	GO:0009987: cellular process | GO:0051179: localization | GO:0051234: establishment of localization	GO:0006810: transport | GO:0033036: macromolecule localization | GO:0045184: establishment of protein localization | GO:0051234: establishment of localization | GO:0051641: cellular localization | GO:0051649: establishment of localization in cell		turquoise	red				6.31803	0.00102814	0.119054	0.0979851	0.018704	0.121046	0.161594	0.219405
		PtpAffx.101924.1.A1_at	estExt_fgenesh4_pm.C_LG_VII0191	POPTR_0007s05460.1	AT5G65000	nucleotide-sugar transporter family protein; similar to unknown [Picea sitchensis] (GB:ABK24637.1); contains InterPro domain Nucleotide-sugar transporter; (InterPro:IPR007271) protein_coding	4.85465	2	GO:0008643: carbohydrate transport | GO:0015780: nucleotide-sugar transport	GO:0051179: localization | GO:0051234: establishment of localization	GO:0006810: transport | GO:0051234: establishment of localization		turquoise	red				0.765672	0.606329	0.0420749	0.0673792	0.173346	0.169582	0.197994	0.190833
		PtpAffx.104314.1.S1_at	estExt_fgenesh4_pg.C_LG_I0719	POPTR_0001s11470.1	AT4G35100	a member of the plasma membrane intrinsic protein PIP. functions as aquaporin. Salt-stress-inducible MIP protein_coding PLASMA MEMBRANE INTRINSIC PROTEIN 3 (PIP3) PLASMA MEMBRANE INTRINSIC PROTEIN 3 (PIP3);PLASMA MEMBRANE INTRINSIC PROTEIN 3A (PIP3A);PLASMA MEMBRANE INTRINSIC PROTEIN 2;7 (PIP2;7); (SIMIP)	3.4531	2	GO:0009651: response to salt stress | GO:0006810: transport	GO:0050896: response to stimulus | GO:0051179: localization | GO:0051234: establishment of localization	GO:0006950: response to stress | GO:0009628: response to abiotic stimulus | GO:0051234: establishment of localization		turquoise	red				1.13034	0.384399	0.138055	0.0388915	0.0952244	0.116769	0.134327	0.144772
		PtpAffx.135786.1.S1_s_at	estExt_fgenesh4_pg.C_LG_XVIII0689	POPTR_0018s09020.1	AT4G28950	A member of ROP GTPase gene family. protein_coding RHO-RELATED PROTEIN FROM PLANTS 9 (ROP9) (ARAC7); (ATROP9); (ATRAC7); (RAC7);RHO-RELATED PROTEIN FROM PLANTS 9 (ROP9)	3.68887	2	GO:0015031: protein transport | GO:0007264: small GTPase mediated signal transduction	GO:0051179: localization | GO:0051234: establishment of localization | GO:0009987: cellular process | GO:0023046: signaling process | GO:0023052: signaling | GO:0050789: regulation of biological process | GO:0065007: biological regulation	GO:0006810: transport | GO:0033036: macromolecule localization | GO:0045184: establishment of protein localization | GO:0051234: establishment of localization | GO:0023046: signaling process | GO:0023060: signal transmission | GO:0050789: regulation of bi		green	red				92.9304	1.44e-12	-5.60838	-5.14855	-2.04667	-6.47913	-7.3343	-7.06251
		PtpAffx.202543.1.S1_at	fgenesh4_pm.C_LG_II001048	POPTR_0017s02430.1	AT3G02850	member of Stelar K+ outward rectifying channel (SKOR) family. Mediates the delivery of K+ from stelar cells to the xylem in the roots towards the shoot. mRNA accumulation is modulated by abscisic acid. K+ gating activity is modulated by external and internal K+. protein_coding (SKOR) (SKOR)	4.75029	2	GO:0006813: potassium ion transport | GO:0009737: response to abscisic acid stimulus	GO:0051179: localization | GO:0051234: establishment of localization | GO:0050896: response to stimulus	GO:0006810: transport | GO:0051234: establishment of localization | GO:0009719: response to endogenous stimulus | GO:0042221: response to chemical stimulus		turquoise	red				3.31977	0.0221686	0.143259	0.0397852	-0.00272708	0.14373	0.454472	0.514716
		PtpAffx.204554.1.S1_at	eugene3.00090398	POPTR_0009s13090.1	AT1G73190	Moves to the Protein Storage Vacuole in a Golgi independent manner protein_coding (TIP3;1) ALPHA-TONOPLAST INTRINSIC PROTEIN (ALPHA-TIP); (TIP3;1)	0.091211	2	GO:0006914: autophagy | GO:0006810: transport	GO:0008152: metabolic process | GO:0009987: cellular process | GO:0051179: localization | GO:0051234: establishment of localization	GO:0009056: catabolic process | GO:0044237: cellular metabolic process | GO:0051234: establishment of localization	GO:0044248: cellular catabolic process	turquoise	dark blue				0.950379	0.484692	0.0578784	0.027445	0.00780473	0.118005	0.449988	0.100182
		PtpAffx.205527.1.S1_at	grail3.0002010901	POPTR_0005s15880.1	AT2G38940	phosphate transporter (AtPT2) protein_coding ARABIDOPSIS THALIANA PHOSPHATE TRANSPORTER 2 (ATPT2) ARABIDOPSIS THALIANA PHOSPHATE TRANSPORTER 2 (ATPT2); (PHT1;4)	0.147342	2	GO:0006817: phosphate transport | GO:0006810: transport	GO:0051179: localization | GO:0051234: establishment of localization	GO:0006810: transport | GO:0051234: establishment of localization		turquoise	dark blue				2.15347	0.0967938	0.036225	0.0303297	0.00623937	0.049335	0.0398254	0.0558427
		PtpAffx.209945.1.S1_s_at	gw1.XI.3731.1	POPTR_0011s11550.1	AT1G78720	protein transport protein sec61	0.444034	2	GO:0015031: protein transport | GO:0009306: protein secretion	GO:0051179: localization | GO:0051234: establishment of localization | GO:0009987: cellular process	GO:0006810: transport | GO:0033036: macromolecule localization | GO:0045184: establishment of protein localization | GO:0051234: establishment of localization | GO:0032940: secretion by cell | GO:0051641: cellular localization | GO:0051649: establishment		turquoise	dark blue				0.622925	0.709814	0.0157801	0.0149685	0.00256485	0.0126539	0.0168993	0.0249425
		PtpAffx.210045.1.S1_at	estExt_fgenesh4_pg.C_LG_XI1137	POPTR_0011s13800.1	AT5G54740	protease inhibitor/seed storage/lipid transfer protein (LTP) family protein; similar to 2S seed storage protein 1 / 2S albumin storage protein / NWMU1-2S albumin 1 [Arabidopsis thaliana] (TAIR:AT4G27140.1); similar to Sweet protein mabinlin-2 precursor (Mabinlin II) (MAB II) [Contains: Sweet protein mabinlin-2 chain A; Sweet protein mabinlin-2 chain B] (GB:P30233); contains InterPro domain Plant …	2.30612	2	GO:0006869: lipid transport | GO:0009555: pollen development	GO:0051179: localization | GO:0051234: establishment of localization | GO:0032501: multicellular organismal process | GO:0032502: developmental process	GO:0006810: transport | GO:0033036: macromolecule localization | GO:0051234: establishment of localization | GO:0007275: multicellular organismal development		turquoise	red				2.76647	0.0437046	-0.322764	-0.298848	-0.0255274	-0.811136	-0.807452	-0.785082
		PtpAffx.213569.1.S1_at	eugene3.00160995	POPTR_0014s16600.1	ATMG00410	ATPase subunit 6 protein_coding ATPASE SUBUNIT 6-1 (ATP6-1) ATPASE SUBUNIT 6-1 (ATP6-1);ATPASE SUBUNIT 6 (ATP6)	6.98827	2	GO:0045333: cellular respiration | GO:0042776: mitochondrial ATP synthesis coupled proton transport	GO:0008152: metabolic process | GO:0009987: cellular process | GO:0051179: localization | GO:0051234: establishment of localization	GO:0044237: cellular metabolic process | GO:0006807: nitrogen compound metabolic process | GO:0006810: transport | GO:0009058: biosynthetic process | GO:0044238: primary metabolic process | GO:0044281: small molecule metabolic process | GO:0051234: establ	GO:0006091: generation of precursor metabolites and energy | GO:0006139: nucleobase, nucleoside, nucleotide and nucleic acid metabolic process | GO:0006793: phosphorus metabolic process | GO:0044249: cellular biosynthetic process | GO:0046483: heterocycle	turquoise	red				1.1783	0.36083	0.0192211	0.0218873	0.00429024	0.0134808	0.0189198	0.0387143
		PtpAffx.216441.1.S1_x_at	eugene3.144540001	POPTR_0008s18540.1	AT2G19110	Encodes a protein with similarity to Zn ATPase. Can rescue Zn deficiency in yeast and Cd resistance	0.316852	2	GO:0015691: cadmium ion transport | GO:0006829: zinc ion transport	GO:0051179: localization | GO:0051234: establishment of localization	GO:0006810: transport | GO:0051234: establishment of localization		turquoise	dark blue				3.1834	0.0261124	0.0567615	0.0539184	0.00809663	0.0546316	0.0802993	0.134091
		PtpAffx.218663.1.S1_at	eugene3.02100022	POPTR_0082s00200.1	AT2G35060	#N/A	0.402896	2	GO:0006813: potassium ion transport | GO:0009555: pollen development	GO:0051179: localization | GO:0051234: establishment of localization | GO:0032501: multicellular organismal process | GO:0032502: developmental process	GO:0006810: transport | GO:0051234: establishment of localization | GO:0007275: multicellular organismal development		turquoise	dark blue				7.2678	0.000461645	-0.542327	-0.694303	-0.861243	-0.856082	-0.842168	-0.820186
		PtpAffx.220363.1.S1_x_at	eugene3.03160001	POPTR_0002s09980.1	AT1G28230	Encodes a transporter that transports purines	3.35666	2	GO:0006863: purine transport | GO:0010184: cytokinin transport	GO:0051179: localization | GO:0051234: establishment of localization | GO:0065007: biological regulation	GO:0006810: transport | GO:0051234: establishment of localization | GO:0065008: regulation of biological quality		turquoise	red				3.50762	0.0177599	0.0554824	0.0530873	0.0159387	0.0566842	0.0671054	0.078516
		PtpAffx.221953.1.S1_s_at	fgenesh4_pg.C_scaffold_57000043	POPTR_0005s11100.1	AT4G35100	a member of the plasma membrane intrinsic protein PIP. functions as aquaporin. Salt-stress-inducible MIP protein_coding PLASMA MEMBRANE INTRINSIC PROTEIN 3 (PIP3) PLASMA MEMBRANE INTRINSIC PROTEIN 3 (PIP3);PLASMA MEMBRANE INTRINSIC PROTEIN 3A (PIP3A);PLASMA MEMBRANE INTRINSIC PROTEIN 2;7 (PIP2;7); (SIMIP)	3.73637	2	GO:0009651: response to salt stress | GO:0006810: transport	GO:0050896: response to stimulus | GO:0051179: localization | GO:0051234: establishment of localization	GO:0006950: response to stress | GO:0009628: response to abiotic stimulus | GO:0051234: establishment of localization		turquoise	red				1.3553	0.284715	-0.134992	-0.218591	-0.231417	0.839582	-0.268864	0.441546
		PtpAffx.222145.1.S1_at	eugene3.06340003	POPTR_0010s25470.1	AT5G13750	#N/A	2.14874	2	GO:0015904: tetracycline transport | GO:0046677: response to antibiotic	GO:0050896: response to stimulus | GO:0051179: localization | GO:0051234: establishment of localization	GO:0006810: transport | GO:0042221: response to chemical stimulus | GO:0051234: establishment of localization		turquoise	red				4.84465	0.00413654	-0.054631	-0.0634675	0.00149843	-0.489248	-0.903891	-1.01183
		PtpAffx.222751.1.S1_at	eugene3.00700184	POPTR_0005s04180.1	AT4G04750	carbohydrate transmembrane transporter/ sugar:hydrogen ion symporter; Identical to Sugar transporter ERD6-like 14 [Arabidopsis Thaliana] (GB:Q8GXK5;GB:Q9M100;GB:Q9ZS99); similar to sugar transporter family protein [Arabidopsis thaliana] (TAIR:AT4G04760.1); similar to unnamed protein product [Vitis vinifera] (GB:CAO68592.1); contains InterPro domain General substrate transporter; (InterPro:IPR0058…	2.52684	2	GO:0006810: transport | GO:0055085: transmembrane transport	GO:0051179: localization | GO:0051234: establishment of localization | GO:0009987: cellular process	GO:0051234: establishment of localization | GO:0006810: transport		blue	red				107.709	3.99e-13	-2.36299	-2.41813	-0.958389	-3.84841	-3.8445	-4.1347
		PtpAffx.224488.1.S1_at	gw1.V.1030.1	POPTR_0005s23750.1	AT2G38290	#N/A	4.34486	2	GO:0015696: ammonium transport | GO:0009624: response to nematode	GO:0051179: localization | GO:0051234: establishment of localization | GO:0050896: response to stimulus | GO:0051704: multi-organism process	GO:0006810: transport | GO:0051234: establishment of localization | GO:0009607: response to biotic stimulus | GO:0051707: response to other organism		turquoise	red				3.4326	0.0193942	0.0447283	0.0378754	0.0213307	0.51309	0.569398	0.190915
		PtpAffx.224567.1.S1_at	fgenesh4_pm.C_LG_VII000264	POPTR_0007s07540.1	AT3G19940	sugar transporter	3.78347	2	GO:0006810: transport | GO:0055085: transmembrane transport	GO:0051179: localization | GO:0051234: establishment of localization | GO:0009987: cellular process	GO:0051234: establishment of localization | GO:0006810: transport		turquoise	red				3.73211	0.013704	0.260693	0.161438	0.0783713	0.347765	0.345624	0.419775
		PtpAffx.225072.1.S1_at	fgenesh4_pm.C_LG_XVIII000256	POPTR_0018s09220.1	AT1G77210	sugar transporter	0.443128	2	GO:0006810: transport | GO:0055085: transmembrane transport	GO:0051179: localization | GO:0051234: establishment of localization | GO:0009987: cellular process	GO:0051234: establishment of localization | GO:0006810: transport		turquoise	dark blue				0.298086	0.929824	0.01838	0.0168721	0.00780814	-0.022552	-0.0189209	-0.0101593
		PtpAffx.24009.1.A1_at	gw1.28.172.1	POPTR_0006s14150.1	AT3G12750	A member of Zrt- and Irt-related protein (ZIP) family. transcript is induced in response to zinc deficiency in the root. protein_coding ZINC TRANSPORTER 1 PRECURSOR (ZIP1) ZINC TRANSPORTER 1 PRECURSOR (ZIP1)	2.04343	2	GO:0006829: zinc ion transport | GO:0010043: response to zinc ion	GO:0051179: localization | GO:0051234: establishment of localization | GO:0050896: response to stimulus	GO:0006810: transport | GO:0051234: establishment of localization | GO:0042221: response to chemical stimulus		brown	red				41.1134	1.48e-09	-0.491004	-0.311785	-0.18496	5.16989	4.9102	4.56805
		PtpAffx.29362.1.A1_at	grail3.0049030302	POPTR_0008s06580.1	AT4G23400	PIP1;5/PIP1D (plasma membrane intrinsic protein 1;5); water channel; Identical to Probable aquaporin PIP1-5 (PIP1-5) [Arabidopsis Thaliana] (GB:Q8LAA6;GB:O81736); similar to TMP-C (PLASMA MEMBRANE INTRINSIC PROTEIN 1	6.59583	2	GO:0009651: response to salt stress | GO:0006810: transport	GO:0050896: response to stimulus | GO:0051179: localization | GO:0051234: establishment of localization	GO:0006950: response to stress | GO:0009628: response to abiotic stimulus | GO:0051234: establishment of localization		turquoise	red				2.1141	0.102003	0.0276681	0.0355121	0.00583455	0.0177776	0.0248601	0.0717206
		PtpAffx.61201.1.A1_at			AT1G69870	proton-dependent oligopeptide transport (POT) family protein; similar to transporter [Arabidopsis thaliana] (TAIR:AT1G27080.1); similar to unnamed protein product [Vitis vinifera] (GB:CAO41020.1); contains InterPro domain TGF-beta receptor	0.263563	2	GO:0015706: nitrate transport | GO:0006857: oligopeptide transport	GO:0051179: localization | GO:0051234: establishment of localization	GO:0006810: transport | GO:0051234: establishment of localization		turquoise	dark blue				1.22422	0.339473	0.0469957	0.0396104	0.074534	0.084314	0.0892981	0.230663
		PtpAffx.87145.1.A1_at			AT4G35100	a member of the plasma membrane intrinsic protein PIP. functions as aquaporin. Salt-stress-inducible MIP protein_coding PLASMA MEMBRANE INTRINSIC PROTEIN 3 (PIP3) PLASMA MEMBRANE INTRINSIC PROTEIN 3 (PIP3);PLASMA MEMBRANE INTRINSIC PROTEIN 3A (PIP3A);PLASMA MEMBRANE INTRINSIC PROTEIN 2;7 (PIP2;7); (SIMIP)	3.56985	2	GO:0009651: response to salt stress | GO:0006810: transport	GO:0050896: response to stimulus | GO:0051179: localization | GO:0051234: establishment of localization	GO:0006950: response to stress | GO:0009628: response to abiotic stimulus | GO:0051234: establishment of localization		turquoise	red				2.17807	0.0936802	-0.00805986	-0.0781104	-0.0674883	1.20268	-0.153421	0.228233
		Ptp.1751.2.A1_at	estExt_fgenesh4_pg.C_LG_II1249	POPTR_0002s13960.1	AT2G44770	phagocytosis and cell motility protein ELMO1-related; similar to phagocytosis and cell motility protein ELMO1-related [Arabidopsis thaliana] (TAIR:AT3G60260.4); similar to phagocytosis and cell motility protein ELMO1-related [Arabidopsis thaliana] (TAIR:AT3G60260.2); similar to phagocytosis and cell motility protein ELMO1-related [Arabidopsis thaliana] (TAIR:AT3G60260.1); similar to Engulfment an…	0.246244	1	GO:0006909: phagocytosis	GO:0009987: cellular process | GO:0016043: cellular component organization | GO:0051179: localization | GO:0051234: establishment of localization	GO:0016192: vesicle-mediated transport | GO:0006810: transport | GO:0016044: cellular membrane organization | GO:0051234: establishment of localization | GO:0061024: membrane organization		turquoise	dark blue				5.4	0.00239034	-0.380497	-0.400508	-0.206743	-1.17862	-1.18834	-1.16175
		Ptp.2887.1.S1_at	gw1.XVII.765.1	POPTR_0017s11030.1	AT3G28345	ABC transporter family protein; Identical to Multidrug resistance protein 13 (MDR13) [Arabidopsis Thaliana] (GB:Q9LHD1); similar to PGP18 (P-GLYCOPROTEIN 18)	4.38513	1	GO:0006810: transport	GO:0051179: localization | GO:0051234: establishment of localization	GO:0051234: establishment of localization		turquoise	red				10.9383	3.52e-05	-0.0254832	-0.024991	0.156655	-1.80906	-1.81643	-1.79478
		Ptp.3265.1.S1_at	estExt_Genewise1_v1.C_LG_XIV1543	POPTR_0014s08960.1	AT1G56330	Encodes a small GTP-binding protein implicated in ER to cis-Golgi transport of other proteins. A member of ARF-like GTPase family. A thaliana has 21 members	0.331094	1	GO:0006888: ER to Golgi vesicle-mediated transport	GO:0009987: cellular process | GO:0051179: localization | GO:0051234: establishment of localization	GO:0016192: vesicle-mediated transport | GO:0006810: transport | GO:0051234: establishment of localization | GO:0051641: cellular localization | GO:0051649: establishment of localization in cell		turquoise	dark blue				1.79812	0.156063	0.0278763	0.0220883	0.00389883	0.0326708	0.111252	0.0441685
		PtpAffx.110895.1.S1_at	estExt_Genewise1_v1.C_LG_X0255	POPTR_0010s13620.1	AT1G68570	proton-dependent oligopeptide transport (POT) family protein; similar to proton-dependent oligopeptide transport (POT) family protein [Arabidopsis thaliana] (TAIR:AT3G54140.1); similar to unnamed protein product [Vitis vinifera] (GB:CAO42129.1); similar to unnamed protein product [Vitis vinifera] (GB:CAO18244.1); similar to hypothetical protein OsI_021662 [Oryza sativa (indica cultivar-group)] (G…	2.70719	1	GO:0006857: oligopeptide transport	GO:0051179: localization | GO:0051234: establishment of localization	GO:0006810: transport | GO:0051234: establishment of localization		yellow	red				36.5643	3.88e-09	-0.246285	1.72023	2.37277	2.87147	3.05973	2.43314
		PtpAffx.12146.2.A1_at	estExt_Genewise1_v1.C_LG_VI2910	POPTR_0006s26650.1	AT5G55190	A member of RAN GTPase gene family. Encodes a small soluble GTP-binding protein. Likely to be involved in nuclear translocation of proteins. May also be involved in cell cycle progression. protein_coding (RAN3) (RAN3)	0.492863	1	GO:0006606: protein import into nucleus	GO:0009987: cellular process | GO:0051179: localization | GO:0051234: establishment of localization	GO:0006810: transport | GO:0033036: macromolecule localization | GO:0045184: establishment of protein localization | GO:0051234: establishment of localization | GO:0051641: cellular localization | GO:0051649: establishment of localization in cell		turquoise	dark blue				30.3056	1.78e-08	1.10106	0.459317	0.320747	2.12807	2.23511	1.64879
		PtpAffx.1251.1.S1_at	gw1.XIV.3471.1	POPTR_0014s15580.1	AT3G21670	nitrate transporter (NTP3); similar to nitrate transporter (NTP2) [Arabidopsis thaliana] (TAIR:AT2G26690.1); similar to unnamed protein product [Vitis vinifera] (GB:CAO24051.1); contains InterPro domain TGF-beta receptor	2.47219	1	GO:0006857: oligopeptide transport	GO:0051179: localization | GO:0051234: establishment of localization	GO:0006810: transport | GO:0051234: establishment of localization		brown	red				97.0964	9.83e-13	-0.303235	-0.426406	-0.169132	6.08881	5.3516	2.6751
		PtpAffx.200149.1.S1_at	eugene3.00010297	POPTR_0001s06050.1	AT4G30880	protease inhibitor/seed storage/lipid transfer protein (LTP) family protein; similar to unknown protein [Arabidopsis thaliana] (TAIR:AT4G33550.2); similar to seed specific protein Bn15D18B [Brassica napus] (GB:AAP37971.1); contains InterPro domain Plant lipid transfer protein/seed storage/trypsin-alpha amylase inhibitor (InterPro:IPR003612); contains InterPro domain Bifunctional inhibitor/plant l…	6.65896	1	GO:0006869: lipid transport	GO:0051179: localization | GO:0051234: establishment of localization	GO:0006810: transport | GO:0033036: macromolecule localization | GO:0051234: establishment of localization		turquoise	red				1.29363	0.309364	0.261783	0.0396783	0.00307016	0.0905539	0.0432132	0.075795
		PtpAffx.200324.1.S1_at	eugene3.00010684	POPTR_0001s11530.1	AT1G70300	potassium transporter protein_coding (KUP6) (KUP6)	0.178332	1	GO:0006813: potassium ion transport	GO:0051179: localization | GO:0051234: establishment of localization	GO:0006810: transport | GO:0051234: establishment of localization		turquoise	dark blue				2.29227	0.0805529	0.0337947	0.0323421	0.00823086	0.0462258	0.0863142	0.0726439
		PtpAffx.201436.1.S1_at	fgenesh4_pg.C_LG_I003236	POPTR_0001s46060.1	AT1G20925	auxin efflux carrier family protein; similar to auxin efflux carrier family protein [Arabidopsis thaliana] (TAIR:AT1G76520.2); similar to auxin efflux carrier family protein [Arabidopsis thaliana] (TAIR:AT1G76520.1); similar to unnamed protein product [Vitis vinifera] (GB:CAO68504.1); contains InterPro domain Auxin efflux carrier; (InterPro:IPR004776) protein_coding	0.420665	1	GO:0009926: auxin polar transport	GO:0051179: localization | GO:0051234: establishment of localization | GO:0065007: biological regulation	GO:0006810: transport | GO:0051234: establishment of localization | GO:0065008: regulation of biological quality		brown	dark blue				61.157	5.25e-11	0.975185	-0.0085935	0.174036	2.77178	6.53221	7.03114
		PtpAffx.202965.1.S1_at	fgenesh4_pg.C_LG_III000445	POPTR_0003s04790.1	AT3G16340	ATPDR1/PDR1 (PLEIOTROPIC DRUG RESISTANCE 1); ATPase	7.53359	1	GO:0006855: multidrug transport	GO:0009987: cellular process | GO:0050896: response to stimulus | GO:0051179: localization | GO:0051234: establishment of localization	GO:0006810: transport | GO:0042221: response to chemical stimulus | GO:0051234: establishment of localization | GO:0055085: transmembrane transport		turquoise	red				0.98303	0.465099	0.0221557	0.0170989	0.0032383	0.0196321	0.0238138	0.0322052
		PtpAffx.203816.1.S1_at	fgenesh4_pg.C_LG_IV000368	POPTR_0004s05990.1	AT3G26570	low affinity phosphate transporter protein_coding PHOSPHATE TRANSPORTER 2;1 (PHT2;1) PHOSPHATE TRANSPORTER 2;1 (PHT2;1); (ORF02)	2.3546	1	GO:0006817: phosphate transport	GO:0051179: localization | GO:0051234: establishment of localization	GO:0006810: transport | GO:0051234: establishment of localization		turquoise	red				0.988303	0.461992	0.0271009	0.0210382	0.00561508	0.0119934	0.0204641	0.0288426
		PtpAffx.204501.1.S1_at	eugene3.00090286	POPTR_0009s14280.1	AT1G47670	amino acid transporter family protein; similar to LHT7 (LYS/HIS TRANSPORTER 7)	0.304548	1	GO:0006865: amino acid transport	GO:0051179: localization | GO:0051234: establishment of localization	GO:0006810: transport | GO:0051234: establishment of localization		turquoise	dark blue				2.35902	0.0737959	0.170846	0.0399055	0.00789683	0.0583978	0.0673484	0.111868
		PtpAffx.206173.1.S1_at	fgenesh4_pg.C_LG_VI000534	POPTR_0001s34280.1	AT4G18050	PGP9 (P-GLYCOPROTEIN 9); ATPase	0.178143	1	GO:0006810: transport	GO:0051179: localization | GO:0051234: establishment of localization	GO:0051234: establishment of localization		turquoise	dark blue				1.23026	0.336752	0.070818	0.37487	0.00829511	0.031229	0.0432944	0.0565643
		PtpAffx.208103.1.S1_at	gw1.VIII.1926.1	POPTR_0008s14040.1	AT2G30070	Encodes a high affinity potassium transporter. protein_coding POTASSIUM TRANSPORTER 1 (ATKT1) POTASSIUM TRANSPORTER 1 (ATKT1); (ATKT1P); (ATKUP1);POTASSIUM UPTAKE TRANSPORTER 1 (KUP1)	0.380664	1	GO:0006813: potassium ion transport	GO:0051179: localization | GO:0051234: establishment of localization	GO:0006810: transport | GO:0051234: establishment of localization		turquoise	dark blue				33.0776	8.78e-09	-1.75727	-1.74294	0.00530482	-0.629858	-0.0121699	-0.828625
		PtpAffx.208194.1.S1_at	eugene3.00081533	POPTR_0008s16450.1	AT3G58170	Encodes a Bet1/Sft1-like SNARE protein which fully suppresses the temperature-sensitive growth defect in <i>sft1-1</i> yeast cells; however	0.0983389	1	GO:0006888: ER to Golgi vesicle-mediated transport	GO:0009987: cellular process | GO:0051179: localization | GO:0051234: establishment of localization	GO:0016192: vesicle-mediated transport | GO:0006810: transport | GO:0051234: establishment of localization | GO:0051641: cellular localization | GO:0051649: establishment of localization in cell		turquoise	dark blue				1.60427	0.203094	0.0576128	-0.00425799	0.00960713	-0.297092	-0.349087	-0.208968
		PtpAffx.208501.1.S1_at	gw1.X.4092.1	POPTR_0010s03280.1	AT1G08820	#N/A	9.09901	1	GO:0046907: intracellular transport	GO:0009987: cellular process | GO:0051179: localization | GO:0051234: establishment of localization	GO:0006810: transport | GO:0051234: establishment of localization | GO:0051641: cellular localization | GO:0051649: establishment of localization in cell		turquoise	red				20.091	4.46e-07	-1.03021	-1.02068	-1.04422	-1.37679	-1.36582	-1.40467
		PtpAffx.210379.1.S1_at	eugene3.00120371	POPTR_0012s04240.1	AT2G37360	ABC transporter family protein; Identical to White-brown complex homolog protein 2 (WBC2) [Arabidopsis Thaliana] (GB:Q9ZUT0;GB:Q8GYL8); similar to ABC transporter family protein [Arabidopsis thaliana] (TAIR:AT5G13580.1); similar to ABC transporter family protein [Arabidopsis thaliana] (TAIR:AT3G53510.1); similar to ATPase	2.563	1	GO:0006810: transport	GO:0051179: localization | GO:0051234: establishment of localization	GO:0051234: establishment of localization		turquoise	red				3.47657	0.0184173	0.0190924	0.00727322	-0.0213781	-0.00694006	0.121245	0.848898
		PtpAffx.211693.1.S1_at	fgenesh4_pg.C_LG_XIV000570	POPTR_0014s11140.1	AT2G47160	#N/A	2.0725	1	GO:0046713: boron transport	GO:0051179: localization | GO:0051234: establishment of localization	GO:0006810: transport | GO:0051234: establishment of localization		turquoise	red				30.9088	1.52e-08	0.0152098	-0.0115371	-0.0488952	3.23401	1.6211	1.3577
		PtpAffx.213067.1.S1_at	gw1.XV.3231.1	POPTR_0015s13550.1	AT3G03620	MATE efflux family protein; similar to MATE efflux family protein [Arabidopsis thaliana] (TAIR:AT5G17700.1); similar to unnamed protein product [Vitis vinifera] (GB:CAO45424.1); contains InterPro domain Multi antimicrobial extrusion protein MatE; (InterPro:IPR002528) protein_coding	19.4697	1	GO:0006855: multidrug transport	GO:0009987: cellular process | GO:0050896: response to stimulus | GO:0051179: localization | GO:0051234: establishment of localization	GO:0006810: transport | GO:0042221: response to chemical stimulus | GO:0051234: establishment of localization | GO:0055085: transmembrane transport		turquoise	red				1.30035	0.306585	0.0359846	0.0344324	0.00731246	0.17295	-0.0177103	-0.0255469
		PtpAffx.213550.1.S1_at	eugene3.00160948	POPTR_0016s10570.1	AT5G02180	amino acid transporter family protein; similar to amino acid transporter family protein [Arabidopsis thaliana] (TAIR:AT3G09330.1); similar to unnamed protein product [Vitis vinifera] (GB:CAO68912.1); contains InterPro domain Amino acid transporter	4.16024	1	GO:0006865: amino acid transport	GO:0051179: localization | GO:0051234: establishment of localization	GO:0006810: transport | GO:0051234: establishment of localization		turquoise	red				0.799883	0.582536	0.019827	0.0175408	0.00326899	0.0126581	0.0192345	0.0271313
		PtpAffx.215947.1.S1_at	fgenesh4_pg.C_scaffold_132000011		AT5G41790	encodes a protein that physically interacts specifically with the putative coiled-coil region of COP1 in vitro. In hypocotyl and cotyledon protoplasts	0.180192	1	GO:0042306: regulation of protein import into nucleus	GO:0009987: cellular process | GO:0050789: regulation of biological process | GO:0051179: localization | GO:0051234: establishment of localization | GO:0065007: biological regulation	GO:0006810: transport | GO:0032879: regulation of localization | GO:0033036: macromolecule localization | GO:0045184: establishment of protein localization | GO:0050789: regulation of biological process | GO:0050794: regulation of cellular process | GO:00		turquoise	dark blue				4.57208	0.00547703	0.0936902	0.206392	0.0178012	0.104341	0.113636	0.71533
		PtpAffx.216045.1.S1_at	eugene3.01330128	POPTR_0056s00250.1	AT3G22120	cell wall-plasma membrane linker protein homolog (CWLP) protein_coding CELL WALL-PLASMA MEMBRANE LINKER PROTEIN (CWLP) CELL WALL-PLASMA MEMBRANE LINKER PROTEIN (CWLP)	0.157076	1	GO:0006869: lipid transport	GO:0051179: localization | GO:0051234: establishment of localization	GO:0006810: transport | GO:0033036: macromolecule localization | GO:0051234: establishment of localization		turquoise	dark blue				0.381211	0.881442	0.0048569	0.00766244	-0.00798551	-0.00305587	0.00275244	0.0121105
		PtpAffx.216159.1.S1_s_at	fgenesh4_pm.C_LG_X000667	POPTR_0010s18000.1	AT1G79520	cation efflux family protein; similar to cation efflux family protein [Arabidopsis thaliana] (TAIR:AT1G16310.1); similar to cation diffusion facilitator 9 [Stylosanthes hamata] (GB:AAO38708.1); contains InterPro domain Cation efflux protein; (InterPro:IPR002524) protein_coding	0.28252	1	GO:0006812: cation transport	GO:0051179: localization | GO:0051234: establishment of localization	GO:0006810: transport | GO:0051234: establishment of localization		yellow	dark blue				47.9189	4.12e-10	5.88292	8.60323	6.08308	4.53616	5.60475	6.31314
		PtpAffx.216534.1.S1_at	fgenesh4_pm.C_scaffold_146000013	POPTR_0001s40380.1	AT1G53270	ABC transporter family protein; Identical to Probable white-brown complex homolog protein 10 (WBC10) [Arabidopsis Thaliana] (GB:Q9MAH4); similar to ABC transporter family protein [Arabidopsis thaliana] (TAIR:AT2G13610.1); similar to unnamed protein product [Vitis vinifera] (GB:CAO69860.1); similar to unnamed protein product [Vitis vinifera] (GB:CAO39383.1); similar to hypothetical protein [Vitis …	2.41248	1	GO:0006810: transport	GO:0051179: localization | GO:0051234: establishment of localization	GO:0051234: establishment of localization		turquoise	red				1.20564	0.347972	0.126607	0.0304076	0.0041897	0.0195869	0.027351	0.0385997
		PtpAffx.216862.1.S1_s_at	eugene3.15480002	POPTR_0011s13690.1	AT3G28345	ABC transporter family protein; Identical to Multidrug resistance protein 13 (MDR13) [Arabidopsis Thaliana] (GB:Q9LHD1); similar to PGP18 (P-GLYCOPROTEIN 18)	0.26966	1	GO:0006810: transport	GO:0051179: localization | GO:0051234: establishment of localization	GO:0051234: establishment of localization		turquoise	dark blue				1.77317	0.161434	0.0361776	0.02962	-0.00119284	0.0136277	0.0207579	0.0298126
		PtpAffx.217258.1.S1_at	eugene3.01640031	POPTR_0018s14650.1	AT3G13080	#N/A	3.07214	1	GO:0006810: transport	GO:0051179: localization | GO:0051234: establishment of localization	GO:0051234: establishment of localization		turquoise	red				1.89763	0.136402	0.0441963	0.0308863	0.00693873	0.027327	0.0372472	0.0505782
		PtpAffx.219397.1.S1_at	gw1.2664.2.1		AT4G01830	PGP5 (P-GLYCOPROTEIN 5); ATPase	0.269057	1	GO:0006810: transport	GO:0051179: localization | GO:0051234: establishment of localization	GO:0051234: establishment of localization		turquoise	dark blue				1.14202	0.378538	0.114386	0.0675372	0.0015473	0.00813864	0.0113747	0.0413181
		PtpAffx.220152.1.S1_at	eugene3.00290368	POPTR_0001s00630.1	AT3G47420	glycerol-3-phosphate transporter	2.23427	1	GO:0008643: carbohydrate transport	GO:0051179: localization | GO:0051234: establishment of localization	GO:0006810: transport | GO:0051234: establishment of localization		turquoise	red				75.8765	8.3e-12	-0.867414	-0.913541	-2.12676	0.0177087	1.58616	1.30726
		PtpAffx.221593.1.S1_at	fgenesh4_pg.C_scaffold_44000220	POPTR_0017s01290.1	AT5G52770	heavy-metal-associated protein-related; similar to heavy-metal-associated domain-containing protein [Arabidopsis thaliana] (TAIR:AT5G52750.1); similar to metal ion binding [Brassica rapa] (GB:ABL97978.1); contains InterPro domain Heavy metal transport/detoxification protein; (InterPro:IPR006121) protein_coding	0.43428	1	GO:0030001: metal ion transport	GO:0051179: localization | GO:0051234: establishment of localization	GO:0006810: transport | GO:0051234: establishment of localization		turquoise	dark blue				4.81753	0.00425218	0.221796	0.0562155	0.0166915	0.0646137	0.0856186	0.107935
		PtpAffx.221954.1.S1_at	estExt_fgenesh4_pm.C_570016	POPTR_0005s11110.1	AT2G16850	PIP2;8/PIP3B (plasma membrane intrinsic protein 2;8); water channel; Identical to Probable aquaporin PIP2-8 (PIP2-8) [Arabidopsis Thaliana] (GB:Q9ZVX8;GB:Q0WS43); similar to PIP3 (PLASMA MEMBRANE INTRINSIC PROTEIN 3)	2.09266	1	GO:0006810: transport	GO:0051179: localization | GO:0051234: establishment of localization	GO:0051234: establishment of localization		blue	red				80.2295	5.13e-12	-3.2866	-3.21596	-2.5202	-2.21568	-5.06489	-5.99987
		PtpAffx.223796.1.S1_at	gw1.8778.5.1		ATMG01170	ATPase subunit 6 protein_coding (ATP6-2) (ATP6-2)	0.390376	1	GO:0015986: ATP synthesis coupled proton transport	GO:0008152: metabolic process | GO:0009987: cellular process | GO:0051179: localization | GO:0051234: establishment of localization	GO:0006807: nitrogen compound metabolic process | GO:0006810: transport | GO:0009058: biosynthetic process | GO:0044237: cellular metabolic process | GO:0044238: primary metabolic process | GO:0044281: small molecule metabolic process | GO:0051234: establ	GO:0006091: generation of precursor metabolites and energy | GO:0006139: nucleobase, nucleoside, nucleotide and nucleic acid metabolic process | GO:0006793: phosphorus metabolic process | GO:0044249: cellular biosynthetic process | GO:0046483: heterocycle	turquoise	dark blue				2.85524	0.0390945	0.0705694	0.0535252	0.00630189	0.0570316	0.078653	0.0998042
		PtpAffx.249.2.S1_at	gw1.III.1613.1	POPTR_0001s15850.1	AT4G12510	protease inhibitor/seed storage/lipid transfer protein (LTP) family protein; similar to protease inhibitor/seed storage/lipid transfer protein (LTP) family protein [Arabidopsis thaliana] (TAIR:AT4G12520.1); similar to retrotransposon protein	9.34966	1	GO:0006869: lipid transport	GO:0051179: localization | GO:0051234: establishment of localization	GO:0006810: transport | GO:0033036: macromolecule localization | GO:0051234: establishment of localization		red	red				297.054	5.14e-17	0.240502	-4.09111	-3.16323	-8.49055	-8.51023	-8.43303
		PtpAffx.249.259.S1_a_at			AT3G22142	Encodes a Protease inhibitor/seed storage/LTP family protein protein_coding	7.24329	1	GO:0006869: lipid transport	GO:0051179: localization | GO:0051234: establishment of localization	GO:0006810: transport | GO:0033036: macromolecule localization | GO:0051234: establishment of localization		turquoise	red				2.33754	0.0759023	0.0413099	0.0382089	0.0153655	0.0476763	0.0513126	0.0961771
		PtpAffx.5078.1.S1_at	fgenesh4_pg.C_LG_VI000176	POPTR_0006s02080.1	AT4G16380	metal ion binding; similar to heavy-metal-associated domain-containing protein [Arabidopsis thaliana] (TAIR:AT1G51090.1); similar to unknown protein [Glycine max] (GB:AAN03471.1); contains InterPro domain Heavy metal transport/detoxification protein; (InterPro:IPR006121) protein_coding	5.82309	1	GO:0030001: metal ion transport	GO:0051179: localization | GO:0051234: establishment of localization	GO:0006810: transport | GO:0051234: establishment of localization		brown	red				18.8754	7.16e-07	0.0256739	0.033557	0.0050464	2.47838	2.74017	2.84702
		PtpAffx.82427.1.A1_at	estExt_fgenesh4_pm.C_LG_V0399	POPTR_0005s20990.1	AT1G77110	Rate-limiting factor in saturable efflux of auxins. PINs are directly involved of in catalyzing cellular auxin efflux. protein_coding PIN-FORMED 6 (PIN6) PIN-FORMED 6 (PIN6)	4.807	1	GO:0009926: auxin polar transport	GO:0051179: localization | GO:0051234: establishment of localization | GO:0065007: biological regulation	GO:0006810: transport | GO:0051234: establishment of localization | GO:0065008: regulation of biological quality		blue	red				105.063	4.95e-13	-3.75314	-3.77638	-1.63791	-4.87254	-4.85233	-4.77665
	Development
	Reproductive Processes
		Ptp.5864.1.S1_at	gw1.70.69.1	POPTR_0005s05950.1	AT2G21660	Encodes a small glycine-rich RNA binding protein that is part of a negative-feedback loop through which AtGRP7 regulates the circadian oscillations of its own transcript. Gene expression is induced by cold. GRP7 appears to promote stomatal opening and reduce tolerance under salt and dehydration stress conditions	2.60687	12	GO:0009651: response to salt stress | GO:0046686: response to cadmium ion | GO:0007623: circadian rhythm | GO:0009409: response to cold | GO:0006406: mRNA export from nucleus | GO:0006970: response to osmotic stress | GO:0045087: innate immune response |	GO:0050896: response to stimulus | GO:0048511: rhythmic process | GO:0009987: cellular process | GO:0051179: localization | GO:0051234: establishment of localization | GO:0002376: immune system process | GO:0050789: regulation of biological process | GO:0	GO:0006950: response to stress | GO:0009628: response to abiotic stimulus | GO:0042221: response to chemical stimulus | GO:0006810: transport | GO:0033036: macromolecule localization | GO:0051234: establishment of localization | GO:0051236: establishment	GO:0003006: reproductive developmental process | GO:0006139: nucleobase, nucleoside, nucleotide and nucleic acid metabolic process | GO:0044260: cellular macromolecule metabolic process	turquoise	red				5.57818	0.00201739	0.111498	0.0932422	0.0274945	0.101622	0.124027	0.155577
		Ptp.6970.3.S1_at	gw1.IX.1795.1	POPTR_0009s11920.1	AT2G21660	Encodes a small glycine-rich RNA binding protein that is part of a negative-feedback loop through which AtGRP7 regulates the circadian oscillations of its own transcript. Gene expression is induced by cold. GRP7 appears to promote stomatal opening and reduce tolerance under salt and dehydration stress conditions	3.19599	12	GO:0009651: response to salt stress | GO:0046686: response to cadmium ion | GO:0007623: circadian rhythm | GO:0009409: response to cold | GO:0006406: mRNA export from nucleus | GO:0006970: response to osmotic stress | GO:0045087: innate immune response |	GO:0050896: response to stimulus | GO:0048511: rhythmic process | GO:0009987: cellular process | GO:0051179: localization | GO:0051234: establishment of localization | GO:0002376: immune system process | GO:0050789: regulation of biological process | GO:0	GO:0006950: response to stress | GO:0009628: response to abiotic stimulus | GO:0042221: response to chemical stimulus | GO:0006810: transport | GO:0033036: macromolecule localization | GO:0051234: establishment of localization | GO:0051236: establishment	GO:0003006: reproductive developmental process | GO:0006139: nucleobase, nucleoside, nucleotide and nucleic acid metabolic process | GO:0044260: cellular macromolecule metabolic process	turquoise	red				1.63935	0.19363	0.19975	0.313447	0.25706	0.323881	0.365557	0.411107
		PtpAffx.249.43.S1_s_at	estExt_Genewise1_v1.C_LG_IV0527	POPTR_0004s16260.1	AT2G21660	Encodes a small glycine-rich RNA binding protein that is part of a negative-feedback loop through which AtGRP7 regulates the circadian oscillations of its own transcript. Gene expression is induced by cold. GRP7 appears to promote stomatal opening and reduce tolerance under salt and dehydration stress conditions	2.36179	12	GO:0009651: response to salt stress | GO:0046686: response to cadmium ion | GO:0007623: circadian rhythm | GO:0009409: response to cold | GO:0006406: mRNA export from nucleus | GO:0006970: response to osmotic stress | GO:0045087: innate immune response |	GO:0050896: response to stimulus | GO:0048511: rhythmic process | GO:0009987: cellular process | GO:0051179: localization | GO:0051234: establishment of localization | GO:0002376: immune system process | GO:0050789: regulation of biological process | GO:0	GO:0006950: response to stress | GO:0009628: response to abiotic stimulus | GO:0042221: response to chemical stimulus | GO:0006810: transport | GO:0033036: macromolecule localization | GO:0051234: establishment of localization | GO:0051236: establishment	GO:0003006: reproductive developmental process | GO:0006139: nucleobase, nucleoside, nucleotide and nucleic acid metabolic process | GO:0044260: cellular macromolecule metabolic process	turquoise	red				207.067	1.27e-15	0.157233	0.117759	-0.144554	-3.85741	-3.8825	-3.4731
		PtpAffx.74457.1.S1_at	estExt_fgenesh4_pg.C_LG_X0484	POPTR_0010s06560.1	AT3G04120	encodes cytosolic GADPH (C subunit) involved in the glycolytic pathway but also interacts with H2O2 potentially placing it in a signalling cascade induced by ROS. protein_coding GLYCERALDEHYDE-3-PHOSPHATE DEHYDROGENASE C SUBUNIT (GAPC) GLYCERALDEHYDE-3-PHOSPHATE DEHYDROGENASE C SUBUNIT (GAPC); (GAPC-1)	2.40472	11	GO:0009651: response to salt stress | GO:0046686: response to cadmium ion | GO:0006094: gluconeogenesis | GO:0006096: glycolysis | GO:0009408: response to heat | GO:0006979: response to oxidative stress | GO:0006950: response to stress | GO:0009744: respo	GO:0050896: response to stimulus | GO:0008152: metabolic process | GO:0009987: cellular process | GO:0000003: reproduction | GO:0022414: reproductive process | GO:0032502: developmental process | GO:0032501: multicellular organismal process	GO:0006950: response to stress | GO:0009628: response to abiotic stimulus | GO:0042221: response to chemical stimulus | GO:0009058: biosynthetic process | GO:0044237: cellular metabolic process | GO:0044238: primary metabolic process | GO:0044281: small m	GO:0005975: carbohydrate metabolic process | GO:0006066: alcohol metabolic process | GO:0006082: organic acid metabolic process | GO:0016051: carbohydrate biosynthetic process | GO:0042180: cellular ketone metabolic process | GO:0044249: cellular biosynth	turquoise	red				14.7628	4.37e-06	0.00924762	0.0083841	0.00494733	1.2578	1.12476	3.65876
		PtpAffx.7997.1.S1_at	estExt_Genewise1_v1.C_LG_XIV1950	POPTR_0014s10260.1	AT2G46830	Encodes a transcriptional repressor that performs overlapping functions with LHY in a regulatory feedback loop that is closely associated with the circadian oscillator of Arabidopsis. Binds to the evening element in the promoter of TOC1 and represses TOC1 transcription. protein_coding CIRCADIAN CLOCK ASSOCIATED 1 (CCA1) CIRCADIAN CLOCK ASSOCIATED 1 (CCA1)	2.50924	11	GO:0007623: circadian rhythm | GO:0009651: response to salt stress | GO:0009737: response to abscisic acid stimulus | GO:0009733: response to auxin stimulus | GO:0009723: response to ethylene stimulus | GO:0009739: response to gibberellin stimulus | GO:00	GO:0048511: rhythmic process | GO:0050896: response to stimulus | GO:0000003: reproduction | GO:0022414: reproductive process | GO:0032501: multicellular organismal process | GO:0032502: developmental process	GO:0006950: response to stress | GO:0009628: response to abiotic stimulus | GO:0009719: response to endogenous stimulus | GO:0042221: response to chemical stimulus | GO:0003006: reproductive developmental process | GO:0007275: multicellular organismal dev	GO:0003006: reproductive developmental process	turquoise	red				13.7704	7.19e-06	-0.25377	-1.00747	0.0424584	1.46353	2.05754	1.96561
		PtpAffx.880.6.S1_at	eugene3.00150702	POPTR_0015s10330.2	AT3G04120	encodes cytosolic GADPH (C subunit) involved in the glycolytic pathway but also interacts with H2O2 potentially placing it in a signalling cascade induced by ROS. protein_coding GLYCERALDEHYDE-3-PHOSPHATE DEHYDROGENASE C SUBUNIT (GAPC) GLYCERALDEHYDE-3-PHOSPHATE DEHYDROGENASE C SUBUNIT (GAPC); (GAPC-1)	0.429211	11	GO:0009651: response to salt stress | GO:0046686: response to cadmium ion | GO:0006094: gluconeogenesis | GO:0006096: glycolysis | GO:0009408: response to heat | GO:0006979: response to oxidative stress | GO:0006950: response to stress | GO:0009744: respo	GO:0050896: response to stimulus | GO:0008152: metabolic process | GO:0009987: cellular process | GO:0000003: reproduction | GO:0022414: reproductive process | GO:0032502: developmental process | GO:0032501: multicellular organismal process	GO:0006950: response to stress | GO:0009628: response to abiotic stimulus | GO:0042221: response to chemical stimulus | GO:0009058: biosynthetic process | GO:0044237: cellular metabolic process | GO:0044238: primary metabolic process | GO:0044281: small m	GO:0005975: carbohydrate metabolic process | GO:0006066: alcohol metabolic process | GO:0006082: organic acid metabolic process | GO:0016051: carbohydrate biosynthetic process | GO:0042180: cellular ketone metabolic process | GO:0044249: cellular biosynth	turquoise	dark blue				10.4644	4.72e-05	1.61722	0.747052	0.162489	0.0905788	0.267808	0.698487
		Ptp.4797.1.S1_at	estExt_fgenesh4_pg.C_LG_V1131	POPTR_0005s21870.1	AT1G22770	GI (GIGANTEA). Together with CONSTANTS (CO) and FLOWERING LOCUS T (FT), GIGANTEA promotes flowering under long days in a circadian clock-controlled flowering pathway.	2.4146	10	GO:0009637: response to blue light | GO:0007623: circadian rhythm | GO:0009409: response to cold | GO:0009908: flower development | GO:0045449: regulation of transcription | GO:0042542: response to hydrogen peroxide | GO:0042752: regulation of circadian r	GO:0050896: response to stimulus | GO:0048511: rhythmic process | GO:0000003: reproduction | GO:0022414: reproductive process | GO:0032501: multicellular organismal process | GO:0032502: developmental process | GO:0008152: metabolic process | GO:0009987:	GO:0009628: response to abiotic stimulus | GO:0006950: response to stress | GO:0003006: reproductive developmental process | GO:0007275: multicellular organismal development | GO:0009791: post-embryonic development | GO:0022414: reproductive process | GO:	GO:0003006: reproductive developmental process | GO:0006139: nucleobase, nucleoside, nucleotide and nucleic acid metabolic process | GO:0009059: macromolecule biosynthetic process | GO:0009889: regulation of biosynthetic process | GO:0010467: gene express	turquoise	red				72.4563	1.23e-11	0.254315	0.0307871	0.0555963	0.272798	2.83925	1.69639
		PtpAffx.158130.1.A1_at	eugene3.00080284	POPTR_0008s03370.1	AT4G02570	Encodes a cullin that is a component of SCF ubiquitin ligase complexes involved in mediating responses to auxin and jasmonic acid. Homozygous auxin-resistant mutants arrest growth soon after germination	3.06879	7	GO:0007049: cell cycle | GO:0009867: jasmonic acid mediated signaling pathway | GO:0009733: response to auxin stimulus | GO:0009753: response to jasmonic acid stimulus | GO:0009793: embryonic development ending in seed dormancy | GO:0042752: regulation of	GO:0009987: cellular process | GO:0023046: signaling process | GO:0023052: signaling | GO:0050789: regulation of biological process | GO:0050896: response to stimulus | GO:0065007: biological regulation | GO:0000003: reproduction | GO:0022414: reproductiv	GO:0009719: response to endogenous stimulus | GO:0023046: signaling process | GO:0023060: signal transmission | GO:0042221: response to chemical stimulus | GO:0050789: regulation of biological process | GO:0050794: regulation of cellular process | GO:0051	GO:0003006: reproductive developmental process	turquoise	red				0.352301	0.899298	0.0548238	-0.0334256	0.0971898	0.189076	0.161777	0.187505
		PtpAffx.215993.1.S1_at	eugene3.01330012	POPTR_0005s02800.1	AT4G02570	Encodes a cullin that is a component of SCF ubiquitin ligase complexes involved in mediating responses to auxin and jasmonic acid. Homozygous auxin-resistant mutants arrest growth soon after germination	0.374675	7	GO:0007049: cell cycle | GO:0009867: jasmonic acid mediated signaling pathway | GO:0009733: response to auxin stimulus | GO:0009753: response to jasmonic acid stimulus | GO:0009793: embryonic development ending in seed dormancy | GO:0042752: regulation of	GO:0009987: cellular process | GO:0023046: signaling process | GO:0023052: signaling | GO:0050789: regulation of biological process | GO:0050896: response to stimulus | GO:0065007: biological regulation | GO:0000003: reproduction | GO:0022414: reproductiv	GO:0009719: response to endogenous stimulus | GO:0023046: signaling process | GO:0023060: signal transmission | GO:0042221: response to chemical stimulus | GO:0050789: regulation of biological process | GO:0050794: regulation of cellular process | GO:0051	GO:0003006: reproductive developmental process	turquoise	dark blue				3.55859	0.0167356	-0.0295216	-0.0312063	-0.0439617	0.424501	-0.121163	-0.109782
		PtpAffx.209113.1.S1_at	fgenesh4_pg.C_LG_X001405	POPTR_0010s16410.1	AT1G69180	Putative transcription factor with zinc finger and helix-loop-helix domains	0.137251	6	GO:0045449: regulation of transcription | GO:0009944: polarity specification of adaxial/abaxial axis | GO:0048440: carpel development | GO:0048479: style development | GO:0010254: nectary development | GO:0010582: floral meristem determinacy	GO:0008152: metabolic process | GO:0009987: cellular process | GO:0050789: regulation of biological process | GO:0065007: biological regulation | GO:0032501: multicellular organismal process | GO:0032502: developmental process | GO:0000003: reproduction |	GO:0006807: nitrogen compound metabolic process | GO:0009058: biosynthetic process | GO:0019222: regulation of metabolic process | GO:0043170: macromolecule metabolic process | GO:0044237: cellular metabolic process | GO:0044238: primary metabolic process	GO:0006139: nucleobase, nucleoside, nucleotide and nucleic acid metabolic process | GO:0009059: macromolecule biosynthetic process | GO:0009889: regulation of biosynthetic process | GO:0010467: gene expression | GO:0031323: regulation of cellular metaboli	turquoise	dark blue				2.02682	0.114633	0.0448518	0.0360453	0.00798641	0.0307582	0.0405351	0.0554435
		PtpAffx.44821.1.A1_s_at	grail3.0022002901	POPTR_0010s18460.1	AT1G65620	#N/A	3.47235	6	GO:0009799: specification of symmetry | GO:0009954: proximal/distal pattern formation | GO:0009943: adaxial/abaxial axis specification | GO:0009944: polarity specification of adaxial/abaxial axis | GO:0048441: petal development | GO:0010305: leaf vascular	GO:0032501: multicellular organismal process | GO:0032502: developmental process | GO:0000003: reproduction | GO:0022414: reproductive process	GO:0007275: multicellular organismal development | GO:0007389: pattern specification process | GO:0003006: reproductive developmental process | GO:0009791: post-embryonic development | GO:0022414: reproductive process | GO:0048856: anatomical structure de	GO:0003006: reproductive developmental process	blue	red				79.7834	5.38e-12	-3.92775	-2.9327	-1.29565	-5.65883	-5.06336	-5.44899
		PtpAffx.127056.1.A1_at	eugene3.00081267	POPTR_0008s13460.1	AT1G68050	Encodes FKF1	3.00353	5	GO:0009637: response to blue light | GO:0007623: circadian rhythm | GO:0006511: ubiquitin-dependent protein catabolic process | GO:0009911: positive regulation of flower development | GO:0045449: regulation of transcription	GO:0050896: response to stimulus | GO:0048511: rhythmic process | GO:0008152: metabolic process | GO:0009987: cellular process | GO:0000003: reproduction | GO:0022414: reproductive process | GO:0032501: multicellular organismal process | GO:0032502: devel	GO:0009628: response to abiotic stimulus | GO:0009056: catabolic process | GO:0043170: macromolecule metabolic process | GO:0044237: cellular metabolic process | GO:0044238: primary metabolic process | GO:0003006: reproductive developmental process | GO:0	GO:0009057: macromolecule catabolic process | GO:0019538: protein metabolic process | GO:0044248: cellular catabolic process | GO:0044260: cellular macromolecule metabolic process | GO:0003006: reproductive developmental process | GO:0006139: nucleobase,	yellow	red				11.2384	2.93e-05	3.91679	4.14751	1.67508	2.33027	5.1182	4.25504
		PtpAffx.202111.1.S1_at	fgenesh4_pg.C_LG_II001255	POPTR_0002s13890.1	AT2G44810	Mutant has defects in anther dehiscence	14.2641	5	GO:0009695: jasmonic acid biosynthetic process | GO:0006629: lipid metabolic process | GO:0009611: response to wounding | GO:0009901: anther dehiscence | GO:0010152: pollen maturation	GO:0008152: metabolic process | GO:0009987: cellular process | GO:0050896: response to stimulus | GO:0000003: reproduction | GO:0022414: reproductive process | GO:0032501: multicellular organismal process | GO:0032502: developmental process	GO:0009058: biosynthetic process | GO:0044237: cellular metabolic process | GO:0044238: primary metabolic process | GO:0044281: small molecule metabolic process | GO:0006950: response to stress | GO:0009605: response to external stimulus | GO:0003006: rep	GO:0006082: organic acid metabolic process | GO:0006629: lipid metabolic process | GO:0008610: lipid biosynthetic process | GO:0042180: cellular ketone metabolic process | GO:0044249: cellular biosynthetic process | GO:0044255: cellular lipid metabolic pr	turquoise	red				1.82872	0.149724	0.0352516	0.0296404	0.00524618	0.0227972	0.03241	0.0447666
		PtpAffx.205537.1.S1_at	fgenesh4_pm.C_LG_V000365	POPTR_0005s20120.1	AT1G21750	#N/A	0.164438	5	GO:0009651: response to salt stress | GO:0009790: embryonic development | GO:0010043: response to zinc ion | GO:0043067: regulation of programmed cell death | GO:0048316: seed development	GO:0050896: response to stimulus | GO:0032501: multicellular organismal process | GO:0032502: developmental process | GO:0009987: cellular process | GO:0016265: death | GO:0050789: regulation of biological process | GO:0065007: biological regulation | GO:	GO:0006950: response to stress | GO:0009628: response to abiotic stimulus | GO:0007275: multicellular organismal development | GO:0042221: response to chemical stimulus | GO:0008219: cell death | GO:0050789: regulation of biological process | GO:0050794:	GO:0003006: reproductive developmental process	turquoise	dark blue				1.24491	0.33023	0.499114	0.059117	-0.00108402	0.0463578	0.045534	0.0675741
		PtpAffx.218908.1.S1_at	fgenesh4_pg.C_scaffold_22022000001		AT1G11870	Seryl-tRNA synthetase targeted to chloroplasts and mitochondria. Its inactivation causes developmental arrest of chloroplasts and mitochondria in Nicotiana benthamiana. protein_coding SERYL-TRNA SYNTHETASE (SRS) (ATSRS);SERYL-TRNA SYNTHETASE (SRS)	6.60662	5	GO:0009658: chloroplast organization | GO:0007005: mitochondrion organization | GO:0006434: seryl-tRNA aminoacylation | GO:0043039: tRNA aminoacylation | GO:0048481: ovule development	GO:0009987: cellular process | GO:0016043: cellular component organization | GO:0008152: metabolic process | GO:0000003: reproduction | GO:0022414: reproductive process | GO:0032501: multicellular organismal process | GO:0032502: developmental process	GO:0006996: organelle organization | GO:0006807: nitrogen compound metabolic process | GO:0009058: biosynthetic process | GO:0043170: macromolecule metabolic process | GO:0044237: cellular metabolic process | GO:0044238: primary metabolic process | GO:004	GO:0006082: organic acid metabolic process | GO:0006139: nucleobase, nucleoside, nucleotide and nucleic acid metabolic process | GO:0006519: cellular amino acid and derivative metabolic process | GO:0009059: macromolecule biosynthetic process | GO:0009308	turquoise	red				2.3446	0.0752026	0.564868	0.662718	0.00516743	0.0195081	0.0352695	0.0475456
		PtpAffx.219808.1.S1_at	gw1.28.964.1	POPTR_0006s11890.1	AT5G03790	Encodes a homeodomain leucine zipper class I (HD-Zip I) meristem identity regulator that acts together with LFY to induce CAL expression. It binds to the CAL promoter proximal CAATNATTG element. LMI1 acts primarily downstream of LFY in meristem identity regulation. The interaction between LFY	0.448884	5	GO:0006355: regulation of transcription, DNA-dependent | GO:0045941: positive regulation of transcription | GO:0009965: leaf morphogenesis | GO:0048510: regulation of timing of transition from vegetative to reproductive phase | GO:0010434: bract formation	GO:0008152: metabolic process | GO:0009987: cellular process | GO:0050789: regulation of biological process | GO:0065007: biological regulation | GO:0048518: positive regulation of biological process | GO:0032501: multicellular organismal process | GO:003	GO:0006807: nitrogen compound metabolic process | GO:0009058: biosynthetic process | GO:0019222: regulation of metabolic process | GO:0043170: macromolecule metabolic process | GO:0044237: cellular metabolic process | GO:0044238: primary metabolic process	GO:0006139: nucleobase, nucleoside, nucleotide and nucleic acid metabolic process | GO:0009059: macromolecule biosynthetic process | GO:0009889: regulation of biosynthetic process | GO:0010467: gene expression | GO:0031323: regulation of cellular metaboli	green	dark blue				88.0181	2.3e-12	-6.59144	-6.65553	-5.57996	-10.5685	-10.5384	-10.556
		PtpAffx.27440.1.S1_at	estExt_Genewise1_v1.C_LG_XVI1721	POPTR_0016s05510.1	AT2G41850	PGAZAT (POLYGALACTURONASE ABSCISSION ZONE A. THALIANA); polygalacturonase; similar to ADPG1 (endo-polygalacturonase 1)	3.29737	5	GO:0005975: carbohydrate metabolic process | GO:0009830: cell wall modification during abscission | GO:0009901: anther dehiscence | GO:0010047: fruit dehiscence | GO:0010227: floral organ abscission	GO:0008152: metabolic process | GO:0009987: cellular process | GO:0016043: cellular component organization | GO:0032501: multicellular organismal process | GO:0032502: developmental process | GO:0071554: cell wall organization or biogenesis | GO:0000003:	GO:0044238: primary metabolic process | GO:0007275: multicellular organismal development | GO:0009838: abscission | GO:0022411: cellular component disassembly | GO:0045229: external encapsulating structure organization | GO:0070882: cellular cell wall org	GO:0003006: reproductive developmental process | GO:0048609: reproductive process in a multicellular organism	turquoise	red				1.79375	0.15699	0.071355	0.0789034	0.00980077	0.228808	0.0916433	0.175725
[truncated: 1,752 more rows]
