# Supplementary material for: Overexpression of Constans Homologs CO1 and CO2 Fails to Alter Normal Reproductive Onset and Fall Bud Set in Woody Perennial Poplar
Source: PLoS One. 2012 Sep 19;7(9):e45448. doi: 10.1371/journal.pone.0045448 (PMC3446887; doi:10.1371/journal.pone.0045448)
Supplement: Table S3 — Normalized expression for all probe sets in the microarray analysis that compared Pro35S:CO1 to controls. (XLS) [file pone.0045448.s007.xls]

## Sheet: probe results group transgenic 
Table S3.
Probe	Mean (35S-CO1,Raw data)	Mean(pBI101,Raw data)	Fold change	t(Equal variance t-test)	p-value(Equal variance t-test)	Bonferroni(Equal variance t-test)	FDR(Equal variance t-test)	Mean(35S-CO1,Raw data)	Mean(pBI101,Raw data)	Fold change	t(Equal variance t-test)	p-value(Equal variance t-test)	Bonferroni(Equal variance t-test)	FDR(Equal variance t-test)	FDR(Equal variance t-test)	poplar-probesets	arabCcpmt	GeneChip.Array	Species.Scientific.Name	Annotation.Date	Sequence.Type	Sequence.Source	Transcript.ID.Array.Design.	Target.Description	Representative.Public.ID	UniGene.ID	Alignments	Gene.Title	Gene.Symbol	Entrez.Gene	SwissProt	EC	RefSeq.Protein.ID	RefSeq.Transcript.ID	AGI	Gene.Ontology.Biological.Process	Gene.Ontology.Cellular.Component	Gene.Ontology.Molecular.Function	Protein.Families	Protein.Domains	InterPro	Trans.Membrane	Annotation.Description	Annotation.Transcript.Cluster	Transcript.Assignments	Annotation.Notes	poplar-Probe.Set.ID	poplar-GeneChip.Array	poplar-Transcript.ID.Array.Design.
Ptp.3679.1.S1_s_at	8.05577	8.39596	1.04223	-19.6043	1.14166e-06	0.0701129	0.0701129	706.255	838.706	1.18754	-2.23892	0.0664453	1	0.969495	0.0701129	Ptp.3679.1.S1_s_at	Not Mapped	NA	NA	NA	NA	NA	NA	NA	NA	NA	NA	NA	NA	NA	NA	NA	NA	NA	NA	NA	NA	NA	NA	NA	NA	NA	NA	NA	NA	NA	Ptp.3679.1.S1_s_at	Poplar Genome Array	Ptp.3679.1
PtpAffx.211938.1.S1_s_at	4.39859	4.91818	1.11813	-13.06	1.24228e-05	0.762919	0.38146	107.705	141.593	1.31464	-1.15113	0.293479	1	0.958182	0.38146	PtpAffx.211938.1.S1_s_at	Not Mapped	NA	NA	NA	NA	NA	NA	NA	NA	NA	NA	NA	NA	NA	NA	NA	NA	NA	NA	NA	NA	NA	NA	NA	NA	NA	NA	NA	NA	NA	PtpAffx.211938.1.S1_s_at	Poplar Genome Array	PtpAffx.211938.1
PtpAffx.121292.1.A1_at	4.85958	5.52622	1.13718	-10.9474	3.44906e-05	1	0.706058	100.695	123.211	1.22361	-2.32379	0.0591411	1	0.975827	0.706058	PtpAffx.121292.1.A1_at	Not Mapped	NA	NA	NA	NA	NA	NA	NA	NA	NA	NA	NA	NA	NA	NA	NA	NA	NA	NA	NA	NA	NA	NA	NA	NA	NA	NA	NA	NA	NA	PtpAffx.121292.1.A1_at	Poplar Genome Array	PtpAffx.121292.1
PtpAffx.18129.1.S1_at	4.92037	5.16538	1.0498	-10.6424	4.05668e-05	1	0.622832	101.956	147.641	1.44809	-2.97807	0.0246981	1	0.952754	0.622832	PtpAffx.18129.1.S1_at	Not Mapped	NA	NA	NA	NA	NA	NA	NA	NA	NA	NA	NA	NA	NA	NA	NA	NA	NA	NA	NA	NA	NA	NA	NA	NA	NA	NA	NA	NA	NA	PtpAffx.18129.1.S1_at	Poplar Genome Array	PtpAffx.18129.1
PtpAffx.69673.1.A1_s_at	4.98831	7.1793	1.43922	-9.82424	6.40769e-05	1	0.787031	201.452	638.124	3.16763	-7.71385	0.000248899	1	0.6369	0.787031	PtpAffx.69673.1.A1_s_at	Not Mapped	NA	NA	NA	NA	NA	NA	NA	NA	NA	NA	NA	NA	NA	NA	NA	NA	NA	NA	NA	NA	NA	NA	NA	NA	NA	NA	NA	NA	NA	PtpAffx.69673.1.A1_s_at	Poplar Genome Array	PtpAffx.69673.1
PtpAffx.206121.1.S1_s_at	4.73903	4.17951	0.881934	9.25161	9.00941e-05	1	0.922158	135.589	59.6492	0.439928	3.93918	0.00763179	1	0.863152	0.922158	PtpAffx.206121.1.S1_s_at	Not Mapped	NA	NA	NA	NA	NA	NA	NA	NA	NA	NA	NA	NA	NA	NA	NA	NA	NA	NA	NA	NA	NA	NA	NA	NA	NA	NA	NA	NA	NA	PtpAffx.206121.1.S1_s_at	Poplar Genome Array	PtpAffx.206121.1
PtpAffx.207387.1.S1_s_at	5.78282	5.33034	0.921754	9.09995	9.8913e-05	1	0.867792	112.21	85.9915	0.766345	0.809842	0.448948	1	0.956771	0.867792	PtpAffx.207387.1.S1_s_at	Not Mapped	NA	NA	NA	NA	NA	NA	NA	NA	NA	NA	NA	NA	NA	NA	NA	NA	NA	NA	NA	NA	NA	NA	NA	NA	NA	NA	NA	NA	NA	PtpAffx.207387.1.S1_s_at	Poplar Genome Array	PtpAffx.207387.1
PtpAffx.210355.1.S1_x_at	3.87231	3.28577	0.84853	8.60679	0.000135325	1	1	193.095	149.26	0.772987	1.19283	0.277963	1	0.956224	1	PtpAffx.210355.1.S1_x_at	Not Mapped	NA	NA	NA	NA	NA	NA	NA	NA	NA	NA	NA	NA	NA	NA	NA	NA	NA	NA	NA	NA	NA	NA	NA	NA	NA	NA	NA	NA	NA	PtpAffx.210355.1.S1_x_at	Poplar Genome Array	PtpAffx.210355.1
PtpAffx.213859.1.S1_at	2.94651	2.59948	0.882224	8.525	0.000142762	1	0.97416	27.0347	10.2395	0.378752	1.60201	0.160274	1	0.968123	0.97416	PtpAffx.213859.1.S1_at	Not Mapped	NA	NA	NA	NA	NA	NA	NA	NA	NA	NA	NA	NA	NA	NA	NA	NA	NA	NA	NA	NA	NA	NA	NA	NA	NA	NA	NA	NA	NA	PtpAffx.213859.1.S1_at	Poplar Genome Array	PtpAffx.213859.1
PtpAffx.209190.1.S1_at	3.87961	3.39096	0.874045	8.34883	0.000160441	1	0.985314	61.0462	6.98983	0.114501	4.46466	0.00426171	1	0.869516	0.985314	PtpAffx.209190.1.S1_at	Not Mapped	NA	NA	NA	NA	NA	NA	NA	NA	NA	NA	NA	NA	NA	NA	NA	NA	NA	NA	NA	NA	NA	NA	NA	NA	NA	NA	NA	NA	NA	PtpAffx.209190.1.S1_at	Poplar Genome Array	PtpAffx.209190.1
PtpAffx.201954.1.S1_s_at	5.48382	6.13851	1.11938	-8.09506	0.000190545	1	1	326.471	494.838	1.51572	-5.92491	0.00103032	1	0.719034	1	PtpAffx.201954.1.S1_s_at	Not Mapped	NA	NA	NA	NA	NA	NA	NA	NA	NA	NA	NA	NA	NA	NA	NA	NA	NA	NA	NA	NA	NA	NA	NA	NA	NA	NA	NA	NA	NA	PtpAffx.201954.1.S1_s_at	Poplar Genome Array	PtpAffx.201954.1
PtpAffx.219668.1.S1_at	4.79446	5.17667	1.07972	-8.07864	0.000192707	1	0.986228	29.2646	63.121	2.15691	-2.59732	0.0408088	1	0.962809	0.986228	PtpAffx.219668.1.S1_at	Not Mapped	NA	NA	NA	NA	NA	NA	NA	NA	NA	NA	NA	NA	NA	NA	NA	NA	NA	NA	NA	NA	NA	NA	NA	NA	NA	NA	NA	NA	NA	PtpAffx.219668.1.S1_at	Poplar Genome Array	PtpAffx.219668.1
PtpAffx.207738.1.S1_s_at	6.78596	6.45059	0.950578	8.03876	0.000198078	1	0.935737	350.781	350.369	0.998826	-0.315608	0.762989	1	0.97938	0.935737	PtpAffx.207738.1.S1_s_at	Not Mapped	NA	NA	NA	NA	NA	NA	NA	NA	NA	NA	NA	NA	NA	NA	NA	NA	NA	NA	NA	NA	NA	NA	NA	NA	NA	NA	NA	NA	NA	PtpAffx.207738.1.S1_s_at	Poplar Genome Array	PtpAffx.207738.1
PtpAffx.12146.2.A1_at	8.85929	9.84021	1.11072	-7.84156	0.000227312	1	0.997138	1404.36	2849.38	2.02896	-5.55469	0.00143983	1	0.718895	0.997138	PtpAffx.12146.2.A1_at	Not Mapped	NA	NA	NA	NA	NA	NA	NA	NA	NA	NA	NA	NA	NA	NA	NA	NA	NA	NA	NA	NA	NA	NA	NA	NA	NA	NA	NA	NA	NA	PtpAffx.12146.2.A1_at	Poplar Genome Array	PtpAffx.12146.2
Ptp.5752.1.S1_at	7.36725	7.8192	1.06134	-7.7873	0.000236209	1	0.967089	1716.55	2333.69	1.35952	-3.48581	0.0130498	1	0.901494	0.967089	Ptp.5752.1.S1_at	Not Mapped	NA	NA	NA	NA	NA	NA	NA	NA	NA	NA	NA	NA	NA	NA	NA	NA	NA	NA	NA	NA	NA	NA	NA	NA	NA	NA	NA	NA	NA	Ptp.5752.1.S1_at	Poplar Genome Array	Ptp.5752.1
Ptp.4724.2.A1_at	5.59557	6.30128	1.12612	-7.78254	0.000237009	1	0.909715	254.009	416.648	1.64029	-3.485	0.0130626	1	0.901366	0.909715	Ptp.4724.2.A1_at	Not Mapped	NA	NA	NA	NA	NA	NA	NA	NA	NA	NA	NA	NA	NA	NA	NA	NA	NA	NA	NA	NA	NA	NA	NA	NA	NA	NA	NA	NA	NA	Ptp.4724.2.A1_at	Poplar Genome Array	Ptp.4724.2
PtpAffx.220693.1.S1_at	3.56078	3.79114	1.06469	-7.55561	0.000279005	1	1	3.72488	3.04847	0.818408	1.29379	0.243307	1	0.958079	1	PtpAffx.220693.1.S1_at	Not Mapped	NA	NA	NA	NA	NA	NA	NA	NA	NA	NA	NA	NA	NA	NA	NA	NA	NA	NA	NA	NA	NA	NA	NA	NA	NA	NA	NA	NA	NA	PtpAffx.220693.1.S1_at	Poplar Genome Array	PtpAffx.220693.1
PtpAffx.55020.1.A1_s_at	4.51464	4.06434	0.900259	7.50719	0.000289039	1	0.986154	150.639	115.278	0.765262	1.49848	0.184662	1	0.964505	0.986154	PtpAffx.55020.1.A1_s_at	Not Mapped	NA	NA	NA	NA	NA	NA	NA	NA	NA	NA	NA	NA	NA	NA	NA	NA	NA	NA	NA	NA	NA	NA	NA	NA	NA	NA	NA	NA	NA	PtpAffx.55020.1.A1_s_at	Poplar Genome Array	PtpAffx.55020.1
PtpAffx.223701.1.S1_at	3.03611	3.56466	1.17409	-7.42829	0.000306297	1	0.990032	23.2918	50.4445	2.16576	-2.72915	0.0342246	1	0.951488	0.990032	PtpAffx.223701.1.S1_at	Not Mapped	NA	NA	NA	NA	NA	NA	NA	NA	NA	NA	NA	NA	NA	NA	NA	NA	NA	NA	NA	NA	NA	NA	NA	NA	NA	NA	NA	NA	NA	PtpAffx.223701.1.S1_at	Poplar Genome Array	PtpAffx.223701.1
PtpAffx.58357.1.S1_at	3.98102	3.67031	0.921952	7.35007	0.000324586	1	0.996691	23.411	5.32061	0.227269	3.1461	0.0199129	1	0.950205	0.996691	PtpAffx.58357.1.S1_at	Not Mapped	NA	NA	NA	NA	NA	NA	NA	NA	NA	NA	NA	NA	NA	NA	NA	NA	NA	NA	NA	NA	NA	NA	NA	NA	NA	NA	NA	NA	NA	PtpAffx.58357.1.S1_at	Poplar Genome Array	PtpAffx.58357.1
Ptp.4830.1.S1_at	10.3152	9.6044	0.931088	7.24401	0.000351432	1	1	8551.67	4601.06	0.538031	6.74491	0.000517601	1	0.635748	1	Ptp.4830.1.S1_at	249742_at	Arabidopsis ATH1-121501 Genome Array	Arabidopsis thaliana	2006-11-15	Exemplar sequence	Affymetrix Proprietary Database	At5g24490	putative protein contains similarity to ribosomal protein 30S subunit; supported by cDNA: gi_13877770_gb_AF370148.1_AF370148	At5g24490	At.49057	CHR5v01212004:8365692-8367181 (+) // 100.0 //	30S ribosomal protein, putative	---	832520	Q94K97	---	NP_568447.1	NM_122357	AT5G24490	6412 // protein biosynthesis // inferred from sequence or structural similarity /// 6412 // protein biosynthesis // inferred from sequence similarity	5840 // ribosome // inferred from sequence or structural similarity /// 9507 // chloroplast // inferred from electronic annotation /// 5840 // ribosome // inferred from sequence similarity	3735 // structural constituent of ribosome // inferred from sequence or structural similarity /// 3735 // structural constituent of ribosome // inferred from sequence similarity	---	---	IPR003489 // Sigma 54 modulation protein/ribosomal protein S30EA // 2.6E-33	---	This probe set was annotated using the Matching Probes based pipeline to a Entrez Gene identifier using 1 transcripts. // false // Matching Probes // A	NM_122357(11)	At5g24490 // 68418.t02619 30S ribosomal protein, putative similar to SP|P19954 Plastid-specific 30S ribosomal protein 1, chloroplast precursor (CS-S5) (CS5) (S22) (Ribosomal protein 1) (PSRP-1) {Spinacia oleracea}; contains Pfam profile PF02482: Sigma 54 modulation protein / S30EA ribosomal protein // tigr // 11 // --- /// NM_122357 // Arabidopsis thaliana structural constituent of ribosome (AT5G…	BX829767 // gb // 5 // Cross Hyb Matching Probes /// At5g24500 // tigr // 3 // Negative Strand Matching Probes /// NM_122358 // refseq // 3 // Negative Strand Matching Probes	Ptp.4830.1.S1_at	Poplar Genome Array	Ptp.4830.1
Ptp.7690.1.S1_at	4.98223	5.57505	1.11899	-7.18651	0.000367048	1	1	137.237	243.13	1.77161	-4.07265	0.00655621	1	0.860335	1	Ptp.7690.1.S1_at	248285_at	Arabidopsis ATH1-121501 Genome Array	Arabidopsis thaliana	2006-11-15	Exemplar sequence	Affymetrix Proprietary Database	At5g52960	putative protein similar to unknown protein (pir |S77140); supported by full-length cDNA: Ceres: 14354.	At5g52960	At.28246	CHR5v01212004:21494475-21495493 (+) // 99.61 //	expressed protein	---	835373	Q9LVV6	---	NP_200108.1	NM_124674	AT5G52960	---	9507 // chloroplast // inferred from electronic annotation	---	---	---	---	---	This probe set was annotated using the Matching Probes based pipeline to a Entrez Gene identifier using 1 transcripts. // false // Matching Probes // A	NM_124674(11)	At5g52960 // 68418.t06104 expressed protein similar to unknown protein (pir |S77140) // tigr // 10 // --- /// NM_124674 // Arabidopsis thaliana unknown protein (AT5G52960) mRNA, complete cds. // refseq // 11 // ---	---	Ptp.7690.1.S1_at	Poplar Genome Array	Ptp.7690.1
PtpAffx.214478.1.S1_at	7.54948	7.91227	1.04806	-7.15793	0.000375108	1	1	535.386	741.851	1.38564	-1.55238	0.17156	1	0.967315	1	PtpAffx.214478.1.S1_at	Not Mapped	NA	NA	NA	NA	NA	NA	NA	NA	NA	NA	NA	NA	NA	NA	NA	NA	NA	NA	NA	NA	NA	NA	NA	NA	NA	NA	NA	NA	NA	PtpAffx.214478.1.S1_at	Poplar Genome Array	PtpAffx.214478.1
Ptp.5102.1.A1_x_at	11.853	12.0639	1.01779	-7.11714	0.000386965	1	0.990196	12722.4	15793.5	1.2414	-8.20719	0.000176504	1	0.722642	0.990196	Ptp.5102.1.A1_x_at	254530_at	Arabidopsis ATH1-121501 Genome Array	Arabidopsis thaliana	2006-11-15	Exemplar sequence	Affymetrix Proprietary Database	At4g19640	small GTP-binding protein - like GTP-binding protein RHA1, Arabidopsis thaliana, PIR2:S23727; supported by cDNA: gi_15450604_gb_AY052670.1_	At4g19640	At.2030	CHR4v01212004:10687450-10689459 (-) // 100.0 //	Ras-related GTP-binding protein, putative	---	827706	Q9SN68	---	NP_193699.1	NM_118084	AT4G19640	7264 // small GTPase mediated signal transduction // inferred from electronic annotation /// 15031 // protein transport // inferred from electronic annotation	16020 // membrane // inferred from electronic annotation	166 // nucleotide binding // inferred from electronic annotation /// 5525 // GTP binding // inferred from electronic annotation	---	---	IPR001806 // Ras GTPase superfamily // 7.1E-94	---	This probe set was annotated using the Matching Probes based pipeline to a Entrez Gene identifier using 1 transcripts. // false // Matching Probes // A	NM_118084(11)	At4g19640 // 68417.t02713 Ras-related GTP-binding protein, putative similar to GTP-binding protein RAB5A GI:1370178 from [Lotus japonicus] // tigr // 10 // --- /// NM_118084 // Arabidopsis thaliana ARA7; GTP binding (ARA7) mRNA, complete cds. // refseq // 11 // ---	---	Ptp.5102.1.A1_x_at	Poplar Genome Array	Ptp.5102.1
Ptp.6857.2.S1_s_at	3.63822	3.41574	0.938847	7.10007	0.000392054	1	0.963089	26.8221	6.90066	0.257276	1.4821	0.188828	1	0.963643	0.963089	Ptp.6857.2.S1_s_at	Not Mapped	NA	NA	NA	NA	NA	NA	NA	NA	NA	NA	NA	NA	NA	NA	NA	NA	NA	NA	NA	NA	NA	NA	NA	NA	NA	NA	NA	NA	NA	Ptp.6857.2.S1_s_at	Poplar Genome Array	Ptp.6857.2
Ptp.4916.3.A1_at	3.77902	3.32996	0.881171	7.07927	0.00039836	1	0.940941	41.5686	7.7411	0.186225	2.69677	0.0357291	1	0.954013	0.940941	Ptp.4916.3.A1_at	Not Mapped	NA	NA	NA	NA	NA	NA	NA	NA	NA	NA	NA	NA	NA	NA	NA	NA	NA	NA	NA	NA	NA	NA	NA	NA	NA	NA	NA	NA	NA	Ptp.4916.3.A1_at	Poplar Genome Array	Ptp.4916.3
PtpAffx.208614.1.S1_at	3.57505	3.38596	0.947109	7.01826	0.000417538	1	0.949714	66.3033	58.9238	0.888701	0.884452	0.410491	1	0.954037	0.949714	PtpAffx.208614.1.S1_at	Not Mapped	NA	NA	NA	NA	NA	NA	NA	NA	NA	NA	NA	NA	NA	NA	NA	NA	NA	NA	NA	NA	NA	NA	NA	NA	NA	NA	NA	NA	NA	PtpAffx.208614.1.S1_at	Poplar Genome Array	PtpAffx.208614.1
Ptp.5786.1.S1_s_at	4.48165	4.24777	0.947812	6.94015	0.000443663	1	0.973096	104.254	88.5991	0.84984	1.04563	0.336015	1	0.957307	0.973096	Ptp.5786.1.S1_s_at	Not Mapped	NA	NA	NA	NA	NA	NA	NA	NA	NA	NA	NA	NA	NA	NA	NA	NA	NA	NA	NA	NA	NA	NA	NA	NA	NA	NA	NA	NA	NA	Ptp.5786.1.S1_s_at	Poplar Genome Array	Ptp.5786.1
PtpAffx.7483.1.A1_at	3.61974	4.02906	1.11308	-6.9288	0.000447613	1	0.947906	12.6894	24.4766	1.9289	-0.724675	0.495928	1	0.960557	0.947906	PtpAffx.7483.1.A1_at	Not Mapped	NA	NA	NA	NA	NA	NA	NA	NA	NA	NA	NA	NA	NA	NA	NA	NA	NA	NA	NA	NA	NA	NA	NA	NA	NA	NA	NA	NA	NA	PtpAffx.7483.1.A1_at	Poplar Genome Array	PtpAffx.7483.1
PtpAffx.222399.1.S1_at	3.12493	3.49829	1.11948	-6.92113	0.000450306	1	0.921822	20.5782	40.2051	1.95377	-1.81719	0.119083	1	0.970831	0.921822	PtpAffx.222399.1.S1_at	Not Mapped	NA	NA	NA	NA	NA	NA	NA	NA	NA	NA	NA	NA	NA	NA	NA	NA	NA	NA	NA	NA	NA	NA	NA	NA	NA	NA	NA	NA	NA	PtpAffx.222399.1.S1_at	Poplar Genome Array	PtpAffx.222399.1
PtpAffx.225683.1.S1_at	4.86658	4.59503	0.944202	6.85519	0.000474237	1	0.939493	54.5899	37.0788	0.679224	0.834954	0.435722	1	0.955712	0.939493	PtpAffx.225683.1.S1_at	Not Mapped	NA	NA	NA	NA	NA	NA	NA	NA	NA	NA	NA	NA	NA	NA	NA	NA	NA	NA	NA	NA	NA	NA	NA	NA	NA	NA	NA	NA	NA	PtpAffx.225683.1.S1_at	Poplar Genome Array	PtpAffx.225683.1
PtpAffx.217487.1.S1_at	4.08418	4.4078	1.07924	-6.85363	0.000474819	1	0.911252	11.788	9.6048	0.814792	0.707915	0.505554	1	0.959948	0.911252	PtpAffx.217487.1.S1_at	Not Mapped	NA	NA	NA	NA	NA	NA	NA	NA	NA	NA	NA	NA	NA	NA	NA	NA	NA	NA	NA	NA	NA	NA	NA	NA	NA	NA	NA	NA	NA	PtpAffx.217487.1.S1_at	Poplar Genome Array	PtpAffx.217487.1
PtpAffx.150195.1.S1_at	2.94083	2.74112	0.932093	6.82766	0.000484656	1	0.901946	7.90603	5.48104	0.693273	0.0586475	0.955137	1	0.995601	0.901946	PtpAffx.150195.1.S1_at	Not Mapped	NA	NA	NA	NA	NA	NA	NA	NA	NA	NA	NA	NA	NA	NA	NA	NA	NA	NA	NA	NA	NA	NA	NA	NA	NA	NA	NA	NA	NA	PtpAffx.150195.1.S1_at	Poplar Genome Array	PtpAffx.150195.1
PtpAffx.200246.1.S1_at	3.62414	4.00627	1.10544	-6.82517	0.000485611	1	0.877142	18.5287	12.5453	0.677073	-0.321703	0.75859	1	0.979157	0.877142	PtpAffx.200246.1.S1_at	Not Mapped	NA	NA	NA	NA	NA	NA	NA	NA	NA	NA	NA	NA	NA	NA	NA	NA	NA	NA	NA	NA	NA	NA	NA	NA	NA	NA	NA	NA	NA	PtpAffx.200246.1.S1_at	Poplar Genome Array	PtpAffx.200246.1
PtpAffx.202537.1.S1_at	3.54147	3.26826	0.922854	6.82094	0.000487239	1	0.854938	25.6695	9.10445	0.354679	1.47116	0.191656	1	0.962718	0.854938	PtpAffx.202537.1.S1_at	Not Mapped	NA	NA	NA	NA	NA	NA	NA	NA	NA	NA	NA	NA	NA	NA	NA	NA	NA	NA	NA	NA	NA	NA	NA	NA	NA	NA	NA	NA	NA	PtpAffx.202537.1.S1_at	Poplar Genome Array	PtpAffx.202537.1
PtpAffx.211042.1.S1_s_at	2.66541	3.02967	1.13666	-6.7764	0.00050477	1	0.861096	7.52755	44.5554	5.91897	-5.31541	0.00180306	1	0.774344	0.861096	PtpAffx.211042.1.S1_s_at	Not Mapped	NA	NA	NA	NA	NA	NA	NA	NA	NA	NA	NA	NA	NA	NA	NA	NA	NA	NA	NA	NA	NA	NA	NA	NA	NA	NA	NA	NA	NA	PtpAffx.211042.1.S1_s_at	Poplar Genome Array	PtpAffx.211042.1
PtpAffx.24794.3.A1_at	6.44966	6.11006	0.947346	6.76902	0.000507744	1	0.842759	119.813	33.3284	0.278171	2.30448	0.0607266	1	0.977051	0.842759	PtpAffx.24794.3.A1_at	Not Mapped	NA	NA	NA	NA	NA	NA	NA	NA	NA	NA	NA	NA	NA	NA	NA	NA	NA	NA	NA	NA	NA	NA	NA	NA	NA	NA	NA	NA	NA	PtpAffx.24794.3.A1_at	Poplar Genome Array	PtpAffx.24794.3
PtpAffx.115115.1.A1_at	8.50247	10.2678	1.20763	-6.76073	0.000511109	1	0.82602	1237.62	3896.41	3.14829	-6.51426	0.000623875	1	0.638567	0.82602	PtpAffx.115115.1.A1_at	Not Mapped	NA	NA	NA	NA	NA	NA	NA	NA	NA	NA	NA	NA	NA	NA	NA	NA	NA	NA	NA	NA	NA	NA	NA	NA	NA	NA	NA	NA	NA	PtpAffx.115115.1.A1_at	Poplar Genome Array	PtpAffx.115115.1
PtpAffx.121212.1.A1_at	8.42509	8.99894	1.06811	-6.75894	0.000511837	1	0.805986	1094.6	1557.58	1.42296	-5.07344	0.00228024	1	0.828619	0.805986	PtpAffx.121212.1.A1_at	Not Mapped	NA	NA	NA	NA	NA	NA	NA	NA	NA	NA	NA	NA	NA	NA	NA	NA	NA	NA	NA	NA	NA	NA	NA	NA	NA	NA	NA	NA	NA	PtpAffx.121212.1.A1_at	Poplar Genome Array	PtpAffx.121212.1
PtpAffx.20806.1.S1_at	6.74448	8.66695	1.28504	-6.73877	0.000520143	1	0.798588	393.324	1587.1	4.03508	-4.6684	0.00343714	1	0.85115	0.798588	PtpAffx.20806.1.S1_at	263150_at	Arabidopsis ATH1-121501 Genome Array	Arabidopsis thaliana	2006-11-15	Exemplar sequence	Affymetrix Proprietary Database	At1g54050	heat-shock protein, putative similar to heat-shock protein GI:472939 from [Helianthus annuus];supported by full-length cDNA: Ceres:97415.	At1g54050	At.11109	CHR1v01212004:20183226-20183790 (-) // 99.79 //	17.4 kDa class III heat shock protein (HSP17.4-CIII)	hsp17.4-CIII	841843	Q8L8R5 /// Q9SYG1	---	NP_175807.1	NM_104282	AT1G54050	9408 // response to heat // inferred from sequence or structural similarity /// 9408 // response to heat // inferred from sequence similarity	9507 // chloroplast // inferred from electronic annotation	---	---	---	IPR002068 // Heat shock protein Hsp20 // 2.4E-22	---	This probe set was annotated using the Matching Probes based pipeline to a Entrez Gene identifier using 1 transcripts. // false // Matching Probes // A	NM_104282(11)	At1g54050 // 68414.t05649 17.4 kDa class III heat shock protein (HSP17.4-CIII) contains Pfam profile: PF00011 Hsp20/alpha crystallin family; identified as class CIII in Scharf, K-D., et al,Cell Stress & Chaperones (2001) 6: 225-237. // tigr // 11 // --- /// NM_104282 // Arabidopsis thaliana unknown protein (AT1G54050) mRNA, complete cds. // refseq // 11 // ---	---	PtpAffx.20806.1.S1_at	Poplar Genome Array	PtpAffx.20806.1
PtpAffx.57138.1.A1_s_at	3.19242	2.84585	0.891438	6.73514	0.000521656	1	0.781378	37.821	11.5218	0.30464	2.12566	0.0776737	1	0.960954	0.781378	PtpAffx.57138.1.A1_s_at	262969_at	Arabidopsis ATH1-121501 Genome Array	Arabidopsis thaliana	2006-11-15	Exemplar sequence	Affymetrix Proprietary Database	At1g75710	unknown protein	At1g75710	At.47595	CHR1v01212004:28432466-28434788 (+) // 99.93 //	zinc finger (C2H2 type) family protein	---	843905	Q8GXQ5 /// Q9LR10	---	NP_177700.1	NM_106222	AT1G75710	---	5622 // intracellular // inferred from electronic annotation /// 5634 // nucleus // inferred from electronic annotation	3676 // nucleic acid binding // inferred from sequence or structural similarity /// 3700 // transcription factor activity // inferred from sequence or structural similarity /// 8270 // zinc ion binding // inferred from sequence or structural similarity /// 3676 // nucleic acid binding // inferred from electronic annotation /// 8270 // zinc ion binding // inferred from electronic annotation /// 46…	---	---	---	---	This probe set was annotated using the Matching Probes based pipeline to a Entrez Gene identifier using 1 transcripts. // false // Matching Probes // A	NM_106222(11)	At1g75710 // 68414.t08048 zinc finger (C2H2 type) family protein contains zinc finger, C2H2 type, domain, PROSITE:PS00028 // tigr // 11 // --- /// NM_106222 // Arabidopsis thaliana nucleic acid binding / transcription factor/ zinc ion binding (AT1G75710) mRNA, complete cds. // refseq // 11 // ---	BX816879 // gb // 4 // Cross Hyb Matching Probes	PtpAffx.57138.1.A1_s_at	Poplar Genome Array	PtpAffx.57138.1
Ptp.3333.2.A1_at	6.64276	7.3065	1.09992	-6.71323	0.000530887	1	0.77627	544.777	776.247	1.42489	-4.60799	0.00366119	1	0.868126	0.77627	Ptp.3333.2.A1_at	Not Mapped	NA	NA	NA	NA	NA	NA	NA	NA	NA	NA	NA	NA	NA	NA	NA	NA	NA	NA	NA	NA	NA	NA	NA	NA	NA	NA	NA	NA	NA	Ptp.3333.2.A1_at	Poplar Genome Array	Ptp.3333.2
PtpAffx.7369.1.A1_at	9.50381	10.4754	1.10223	-6.69849	0.0005372	1	0.767234	2737.5	5560.91	2.03138	-7.00615	0.00042147	1	0.647094	0.767234	PtpAffx.7369.1.A1_at	Not Mapped	NA	NA	NA	NA	NA	NA	NA	NA	NA	NA	NA	NA	NA	NA	NA	NA	NA	NA	NA	NA	NA	NA	NA	NA	NA	NA	NA	NA	NA	PtpAffx.7369.1.A1_at	Poplar Genome Array	PtpAffx.7369.1
PtpAffx.207553.1.S1_at	3.28843	3.75987	1.14336	-6.66171	0.000553339	1	0.772323	10.3938	20.1316	1.93688	-1.80974	0.120318	1	0.970207	0.772323	PtpAffx.207553.1.S1_at	251886_at	Arabidopsis ATH1-121501 Genome Array	Arabidopsis thaliana	2006-11-15	Exemplar sequence	Affymetrix Proprietary Database	At3g54260	putative protein various predicted proteins, Arabidopsis thaliana; supported by cDNA: gi_15451107_gb_AY054634.1_	At3g54260	At.23580	CHR3v01212004:20096075-20097723 (-) // 99.91 //	expressed protein	---	824593	Q940H3	---	NP_566996.1	NM_115286	AT3G54260	---	12505 // endomembrane system // inferred from electronic annotation	---	---	---	IPR004253 // Protein of unknown function DUF231 // 5.3E-58	---	This probe set was annotated using the Matching Probes based pipeline to a Entrez Gene identifier using 1 transcripts. // false // Matching Probes // A	NM_115286(11)	At3g54260 // 68416.t05562 expressed protein various predicted proteins, Arabidopsis thaliana // tigr // 11 // --- /// NM_115286 // Arabidopsis thaliana unknown protein (AT3G54260) mRNA, complete cds. // refseq // 11 // ---	---	PtpAffx.207553.1.S1_at	Poplar Genome Array	PtpAffx.207553.1
Ptp.5249.1.S1_at	6.98072	3.8389	0.549928	6.59759	0.000582823	1	0.795398	478.672	50.1785	0.104829	5.05924	0.00231241	1	0.806888	0.795398	Ptp.5249.1.S1_at	249741_at	Arabidopsis ATH1-121501 Genome Array	Arabidopsis thaliana	2006-11-15	Exemplar sequence	Affymetrix Proprietary Database	At5g24470	putative protein contains similarity to two-component response regulator protein; supported by cDNA: gi_10281005_dbj_AB046955.1_AB046955	At5g24470	At.21641	CHR5v01212004:8356206-8358876 (-) // 100.0 //	pseudo-response regulator 5 (APRR5)	---	832518	Q6LA42	---	NP_568446.1	NM_122355	AT5G24470	7623 // circadian rhythm // inferred from mutant phenotype /// 9640 // photomorphogenesis // inferred from mutant phenotype /// 160 // two-component signal transduction system (phosphorelay) // inferred from electronic annotation /// 6350 // transcription // inferred from electronic annotation /// 6355 // regulation of transcription, DNA-dependent // inferred from electronic annotation /// 7623 /…	5634 // nucleus // inferred from electronic annotation	156 // two-component response regulator activity // inferred from sequence or structural similarity /// 156 // two-component response regulator activity // inferred from electronic annotation /// 30528 // transcription regulator activity // traceable author statement	---	---	IPR010402 // CCT // 5.0E-21 /// IPR001789 // Response regulator receiver // 7.8E-27	---	This probe set was annotated using the Matching Probes based pipeline to a Entrez Gene identifier using 1 transcripts. // false // Matching Probes // A	NM_122355(11)	At5g24470 // 68418.t02617 pseudo-response regulator 5 (APRR5) identical to pseudo-response regulator 5 GI:10281006 from [Arabidopsis thaliana] // tigr // 11 // --- /// NM_122355 // Arabidopsis thaliana APRR5 (PSEUDO-RESPONSE REGULATOR 5); transcription regulator (APRR5) mRNA, complete cds. // refseq // 11 // ---	AF027408 // gb // 1 // Cross Hyb Matching Probes	Ptp.5249.1.S1_at	Poplar Genome Array	Ptp.5249.1
PtpAffx.213872.1.S1_at	4.68092	4.24466	0.906801	6.59014	0.000586364	1	0.782834	56.3949	44.4948	0.788986	1.19672	0.276553	1	0.955818	0.782834	PtpAffx.213872.1.S1_at	Not Mapped	NA	NA	NA	NA	NA	NA	NA	NA	NA	NA	NA	NA	NA	NA	NA	NA	NA	NA	NA	NA	NA	NA	NA	NA	NA	NA	NA	NA	NA	PtpAffx.213872.1.S1_at	Poplar Genome Array	PtpAffx.213872.1
PtpAffx.203335.1.S1_s_at	6.75249	7.44445	1.10248	-6.56302	0.000599466	1	0.783298	361.97	614.96	1.69892	-6.37002	0.000703025	1	0.664229	0.783298	PtpAffx.203335.1.S1_s_at	Not Mapped	NA	NA	NA	NA	NA	NA	NA	NA	NA	NA	NA	NA	NA	NA	NA	NA	NA	NA	NA	NA	NA	NA	NA	NA	NA	NA	NA	NA	NA	PtpAffx.203335.1.S1_s_at	Poplar Genome Array	PtpAffx.203335.1
PtpAffx.206686.1.S1_at	6.94003	6.61021	0.952475	6.53913	0.000611286	1	0.782103	189.178	140.742	0.743963	1.75556	0.12969	1	0.967873	0.782103	PtpAffx.206686.1.S1_at	Not Mapped	NA	NA	NA	NA	NA	NA	NA	NA	NA	NA	NA	NA	NA	NA	NA	NA	NA	NA	NA	NA	NA	NA	NA	NA	NA	NA	NA	NA	NA	PtpAffx.206686.1.S1_at	Poplar Genome Array	PtpAffx.206686.1
Ptp.1631.1.S1_at	9.5689	9.99702	1.04474	-6.52617	0.000617809	1	0.774316	2155.07	2955.68	1.3715	-6.2475	0.000779391	1	0.664788	0.774316	Ptp.1631.1.S1_at	247033_at	Arabidopsis ATH1-121501 Genome Array	Arabidopsis thaliana	2006-11-15	Exemplar sequence	Affymetrix Proprietary Database	At5g67250	SKP1 interacting partner 2 (SKIP2) identical to SKP1 interacting partner 2 GI:10716949 from [Arabidopsis thaliana]	At5g67250	At.20927	CHR5v01212004:26848903-26850486 (-) // 99.94 //	SKP1 interacting partner 2 (SKIP2)	---	836860	Q940A1 /// Q9FE83	---	NP_569047.1	NM_126125	AT5G67250	---	---	4842 // ubiquitin-protein ligase activity // inferred from sequence similarity	---	---	IPR001810 // Cyclin-like F-box // 1.0E-7	---	This probe set was annotated using the Matching Probes based pipeline to a Entrez Gene identifier using 1 transcripts. // false // Matching Probes // A	NM_126125(11)	At5g67250 // 68418.t07808 SKP1 interacting partner 2 (SKIP2) identical to SKP1 interacting partner 2 GI:10716949 from [Arabidopsis thaliana] // tigr // 11 // --- /// NM_126125 // Arabidopsis thaliana SKIP2 (SKP1 INTERACTING PARTNER 2); ubiquitin-protein ligase (SKIP2) mRNA, complete cds. // refseq // 11 // ---	---	Ptp.1631.1.S1_at	Poplar Genome Array	Ptp.1631.1
PtpAffx.26549.1.A1_at	4.42338	4.20761	0.95122	6.49009	0.000636392	1	0.781655	90.5457	65.8899	0.727698	1.35187	0.225153	1	0.958764	0.781655	PtpAffx.26549.1.A1_at	Not Mapped	NA	NA	NA	NA	NA	NA	NA	NA	NA	NA	NA	NA	NA	NA	NA	NA	NA	NA	NA	NA	NA	NA	NA	NA	NA	NA	NA	NA	NA	PtpAffx.26549.1.A1_at	Poplar Genome Array	PtpAffx.26549.1
PtpAffx.128286.1.A1_at	6.61196	8.32318	1.25881	-6.48932	0.000636795	1	0.766814	564.782	1567.73	2.77582	-5.68323	0.00127958	1	0.741347	0.766814	PtpAffx.128286.1.A1_at	Not Mapped	NA	NA	NA	NA	NA	NA	NA	NA	NA	NA	NA	NA	NA	NA	NA	NA	NA	NA	NA	NA	NA	NA	NA	NA	NA	NA	NA	NA	NA	PtpAffx.128286.1.A1_at	Poplar Genome Array	PtpAffx.128286.1
PtpAffx.80222.1.S1_at	3.08027	3.31286	1.07551	-6.44118	0.000662622	1	0.782569	24.4039	44.2436	1.81297	-1.57215	0.166975	1	0.967856	0.782569	PtpAffx.80222.1.S1_at	Not Mapped	NA	NA	NA	NA	NA	NA	NA	NA	NA	NA	NA	NA	NA	NA	NA	NA	NA	NA	NA	NA	NA	NA	NA	NA	NA	NA	NA	NA	NA	PtpAffx.80222.1.S1_at	Poplar Genome Array	PtpAffx.80222.1
PtpAffx.202562.1.S1_at	3.05585	3.39957	1.11248	-6.42641	0.000670785	1	0.777262	17.3778	37.9773	2.1854	-2.22825	0.0674281	1	0.971372	0.777262	PtpAffx.202562.1.S1_at	Not Mapped	NA	NA	NA	NA	NA	NA	NA	NA	NA	NA	NA	NA	NA	NA	NA	NA	NA	NA	NA	NA	NA	NA	NA	NA	NA	NA	NA	NA	NA	PtpAffx.202562.1.S1_at	Poplar Genome Array	PtpAffx.202562.1
PtpAffx.11664.1.S1_at	7.00341	8.11657	1.15895	-6.39858	0.000686478	1	0.780716	341.064	901.248	2.64246	-4.94752	0.00258437	1	0.797559	0.780716	PtpAffx.11664.1.S1_at	261265_at	Arabidopsis ATH1-121501 Genome Array	Arabidopsis thaliana	2006-11-15	Exemplar sequence	Affymetrix Proprietary Database	At1g26800	hypothetical protein predicted by genscan+;supported by full-length cDNA: Ceres:250127.	At1g26800	At.15652	CHR1v01212004:9285562-9286177 (-) // 100.0 //	zinc finger (C3HC4-type RING finger) family protein	---	839223	Q8LCT4 /// Q9LQX2	---	NP_564263.1	NM_102444	AT1G26800	---	5634 // nucleus // inferred from electronic annotation	5515 // protein binding // inferred from electronic annotation /// 5515 // protein binding // inferred from sequence or structural similarity /// 8270 // zinc ion binding // inferred from electronic annotation /// 8270 // zinc ion binding // inferred from sequence or structural similarity /// 46872 // metal ion binding // inferred from electronic annotation /// 5515 // protein binding // inferred…	---	---	IPR001841 // Zn-finger, RING // 1.3E-15	---	This probe set was annotated using the Matching Probes based pipeline to a Entrez Gene identifier using 1 transcripts. // false // Matching Probes // A	NM_102444(11)	At1g26800 // 68414.t02933 zinc finger (C3HC4-type RING finger) family protein contains Pfam profile: PF00097 zinc finger, C3HC4 type (RING finger) // tigr // 11 // --- /// NM_102444 // Arabidopsis thaliana protein binding / ubiquitin-protein ligase/ zinc ion binding (AT1G26800) mRNA, complete cds. // refseq // 11 // ---	BX817219 // gb // 1 // Cross Hyb Matching Probes	PtpAffx.11664.1.S1_at	Poplar Genome Array	PtpAffx.11664.1
PtpAffx.103965.1.S1_at	9.45629	10.2266	1.08146	-6.3943	0.000688929	1	0.769258	2646.63	4368.17	1.65047	-6.07445	0.000904011	1	0.740241	0.769258	PtpAffx.103965.1.S1_at	Not Mapped	NA	NA	NA	NA	NA	NA	NA	NA	NA	NA	NA	NA	NA	NA	NA	NA	NA	NA	NA	NA	NA	NA	NA	NA	NA	NA	NA	NA	NA	PtpAffx.103965.1.S1_at	Poplar Genome Array	PtpAffx.103965.1
PtpAffx.1688.1.S1_at	6.22623	6.61979	1.06321	-6.39211	0.000690187	1	0.756901	297.865	345.433	1.1597	-2.0928	0.0812834	1	0.963679	0.756901	PtpAffx.1688.1.S1_at	Not Mapped	NA	NA	NA	NA	NA	NA	NA	NA	NA	NA	NA	NA	NA	NA	NA	NA	NA	NA	NA	NA	NA	NA	NA	NA	NA	NA	NA	NA	NA	PtpAffx.1688.1.S1_at	Poplar Genome Array	PtpAffx.1688.1
PtpAffx.218687.1.S1_at	4.0768	4.37419	1.07295	-6.33493	0.000723982	1	0.780033	6.26328	9.32979	1.4896	-0.462553	0.659984	1	0.970724	0.780033	PtpAffx.218687.1.S1_at	Not Mapped	NA	NA	NA	NA	NA	NA	NA	NA	NA	NA	NA	NA	NA	NA	NA	NA	NA	NA	NA	NA	NA	NA	NA	NA	NA	NA	NA	NA	NA	PtpAffx.218687.1.S1_at	Poplar Genome Array	PtpAffx.218687.1
PtpAffx.2288.2.A1_s_at	11.4195	11.952	1.04663	-6.32054	0.000732782	1	0.775902	9637.43	14355.7	1.48958	-8.92534	0.000110331	1	0.615975	0.775902	PtpAffx.2288.2.A1_s_at	Not Mapped	NA	NA	NA	NA	NA	NA	NA	NA	NA	NA	NA	NA	NA	NA	NA	NA	NA	NA	NA	NA	NA	NA	NA	NA	NA	NA	NA	NA	NA	PtpAffx.2288.2.A1_s_at	Poplar Genome Array	PtpAffx.2288.2
PtpAffx.218545.1.S1_at	3.48369	3.85952	1.10788	-6.31775	0.000734503	1	0.764543	20.7061	22.6348	1.09315	-0.0933646	0.928654	1	0.994792	0.764543	PtpAffx.218545.1.S1_at	Not Mapped	NA	NA	NA	NA	NA	NA	NA	NA	NA	NA	NA	NA	NA	NA	NA	NA	NA	NA	NA	NA	NA	NA	NA	NA	NA	NA	NA	NA	NA	PtpAffx.218545.1.S1_at	Poplar Genome Array	PtpAffx.218545.1
PtpAffx.209129.1.S1_at	5.46039	5.901	1.08069	-6.28554	0.000754705	1	0.772479	168.528	234.777	1.39311	-2.18845	0.0712273	1	0.969907	0.772479	PtpAffx.209129.1.S1_at	Not Mapped	NA	NA	NA	NA	NA	NA	NA	NA	NA	NA	NA	NA	NA	NA	NA	NA	NA	NA	NA	NA	NA	NA	NA	NA	NA	NA	NA	NA	NA	PtpAffx.209129.1.S1_at	Poplar Genome Array	PtpAffx.209129.1
PtpAffx.221051.1.S1_at	4.12564	3.73199	0.904584	6.24016	0.000784257	1	0.789567	17.1004	2.73757	0.160088	2.62848	0.039139	1	0.965319	0.789567	PtpAffx.221051.1.S1_at	Not Mapped	NA	NA	NA	NA	NA	NA	NA	NA	NA	NA	NA	NA	NA	NA	NA	NA	NA	NA	NA	NA	NA	NA	NA	NA	NA	NA	NA	NA	NA	PtpAffx.221051.1.S1_at	Poplar Genome Array	PtpAffx.221051.1
PtpAffx.209733.1.S1_s_at	5.13197	5.81009	1.13214	-6.23862	0.000785282	1	0.777847	169.191	281.998	1.66674	-3.48043	0.0131356	1	0.904366	0.777847	PtpAffx.209733.1.S1_s_at	Not Mapped	NA	NA	NA	NA	NA	NA	NA	NA	NA	NA	NA	NA	NA	NA	NA	NA	NA	NA	NA	NA	NA	NA	NA	NA	NA	NA	NA	NA	NA	PtpAffx.209733.1.S1_s_at	Poplar Genome Array	PtpAffx.209733.1
PtpAffx.208981.1.S1_s_at	3.91237	4.18295	1.06916	-6.21245	0.000802956	1	0.782729	15.5115	31.1558	2.00856	-1.67007	0.145943	1	0.96822	0.782729	PtpAffx.208981.1.S1_s_at	Not Mapped	NA	NA	NA	NA	NA	NA	NA	NA	NA	NA	NA	NA	NA	NA	NA	NA	NA	NA	NA	NA	NA	NA	NA	NA	NA	NA	NA	NA	NA	PtpAffx.208981.1.S1_s_at	Poplar Genome Array	PtpAffx.208981.1
PtpAffx.220059.1.S1_at	2.95493	3.14508	1.06435	-6.1892	0.000819036	1	0.785929	14.1762	21.6576	1.52774	-0.424605	0.685929	1	0.9741	0.785929	PtpAffx.220059.1.S1_at	Not Mapped	NA	NA	NA	NA	NA	NA	NA	NA	NA	NA	NA	NA	NA	NA	NA	NA	NA	NA	NA	NA	NA	NA	NA	NA	NA	NA	NA	NA	NA	PtpAffx.220059.1.S1_at	Poplar Genome Array	PtpAffx.220059.1
PtpAffx.249.531.A1_a_at	4.04168	4.33998	1.07381	-6.17555	0.000828653	1	0.782924	20.9936	41.7779	1.99003	-1.75266	0.13021	1	0.968934	0.782924	PtpAffx.249.531.A1_a_at	Not Mapped	NA	NA	NA	NA	NA	NA	NA	NA	NA	NA	NA	NA	NA	NA	NA	NA	NA	NA	NA	NA	NA	NA	NA	NA	NA	NA	NA	NA	NA	PtpAffx.249.531.A1_a_at	Poplar Genome Array	PtpAffx.249.531
PtpAffx.204776.1.S1_at	5.51175	6.09684	1.10615	-6.14029	0.000854089	1	0.79473	193.693	317.783	1.64065	-5.92869	0.00102689	1	0.724879	0.79473	PtpAffx.204776.1.S1_at	Not Mapped	NA	NA	NA	NA	NA	NA	NA	NA	NA	NA	NA	NA	NA	NA	NA	NA	NA	NA	NA	NA	NA	NA	NA	NA	NA	NA	NA	NA	NA	PtpAffx.204776.1.S1_at	Poplar Genome Array	PtpAffx.204776.1
Ptp.7609.1.S1_at	3.25147	3.38275	1.04037	-6.11504	0.000872851	1	0.800066	27.3526	13.3509	0.488104	1.32706	0.232754	1	0.957472	0.800066	Ptp.7609.1.S1_at	Not Mapped	NA	NA	NA	NA	NA	NA	NA	NA	NA	NA	NA	NA	NA	NA	NA	NA	NA	NA	NA	NA	NA	NA	NA	NA	NA	NA	NA	NA	NA	Ptp.7609.1.S1_at	Poplar Genome Array	Ptp.7609.1
PtpAffx.206928.1.S1_at	3.5578	3.17869	0.893442	6.10371	0.000881424	1	0.796043	50.2556	35.5605	0.707593	4.34591	0.00484408	1	0.852405	0.796043	PtpAffx.206928.1.S1_at	Not Mapped	NA	NA	NA	NA	NA	NA	NA	NA	NA	NA	NA	NA	NA	NA	NA	NA	NA	NA	NA	NA	NA	NA	NA	NA	NA	NA	NA	NA	NA	PtpAffx.206928.1.S1_at	Poplar Genome Array	PtpAffx.206928.1
PtpAffx.249.633.A1_x_at	12.2994	11.6495	0.947166	6.10223	0.000882546	1	0.785504	23419.9	13561.2	0.579048	6.51617	0.000622894	1	0.648369	0.785504	PtpAffx.249.633.A1_x_at	252885_at	Arabidopsis ATH1-121501 Genome Array	Arabidopsis thaliana	2006-11-15	Exemplar sequence	Affymetrix Proprietary Database	At4g39260	glycine-rich protein (clone AtGRP8) ; supported by cDNA: gi_166838_gb_L00649.1_ATHRBPB	At4g39260	At.23968	CHR4v01212004:18274161-18274952 (-) // 99.61 //	glycine-rich RNA-binding protein 8 (GRP8) (CCR1)	---	830082	Q03251 /// Q3E9N5 /// Q3E9N6 /// Q3E9N7	---	NP_195637.1 /// NP_849523.1 /// NP_849524.1 /// NP_849525.1	NM_120087 /// NM_179192 /// NM_179193 /// NM_179194	AT4G39260	---	---	166 // nucleotide binding // inferred from electronic annotation /// 3676 // nucleic acid binding // inferred from electronic annotation /// 3723 // RNA binding // inferred from electronic annotation /// 3723 // RNA binding // inferred from sequence similarity	---	---	IPR000504 // RNA-binding region RNP-1 (RNA recognition motif) // 2.3E-29	---	This probe set was annotated using the Matching Probes based pipeline to a Entrez Gene identifier using 2 transcripts. // false // Matching Probes // A	NM_120087(11),NM_179192(9)	At4g39260 // 68417.t05100 glycine-rich RNA-binding protein 8 (GRP8) (CCR1) SP|Q03251 Glycine-rich RNA-binding protein 8 (CCR1 protein) (GRP8) {Arabidopsis thaliana} isoform contains a non-consensus CG acceptor splice site at intron 2 // tigr // 11 // --- /// NM_120087 // Arabidopsis thaliana ATGRP8 (GLYCINE-RICH PROTEIN 8); RNA binding / nucleic acid binding (ATGRP8) mRNA, complete cds. // refseq…	NM_179193 // refseq // 5 // Cross Hyb Matching Probes /// NM_179194 // refseq // 5 // Cross Hyb Matching Probes /// BX814710 // gb // 7 // Negative Strand Matching Probes	PtpAffx.249.633.A1_x_at	Poplar Genome Array	PtpAffx.249.633
PtpAffx.7547.1.A1_s_at	8.9087	9.13321	1.0252	-6.03854	0.000932642	1	0.818234	1424.82	1719.41	1.20676	-3.80239	0.00894276	1	0.890116	0.818234	PtpAffx.7547.1.A1_s_at	246262_at	Arabidopsis ATH1-121501 Genome Array	Arabidopsis thaliana	2006-11-15	Exemplar sequence	Affymetrix Proprietary Database	At1g31790	hypothetical protein	At1g31790	At.23773	CHR1v01212004:11394726-11395954 (-) // 99.84 //	pentatricopeptide (PPR) repeat-containing protein	---	840066	Q9C6R9	---	NP_174459.1	NM_102913	AT1G31790	---	9507 // chloroplast // inferred from electronic annotation	5488 // binding // inferred from electronic annotation	---	---	IPR002885 // PPR repeat // 1.4 /// IPR002885 // PPR repeat // 27.0 /// IPR002885 // PPR repeat // 1.0 /// IPR002885 // PPR repeat // 2.0E-6	---	This probe set was annotated using the Matching Probes based pipeline to a Entrez Gene identifier using 1 transcripts. // false // Matching Probes // A	NM_102913(11)	At1g31790 // 68414.t03505 pentatricopeptide (PPR) repeat-containing protein contains Pfam profile PF01535: PPR repeat // tigr // 11 // --- /// NM_102913 // Arabidopsis thaliana unknown protein (AT1G31790) mRNA, complete cds. // refseq // 11 // ---	---	PtpAffx.7547.1.A1_s_at	Poplar Genome Array	PtpAffx.7547.1
PtpAffx.213249.1.S1_at	2.78363	3.12421	1.12235	-6.02452	0.000944108	1	0.816627	10.8992	11.9988	1.10089	-0.070175	0.946335	1	0.995107	0.816627	PtpAffx.213249.1.S1_at	Not Mapped	NA	NA	NA	NA	NA	NA	NA	NA	NA	NA	NA	NA	NA	NA	NA	NA	NA	NA	NA	NA	NA	NA	NA	NA	NA	NA	NA	NA	NA	PtpAffx.213249.1.S1_at	Poplar Genome Array	PtpAffx.213249.1
PtpAffx.154083.2.A1_at	3.56195	2.85569	0.801721	6.02429	0.000944296	1	0.805445	68.7548	27.4742	0.399597	2.24758	0.065659	1	0.970473	0.805445	PtpAffx.154083.2.A1_at	Not Mapped	NA	NA	NA	NA	NA	NA	NA	NA	NA	NA	NA	NA	NA	NA	NA	NA	NA	NA	NA	NA	NA	NA	NA	NA	NA	NA	NA	NA	NA	PtpAffx.154083.2.A1_at	Poplar Genome Array	PtpAffx.154083.2
PtpAffx.37055.1.A1_s_at	10.6406	10.3047	0.968435	5.93964	0.00101702	1	0.855595	4673.87	3766.3	0.805821	2.23946	0.0663964	1	0.970395	0.855595	PtpAffx.37055.1.A1_s_at	254560_at	Arabidopsis ATH1-121501 Genome Array	Arabidopsis thaliana	2006-11-15	Exemplar sequence	Affymetrix Proprietary Database	At4g19110	kinase-like protein protein kinase rck, Mus musculus, PIR2:I48733; supported by cDNA: gi_14532759_gb_AY040004.1_	At4g19110	At.21238	CHR4v01212004:10454781-10457479 (-) // 99.93 //	protein kinase, putative	---	827649	Q3E9Z3 /// Q9C5K4	---	NP_567574.1 /// NP_849407.1	NM_118030 /// NM_179076	AT4G19110	6468 // protein amino acid phosphorylation // inferred from electronic annotation	---	4672 // protein kinase activity // inferred from electronic annotation /// 4674 // protein serine/threonine kinase activity // inferred from electronic annotation /// 4713 // protein-tyrosine kinase activity // inferred from electronic annotation /// 5524 // ATP binding // inferred from electronic annotation /// 16301 // kinase activity // inferred from sequence or structural similarity /// 166 /…	ec // A2S7_HUMAN // (Q96Q40) Serine/threonine-protein kinase ALS2CR7 (EC 2.7.1.37) (Amyotrophic lateral sclerosis 2 chromosomal region candidate gene protein 7) // 5.0E-79 /// ec // A2S7_HUMAN // (Q96Q40) Serine/threonine-protein kinase ALS2CR7 (EC 2.7.1.37) (Amyotrophic lateral sclerosis 2 chromosomal region candidate gene protein 7) // 6.0E-79 /// hanks // 3.1.7 // CMCG Group; CMGC I Cyclin-dep…	---	IPR000719 // Protein kinase // 1.6E-103	---	This probe set was annotated using the Matching Probes based pipeline to a Entrez Gene identifier using 2 transcripts. // false // Matching Probes // A	NM_118030(11),NM_179076(10)	At4g19110 // 68417.t02656 protein kinase, putative contains protein kinase domain, Pfam:PF00069 // tigr // 9 // --- /// NM_179076 // Arabidopsis thaliana ATP binding / kinase/ protein kinase/ protein serine/threonine kinase/ protein-tyrosine kinase (AT4G19110) mRNA, complete cds. // refseq // 10 // --- /// NM_118030 // Arabidopsis thaliana ATP binding / kinase/ protein kinase/ protein serine/thre…	---	PtpAffx.37055.1.A1_s_at	Poplar Genome Array	PtpAffx.37055.1
Ptp.2091.1.S1_at	9.06363	9.44656	1.04225	-5.93203	0.00102387	1	0.849713	1629.61	2076	1.27392	-3.15622	0.0196589	1	0.951388	0.849713	Ptp.2091.1.S1_at	Not Mapped	NA	NA	NA	NA	NA	NA	NA	NA	NA	NA	NA	NA	NA	NA	NA	NA	NA	NA	NA	NA	NA	NA	NA	NA	NA	NA	NA	NA	NA	Ptp.2091.1.S1_at	Poplar Genome Array	Ptp.2091.1
PtpAffx.206566.1.S1_at	2.65202	2.54063	0.957997	5.92484	0.00103038	1	0.843716	14.3709	8.95016	0.622796	0.523681	0.619272	1	0.967398	0.843716	PtpAffx.206566.1.S1_at	Not Mapped	NA	NA	NA	NA	NA	NA	NA	NA	NA	NA	NA	NA	NA	NA	NA	NA	NA	NA	NA	NA	NA	NA	NA	NA	NA	NA	NA	NA	NA	PtpAffx.206566.1.S1_at	Poplar Genome Array	PtpAffx.206566.1
PtpAffx.92684.1.S1_at	3.90739	3.60156	0.921729	5.92015	0.00103466	1	0.836072	45.4277	11.7299	0.25821	3.51298	0.0126256	1	0.897425	0.836072	PtpAffx.92684.1.S1_at	Not Mapped	NA	NA	NA	NA	NA	NA	NA	NA	NA	NA	NA	NA	NA	NA	NA	NA	NA	NA	NA	NA	NA	NA	NA	NA	NA	NA	NA	NA	NA	PtpAffx.92684.1.S1_at	Poplar Genome Array	PtpAffx.92684.1
PtpAffx.215445.1.S1_at	4.66673	5.44941	1.16772	-5.91014	0.00104385	1	0.832546	59.425	115.442	1.94265	-2.95243	0.0255325	1	0.953787	0.832546	PtpAffx.215445.1.S1_at	Not Mapped	NA	NA	NA	NA	NA	NA	NA	NA	NA	NA	NA	NA	NA	NA	NA	NA	NA	NA	NA	NA	NA	NA	NA	NA	NA	NA	NA	NA	NA	PtpAffx.215445.1.S1_at	Poplar Genome Array	PtpAffx.215445.1
PtpAffx.224928.1.S1_at	3.06798	3.39356	1.10612	-5.90746	0.00104633	1	0.823824	17.012	26.0376	1.53054	-1.44468	0.198671	1	0.961994	0.823824	PtpAffx.224928.1.S1_at	Not Mapped	NA	NA	NA	NA	NA	NA	NA	NA	NA	NA	NA	NA	NA	NA	NA	NA	NA	NA	NA	NA	NA	NA	NA	NA	NA	NA	NA	NA	NA	PtpAffx.224928.1.S1_at	Poplar Genome Array	PtpAffx.224928.1
PtpAffx.212545.1.S1_at	3.25476	3.00705	0.923891	5.90309	0.00105038	1	0.816548	31.3342	32.1173	1.02499	-0.334965	0.749052	1	0.97909	0.816548	PtpAffx.212545.1.S1_at	259380_at	Arabidopsis ATH1-121501 Genome Array	Arabidopsis thaliana	2006-11-15	Exemplar sequence	Affymetrix Proprietary Database	At3g16340	putative ABC transporter similar to ABC transporter (atrB) GB:CAB52402 (Botryotinia fuckeliana); contains Pfam profile: PF00005 ABC transporter	At3g16340	At.48129	CHR3v01212004:5539902-5546269 (+) // 100.0 //	ABC transporter family protein	---	820881	Q94A18	---	NP_566543.1	NM_112505	AT3G16340	6810 // transport // inferred from electronic annotation	16020 // membrane // inferred from electronic annotation /// 16021 // integral to membrane // inferred from electronic annotation	166 // nucleotide binding // inferred from electronic annotation /// 5524 // ATP binding // inferred from electronic annotation /// 16887 // ATPase activity // inferred from electronic annotation /// 17111 // nucleoside-triphosphatase activity // inferred from electronic annotation	---	---	IPR003439 // ABC transporter // 1.4E-29	---	This probe set was annotated using the Matching Probes based pipeline to a Entrez Gene identifier using 1 transcripts. // false // Matching Probes // A	NM_112505(11)	At3g16340 // 68416.t01839 ABC transporter family protein similar to PDR5-like ABC transporter GI:1514643 from [Spirodela polyrhiza]; contains Pfam profile: PF00005 ABC transporter // tigr // 10 // --- /// NM_112505 // Arabidopsis thaliana ATPase, coupled to transmembrane movement of substances (AT3G16340) mRNA, complete cds. // refseq // 11 // ---	---	PtpAffx.212545.1.S1_at	Poplar Genome Array	PtpAffx.212545.1
Ptp.2304.1.A1_s_at	11.3005	8.66117	0.766442	5.88431	0.00106802	1	0.819878	8477.11	1327.31	0.156576	5.7207	0.00123677	1	0.730324	0.819878	Ptp.2304.1.A1_s_at	Not Mapped	NA	NA	NA	NA	NA	NA	NA	NA	NA	NA	NA	NA	NA	NA	NA	NA	NA	NA	NA	NA	NA	NA	NA	NA	NA	NA	NA	NA	NA	Ptp.2304.1.A1_s_at	Poplar Genome Array	Ptp.2304.1
PtpAffx.249.10.S1_x_at	11.5599	11.9885	1.03708	-5.87955	0.00107254	1	0.813182	11816.2	14478.2	1.22529	-5.45818	0.00157526	1	0.75579	0.813182	PtpAffx.249.10.S1_x_at	Not Mapped	NA	NA	NA	NA	NA	NA	NA	NA	NA	NA	NA	NA	NA	NA	NA	NA	NA	NA	NA	NA	NA	NA	NA	NA	NA	NA	NA	NA	NA	PtpAffx.249.10.S1_x_at	Poplar Genome Array	PtpAffx.249.10
PtpAffx.217441.1.S1_at	5.59348	5.8454	1.04504	-5.86942	0.00108223	1	0.810524	83.0833	87.8088	1.05688	0.0655295	0.949881	1	0.995156	0.810524	PtpAffx.217441.1.S1_at	Not Mapped	NA	NA	NA	NA	NA	NA	NA	NA	NA	NA	NA	NA	NA	NA	NA	NA	NA	NA	NA	NA	NA	NA	NA	NA	NA	NA	NA	NA	NA	PtpAffx.217441.1.S1_at	Poplar Genome Array	PtpAffx.217441.1
PtpAffx.26598.1.A1_at	2.6955	3.03649	1.12651	-5.85244	0.00109871	1	0.812952	7.00661	24.0813	3.43694	-3.29795	0.0164498	1	0.923427	0.812952	PtpAffx.26598.1.A1_at	Not Mapped	NA	NA	NA	NA	NA	NA	NA	NA	NA	NA	NA	NA	NA	NA	NA	NA	NA	NA	NA	NA	NA	NA	NA	NA	NA	NA	NA	NA	NA	PtpAffx.26598.1.A1_at	Poplar Genome Array	PtpAffx.26598.1
Ptp.4731.1.A1_s_at	11.2777	10.7729	0.955238	5.83834	0.00111262	1	0.813444	12483.8	9278.52	0.743245	8.17831	0.000180003	1	0.650266	0.813444	Ptp.4731.1.A1_s_at	Not Mapped	NA	NA	NA	NA	NA	NA	NA	NA	NA	NA	NA	NA	NA	NA	NA	NA	NA	NA	NA	NA	NA	NA	NA	NA	NA	NA	NA	NA	NA	Ptp.4731.1.A1_s_at	Poplar Genome Array	Ptp.4731.1
PtpAffx.13918.1.S1_at	3.5979	4.87072	1.35377	-5.82997	0.00112096	1	0.809902	42.7197	132.724	3.10686	-5.3511	0.00174279	1	0.769999	0.809902	PtpAffx.13918.1.S1_at	246863_at	Arabidopsis ATH1-121501 Genome Array	Arabidopsis thaliana	2006-11-15	Exemplar sequence	Affymetrix Proprietary Database	At5g25940	nodulin - like protein early nodulin N93, Glycine max, EMBL:D13506;supported by full-length cDNA: Ceres:21669.	At5g25940	At.30881	CHR5v01212004:9054256-9055154 (-) // 99.43 //	early nodulin-related	---	832663	Q8LD96 /// Q9XGZ3	---	NP_197966.1	NM_122495	AT5G25940	9877 // nodulation // inferred from electronic annotation	5739 // mitochondrion // inferred from direct assay	---	---	---	IPR005050 // Early nodulin 93 ENOD93 protein // 1.5E-55	---	This probe set was annotated using the Matching Probes based pipeline to a Entrez Gene identifier using 1 transcripts. // false // Matching Probes // A	NM_122495(11)	At5g25940 // 68418.t02800 early nodulin-related contains weak similarity to Swiss-Prot:Q02921 early nodulin 93 (N-93) [Glycine max] // tigr // 9 // --- /// NM_122495 // Arabidopsis thaliana unknown protein (AT5G25940) mRNA, complete cds. // refseq // 11 // ---	---	PtpAffx.13918.1.S1_at	Poplar Genome Array	PtpAffx.13918.1
PtpAffx.206574.1.S1_at	2.82937	3.11009	1.09922	-5.77875	0.00117363	1	0.838094	2.77073	19.2818	6.95911	-3.44634	0.0136942	1	0.900431	0.838094	PtpAffx.206574.1.S1_at	Not Mapped	NA	NA	NA	NA	NA	NA	NA	NA	NA	NA	NA	NA	NA	NA	NA	NA	NA	NA	NA	NA	NA	NA	NA	NA	NA	NA	NA	NA	NA	PtpAffx.206574.1.S1_at	Poplar Genome Array	PtpAffx.206574.1
Ptp.592.2.A1_at	7.94365	7.3143	0.920772	5.74787	0.00120674	1	0.851836	775.047	442.605	0.571068	3.71989	0.00985367	1	0.886008	0.851836	Ptp.592.2.A1_at	Not Mapped	NA	NA	NA	NA	NA	NA	NA	NA	NA	NA	NA	NA	NA	NA	NA	NA	NA	NA	NA	NA	NA	NA	NA	NA	NA	NA	NA	NA	NA	Ptp.592.2.A1_at	Poplar Genome Array	Ptp.592.2
AFFX-Ptp-ef1a-3_x_at	7.69605	8.12715	1.05602	-5.73731	0.00121832	1	0.850234	965.549	1100.48	1.13974	-0.932346	0.387138	1	0.955099	0.850234	AFFX-Ptp-ef1a-3_x_at	Not Mapped	NA	NA	NA	NA	NA	NA	NA	NA	NA	NA	NA	NA	NA	NA	NA	NA	NA	NA	NA	NA	NA	NA	NA	NA	NA	NA	NA	NA	NA	AFFX-Ptp-ef1a-3_x_at	Poplar Genome Array	Ptp.1861.2
Ptp.8135.1.A1_at	9.25187	9.69714	1.04813	-5.72776	0.00122889	1	0.847976	2697.75	3412.48	1.26493	-2.78327	0.0318592	1	0.960987	0.847976	Ptp.8135.1.A1_at	Not Mapped	NA	NA	NA	NA	NA	NA	NA	NA	NA	NA	NA	NA	NA	NA	NA	NA	NA	NA	NA	NA	NA	NA	NA	NA	NA	NA	NA	NA	NA	Ptp.8135.1.A1_at	Poplar Genome Array	Ptp.8135.1
PtpAffx.132011.1.S1_at	2.62301	2.86529	1.09237	-5.72418	0.00123288	1	0.841277	4.92922	25.4455	5.16217	-2.18032	0.0720291	1	0.969433	0.841277	PtpAffx.132011.1.S1_at	Not Mapped	NA	NA	NA	NA	NA	NA	NA	NA	NA	NA	NA	NA	NA	NA	NA	NA	NA	NA	NA	NA	NA	NA	NA	NA	NA	NA	NA	NA	NA	PtpAffx.132011.1.S1_at	Poplar Genome Array	PtpAffx.132011.1
PtpAffx.209197.1.S1_at	4.25367	4.01805	0.944607	5.71548	0.00124264	1	0.838615	14.1942	15.1986	1.07076	0.0122402	0.990631	1	0.998697	0.838615	PtpAffx.209197.1.S1_at	Not Mapped	NA	NA	NA	NA	NA	NA	NA	NA	NA	NA	NA	NA	NA	NA	NA	NA	NA	NA	NA	NA	NA	NA	NA	NA	NA	NA	NA	NA	NA	PtpAffx.209197.1.S1_at	Poplar Genome Array	PtpAffx.209197.1
PtpAffx.19778.1.S1_at	8.45386	8.8351	1.0451	-5.71029	0.0012485	1	0.833412	825.18	1078.29	1.30673	-5.61492	0.00136206	1	0.721104	0.833412	PtpAffx.19778.1.S1_at	Not Mapped	NA	NA	NA	NA	NA	NA	NA	NA	NA	NA	NA	NA	NA	NA	NA	NA	NA	NA	NA	NA	NA	NA	NA	NA	NA	NA	NA	NA	NA	PtpAffx.19778.1.S1_at	Poplar Genome Array	PtpAffx.19778.1
PtpAffx.219203.1.S1_at	3.26032	3.62038	1.11044	-5.70407	0.00125556	1	0.829115	17.9057	16.765	0.936291	-0.103373	0.921035	1	0.993528	0.829115	PtpAffx.219203.1.S1_at	Not Mapped	NA	NA	NA	NA	NA	NA	NA	NA	NA	NA	NA	NA	NA	NA	NA	NA	NA	NA	NA	NA	NA	NA	NA	NA	NA	NA	NA	NA	NA	PtpAffx.219203.1.S1_at	Poplar Genome Array	PtpAffx.219203.1
PtpAffx.77720.1.A1_at	7.91782	8.44492	1.06657	-5.6709	0.00129404	1	0.845434	1121.69	1697.41	1.51326	-5.01991	0.00240428	1	0.793839	0.845434	PtpAffx.77720.1.A1_at	Not Mapped	NA	NA	NA	NA	NA	NA	NA	NA	NA	NA	NA	NA	NA	NA	NA	NA	NA	NA	NA	NA	NA	NA	NA	NA	NA	NA	NA	NA	NA	PtpAffx.77720.1.A1_at	Poplar Genome Array	PtpAffx.77720.1
PtpAffx.213603.1.S1_at	3.18257	3.40626	1.07028	-5.64792	0.00132148	1	0.854276	19.605	36.1255	1.84267	-0.685711	0.518498	1	0.960848	0.854276	PtpAffx.213603.1.S1_at	Not Mapped	NA	NA	NA	NA	NA	NA	NA	NA	NA	NA	NA	NA	NA	NA	NA	NA	NA	NA	NA	NA	NA	NA	NA	NA	NA	NA	NA	NA	NA	PtpAffx.213603.1.S1_at	Poplar Genome Array	PtpAffx.213603.1
PtpAffx.58647.1.A1_a_at	7.11889	7.55715	1.06156	-5.63326	0.00133933	1	0.856792	591.279	764.407	1.2928	-2.6124	0.0399913	1	0.963508	0.856792	PtpAffx.58647.1.A1_a_at	Not Mapped	NA	NA	NA	NA	NA	NA	NA	NA	NA	NA	NA	NA	NA	NA	NA	NA	NA	NA	NA	NA	NA	NA	NA	NA	NA	NA	NA	NA	NA	PtpAffx.58647.1.A1_a_at	Poplar Genome Array	PtpAffx.58647.1
Ptp.1271.2.S1_a_at	10.2483	10.5839	1.03275	-5.61134	0.00136654	1	0.865188	4332.32	5667.45	1.30818	-7.54875	0.000280403	1	0.662322	0.865188	Ptp.1271.2.S1_a_at	247325_at	Arabidopsis ATH1-121501 Genome Array	Arabidopsis thaliana	2006-11-15	Exemplar sequence	Affymetrix Proprietary Database	At5g64200	putative protein contains similarity to splicing factor	At5g64200	At.23698	CHR5v01212004:25699165-25700779 (-) // 99.45 //	arginine/serine-rich splicing factor SC35	---	836541	Q9FMG4 /// Q9FYB1	---	NP_201225.1 /// NP_851261.1	NM_125816 /// NM_180930	AT5G64200	398 // nuclear mRNA splicing, via spliceosome // traceable author statement /// 8380 // RNA splicing // traceable author statement	16607 // nuclear speck // inferred from direct assay	5515 // protein binding // inferred from physical interaction /// 166 // nucleotide binding // inferred from electronic annotation /// 3676 // nucleic acid binding // inferred from electronic annotation /// 3723 // RNA binding // inferred from electronic annotation /// 3723 // RNA binding // inferred from sequence similarity	---	---	IPR000504 // RNA-binding region RNP-1 (RNA recognition motif) // 3.5E-25	---	This probe set was annotated using the Matching Probes based pipeline to a Entrez Gene identifier using 2 transcripts. // false // Matching Probes // A	NM_125816(11),NM_180930(11)	At5g64200 // 68418.t07440 arginine/serine-rich splicing factor SC35 contains similarity to splicing factor; contains Pfam profile PF00076: RNA recognition motif. (a.k.a. RRM, RBD, or RNP domain) // tigr // 11 // --- /// NM_180930 // Arabidopsis thaliana ATSC35; RNA binding / nucleic acid binding (ATSC35) mRNA, complete cds. // refseq // 11 // --- /// NM_125816 // Arabidopsis thaliana ATSC35; RNA …	---	Ptp.1271.2.S1_a_at	Poplar Genome Array	Ptp.1271.2
PtpAffx.218483.1.S1_at	3.32738	3.7381	1.12343	-5.60545	0.00137396	1	0.861008	38.8023	56.575	1.45803	-1.50414	0.183244	1	0.965808	0.861008	PtpAffx.218483.1.S1_at	Not Mapped	NA	NA	NA	NA	NA	NA	NA	NA	NA	NA	NA	NA	NA	NA	NA	NA	NA	NA	NA	NA	NA	NA	NA	NA	NA	NA	NA	NA	NA	PtpAffx.218483.1.S1_at	Poplar Genome Array	PtpAffx.218483.1
PtpAffx.213374.1.S1_at	3.84533	4.29713	1.1175	-5.58893	0.00139501	1	0.865371	46.9611	57.3824	1.22191	-0.398289	0.704203	1	0.976566	0.865371	PtpAffx.213374.1.S1_at	Not Mapped	NA	NA	NA	NA	NA	NA	NA	NA	NA	NA	NA	NA	NA	NA	NA	NA	NA	NA	NA	NA	NA	NA	NA	NA	NA	NA	NA	NA	NA	PtpAffx.213374.1.S1_at	Poplar Genome Array	PtpAffx.213374.1
PtpAffx.215780.1.S1_at	3.27911	3.5654	1.08731	-5.58283	0.00140288	1	0.861552	3.94601	4.62325	1.17162	-0.646332	0.541982	1	0.960598	0.861552	PtpAffx.215780.1.S1_at	Not Mapped	NA	NA	NA	NA	NA	NA	NA	NA	NA	NA	NA	NA	NA	NA	NA	NA	NA	NA	NA	NA	NA	NA	NA	NA	NA	NA	NA	NA	NA	PtpAffx.215780.1.S1_at	Poplar Genome Array	PtpAffx.215780.1
PtpAffx.100080.1.A1_at	9.97567	9.38389	0.940677	5.55243	0.00144285	1	0.877327	2156.07	1475.08	0.684149	3.78242	0.00915436	1	0.885349	0.877327	PtpAffx.100080.1.A1_at	Not Mapped	NA	NA	NA	NA	NA	NA	NA	NA	NA	NA	NA	NA	NA	NA	NA	NA	NA	NA	NA	NA	NA	NA	NA	NA	NA	NA	NA	NA	NA	PtpAffx.100080.1.A1_at	Poplar Genome Array	PtpAffx.100080.1
Ptp.4388.1.S1_at	11.4403	11.8651	1.03713	-5.54392	0.00145426	1	0.875595	12182.4	15409.2	1.26487	-4.84871	0.0028554	1	0.839037	0.875595	Ptp.4388.1.S1_at	258678_at	Arabidopsis ATH1-121501 Genome Array	Arabidopsis thaliana	2006-11-15	Exemplar sequence	Affymetrix Proprietary Database	At3g08690	E2, ubiquitin-conjugating enzyme 11 (UBC11) identical to gi:12643427, SP:P35134;supported by full-length cDNA: Ceres:21455.	At3g08690	At.202	CHR3v01212004:2641492-2642494 (+) // 99.78 //	ubiquitin-conjugating enzyme 11 (UBC11)	UBC11	820016	P35134 /// Q4TYZ9	---	NP_566331.1	NM_111703	AT3G08690	6464 // protein modification // inferred from electronic annotation /// 6512 // ubiquitin cycle // inferred from electronic annotation	---	4842 // ubiquitin-protein ligase activity // inferred from electronic annotation /// 16874 // ligase activity // inferred from electronic annotation	---	---	IPR000608 // Ubiquitin-conjugating enzymes // 3.3E-81	---	This probe set was annotated using the Matching Probes based pipeline to a Entrez Gene identifier using 1 transcripts. // false // Matching Probes // A	NM_111703(11)	At3g08690 // 68416.t00903 ubiquitin-conjugating enzyme 11 (UBC11) E2; identical to gi:12643427, SP:P35134 // tigr // 10 // --- /// NM_111703 // Arabidopsis thaliana ubiquitin conjugating enzyme/ ubiquitin-like activating enzyme (AT3G08690) mRNA, complete cds. // refseq // 11 // ---	---	Ptp.4388.1.S1_at	Poplar Genome Array	Ptp.4388.1
PtpAffx.2288.1.S1_x_at	12.3267	12.9729	1.05243	-5.53225	0.0014701	1	0.876535	20481.3	31781.3	1.55172	-5.10732	0.00220548	1	0.815936	0.876535	PtpAffx.2288.1.S1_x_at	Not Mapped	NA	NA	NA	NA	NA	NA	NA	NA	NA	NA	NA	NA	NA	NA	NA	NA	NA	NA	NA	NA	NA	NA	NA	NA	NA	NA	NA	NA	NA	PtpAffx.2288.1.S1_x_at	Poplar Genome Array	PtpAffx.2288.1
PtpAffx.112940.1.A1_at	6.92382	7.5833	1.09525	-5.5261	0.00147852	1	0.873082	312.14	462.899	1.48299	-1.78085	0.12523	1	0.969951	0.873082	PtpAffx.112940.1.A1_at	Not Mapped	NA	NA	NA	NA	NA	NA	NA	NA	NA	NA	NA	NA	NA	NA	NA	NA	NA	NA	NA	NA	NA	NA	NA	NA	NA	NA	NA	NA	NA	PtpAffx.112940.1.A1_at	Poplar Genome Array	PtpAffx.112940.1
PtpAffx.142580.1.A1_at	2.71715	2.93524	1.08026	-5.52193	0.00148426	1	0.868123	5.96693	13.8554	2.32204	-1.89918	0.10629	1	0.966763	0.868123	PtpAffx.142580.1.A1_at	Not Mapped	NA	NA	NA	NA	NA	NA	NA	NA	NA	NA	NA	NA	NA	NA	NA	NA	NA	NA	NA	NA	NA	NA	NA	NA	NA	NA	NA	NA	NA	PtpAffx.142580.1.A1_at	Poplar Genome Array	PtpAffx.142580.1
PtpAffx.218315.1.S1_at	4.32309	4.65918	1.07774	-5.51457	0.00149445	1	0.865835	60.487	80.7031	1.33422	-1.56218	0.169272	1	0.968104	0.865835	PtpAffx.218315.1.S1_at	Not Mapped	NA	NA	NA	NA	NA	NA	NA	NA	NA	NA	NA	NA	NA	NA	NA	NA	NA	NA	NA	NA	NA	NA	NA	NA	NA	NA	NA	NA	NA	PtpAffx.218315.1.S1_at	Poplar Genome Array	PtpAffx.218315.1
PtpAffx.100713.2.S1_at	7.66391	8.05594	1.05115	-5.51414	0.00149505	1	0.858087	637.124	756.433	1.18726	-1.63356	0.15347	1	0.964986	0.858087	PtpAffx.100713.2.S1_at	252295_at	Arabidopsis ATH1-121501 Genome Array	Arabidopsis thaliana	2006-11-15	Exemplar sequence	Affymetrix Proprietary Database	At3g49100	signal recognition particle subunit 9 - like signal recognition particle subunit 9, Zea mays, EMBL:Y10117;supported by full-length cDNA: Ceres:14637.	At3g49100	At.35648	CHR3v01212004:18207928-18209281 (+) // 99.36 //	signal recognition particle 9 kDa protein, putative / SRP9, putative	---	824071	Q9SMU7	---	NP_190479.1	NM_114769	AT3G49100	6605 // protein targeting // inferred from electronic annotation /// 45900 // negative regulation of translational elongation // inferred from electronic annotation	5786 // signal recognition particle (sensu Eukaryota) // inferred from electronic annotation /// 30529 // ribonucleoprotein complex // inferred from electronic annotation	3723 // RNA binding // inferred from electronic annotation /// 5047 // signal recognition particle binding // inferred from sequence or structural similarity /// 5047 // signal recognition particle binding // inferred from sequence similarity	---	---	IPR008832 // Signal recognition particle 9 kDa // 5.2E-53	---	This probe set was annotated using the Matching Probes based pipeline to a Entrez Gene identifier using 1 transcripts. // false // Matching Probes // A	NM_114769(11)	At3g49100 // 68416.t04980 signal recognition particle 9 kDa protein, putative / SRP9, putative similar to SP|P49458 Signal recognition particle 9 kDa protein (SRP9) {Homo sapiens}; contains Pfam PF05486: Signal recognition particle 9 kDa protein (SRP9) // tigr // 9 // --- /// NM_114769 // Arabidopsis thaliana RNA binding / signal recognition particle binding (AT3G49100) mRNA, complete cds. // ref…	---	PtpAffx.100713.2.S1_at	Poplar Genome Array	PtpAffx.100713.2
PtpAffx.100957.1.S1_s_at	4.16674	4.67983	1.12314	-5.50085	0.00151367	1	0.860729	66.7646	127.427	1.90861	-3.5946	0.0114405	1	0.888238	0.860729	PtpAffx.100957.1.S1_s_at	Not Mapped	NA	NA	NA	NA	NA	NA	NA	NA	NA	NA	NA	NA	NA	NA	NA	NA	NA	NA	NA	NA	NA	NA	NA	NA	NA	NA	NA	NA	NA	PtpAffx.100957.1.S1_s_at	Poplar Genome Array	PtpAffx.100957.1
Ptp.5842.3.S1_at	7.57327	6.78987	0.896557	5.49423	0.00152304	1	0.858114	822.889	582.145	0.70744	3.31978	0.0160087	1	0.925746	0.858114	Ptp.5842.3.S1_at	266515_at	Arabidopsis ATH1-121501 Genome Array	Arabidopsis thaliana	2006-11-15	Exemplar sequence	Affymetrix Proprietary Database	At2g47900	putative tubby protein	At2g47900	At.27566	CHR2v01212004:19618266-19619836 (-) // 99.92 //	F-box family protein / tubby family protein	---	819402	Q8VY21	---	NP_001031558.1 /// NP_850481.1	NM_001036481 /// NM_180150	AT2G47900	45449 // regulation of transcription // traceable author statement	---	3700 // transcription factor activity // inferred from sequence or structural similarity /// 8081 // phosphoric diester hydrolase activity // inferred from sequence or structural similarity /// 3700 // transcription factor activity // inferred from sequence similarity /// 8081 // phosphoric diester hydrolase activity // inferred from sequence similarity	---	---	IPR000007 // Tubby // 1.0E-126 /// IPR001810 // Cyclin-like F-box // 3.6E-7	---	This probe set was annotated using the Matching Probes based pipeline to a Entrez Gene identifier using 2 transcripts. // false // Matching Probes // A	NM_001036481(11),NM_180150(11)	At2g47900 // 68415.t05456 F-box family protein / tubby family protein similar to Chain A, C-Terminal Domain Of Mouse Brain Tubby Protein Length(GI:6730158) [Mus musculus]; similar to phosphodiesterase (GI:467578) [Mus musculus]; similar to Tubby protein homolog (Swiss-Prot:O88808) [Rattus norvegicus]; contains Pfam PF00646: F-box domain and Pfam PF01167: Tub family // tigr // 10 // --- /// NM_180…	---	Ptp.5842.3.S1_at	Poplar Genome Array	Ptp.5842.3
PtpAffx.3187.1.A1_at	7.48084	7.83389	1.04719	-5.49209	0.00152608	1	0.852012	374.938	477.425	1.27334	-3.88502	0.00812341	1	0.881419	0.852012	PtpAffx.3187.1.A1_at	257666_at	Arabidopsis ATH1-121501 Genome Array	Arabidopsis thaliana	2006-11-15	Exemplar sequence	Affymetrix Proprietary Database	At3g20270	bactericidal permeability-increasing protein precursor, putative similar to GB:P17213 from [Homo sapiens] (J. Biol. Chem. 264 (16), 9505-9509 (1989))	At3g20270	At.44954	CHR3v01212004:7068998-7070870 (+) // 99.86 //	lipid-binding serum glycoprotein family protein	---	821571	Q3EB36 /// Q8VYC2	---	NP_188662.3 /// NP_851006.1	NM_112918 /// NM_180675	AT3G20270	---	12505 // endomembrane system // inferred from electronic annotation	8289 // lipid binding // inferred from electronic annotation /// 8289 // lipid binding // inferred from sequence or structural similarity /// 8289 // lipid binding // inferred from sequence similarity	---	scop // a.1.1.Globins // All alpha proteins; Globin-like; Globin-like; Globins // 6.0	IPR001124 // Lipid-binding serum glycoprotein // 6.2E-20 /// IPR001124 // Lipid-binding serum glycoprotein // 5.3E-47 /// IPR001124 // Lipid-binding serum glycoprotein // 6.2E-20 /// IPR001124 // Lipid-binding serum glycoprotein // 5.3E-47	---	This probe set was annotated using the Matching Probes based pipeline to a Entrez Gene identifier using 2 transcripts. // false // Matching Probes // A	NM_112918(11),NM_180675(11)	At3g20270 // 68416.t02292 lipid-binding serum glycoprotein family protein similar to SP|P17213 Bactericidal permeability-increasing protein precursor (BPI) {Homo sapiens}; contains Pfam profile PF02886: LBP / BPI / CETP family, C-terminal domain // tigr // 10 // --- /// NM_112918 // Arabidopsis thaliana lipid binding (AT3G20270) mRNA, complete cds. // refseq // 11 // --- /// NM_180675 // Arabidop…	---	PtpAffx.3187.1.A1_at	Poplar Genome Array	PtpAffx.3187.1
Ptp.3276.1.S1_at	3.3638	3.65185	1.08563	-5.47961	0.00154398	1	0.854239	19.8044	12.9942	0.656128	0.669499	0.528085	1	0.962495	0.854239	Ptp.3276.1.S1_at	Not Mapped	NA	NA	NA	NA	NA	NA	NA	NA	NA	NA	NA	NA	NA	NA	NA	NA	NA	NA	NA	NA	NA	NA	NA	NA	NA	NA	NA	NA	NA	Ptp.3276.1.S1_at	Poplar Genome Array	Ptp.3276.1
PtpAffx.208804.1.S1_at	6.87882	6.691	0.972696	5.45998	0.00157261	1	0.862308	430.012	356.884	0.82994	1.34138	0.228338	1	0.958307	0.862308	PtpAffx.208804.1.S1_at	Not Mapped	NA	NA	NA	NA	NA	NA	NA	NA	NA	NA	NA	NA	NA	NA	NA	NA	NA	NA	NA	NA	NA	NA	NA	NA	NA	NA	NA	NA	NA	PtpAffx.208804.1.S1_at	Poplar Genome Array	PtpAffx.208804.1
PtpAffx.220842.1.S1_at	2.49822	2.71096	1.08515	-5.44819	0.00159008	1	0.864173	4.37463	21.5803	4.93307	-2.86926	0.0284547	1	0.958579	0.864173	PtpAffx.220842.1.S1_at	Not Mapped	NA	NA	NA	NA	NA	NA	NA	NA	NA	NA	NA	NA	NA	NA	NA	NA	NA	NA	NA	NA	NA	NA	NA	NA	NA	NA	NA	NA	NA	PtpAffx.220842.1.S1_at	Poplar Genome Array	PtpAffx.220842.1
PtpAffx.215707.1.S1_at	3.65348	3.92552	1.07446	-5.43116	0.00161573	1	0.87041	45.3833	61.8477	1.36279	-0.830076	0.438269	1	0.955701	0.87041	PtpAffx.215707.1.S1_at	Not Mapped	NA	NA	NA	NA	NA	NA	NA	NA	NA	NA	NA	NA	NA	NA	NA	NA	NA	NA	NA	NA	NA	NA	NA	NA	NA	NA	NA	NA	NA	PtpAffx.215707.1.S1_at	Poplar Genome Array	PtpAffx.215707.1
PtpAffx.154239.1.S1_at	10.6049	11.3193	1.06737	-5.42964	0.00161805	1	0.864079	7209.5	15607.7	2.16488	-4.07972	0.00650413	1	0.855328	0.864079	PtpAffx.154239.1.S1_at	Not Mapped	NA	NA	NA	NA	NA	NA	NA	NA	NA	NA	NA	NA	NA	NA	NA	NA	NA	NA	NA	NA	NA	NA	NA	NA	NA	NA	NA	NA	NA	PtpAffx.154239.1.S1_at	Poplar Genome Array	PtpAffx.154239.1
PtpAffx.18461.1.A1_s_at	7.46964	8.29741	1.11082	-5.42623	0.00162324	1	0.85938	526.076	822.179	1.56285	-3.21822	0.0181779	1	0.938115	0.85938	PtpAffx.18461.1.A1_s_at	Not Mapped	NA	NA	NA	NA	NA	NA	NA	NA	NA	NA	NA	NA	NA	NA	NA	NA	NA	NA	NA	NA	NA	NA	NA	NA	NA	NA	NA	NA	NA	PtpAffx.18461.1.A1_s_at	Poplar Genome Array	PtpAffx.18461.1
PtpAffx.115954.2.A1_at	4.74712	3.96022	0.834237	5.39394	0.00167343	1	0.878382	182.867	113.316	0.619662	2.43118	0.0510802	1	0.972709	0.878382	PtpAffx.115954.2.A1_at	Not Mapped	NA	NA	NA	NA	NA	NA	NA	NA	NA	NA	NA	NA	NA	NA	NA	NA	NA	NA	NA	NA	NA	NA	NA	NA	NA	NA	NA	NA	NA	PtpAffx.115954.2.A1_at	Poplar Genome Array	PtpAffx.115954.2
PtpAffx.2288.3.A1_at	5.15287	6.55367	1.27185	-5.38777	0.00168322	1	0.876033	175.709	442.573	2.51878	-4.32827	0.00493799	1	0.849459	0.876033	PtpAffx.2288.3.A1_at	Not Mapped	NA	NA	NA	NA	NA	NA	NA	NA	NA	NA	NA	NA	NA	NA	NA	NA	NA	NA	NA	NA	NA	NA	NA	NA	NA	NA	NA	NA	NA	PtpAffx.2288.3.A1_at	Poplar Genome Array	PtpAffx.2288.3
PtpAffx.211199.1.S1_at	3.15391	3.431	1.08786	-5.38254	0.00169158	1	0.872982	23.3456	54.3952	2.33	-2.18633	0.0714348	1	0.968225	0.872982	PtpAffx.211199.1.S1_at	Not Mapped	NA	NA	NA	NA	NA	NA	NA	NA	NA	NA	NA	NA	NA	NA	NA	NA	NA	NA	NA	NA	NA	NA	NA	NA	NA	NA	NA	NA	NA	PtpAffx.211199.1.S1_at	Poplar Genome Array	PtpAffx.211199.1
PtpAffx.4546.3.A1_at	3.75792	3.54453	0.943214	5.36986	0.00171202	1	0.87617	34.4905	24.5648	0.712221	0.960584	0.373856	1	0.957329	0.87617	PtpAffx.4546.3.A1_at	Not Mapped	NA	NA	NA	NA	NA	NA	NA	NA	NA	NA	NA	NA	NA	NA	NA	NA	NA	NA	NA	NA	NA	NA	NA	NA	NA	NA	NA	NA	NA	PtpAffx.4546.3.A1_at	Poplar Genome Array	PtpAffx.4546.3
PtpAffx.50511.1.A1_at	2.83208	3.19189	1.12705	-5.35138	0.00174232	1	0.884309	4.37423	18.5961	4.25128	-2.65344	0.037854	1	0.962621	0.884309	PtpAffx.50511.1.A1_at	Not Mapped	NA	NA	NA	NA	NA	NA	NA	NA	NA	NA	NA	NA	NA	NA	NA	NA	NA	NA	NA	NA	NA	NA	NA	NA	NA	NA	NA	NA	NA	PtpAffx.50511.1.A1_at	Poplar Genome Array	PtpAffx.50511.1
PtpAffx.67621.1.S1_at	3.40268	3.08269	0.90596	5.34869	0.00174678	1	0.879305	19.8535	6.19943	0.312258	2.03478	0.0880788	1	0.963002	0.879305	PtpAffx.67621.1.S1_at	Not Mapped	NA	NA	NA	NA	NA	NA	NA	NA	NA	NA	NA	NA	NA	NA	NA	NA	NA	NA	NA	NA	NA	NA	NA	NA	NA	NA	NA	NA	NA	PtpAffx.67621.1.S1_at	Poplar Genome Array	PtpAffx.67621.1
Ptp.7971.1.S1_s_at	6.38367	7.08587	1.11	-5.33646	0.00176723	1	0.882363	322.553	469.183	1.45459	-4.764	0.00311355	1	0.849833	0.882363	Ptp.7971.1.S1_s_at	Not Mapped	NA	NA	NA	NA	NA	NA	NA	NA	NA	NA	NA	NA	NA	NA	NA	NA	NA	NA	NA	NA	NA	NA	NA	NA	NA	NA	NA	NA	NA	Ptp.7971.1.S1_s_at	Poplar Genome Array	Ptp.7971.1
PtpAffx.157807.1.S1_s_at	2.54695	2.82765	1.11021	-5.32148	0.00179265	1	0.887839	3.76037	31.3156	8.3278	-3.50484	0.012751	1	0.898027	0.887839	PtpAffx.157807.1.S1_s_at	258967_at	Arabidopsis ATH1-121501 Genome Array	Arabidopsis thaliana	2006-11-15	Exemplar sequence	Affymetrix Proprietary Database	At3g10470	hypothetical protein predicted by genscan, Pfam HMM hit: zinc finger: C2H2 type	At3g10470	At.39920	CHR3v01212004:3260428-3261623 (+) // 99.83 //	zinc finger (C2H2 type) family protein	---	820211	Q7G8T1	---	NP_187658.1	NM_111882	AT3G10470	45449 // regulation of transcription // traceable author statement	5622 // intracellular // inferred from electronic annotation /// 9507 // chloroplast // inferred from electronic annotation /// 5634 // nucleus // inferred from electronic annotation	3676 // nucleic acid binding // inferred from sequence or structural similarity /// 3700 // transcription factor activity // inferred from sequence or structural similarity /// 8270 // zinc ion binding // inferred from sequence or structural similarity /// 3676 // nucleic acid binding // inferred from electronic annotation /// 8270 // zinc ion binding // inferred from electronic annotation /// 46…	---	---	---	---	This probe set was annotated using the Matching Probes based pipeline to a Entrez Gene identifier using 1 transcripts. // false // Matching Probes // A	NM_111882(11)	At3g10470 // 68416.t01121 zinc finger (C2H2 type) family protein contains Pfam domain, PF00096: Zinc finger, C2H2 type // tigr // 11 // --- /// NM_111882 // Arabidopsis thaliana nucleic acid binding / transcription factor/ zinc ion binding (AT3G10470) mRNA, complete cds. // refseq // 11 // ---	---	PtpAffx.157807.1.S1_s_at	Poplar Genome Array	PtpAffx.157807.1
PtpAffx.212166.1.S1_x_at	5.26604	4.66028	0.884969	5.31609	0.00180189	1	0.885274	124.738	72.958	0.58489	1.20175	0.274737	1	0.955783	0.885274	PtpAffx.212166.1.S1_x_at	Not Mapped	NA	NA	NA	NA	NA	NA	NA	NA	NA	NA	NA	NA	NA	NA	NA	NA	NA	NA	NA	NA	NA	NA	NA	NA	NA	NA	NA	NA	NA	PtpAffx.212166.1.S1_x_at	Poplar Genome Array	PtpAffx.212166.1
PtpAffx.12675.8.S1_at	4.21956	4.75796	1.1276	-5.31161	0.00180962	1	0.882016	112.876	152.787	1.35358	-2.33271	0.058424	1	0.974998	0.882016	PtpAffx.12675.8.S1_at	Not Mapped	NA	NA	NA	NA	NA	NA	NA	NA	NA	NA	NA	NA	NA	NA	NA	NA	NA	NA	NA	NA	NA	NA	NA	NA	NA	NA	NA	NA	NA	PtpAffx.12675.8.S1_at	Poplar Genome Array	PtpAffx.12675.8
PtpAffx.206697.1.S1_at	5.60686	5.77701	1.03035	-5.30607	0.00181923	1	0.879719	144.988	234.48	1.61725	-4.6461	0.00351798	1	0.860756	0.879719	PtpAffx.206697.1.S1_at	Not Mapped	NA	NA	NA	NA	NA	NA	NA	NA	NA	NA	NA	NA	NA	NA	NA	NA	NA	NA	NA	NA	NA	NA	NA	NA	NA	NA	NA	NA	NA	PtpAffx.206697.1.S1_at	Poplar Genome Array	PtpAffx.206697.1
PtpAffx.219870.1.S1_at	3.48409	3.75019	1.07637	-5.29852	0.00183241	1	0.879169	4.52796	3.95961	0.87448	0.624527	0.55527	1	0.962619	0.879169	PtpAffx.219870.1.S1_at	Not Mapped	NA	NA	NA	NA	NA	NA	NA	NA	NA	NA	NA	NA	NA	NA	NA	NA	NA	NA	NA	NA	NA	NA	NA	NA	NA	NA	NA	NA	NA	PtpAffx.219870.1.S1_at	Poplar Genome Array	PtpAffx.219870.1
PtpAffx.67102.1.S1_at	8.64386	9.75369	1.1284	-5.29527	0.00183813	1	0.875079	1070.53	2036.95	1.90276	-2.19065	0.0710112	1	0.970407	0.875079	PtpAffx.67102.1.S1_at	Not Mapped	NA	NA	NA	NA	NA	NA	NA	NA	NA	NA	NA	NA	NA	NA	NA	NA	NA	NA	NA	NA	NA	NA	NA	NA	NA	NA	NA	NA	NA	PtpAffx.67102.1.S1_at	Poplar Genome Array	PtpAffx.67102.1
PtpAffx.208458.1.S1_at	2.88999	3.11237	1.07695	-5.2949	0.00183877	1	0.86865	7.59893	24.1828	3.18239	-0.863235	0.421169	1	0.955495	0.86865	PtpAffx.208458.1.S1_at	Not Mapped	NA	NA	NA	NA	NA	NA	NA	NA	NA	NA	NA	NA	NA	NA	NA	NA	NA	NA	NA	NA	NA	NA	NA	NA	NA	NA	NA	NA	NA	PtpAffx.208458.1.S1_at	Poplar Genome Array	PtpAffx.208458.1
PtpAffx.71677.1.S1_a_at	10.2205	9.95317	0.973841	5.29027	0.00184695	1	0.865855	3581.83	3193.58	0.891606	2.53334	0.0444789	1	0.961147	0.865855	PtpAffx.71677.1.S1_a_at	Not Mapped	NA	NA	NA	NA	NA	NA	NA	NA	NA	NA	NA	NA	NA	NA	NA	NA	NA	NA	NA	NA	NA	NA	NA	NA	NA	NA	NA	NA	NA	PtpAffx.71677.1.S1_a_at	Poplar Genome Array	PtpAffx.71677.1
PtpAffx.213357.1.S1_x_at	7.25602	9.12164	1.25711	-5.27721	0.00187023	1	0.870124	467.095	1941.12	4.15574	-5.31202	0.00180892	1	0.771467	0.870124	PtpAffx.213357.1.S1_x_at	Not Mapped	NA	NA	NA	NA	NA	NA	NA	NA	NA	NA	NA	NA	NA	NA	NA	NA	NA	NA	NA	NA	NA	NA	NA	NA	NA	NA	NA	NA	NA	PtpAffx.213357.1.S1_x_at	Poplar Genome Array	PtpAffx.213357.1
PtpAffx.82116.1.A1_a_at	7.05049	7.42363	1.05292	-5.2729	0.00187798	1	0.86716	486.927	583.42	1.19817	-2.99424	0.0241872	1	0.952797	0.86716	PtpAffx.82116.1.A1_a_at	254229_at	Arabidopsis ATH1-121501 Genome Array	Arabidopsis thaliana	2006-11-15	Exemplar sequence	Affymetrix Proprietary Database	At4g23610	hypothetical protein ; supported by cDNA: gi_13937134_gb_AF372921.1_AF372921	At4g23610	At.66616	CHR4v01212004:12314046-12314731 (+) // 99.71 //	expressed protein	---	828461	Q9SUR5	---	NP_567687.1	NM_118492	AT4G23610	---	---	---	---	---	---	---	This probe set was annotated using the Matching Probes based pipeline to a Entrez Gene identifier using 1 transcripts. // false // Matching Probes // A	NM_118492(11)	At4g23610 // 68417.t03179 expressed protein // tigr // 11 // --- /// NM_118492 // Arabidopsis thaliana unknown protein (AT4G23610) mRNA, complete cds. // refseq // 11 // ---	At4g23620 // tigr // 11 // Negative Strand Matching Probes /// NM_118493 // refseq // 11 // Negative Strand Matching Probes	PtpAffx.82116.1.A1_a_at	Poplar Genome Array	PtpAffx.82116.1
PtpAffx.17106.2.S1_at	5.96516	5.28014	0.885164	5.27194	0.00187971	1	0.861484	330.15	245.818	0.744563	2.36584	0.055837	1	0.975013	0.861484	PtpAffx.17106.2.S1_at	Not Mapped	NA	NA	NA	NA	NA	NA	NA	NA	NA	NA	NA	NA	NA	NA	NA	NA	NA	NA	NA	NA	NA	NA	NA	NA	NA	NA	NA	NA	NA	PtpAffx.17106.2.S1_at	Poplar Genome Array	PtpAffx.17106.2
PtpAffx.207761.1.S1_at	5.13566	5.49814	1.07058	-5.26986	0.00188346	1	0.856808	142.796	143.588	1.00555	-0.50081	0.634342	1	0.967825	0.856808	PtpAffx.207761.1.S1_at	Not Mapped	NA	NA	NA	NA	NA	NA	NA	NA	NA	NA	NA	NA	NA	NA	NA	NA	NA	NA	NA	NA	NA	NA	NA	NA	NA	NA	NA	NA	NA	PtpAffx.207761.1.S1_at	Poplar Genome Array	PtpAffx.207761.1
PtpAffx.208885.1.S1_at	3.97448	3.72481	0.937182	5.26295	0.00189601	1	0.856174	20.6714	8.92672	0.43184	1.95546	0.0983118	1	0.965402	0.856174	PtpAffx.208885.1.S1_at	Not Mapped	NA	NA	NA	NA	NA	NA	NA	NA	NA	NA	NA	NA	NA	NA	NA	NA	NA	NA	NA	NA	NA	NA	NA	NA	NA	NA	NA	NA	NA	PtpAffx.208885.1.S1_at	Poplar Genome Array	PtpAffx.208885.1
PtpAffx.2655.3.S1_a_at	9.43874	7.97307	0.844718	5.24979	0.00192018	1	0.860759	1535.25	575.468	0.374838	5.24831	0.00192293	1	0.78207	0.860759	PtpAffx.2655.3.S1_a_at	247706_at	Arabidopsis ATH1-121501 Genome Array	Arabidopsis thaliana	2006-11-15	Exemplar sequence	Affymetrix Proprietary Database	At5g59480	putative ripening-related protein - like putative ripening-related protein Vitis vinifera EMBL:VVI237988;supported by full-length cDNA: Ceres:99078.	At5g59480	At.28360	CHR5v01212004:23996846-23998382 (-) // 99.76 //	haloacid dehalogenase-like hydrolase family protein	---	836067	Q3E7J6 /// Q8L8N4 /// Q9LTI2	---	NP_200756.2 /// NP_851223.1	NM_125339 /// NM_180892	AT5G59480	8152 // metabolism // inferred from electronic annotation	---	3824 // catalytic activity // inferred from electronic annotation /// 16787 // hydrolase activity // inferred from sequence or structural similarity /// 16787 // hydrolase activity // inferred from electronic annotation /// 16787 // hydrolase activity // inferred from sequence similarity	---	---	IPR005834 // Haloacid dehalogenase-like hydrolase // 6.3E-8 /// IPR005834 // Haloacid dehalogenase-like hydrolase // 6.3E-8	---	This probe set was annotated using the Matching Probes based pipeline to a Entrez Gene identifier using 2 transcripts. // false // Matching Probes // A	NM_125339(11),NM_180892(11)	At5g59480 // 68418.t06902 haloacid dehalogenase-like hydrolase family protein low similarity to SP|P53078 SSM1 protein {Saccharomyces cerevisiae}; contains InterPro accession IPR005834: Haloacid dehalogenase-like hydrolase // tigr // 11 // --- /// NM_125339 // Arabidopsis thaliana catalytic/ hydrolase (AT5G59480) mRNA, complete cds. // refseq // 11 // --- /// NM_180892 // Arabidopsis thaliana cat…	---	PtpAffx.2655.3.S1_a_at	Poplar Genome Array	PtpAffx.2655.3
PtpAffx.213754.1.S1_at	3.62729	3.30318	0.910647	5.2489	0.00192183	1	0.855258	58.3563	41.5874	0.712646	1.26877	0.25152	1	0.954674	0.855258	PtpAffx.213754.1.S1_at	Not Mapped	NA	NA	NA	NA	NA	NA	NA	NA	NA	NA	NA	NA	NA	NA	NA	NA	NA	NA	NA	NA	NA	NA	NA	NA	NA	NA	NA	NA	NA	PtpAffx.213754.1.S1_at	Poplar Genome Array	PtpAffx.213754.1
PtpAffx.120676.1.S1_a_at	7.20731	7.57312	1.05076	-5.24391	0.0019311	1	0.853199	454.083	606.787	1.33629	-2.58127	0.0416981	1	0.961264	0.853199	PtpAffx.120676.1.S1_a_at	Not Mapped	NA	NA	NA	NA	NA	NA	NA	NA	NA	NA	NA	NA	NA	NA	NA	NA	NA	NA	NA	NA	NA	NA	NA	NA	NA	NA	NA	NA	NA	PtpAffx.120676.1.S1_a_at	Poplar Genome Array	PtpAffx.120676.1
PtpAffx.221529.1.S1_at	3.17497	3.55926	1.12104	-5.2396	0.00193913	1	0.850629	22.2449	26.2885	1.18178	-0.0444997	0.96595	1	0.996521	0.850629	PtpAffx.221529.1.S1_at	Not Mapped	NA	NA	NA	NA	NA	NA	NA	NA	NA	NA	NA	NA	NA	NA	NA	NA	NA	NA	NA	NA	NA	NA	NA	NA	NA	NA	NA	NA	NA	PtpAffx.221529.1.S1_at	Poplar Genome Array	PtpAffx.221529.1
PtpAffx.122999.3.S1_at	5.75204	6.27019	1.09008	-5.23586	0.00194615	1	0.847653	131.04	168.788	1.28806	-1.92239	0.102924	1	0.963551	0.847653	PtpAffx.122999.3.S1_at	260829_s_at	Arabidopsis ATH1-121501 Genome Array	Arabidopsis thaliana	2006-11-15	Exemplar sequence	Affymetrix Proprietary Database	At1g06870	chloroplast thylakoidal processing peptidase, putative similar to chloroplast thylakoidal processing peptidase GB:CAA71502 GI:2769566 from [Arabidopsis thaliana];supported by full-length cDNA: Ceres:15392.	At1g06870	At.23784	CHR1v01212004:2108830-2110640 (+) // 99.91 //	signal peptidase, putative /// signal peptidase, putative	---	817595 /// 837198	O04348 /// Q8LEC9 /// Q9M9Z2	---	NP_172171.1 /// NP_180603.2	NM_100563 /// NM_128597	AT1G06870 /// AT2G30440	6508 // proteolysis // inferred from electronic annotation /// 6508 // proteolysis // inferred from sequence or structural similarity /// 6508 // proteolysis // inferred from sequence similarity	5739 // mitochondrion // inferred from electronic annotation /// 16020 // membrane // inferred from electronic annotation /// 16020 // membrane // inferred from sequence or structural similarity /// 16020 // membrane // inferred from sequence similarity	8233 // peptidase activity // inferred from sequence or structural similarity /// 8236 // serine-type peptidase activity // inferred from electronic annotation /// 8233 // peptidase activity // inferred from sequence similarity	---	---	IPR000508 // Peptidase S26, signal peptidase I // 1.5E-9 /// IPR000508 // Peptidase S26, signal peptidase I // 4.3E-11 /// IPR000508 // Peptidase S26, signal peptidase I // 9.0E-9 /// IPR000508 // Peptidase S26, signal peptidase I // 2.2E-11	---	This probe set was annotated using the Matching Probes based pipeline to a Entrez Gene identifier using 2 transcripts. // true // Matching Probes // A	At1g06870(9),NM_128597(11),NM_100563(11)	At1g06870 // 68414.t00652 signal peptidase, putative similar to chloroplast thylakoidal processing peptidase GB:CAA71502 GI:2769566 from [Arabidopsis thaliana]; contains Pfam profile PF00461: Signal peptidase I // tigr // 9 // --- /// NM_128597 // Arabidopsis thaliana peptidase/ serine-type peptidase (AT2G30440) mRNA, complete cds. // refseq // 11 // --- /// NM_100563 // Arabidopsis thaliana pept…	At2g30440 // tigr // 5 // Cross Hyb Matching Probes	PtpAffx.122999.3.S1_at	Poplar Genome Array	PtpAffx.122999.3
PtpAffx.211174.1.S1_at	2.98233	3.32029	1.11332	-5.23436	0.00194897	1	0.8429	6.0521	31.5326	5.2102	-2.99489	0.0241671	1	0.953839	0.8429	PtpAffx.211174.1.S1_at	Not Mapped	NA	NA	NA	NA	NA	NA	NA	NA	NA	NA	NA	NA	NA	NA	NA	NA	NA	NA	NA	NA	NA	NA	NA	NA	NA	NA	NA	NA	NA	PtpAffx.211174.1.S1_at	Poplar Genome Array	PtpAffx.211174.1
PtpAffx.207163.1.S1_s_at	2.70771	2.58878	0.956079	5.22968	0.00195778	1	0.840792	11.64	2.50285	0.215022	2.57207	0.0422172	1	0.962034	0.840792	PtpAffx.207163.1.S1_s_at	Not Mapped	NA	NA	NA	NA	NA	NA	NA	NA	NA	NA	NA	NA	NA	NA	NA	NA	NA	NA	NA	NA	NA	NA	NA	NA	NA	NA	NA	NA	NA	PtpAffx.207163.1.S1_s_at	Poplar Genome Array	PtpAffx.207163.1
PtpAffx.17167.1.S1_a_at	8.7196	9.27628	1.06384	-5.22912	0.00195886	1	0.835411	1809.32	2382.87	1.317	-2.59372	0.0410065	1	0.963033	0.835411	PtpAffx.17167.1.S1_a_at	247593_at	Arabidopsis ATH1-121501 Genome Array	Arabidopsis thaliana	2006-11-15	Exemplar sequence	Affymetrix Proprietary Database	At5g60790	ABC transporter homolog PnATH - like PnATHABC transporter homolog, Populus nigra, EMBL:AB041505	At5g60790	At.9321	CHR5v01212004:24470986-24472993 (-) // 99.94 //	ABC transporter family protein	---	836200	Q9FJH6	---	NP_200887.1	NM_125472	AT5G60790	6810 // transport // inferred from electronic annotation	9507 // chloroplast // inferred from electronic annotation	5215 // transporter activity // inferred from sequence or structural similarity /// 166 // nucleotide binding // inferred from electronic annotation /// 5524 // ATP binding // inferred from electronic annotation /// 16887 // ATPase activity // inferred from electronic annotation /// 17111 // nucleoside-triphosphatase activity // inferred from electronic annotation /// 5215 // transporter activity…	---	---	IPR003439 // ABC transporter // 2.4E-27 /// IPR003439 // ABC transporter // 1.6E-41	---	This probe set was annotated using the Matching Probes based pipeline to a Entrez Gene identifier using 1 transcripts. // false // Matching Probes // A	NM_125472(11)	At5g60790 // 68418.t07054 ABC transporter family protein similar to ABC transporter homolog PnATH GI:7573600 from [Populus nigra] // tigr // 11 // --- /// NM_125472 // Arabidopsis thaliana ATGCN1 (ATGCN1) mRNA, complete cds. // refseq // 11 // ---	---	PtpAffx.17167.1.S1_a_at	Poplar Genome Array	PtpAffx.17167.1
PtpAffx.204352.1.S1_at	5.79692	6.47991	1.11782	-5.22156	0.00197321	1	0.835731	132.45	210.932	1.59255	-3.57446	0.011721	1	0.887574	0.835731	PtpAffx.204352.1.S1_at	Not Mapped	NA	NA	NA	NA	NA	NA	NA	NA	NA	NA	NA	NA	NA	NA	NA	NA	NA	NA	NA	NA	NA	NA	NA	NA	NA	NA	NA	NA	NA	PtpAffx.204352.1.S1_at	Poplar Genome Array	PtpAffx.204352.1
PtpAffx.206506.1.S1_at	3.12529	2.90204	0.928566	5.21081	0.00199385	1	0.838687	31.627	24.3006	0.768349	0.882299	0.411565	1	0.954294	0.838687	PtpAffx.206506.1.S1_at	Not Mapped	NA	NA	NA	NA	NA	NA	NA	NA	NA	NA	NA	NA	NA	NA	NA	NA	NA	NA	NA	NA	NA	NA	NA	NA	NA	NA	NA	NA	NA	PtpAffx.206506.1.S1_at	Poplar Genome Array	PtpAffx.206506.1
PtpAffx.225685.1.S1_at	8.58576	8.31592	0.968571	5.18401	0.00204635	1	0.854916	2066.25	1510.78	0.731169	3.92717	0.0077379	1	0.865587	0.854916	PtpAffx.225685.1.S1_at	Not Mapped	NA	NA	NA	NA	NA	NA	NA	NA	NA	NA	NA	NA	NA	NA	NA	NA	NA	NA	NA	NA	NA	NA	NA	NA	NA	NA	NA	NA	NA	PtpAffx.225685.1.S1_at	Poplar Genome Array	PtpAffx.225685.1
PtpAffx.35386.1.S1_at	6.65131	7.5329	1.13255	-5.18096	0.00205242	1	0.851659	381.833	602.254	1.57727	-3.999	0.00712712	1	0.865016	0.851659	PtpAffx.35386.1.S1_at	Not Mapped	NA	NA	NA	NA	NA	NA	NA	NA	NA	NA	NA	NA	NA	NA	NA	NA	NA	NA	NA	NA	NA	NA	NA	NA	NA	NA	NA	NA	NA	PtpAffx.35386.1.S1_at	Poplar Genome Array	PtpAffx.35386.1
Ptp.3090.1.A1_at	5.08673	5.3492	1.0516	-5.16838	0.00207769	1	0.856356	68.3663	75.431	1.10334	-0.582383	0.581517	1	0.964244	0.856356	Ptp.3090.1.A1_at	Not Mapped	NA	NA	NA	NA	NA	NA	NA	NA	NA	NA	NA	NA	NA	NA	NA	NA	NA	NA	NA	NA	NA	NA	NA	NA	NA	NA	NA	NA	NA	Ptp.3090.1.A1_at	Poplar Genome Array	Ptp.3090.1
PtpAffx.223197.1.S1_x_at	3.79375	4.18167	1.10225	-5.15101	0.00211317	1	0.865174	7.89885	10.3923	1.31567	-0.216182	0.836008	1	0.984672	0.865174	PtpAffx.223197.1.S1_x_at	Not Mapped	NA	NA	NA	NA	NA	NA	NA	NA	NA	NA	NA	NA	NA	NA	NA	NA	NA	NA	NA	NA	NA	NA	NA	NA	NA	NA	NA	NA	NA	PtpAffx.223197.1.S1_x_at	Poplar Genome Array	PtpAffx.223197.1
PtpAffx.138243.1.S1_at	8.52719	8.96807	1.0517	-5.14965	0.00211598	1	0.860589	1163.59	1711.42	1.4708	-5.94034	0.00101639	1	0.74309	0.860589	PtpAffx.138243.1.S1_at	Not Mapped	NA	NA	NA	NA	NA	NA	NA	NA	NA	NA	NA	NA	NA	NA	NA	NA	NA	NA	NA	NA	NA	NA	NA	NA	NA	NA	NA	NA	NA	PtpAffx.138243.1.S1_at	Poplar Genome Array	PtpAffx.138243.1
PtpAffx.44653.1.A1_at	4.34372	4.87257	1.12175	-5.1394	0.00213726	1	0.863523	126.383	168.798	1.3356	-1.27797	0.248473	1	0.955687	0.863523	PtpAffx.44653.1.A1_at	Not Mapped	NA	NA	NA	NA	NA	NA	NA	NA	NA	NA	NA	NA	NA	NA	NA	NA	NA	NA	NA	NA	NA	NA	NA	NA	NA	NA	NA	NA	NA	PtpAffx.44653.1.A1_at	Poplar Genome Array	PtpAffx.44653.1
Ptp.6021.1.S1_at	10.991	11.3703	1.03451	-5.12988	0.00215725	1	0.865905	4869.3	5251.55	1.0785	-0.534427	0.612259	1	0.96732	0.865905	Ptp.6021.1.S1_at	245289_at	Arabidopsis ATH1-121501 Genome Array	Arabidopsis thaliana	2006-11-15	Exemplar sequence	Affymetrix Proprietary Database	At4g15470	Expressed protein ; supported by cDNA: gi_15215826_gb_AY050443.1_	At4g15470	At.20495	CHR4v01212004:8843658-8845502 (+) // 99.87 //	expressed protein	---	827218	Q940C4 /// Q94A20	---	NP_567466.1	NM_117636	AT4G15470	---	---	---	---	---	IPR006214 // Protein of unknown function UPF0005 // 4.5E-20	---	This probe set was annotated using the Matching Probes based pipeline to a Entrez Gene identifier using 1 transcripts. // false // Matching Probes // A	NM_117636(11)	At4g15470 // 68417.t02229 expressed protein low similarity to N-methyl-D-aspartate receptor-associated protein [Drosophila melanogaster] GI:567104; contains Pfam profile PF01027: Uncharacterized protein family UPF0005 // tigr // 11 // --- /// NM_117636 // Arabidopsis thaliana unknown protein (AT4G15470) mRNA, complete cds. // refseq // 11 // ---	---	Ptp.6021.1.S1_at	Poplar Genome Array	Ptp.6021.1
PtpAffx.53949.1.S1_at	8.12351	8.46367	1.04187	-5.12574	0.00216601	1	0.863775	1135.65	1219.88	1.07417	-0.767983	0.471631	1	0.960322	0.863775	PtpAffx.53949.1.S1_at	Not Mapped	NA	NA	NA	NA	NA	NA	NA	NA	NA	NA	NA	NA	NA	NA	NA	NA	NA	NA	NA	NA	NA	NA	NA	NA	NA	NA	NA	NA	NA	PtpAffx.53949.1.S1_at	Poplar Genome Array	PtpAffx.53949.1
PtpAffx.200531.1.S1_at	6.17203	6.78374	1.09911	-5.1234	0.00217098	1	0.860171	230.664	300.545	1.30295	-3.24797	0.0175109	1	0.928669	0.860171	PtpAffx.200531.1.S1_at	Not Mapped	NA	NA	NA	NA	NA	NA	NA	NA	NA	NA	NA	NA	NA	NA	NA	NA	NA	NA	NA	NA	NA	NA	NA	NA	NA	NA	NA	NA	NA	PtpAffx.200531.1.S1_at	Poplar Genome Array	PtpAffx.200531.1
PtpAffx.212473.1.S1_at	2.83963	3.08205	1.08537	-5.12035	0.00217749	1	0.857219	2.00968	5.8044	2.88821	-2.44554	0.0500933	1	0.970773	0.857219	PtpAffx.212473.1.S1_at	Not Mapped	NA	NA	NA	NA	NA	NA	NA	NA	NA	NA	NA	NA	NA	NA	NA	NA	NA	NA	NA	NA	NA	NA	NA	NA	NA	NA	NA	NA	NA	PtpAffx.212473.1.S1_at	Poplar Genome Array	PtpAffx.212473.1
PtpAffx.205687.1.S1_at	3.78913	3.22667	0.851559	5.1043	0.00221204	1	0.865275	37.4797	12.6214	0.336752	1.03837	0.33912	1	0.956085	0.865275	PtpAffx.205687.1.S1_at	Not Mapped	NA	NA	NA	NA	NA	NA	NA	NA	NA	NA	NA	NA	NA	NA	NA	NA	NA	NA	NA	NA	NA	NA	NA	NA	NA	NA	NA	NA	NA	PtpAffx.205687.1.S1_at	Poplar Genome Array	PtpAffx.205687.1
Ptp.1990.1.S1_a_at	4.71481	4.35203	0.923055	5.09866	0.00222432	1	0.864573	41.4365	10.7367	0.259111	2.27456	0.0632703	1	0.972864	0.864573	Ptp.1990.1.S1_a_at	Not Mapped	NA	NA	NA	NA	NA	NA	NA	NA	NA	NA	NA	NA	NA	NA	NA	NA	NA	NA	NA	NA	NA	NA	NA	NA	NA	NA	NA	NA	NA	Ptp.1990.1.S1_a_at	Poplar Genome Array	Ptp.1990.1
PtpAffx.24853.1.A1_at	6.57128	6.82224	1.03819	-5.08719	0.00224956	1	0.868884	197.91	238.583	1.20551	-1.2834	0.246689	1	0.95541	0.868884	PtpAffx.24853.1.A1_at	265317_at	Arabidopsis ATH1-121501 Genome Array	Arabidopsis thaliana	2006-11-15	Exemplar sequence	Affymetrix Proprietary Database	At2g22640	unknown protein	At2g22640	At.48506	CHR2v01212004:9630362-9630547 (+) // 99.46 //	BRICK1, putative	---	816795	Q94JY4	---	NP_179849.2	NM_127829	AT2G22640	---	5856 // cytoskeleton // inferred from electronic annotation	---	---	---	---	---	This probe set was annotated using the Genome Target Overlap based pipeline to a Entrez Gene identifier using 1 transcripts. // false // Genome Target Overlap // B	NM_127829	At2g22640 // 68415.t02522 BRICK1, putative similar to BRICK1 (GI:20338425) [Zea mays] // tigr // 11 // ---	NM_127829 // refseq // 8 // Cross Hyb Matching Probes /// BX842069 // gb // 1 // Cross Hyb Matching Probes	PtpAffx.24853.1.A1_at	Poplar Genome Array	PtpAffx.24853.1
PtpAffx.653.25.S1_at	2.94562	2.80499	0.952256	5.08062	0.00226417	1	0.869059	11.3732	1.9247	0.169232	2.36675	0.0557676	1	0.974909	0.869059	PtpAffx.653.25.S1_at	Not Mapped	NA	NA	NA	NA	NA	NA	NA	NA	NA	NA	NA	NA	NA	NA	NA	NA	NA	NA	NA	NA	NA	NA	NA	NA	NA	NA	NA	NA	NA	PtpAffx.653.25.S1_at	Poplar Genome Array	PtpAffx.653.25
PtpAffx.20151.2.S1_a_at	7.52339	8.58732	1.14142	-5.07936	0.00226697	1	0.864728	654.033	1489.67	2.27767	-4.5447	0.00391373	1	0.861484	0.864728	PtpAffx.20151.2.S1_a_at	257239_at	Arabidopsis ATH1-121501 Genome Array	Arabidopsis thaliana	2006-11-15	Exemplar sequence	Affymetrix Proprietary Database	At3g24100	unknown protein	At3g24100	At.20054	CHR3v01212004:8703612-8704051 (+) // 99.61 //	four F5 family protein / 4F5 family protein	---	821996	Q94K36	---	NP_189052.1	NM_113315	AT3G24100	---	5739 // mitochondrion // inferred from electronic annotation	---	---	---	IPR007513 // Four F5 protein // 3.0E-20	---	This probe set was annotated using the Matching Probes based pipeline to a Entrez Gene identifier using 1 transcripts. // false // Matching Probes // A	NM_113315(11)	At3g24100 // 68416.t02729 four F5 family protein / 4F5 family protein contains Pfam PF04419: 4F5 protein family // tigr // 10 // --- /// NM_113315 // Arabidopsis thaliana unknown protein (AT3G24100) mRNA, complete cds. // refseq // 11 // ---	AF370331 // gb // 8 // Cross Hyb Matching Probes	PtpAffx.20151.2.S1_a_at	Poplar Genome Array	PtpAffx.20151.2
PtpAffx.221953.1.S1_s_at	3.86346	3.42751	0.887163	5.06923	0.00228973	1	0.86802	103.195	27.6189	0.267639	5.88222	0.00107	1	0.730131	0.86802	PtpAffx.221953.1.S1_s_at	Not Mapped	NA	NA	NA	NA	NA	NA	NA	NA	NA	NA	NA	NA	NA	NA	NA	NA	NA	NA	NA	NA	NA	NA	NA	NA	NA	NA	NA	NA	NA	PtpAffx.221953.1.S1_s_at	Poplar Genome Array	PtpAffx.221953.1
PtpAffx.53314.1.A1_at	2.71854	2.98782	1.09905	-5.06491	0.00229951	1	0.866381	17.5588	12.4742	0.710426	-0.683012	0.520086	1	0.960805	0.866381	PtpAffx.53314.1.A1_at	267239_at	Arabidopsis ATH1-121501 Genome Array	Arabidopsis thaliana	2006-11-15	Exemplar sequence	Affymetrix Proprietary Database	At2g02510	unknown protein	At2g02510	At.28574	CHR2v01212004:673336-673554 (+) // 99.54 //	expressed protein	---	814780	O64725	---	NP_178355.1	NM_126306	AT2G02510	---	---	---	---	---	---	---	This probe set was annotated using the Matching Probes based pipeline to a Entrez Gene identifier using 1 transcripts. // false // Matching Probes // A	NM_126306(11)	At2g02510 // 68415.t00167 expressed protein // tigr // 11 // --- /// NM_126306 // Arabidopsis thaliana unknown protein (AT2G02510) mRNA, complete cds. // refseq // 11 // ---	---	PtpAffx.53314.1.A1_at	Poplar Genome Array	PtpAffx.53314.1
PtpAffx.211988.1.S1_at	4.32164	4.5842	1.06076	-5.05664	0.00231836	1	0.868154	68.1548	71.2435	1.04532	0.179021	0.863813	1	0.988989	0.868154	PtpAffx.211988.1.S1_at	Not Mapped	NA	NA	NA	NA	NA	NA	NA	NA	NA	NA	NA	NA	NA	NA	NA	NA	NA	NA	NA	NA	NA	NA	NA	NA	NA	NA	NA	NA	NA	PtpAffx.211988.1.S1_at	Poplar Genome Array	PtpAffx.211988.1
Ptp.213.1.S1_a_at	8.45326	8.66055	1.02452	-5.05458	0.00232308	1	0.86465	909.966	1026.72	1.12831	-2.83869	0.0296177	1	0.960355	0.86465	Ptp.213.1.S1_a_at	262070_at	Arabidopsis ATH1-121501 Genome Array	Arabidopsis thaliana	2006-11-15	Exemplar sequence	Affymetrix Proprietary Database	At1g80010	far-red impaired response protein, putative similar to far-red impaired response protein GI:5764395 from [Arabidopsis thaliana]	At1g80010	At.52575	CHR1v01212004:30102648-30104739 (+) // 100.0 //	far-red impaired responsive protein, putative	---	844341	Q9S793	---	NP_178118.1	NM_106650	AT1G80010	---	---	8270 // zinc ion binding // inferred from electronic annotation	---	---	IPR004330 // FAR1 // 6.2E-115 /// IPR007527 // SWIM Zn-finger // 3.1E-8	---	This probe set was annotated using the Matching Probes based pipeline to a Entrez Gene identifier using 1 transcripts. // false // Matching Probes // A	NM_106650(11)	At1g80010 // 68414.t08544 far-red impaired responsive protein, putative similar to far-red impaired response protein FAR1 [Arabidopsis thaliana] gi|5764395|gb|AAD51282 // tigr // 11 // --- /// NM_106650 // Arabidopsis thaliana unknown protein (AT1G80010) mRNA, complete cds. // refseq // 11 // ---	---	Ptp.213.1.S1_a_at	Poplar Genome Array	Ptp.213.1
Ptp.5102.1.A1_at	12.284	12.5105	1.01844	-5.04583	0.00234327	1	0.866911	14827.8	17536.9	1.1827	-5.56037	0.00143228	1	0.726948	0.866911	Ptp.5102.1.A1_at	254530_at	Arabidopsis ATH1-121501 Genome Array	Arabidopsis thaliana	2006-11-15	Exemplar sequence	Affymetrix Proprietary Database	At4g19640	small GTP-binding protein - like GTP-binding protein RHA1, Arabidopsis thaliana, PIR2:S23727; supported by cDNA: gi_15450604_gb_AY052670.1_	At4g19640	At.2030	CHR4v01212004:10687450-10689459 (-) // 100.0 //	Ras-related GTP-binding protein, putative	---	827706	Q9SN68	---	NP_193699.1	NM_118084	AT4G19640	7264 // small GTPase mediated signal transduction // inferred from electronic annotation /// 15031 // protein transport // inferred from electronic annotation	16020 // membrane // inferred from electronic annotation	166 // nucleotide binding // inferred from electronic annotation /// 5525 // GTP binding // inferred from electronic annotation	---	---	IPR001806 // Ras GTPase superfamily // 7.1E-94	---	This probe set was annotated using the Matching Probes based pipeline to a Entrez Gene identifier using 1 transcripts. // false // Matching Probes // A	NM_118084(11)	At4g19640 // 68417.t02713 Ras-related GTP-binding protein, putative similar to GTP-binding protein RAB5A GI:1370178 from [Lotus japonicus] // tigr // 10 // --- /// NM_118084 // Arabidopsis thaliana ARA7; GTP binding (ARA7) mRNA, complete cds. // refseq // 11 // ---	---	Ptp.5102.1.A1_at	Poplar Genome Array	Ptp.5102.1
PtpAffx.222305.1.S1_s_at	6.80994	7.30846	1.0732	-5.0432	0.00234939	1	0.863971	455.627	588.803	1.29229	-2.5674	0.0424832	1	0.960611	0.863971	PtpAffx.222305.1.S1_s_at	Not Mapped	NA	NA	NA	NA	NA	NA	NA	NA	NA	NA	NA	NA	NA	NA	NA	NA	NA	NA	NA	NA	NA	NA	NA	NA	NA	NA	NA	NA	NA	PtpAffx.222305.1.S1_s_at	Poplar Genome Array	PtpAffx.222305.1
PtpAffx.153104.1.A1_at	3.37578	3.60448	1.06775	-5.04118	0.00235408	1	0.860542	26.2404	43.6736	1.66437	-1.54928	0.172287	1	0.967418	0.860542	PtpAffx.153104.1.A1_at	Not Mapped	NA	NA	NA	NA	NA	NA	NA	NA	NA	NA	NA	NA	NA	NA	NA	NA	NA	NA	NA	NA	NA	NA	NA	NA	NA	NA	NA	NA	NA	PtpAffx.153104.1.A1_at	Poplar Genome Array	PtpAffx.153104.1
PtpAffx.124448.1.S1_at	5.14015	4.52417	0.880163	5.03428	0.00237024	1	0.861321	110.386	45.4326	0.411579	3.23094	0.0178894	1	0.935016	0.861321	PtpAffx.124448.1.S1_at	Not Mapped	NA	NA	NA	NA	NA	NA	NA	NA	NA	NA	NA	NA	NA	NA	NA	NA	NA	NA	NA	NA	NA	NA	NA	NA	NA	NA	NA	NA	NA	PtpAffx.124448.1.S1_at	Poplar Genome Array	PtpAffx.124448.1
PtpAffx.216720.1.S1_s_at	3.60119	3.17417	0.881423	5.02498	0.00239221	1	0.864192	36.216	35.1396	0.970277	0.585662	0.579449	1	0.964016	0.864192	PtpAffx.216720.1.S1_s_at	Not Mapped	NA	NA	NA	NA	NA	NA	NA	NA	NA	NA	NA	NA	NA	NA	NA	NA	NA	NA	NA	NA	NA	NA	NA	NA	NA	NA	NA	NA	NA	PtpAffx.216720.1.S1_s_at	Poplar Genome Array	PtpAffx.216720.1
PtpAffx.218344.1.S1_s_at	4.17384	3.47277	0.832032	5.00094	0.00245005	1	0.879912	71.8702	27.2076	0.378566	2.14298	0.0758378	1	0.964671	0.879912	PtpAffx.218344.1.S1_s_at	Not Mapped	NA	NA	NA	NA	NA	NA	NA	NA	NA	NA	NA	NA	NA	NA	NA	NA	NA	NA	NA	NA	NA	NA	NA	NA	NA	NA	NA	NA	NA	PtpAffx.218344.1.S1_s_at	Poplar Genome Array	PtpAffx.218344.1
PtpAffx.212290.1.S1_at	4.53912	4.1771	0.920243	4.9945	0.00246582	1	0.880428	62.9667	70.117	1.11356	-0.777445	0.466434	1	0.958704	0.880428	PtpAffx.212290.1.S1_at	Not Mapped	NA	NA	NA	NA	NA	NA	NA	NA	NA	NA	NA	NA	NA	NA	NA	NA	NA	NA	NA	NA	NA	NA	NA	NA	NA	NA	NA	NA	NA	PtpAffx.212290.1.S1_at	Poplar Genome Array	PtpAffx.212290.1
PtpAffx.204748.1.S1_at	3.87603	4.16624	1.07487	-4.99302	0.00246944	1	0.876623	55.1843	73.661	1.33482	-0.888733	0.408361	1	0.953743	0.876623	PtpAffx.204748.1.S1_at	Not Mapped	NA	NA	NA	NA	NA	NA	NA	NA	NA	NA	NA	NA	NA	NA	NA	NA	NA	NA	NA	NA	NA	NA	NA	NA	NA	NA	NA	NA	NA	PtpAffx.204748.1.S1_at	Poplar Genome Array	PtpAffx.204748.1
PtpAffx.133970.1.A1_s_at	8.24833	8.40983	1.01958	-4.98756	0.00248294	1	0.876349	643.473	664.188	1.03219	-0.470525	0.654598	1	0.970003	0.876349	PtpAffx.133970.1.A1_s_at	Not Mapped	NA	NA	NA	NA	NA	NA	NA	NA	NA	NA	NA	NA	NA	NA	NA	NA	NA	NA	NA	NA	NA	NA	NA	NA	NA	NA	NA	NA	NA	PtpAffx.133970.1.A1_s_at	Poplar Genome Array	PtpAffx.133970.1
PtpAffx.32898.2.A1_at	5.19661	5.47744	1.05404	-4.98518	0.00248884	1	0.873412	89.1057	86.5864	0.971727	0.11674	0.910876	1	0.992981	0.873412	PtpAffx.32898.2.A1_at	Not Mapped	NA	NA	NA	NA	NA	NA	NA	NA	NA	NA	NA	NA	NA	NA	NA	NA	NA	NA	NA	NA	NA	NA	NA	NA	NA	NA	NA	NA	NA	PtpAffx.32898.2.A1_at	Poplar Genome Array	PtpAffx.32898.2
Ptp.1437.2.S1_at	4.06037	3.79697	0.93513	4.98199	0.00249676	1	0.871213	16.3814	16.3538	0.998316	0.606763	0.566244	1	0.963689	0.871213	Ptp.1437.2.S1_at	248792_at	Arabidopsis ATH1-121501 Genome Array	Arabidopsis thaliana	2006-11-15	Exemplar sequence	Affymetrix Proprietary Database	At5g47200	ras-related small GTP-binding protein-like ;supported by full-length cDNA: Ceres:1492.	At5g47200	At.24811	CHR5v01212004:19184255-19185944 (+) // 99.84 //	Ras-related GTP-binding protein, putative	---	834766	Q9FPJ4	---	NP_568678.1	NM_124091	AT5G47200	6886 // intracellular protein transport // inferred from electronic annotation /// 7264 // small GTPase mediated signal transduction // inferred from electronic annotation /// 15031 // protein transport // inferred from electronic annotation /// 6355 // regulation of transcription, DNA-dependent // inferred from electronic annotation	178 // exosome (RNase complex) // inferred from electronic annotation /// 5622 // intracellular // inferred from electronic annotation /// 12505 // endomembrane system // inferred from electronic annotation /// 16020 // membrane // inferred from electronic annotation	5525 // GTP binding // inferred from electronic annotation /// 5525 // GTP binding // inferred from sequence or structural similarity /// 166 // nucleotide binding // inferred from electronic annotation /// 5524 // ATP binding // inferred from electronic annotation /// 8134 // transcription factor binding // inferred from electronic annotation	---	---	IPR001806 // Ras GTPase superfamily // 3.1E-103	---	This probe set was annotated using the Matching Probes based pipeline to a Entrez Gene identifier using 1 transcripts. // false // Matching Probes // A	NM_124091(11)	At5g47200 // 68418.t05413 Ras-related GTP-binding protein, putative similar to GTP-binding protein GI:303750 from [Pisum sativum] // tigr // 11 // --- /// NM_124091 // Arabidopsis thaliana GTP binding (AT5G47200) mRNA, complete cds. // refseq // 11 // ---	---	Ptp.1437.2.S1_at	Poplar Genome Array	Ptp.1437.2
PtpAffx.6105.3.S1_at	2.69609	3.01031	1.11655	-4.98056	0.00250034	1	0.867533	15.0542	22.5143	1.49555	-1.13463	0.299815	1	0.959786	0.867533	PtpAffx.6105.3.S1_at	263534_at	Arabidopsis ATH1-121501 Genome Array	Arabidopsis thaliana	2006-11-15	Exemplar sequence	Affymetrix Proprietary Database	At2g24940	putative steroid binding protein ;supported by full-length cDNA: Ceres:10261.	At2g24940	At.44381	CHR2v01212004:10616525-10616828 (+) // 100.0 //	cytochrome b5 domain-containing protein /// cytochrome b5 domain-containing protein	---	817032 /// 817033	Q3E9P7 /// Q3EBU3 /// Q9SK39	---	NP_180066.1 /// NP_850060.1	NM_128052 /// NM_179729	AT2G24940 /// AT2G24945	6118 // electron transport // inferred from sequence or structural similarity /// 6118 // electron transport // inferred from sequence similarity	5634 // nucleus // inferred from electronic annotation	5496 // steroid binding // inferred from electronic annotation /// 8289 // lipid binding // inferred from electronic annotation	---	---	IPR001199 // Cytochrome b5 // 5.2E-20	---	This probe set was annotated using the Matching Probes based pipeline to a Entrez Gene identifier using 2 transcripts. // true // Matching Probes // A	At2g24940(11),At2g24945(11),NM_128052(11),NM_179729(11)	At2g24940 // 68415.t02786 cytochrome b5 domain-containing protein similar to SP|P70580 Membrane associated progesterone receptor component 1 {Rattus norvegicus}; contains Pfam profile PF00173: Heme/Steroid binding domain // tigr // 11 // --- /// At2g24945 // 68415.t02787 expressed protein // tigr // 11 // --- /// NM_128052 // Arabidopsis thaliana unknown protein (AT2G24940) mRNA, complete cds. //…	BX842061 // gb // 4 // Cross Hyb Matching Probes	PtpAffx.6105.3.S1_at	Poplar Genome Array	PtpAffx.6105.3
Ptp.5962.1.S1_at	9.84416	10.1885	1.03498	-4.96369	0.00254285	1	0.877328	3885.85	5170.16	1.33051	-5.4069	0.00165309	1	0.763316	0.877328	Ptp.5962.1.S1_at	Not Mapped	NA	NA	NA	NA	NA	NA	NA	NA	NA	NA	NA	NA	NA	NA	NA	NA	NA	NA	NA	NA	NA	NA	NA	NA	NA	NA	NA	NA	NA	Ptp.5962.1.S1_at	Poplar Genome Array	Ptp.5962.1
PtpAffx.222016.1.S1_s_at	3.67975	4.01283	1.09052	-4.96269	0.0025454	1	0.8733	21.7752	46.5698	2.13867	-2.76751	0.0325292	1	0.960442	0.8733	PtpAffx.222016.1.S1_s_at	Not Mapped	NA	NA	NA	NA	NA	NA	NA	NA	NA	NA	NA	NA	NA	NA	NA	NA	NA	NA	NA	NA	NA	NA	NA	NA	NA	NA	NA	NA	NA	PtpAffx.222016.1.S1_s_at	Poplar Genome Array	PtpAffx.222016.1
Ptp.4086.2.S1_at	3.26573	3.51697	1.07693	-4.94873	0.00258123	1	0.880672	41.3106	46.7647	1.13203	-0.30006	0.774256	1	0.980016	0.880672	Ptp.4086.2.S1_at	Not Mapped	NA	NA	NA	NA	NA	NA	NA	NA	NA	NA	NA	NA	NA	NA	NA	NA	NA	NA	NA	NA	NA	NA	NA	NA	NA	NA	NA	NA	NA	Ptp.4086.2.S1_at	Poplar Genome Array	Ptp.4086.2
Ptp.2736.1.S1_at	5.75177	4.99845	0.869028	4.94439	0.00259249	1	0.879627	427.099	332.091	0.77755	2.10216	0.0802374	1	0.96205	0.879627	Ptp.2736.1.S1_at	259804_at	Arabidopsis ATH1-121501 Genome Array	Arabidopsis thaliana	2006-11-15	Exemplar sequence	Affymetrix Proprietary Database	At1g72160	cytosolic factor, putative similar to GI:807956 from [Saccharomyces cerevisiae]; supported by cDNA: gi_15081613_gb_AY048199.1_	At1g72160	At.17888	CHR1v01212004:27157486-27159271 (-) // 99.86 //	SEC14 cytosolic factor family protein / phosphoglyceride transfer family protein	---	843547	Q56Z59	---	NP_177361.1	NM_105874	AT1G72160	6810 // transport // inferred from sequence or structural similarity /// 6810 // transport // inferred from electronic annotation /// 7049 // cell cycle // inferred from electronic annotation /// 51301 // cell division // inferred from electronic annotation /// 6810 // transport // inferred from sequence similarity	16020 // membrane // inferred from electronic annotation /// 16021 // integral to membrane // inferred from electronic annotation	5215 // transporter activity // inferred from sequence or structural similarity /// 8289 // lipid binding // inferred from electronic annotation /// 5215 // transporter activity // inferred from sequence similarity	---	---	IPR008273 // Cellular retinaldehyde-binding/triple function, N-terminal // 3.8E-13 /// IPR001251 // Cellular retinaldehyde-binding)/triple function, C-terminal // 8.8E-22	---	This probe set was annotated using the Matching Probes based pipeline to a Entrez Gene identifier using 1 transcripts. // false // Matching Probes // A	NM_105874(11)	At1g72160 // 68414.t07636 SEC14 cytosolic factor family protein / phosphoglyceride transfer family protein similar to GI:807956 from [Saccharomyces cerevisiae]similar to polyphosphoinositide binding protein Ssh2p (GI:2739046) {Glycine max}; contains Pfam PF00650 : CRAL/TRIO domain; contains Pfam PF03765 : CRAL/TRIO, N-terminus // tigr // 11 // --- /// NM_105874 // Arabidopsis thaliana transporter…	---	Ptp.2736.1.S1_at	Poplar Genome Array	Ptp.2736.1
PtpAffx.127054.1.A1_at	3.64348	3.84288	1.05473	-4.94344	0.00259495	1	0.875624	20.6163	40.2647	1.95305	-0.558993	0.596397	1	0.966272	0.875624	PtpAffx.127054.1.A1_at	Not Mapped	NA	NA	NA	NA	NA	NA	NA	NA	NA	NA	NA	NA	NA	NA	NA	NA	NA	NA	NA	NA	NA	NA	NA	NA	NA	NA	NA	NA	NA	PtpAffx.127054.1.A1_at	Poplar Genome Array	PtpAffx.127054.1
PtpAffx.200800.1.S1_at	4.65506	5.16259	1.10903	-4.93299	0.00262232	1	0.880026	94.3299	144.805	1.53509	-3.32512	0.0159027	1	0.92572	0.880026	PtpAffx.200800.1.S1_at	Not Mapped	NA	NA	NA	NA	NA	NA	NA	NA	NA	NA	NA	NA	NA	NA	NA	NA	NA	NA	NA	NA	NA	NA	NA	NA	NA	NA	NA	NA	NA	PtpAffx.200800.1.S1_at	Poplar Genome Array	PtpAffx.200800.1
PtpAffx.61304.1.A1_at	3.59323	3.83025	1.06596	-4.93065	0.00262849	1	0.877301	16.0754	11.1572	0.694055	-0.561842	0.594573	1	0.965788	0.877301	PtpAffx.61304.1.A1_at	Not Mapped	NA	NA	NA	NA	NA	NA	NA	NA	NA	NA	NA	NA	NA	NA	NA	NA	NA	NA	NA	NA	NA	NA	NA	NA	NA	NA	NA	NA	NA	PtpAffx.61304.1.A1_at	Poplar Genome Array	PtpAffx.61304.1
PtpAffx.140209.1.A1_at	3.91584	4.25926	1.0877	-4.92435	0.00264519	1	0.878102	35.1737	54.7515	1.5566	-2.53945	0.0441136	1	0.961714	0.878102	PtpAffx.140209.1.A1_at	Not Mapped	NA	NA	NA	NA	NA	NA	NA	NA	NA	NA	NA	NA	NA	NA	NA	NA	NA	NA	NA	NA	NA	NA	NA	NA	NA	NA	NA	NA	NA	PtpAffx.140209.1.A1_at	Poplar Genome Array	PtpAffx.140209.1
PtpAffx.132090.1.A1_s_at	3.90114	4.18737	1.07337	-4.9107	0.0026818	1	0.885468	74.1266	87.3067	1.17781	-0.862717	0.421433	1	0.955599	0.885468	PtpAffx.132090.1.A1_s_at	Not Mapped	NA	NA	NA	NA	NA	NA	NA	NA	NA	NA	NA	NA	NA	NA	NA	NA	NA	NA	NA	NA	NA	NA	NA	NA	NA	NA	NA	NA	NA	PtpAffx.132090.1.A1_s_at	Poplar Genome Array	PtpAffx.132090.1
PtpAffx.208947.1.S1_at	3.54186	3.89286	1.0991	-4.90913	0.00268606	1	0.882132	4.7333	9.95836	2.10389	-1.26477	0.252859	1	0.95468	0.882132	PtpAffx.208947.1.S1_at	Not Mapped	NA	NA	NA	NA	NA	NA	NA	NA	NA	NA	NA	NA	NA	NA	NA	NA	NA	NA	NA	NA	NA	NA	NA	NA	NA	NA	NA	NA	NA	PtpAffx.208947.1.S1_at	Poplar Genome Array	PtpAffx.208947.1
PtpAffx.213449.1.S1_at	5.90097	5.5783	0.945319	4.90789	0.00268939	1	0.878531	234.928	155.282	0.660979	3.6346	0.0109051	1	0.882364	0.878531	PtpAffx.213449.1.S1_at	Not Mapped	NA	NA	NA	NA	NA	NA	NA	NA	NA	NA	NA	NA	NA	NA	NA	NA	NA	NA	NA	NA	NA	NA	NA	NA	NA	NA	NA	NA	NA	PtpAffx.213449.1.S1_at	Poplar Genome Array	PtpAffx.213449.1
PtpAffx.204019.1.S1_at	7.06181	6.08351	0.861466	4.90664	0.0026928	1	0.87499	366.145	178.176	0.486627	3.58416	0.011585	1	0.89045	0.87499	PtpAffx.204019.1.S1_at	Not Mapped	NA	NA	NA	NA	NA	NA	NA	NA	NA	NA	NA	NA	NA	NA	NA	NA	NA	NA	NA	NA	NA	NA	NA	NA	NA	NA	NA	NA	NA	PtpAffx.204019.1.S1_at	Poplar Genome Array	PtpAffx.204019.1
PtpAffx.213718.1.S1_at	2.98866	3.20344	1.07186	-4.90653	0.00269308	1	0.870475	17.8603	29.3134	1.64126	-0.50605	0.630872	1	0.967723	0.870475	PtpAffx.213718.1.S1_at	Not Mapped	NA	NA	NA	NA	NA	NA	NA	NA	NA	NA	NA	NA	NA	NA	NA	NA	NA	NA	NA	NA	NA	NA	NA	NA	NA	NA	NA	NA	NA	PtpAffx.213718.1.S1_at	Poplar Genome Array	PtpAffx.213718.1
PtpAffx.205459.1.S1_x_at	2.54027	2.73335	1.07601	-4.90304	0.00270258	1	0.868973	4.82221	11.6406	2.41396	-1.30657	0.239203	1	0.957515	0.868973	PtpAffx.205459.1.S1_x_at	Not Mapped	NA	NA	NA	NA	NA	NA	NA	NA	NA	NA	NA	NA	NA	NA	NA	NA	NA	NA	NA	NA	NA	NA	NA	NA	NA	NA	NA	NA	NA	PtpAffx.205459.1.S1_x_at	Poplar Genome Array	PtpAffx.205459.1
PtpAffx.31193.1.A1_at	7.15192	7.74317	1.08267	-4.90238	0.00270438	1	0.865023	283.199	449.159	1.58602	-3.90289	0.00795736	1	0.87578	0.865023	PtpAffx.31193.1.A1_at	Not Mapped	NA	NA	NA	NA	NA	NA	NA	NA	NA	NA	NA	NA	NA	NA	NA	NA	NA	NA	NA	NA	NA	NA	NA	NA	NA	NA	NA	NA	NA	PtpAffx.31193.1.A1_at	Poplar Genome Array	PtpAffx.31193.1
PtpAffx.202254.1.S1_at	3.41285	3.28253	0.961816	4.90157	0.00270661	1	0.861249	59.4343	33.4768	0.563258	1.41267	0.207462	1	0.962083	0.861249	PtpAffx.202254.1.S1_at	Not Mapped	NA	NA	NA	NA	NA	NA	NA	NA	NA	NA	NA	NA	NA	NA	NA	NA	NA	NA	NA	NA	NA	NA	NA	NA	NA	NA	NA	NA	NA	PtpAffx.202254.1.S1_at	Poplar Genome Array	PtpAffx.202254.1
Ptp.1385.2.S1_at	8.1151	8.83928	1.08924	-4.89895	0.00271376	1	0.859071	2096.94	3010.83	1.43582	-4.32616	0.00494938	1	0.844322	0.859071	Ptp.1385.2.S1_at	Not Mapped	NA	NA	NA	NA	NA	NA	NA	NA	NA	NA	NA	NA	NA	NA	NA	NA	NA	NA	NA	NA	NA	NA	NA	NA	NA	NA	NA	NA	NA	Ptp.1385.2.S1_at	Poplar Genome Array	Ptp.1385.2
PtpAffx.147452.1.A1_at	7.95515	8.3635	1.05133	-4.89412	0.00272703	1	0.858847	1014.54	1410.56	1.39034	-4.29691	0.00511003	1	0.852777	0.858847	PtpAffx.147452.1.A1_at	254273_at	Arabidopsis ATH1-121501 Genome Array	Arabidopsis thaliana	2006-11-15	Exemplar sequence	Affymetrix Proprietary Database	At4g22720	glycoprotein endopeptidase - like protein O-sialoglycoprotein endopeptidase, Methanococcus jannaschii, PIR2:A64441;supported by full-length cDNA: Ceres:41062.	At4g22720	At.1865	CHR4v01212004:11937477-11938727 (+) // 99.91 //	glycoprotease M22 family protein	---	828368	O49653	---	NP_194003.1 /// NP_974593.1	NM_118398 /// NM_202864	AT4G22720	6508 // proteolysis // inferred from electronic annotation /// 6508 // proteolysis // inferred from sequence or structural similarity /// 6508 // proteolysis // inferred from sequence similarity	---	8450 // O-sialoglycoprotein endopeptidase activity // inferred from electronic annotation /// 8450 // O-sialoglycoprotein endopeptidase activity // inferred from sequence or structural similarity /// 8270 // zinc ion binding // inferred from electronic annotation /// 8450 // O-sialoglycoprotein endopeptidase activity // inferred from sequence similarity	---	---	IPR000905 // Peptidase M22, glycoprotease // 4.6E-97	---	This probe set was annotated using the Matching Probes based pipeline to a Entrez Gene identifier using 2 transcripts. // false // Matching Probes // A	NM_118398(11),NM_202864(11)	At4g22720 // 68417.t03075 glycoprotease M22 family protein similar to sialylglycoprotease [Haemophilus ducreyi] GI:6942294; contains Pfam profile PF00814: Glycoprotease family // tigr // 11 // --- /// NM_118398 // Arabidopsis thaliana O-sialoglycoprotein endopeptidase (AT4G22720) mRNA, complete cds. // refseq // 11 // --- /// NM_202864 // Arabidopsis thaliana O-sialoglycoprotein endopeptidase (AT…	---	PtpAffx.147452.1.A1_at	Poplar Genome Array	PtpAffx.147452.1
PtpAffx.25334.1.S1_a_at	5.36898	6.14866	1.14522	-4.8933	0.00272928	1	0.85517	449.447	625.014	1.39063	-2.71398	0.0349208	1	0.950616	0.85517	PtpAffx.25334.1.S1_a_at	Not Mapped	NA	NA	NA	NA	NA	NA	NA	NA	NA	NA	NA	NA	NA	NA	NA	NA	NA	NA	NA	NA	NA	NA	NA	NA	NA	NA	NA	NA	NA	PtpAffx.25334.1.S1_a_at	Poplar Genome Array	PtpAffx.25334.1
PtpAffx.43599.1.A1_a_at	7.20682	7.6118	1.05619	-4.86817	0.00279956	1	0.872739	383.825	496.101	1.29252	-2.4594	0.0491595	1	0.97075	0.872739	PtpAffx.43599.1.A1_a_at	266950_at	Arabidopsis ATH1-121501 Genome Array	Arabidopsis thaliana	2006-11-15	Exemplar sequence	Affymetrix Proprietary Database	At2g18910	expressed protein supported by full-length cDNA: Ceres:3350	At2g18910	At.26603	CHR2v01212004:8200099-8201213 (-) // 99.49 //	hydroxyproline-rich glycoprotein family protein	---	816407	O64621	---	NP_565443.1	NM_127447	AT2G18910	---	9507 // chloroplast // inferred from electronic annotation	---	---	---	---	---	This probe set was annotated using the Matching Probes based pipeline to a Entrez Gene identifier using 1 transcripts. // false // Matching Probes // A	NM_127447(11)	At2g18910 // 68415.t02092 hydroxyproline-rich glycoprotein family protein // tigr // 10 // --- /// NM_127447 // Arabidopsis thaliana unknown protein (AT2G18910) mRNA, complete cds. // refseq // 11 // ---	---	PtpAffx.43599.1.A1_a_at	Poplar Genome Array	PtpAffx.43599.1
PtpAffx.212340.1.S1_at	4.91764	5.24627	1.06683	-4.86434	0.00281046	1	0.871711	79.543	120.41	1.51377	-3.77122	0.00927542	1	0.885896	0.871711	PtpAffx.212340.1.S1_at	Not Mapped	NA	NA	NA	NA	NA	NA	NA	NA	NA	NA	NA	NA	NA	NA	NA	NA	NA	NA	NA	NA	NA	NA	NA	NA	NA	NA	NA	NA	NA	PtpAffx.212340.1.S1_at	Poplar Genome Array	PtpAffx.212340.1
PtpAffx.200263.1.S1_x_at	7.77341	8.14164	1.04737	-4.86372	0.00281223	1	0.867877	709.512	802.434	1.13097	-2.23349	0.0669438	1	0.970772	0.867877	PtpAffx.200263.1.S1_x_at	Not Mapped	NA	NA	NA	NA	NA	NA	NA	NA	NA	NA	NA	NA	NA	NA	NA	NA	NA	NA	NA	NA	NA	NA	NA	NA	NA	NA	NA	NA	NA	PtpAffx.200263.1.S1_x_at	Poplar Genome Array	PtpAffx.200263.1
PtpAffx.209587.1.S1_at	7.04127	7.39202	1.04981	-4.86041	0.00282169	1	0.866441	340.594	416.18	1.22192	-0.833145	0.436665	1	0.956176	0.866441	PtpAffx.209587.1.S1_at	Not Mapped	NA	NA	NA	NA	NA	NA	NA	NA	NA	NA	NA	NA	NA	NA	NA	NA	NA	NA	NA	NA	NA	NA	NA	NA	NA	NA	NA	NA	NA	PtpAffx.209587.1.S1_at	Poplar Genome Array	PtpAffx.209587.1
PtpAffx.205142.1.S1_at	3.68991	4.23462	1.14762	-4.85528	0.00283641	1	0.86663	46.9679	88.3298	1.88064	-1.61101	0.158304	1	0.966489	0.86663	PtpAffx.205142.1.S1_at	Not Mapped	NA	NA	NA	NA	NA	NA	NA	NA	NA	NA	NA	NA	NA	NA	NA	NA	NA	NA	NA	NA	NA	NA	NA	NA	NA	NA	NA	NA	NA	PtpAffx.205142.1.S1_at	Poplar Genome Array	PtpAffx.205142.1
PtpAffx.213419.1.S1_at	2.69285	2.57181	0.955052	4.85448	0.00283871	1	0.863037	17.8284	19.646	1.10195	-0.0244387	0.981295	1	0.997505	0.863037	PtpAffx.213419.1.S1_at	Not Mapped	NA	NA	NA	NA	NA	NA	NA	NA	NA	NA	NA	NA	NA	NA	NA	NA	NA	NA	NA	NA	NA	NA	NA	NA	NA	NA	NA	NA	NA	PtpAffx.213419.1.S1_at	Poplar Genome Array	PtpAffx.213419.1
PtpAffx.25187.2.S1_at	4.01632	3.46113	0.861766	4.85159	0.00284706	1	0.861314	97.091	36.8838	0.379889	1.7979	0.122308	1	0.969449	0.861314	PtpAffx.25187.2.S1_at	Not Mapped	NA	NA	NA	NA	NA	NA	NA	NA	NA	NA	NA	NA	NA	NA	NA	NA	NA	NA	NA	NA	NA	NA	NA	NA	NA	NA	NA	NA	NA	PtpAffx.25187.2.S1_at	Poplar Genome Array	PtpAffx.25187.2
PtpAffx.118256.1.S1_a_at	7.71169	8.0257	1.04072	-4.84722	0.00285972	1	0.860901	620.371	661.434	1.06619	-0.945854	0.380739	1	0.956177	0.860901	PtpAffx.118256.1.S1_a_at	Not Mapped	NA	NA	NA	NA	NA	NA	NA	NA	NA	NA	NA	NA	NA	NA	NA	NA	NA	NA	NA	NA	NA	NA	NA	NA	NA	NA	NA	NA	NA	PtpAffx.118256.1.S1_a_at	Poplar Genome Array	PtpAffx.118256.1
PtpAffx.114251.1.A1_at	3.9304	4.24453	1.07992	-4.84078	0.00287849	1	0.862325	27.9977	41.6794	1.48867	-0.189139	0.856219	1	0.987734	0.862325	PtpAffx.114251.1.A1_at	Not Mapped	NA	NA	NA	NA	NA	NA	NA	NA	NA	NA	NA	NA	NA	NA	NA	NA	NA	NA	NA	NA	NA	NA	NA	NA	NA	NA	NA	NA	NA	PtpAffx.114251.1.A1_at	Poplar Genome Array	PtpAffx.114251.1
PtpAffx.159539.1.S1_at	6.27923	6.9267	1.10311	-4.83936	0.00288267	1	0.859386	210.017	214.982	1.02364	-0.313236	0.764704	1	0.978962	0.859386	PtpAffx.159539.1.S1_at	Not Mapped	NA	NA	NA	NA	NA	NA	NA	NA	NA	NA	NA	NA	NA	NA	NA	NA	NA	NA	NA	NA	NA	NA	NA	NA	NA	NA	NA	NA	NA	PtpAffx.159539.1.S1_at	Poplar Genome Array	PtpAffx.159539.1
PtpAffx.42782.1.S1_at	7.06293	7.798	1.10407	-4.83872	0.00288454	1	0.855788	788.658	1131.1	1.43421	-2.42907	0.0512273	1	0.973398	0.855788	PtpAffx.42782.1.S1_at	Not Mapped	NA	NA	NA	NA	NA	NA	NA	NA	NA	NA	NA	NA	NA	NA	NA	NA	NA	NA	NA	NA	NA	NA	NA	NA	NA	NA	NA	NA	NA	PtpAffx.42782.1.S1_at	Poplar Genome Array	PtpAffx.42782.1
PtpAffx.200780.1.S1_x_at	8.40781	7.38258	0.878062	4.81967	0.00294105	1	0.868361	2945.77	1322.57	0.448972	4.13411	0.00611879	1	0.859892	0.868361	PtpAffx.200780.1.S1_x_at	Not Mapped	NA	NA	NA	NA	NA	NA	NA	NA	NA	NA	NA	NA	NA	NA	NA	NA	NA	NA	NA	NA	NA	NA	NA	NA	NA	NA	NA	NA	NA	PtpAffx.200780.1.S1_x_at	Poplar Genome Array	PtpAffx.200780.1
PtpAffx.2288.1.S1_at	12.5493	13.2018	1.05199	-4.81866	0.0029441	1	0.8651	22063.8	38753.3	1.75642	-3.43987	0.0138031	1	0.904683	0.8651	PtpAffx.2288.1.S1_at	Not Mapped	NA	NA	NA	NA	NA	NA	NA	NA	NA	NA	NA	NA	NA	NA	NA	NA	NA	NA	NA	NA	NA	NA	NA	NA	NA	NA	NA	NA	NA	PtpAffx.2288.1.S1_at	Poplar Genome Array	PtpAffx.2288.1
PtpAffx.201708.1.S1_at	4.55661	5.07484	1.11373	-4.81763	0.00294719	1	0.861884	75.7146	90.9423	1.20112	-0.61059	0.563869	1	0.963519	0.861884	PtpAffx.201708.1.S1_at	Not Mapped	NA	NA	NA	NA	NA	NA	NA	NA	NA	NA	NA	NA	NA	NA	NA	NA	NA	NA	NA	NA	NA	NA	NA	NA	NA	NA	NA	NA	NA	PtpAffx.201708.1.S1_at	Poplar Genome Array	PtpAffx.201708.1
PtpAffx.225685.1.S1_s_at	6.43444	5.56864	0.865442	4.8119	0.00296447	1	0.862829	600.964	332.653	0.553532	4.73987	0.00319185	1	0.841293	0.862829	PtpAffx.225685.1.S1_s_at	265324_at	Arabidopsis ATH1-121501 Genome Array	Arabidopsis thaliana	2006-11-15	Exemplar sequence	Affymetrix Proprietary Database	At2g18250	hypothetical protein predicted by genefinder	At2g18250	At.40020	CHR2v01212004:7947106-7948580 (+) // 99.81 //	cytidylyltransferase domain-containing protein	---	816341	Q9ZPV8	---	NP_179417.1	NM_127383	AT2G18250	15937 // coenzyme A biosynthesis // inferred from direct assay /// 9058 // biosynthesis // inferred from electronic annotation	---	4595 // pantetheine-phosphate adenylyltransferase activity // inferred from direct assay /// 5524 // ATP binding // inferred from electronic annotation /// 16779 // nucleotidyltransferase activity // inferred from electronic annotation	---	---	IPR004820 // Cytidylyltransferase // 2.0E-13	---	This probe set was annotated using the Matching Probes based pipeline to a Entrez Gene identifier using 1 transcripts. // false // Matching Probes // A	NM_127383(11)	At2g18250 // 68415.t02017 cytidylyltransferase domain-containing protein similar to CoA synthase [Mus musculus] GI:21780289, bifunctional phosphopantetheine adenylyl transferase / dephospho CoA kinase [Sus scrofa] GI:20465246; contains Pfam profile PF01467: Cytidylyltransferase // tigr // 9 // --- /// NM_127383 // Arabidopsis thaliana nucleotidyltransferase (AT2G18250) mRNA, complete cds. // refs…	---	PtpAffx.225685.1.S1_s_at	Poplar Genome Array	PtpAffx.225685.1
PtpAffx.31246.1.S1_at	7.74738	8.04949	1.03899	-4.79914	0.0030034	1	0.870037	914.275	1195.8	1.30792	-1.74507	0.131585	1	0.970697	0.870037	PtpAffx.31246.1.S1_at	Not Mapped	NA	NA	NA	NA	NA	NA	NA	NA	NA	NA	NA	NA	NA	NA	NA	NA	NA	NA	NA	NA	NA	NA	NA	NA	NA	NA	NA	NA	NA	PtpAffx.31246.1.S1_at	Poplar Genome Array	PtpAffx.31246.1
PtpAffx.128286.1.A1_a_at	7.73298	8.91038	1.15226	-4.79505	0.00301597	1	0.869576	1434.82	3736.7	2.6043	-7.2416	0.000352072	1	0.697476	0.869576	PtpAffx.128286.1.A1_a_at	Not Mapped	NA	NA	NA	NA	NA	NA	NA	NA	NA	NA	NA	NA	NA	NA	NA	NA	NA	NA	NA	NA	NA	NA	NA	NA	NA	NA	NA	NA	NA	PtpAffx.128286.1.A1_a_at	Poplar Genome Array	PtpAffx.128286.1
Ptp.1504.2.S1_at	5.76978	6.15613	1.06696	-4.78858	0.00303602	1	0.871266	155.472	203.047	1.306	-3.6916	0.0101893	1	0.886342	0.871266	Ptp.1504.2.S1_at	Not Mapped	NA	NA	NA	NA	NA	NA	NA	NA	NA	NA	NA	NA	NA	NA	NA	NA	NA	NA	NA	NA	NA	NA	NA	NA	NA	NA	NA	NA	NA	Ptp.1504.2.S1_at	Poplar Genome Array	Ptp.1504.2
Ptp.5252.2.S1_s_at	11.2496	10.7565	0.956173	4.78547	0.00304571	1	0.869981	8034.66	6575.99	0.818454	1.34573	0.227011	1	0.959032	0.869981	Ptp.5252.2.S1_s_at	248838_at	Arabidopsis ATH1-121501 Genome Array	Arabidopsis thaliana	2006-11-15	Exemplar sequence	Affymetrix Proprietary Database	At5g46800	carnitine/acylcarnitine translocase-like protein ;supported by full-length cDNA: Ceres:13730.	At5g46800	At.23694	CHR5v01212004:19006007-19007037 (-) // 99.78 //	mitochondrial carnitine/acyl carrier, putative / a bout de souffle (BOU) / CAC-like protein	---	834724	Q93XM7	---	NP_568670.1	NM_124051	AT5G46800	6810 // transport // inferred from electronic annotation /// 6810 // transport // inferred from sequence similarity /// 6839 // mitochondrial transport // inferred from sequence similarity	5739 // mitochondrion // inferred from electronic annotation /// 5743 // mitochondrial inner membrane // inferred from electronic annotation /// 16020 // membrane // inferred from electronic annotation /// 16021 // integral to membrane // inferred from electronic annotation /// 5739 // mitochondrion // inferred from direct assay /// 5743 // mitochondrial inner membrane // inferred from sequence s…	5215 // transporter activity // inferred from electronic annotation /// 5488 // binding // inferred from electronic annotation /// 5488 // binding // inferred from sequence similarity	---	---	IPR001993 // Mitochondrial substrate carrier // 1.5E-26 /// IPR001993 // Mitochondrial substrate carrier // 3.0E-30 /// IPR001993 // Mitochondrial substrate carrier // 1.8E-30	---	This probe set was annotated using the Matching Probes based pipeline to a Entrez Gene identifier using 1 transcripts. // false // Matching Probes // A	NM_124051(11)	At5g46800 // 68418.t05362 mitochondrial carnitine/acyl carrier, putative / a bout de souffle (BOU) / CAC-like protein identical to SP|Q93XM7 Mitochondrial carnitine/acylcarnitine carrier-like protein (A BOUT DE SOUFFLE) (Carnitine/acylcarnitine translocase-like protein) (CAC-like protein) {Arabidopsis thaliana}; contains Pfam profile: PF00153 mitochondrial carrier protein // tigr // 11 // --- ///…	---	Ptp.5252.2.S1_s_at	Poplar Genome Array	Ptp.5252.2
PtpAffx.138153.1.S1_at	3.55346	3.77235	1.0616	-4.77829	0.00306821	1	0.872353	82.0134	69.305	0.845045	1.77573	0.12612	1	0.970479	0.872353	PtpAffx.138153.1.S1_at	Not Mapped	NA	NA	NA	NA	NA	NA	NA	NA	NA	NA	NA	NA	NA	NA	NA	NA	NA	NA	NA	NA	NA	NA	NA	NA	NA	NA	NA	NA	NA	PtpAffx.138153.1.S1_at	Poplar Genome Array	PtpAffx.138153.1
PtpAffx.18101.1.S1_a_at	9.06097	9.53676	1.05251	-4.77594	0.00307562	1	0.870429	1895.93	2529.61	1.33423	-3.63187	0.0109406	1	0.884074	0.870429	PtpAffx.18101.1.S1_a_at	258725_at	Arabidopsis ATH1-121501 Genome Array	Arabidopsis thaliana	2006-11-15	Exemplar sequence	Affymetrix Proprietary Database	At3g09620	putative RNA helicase similar to RNA helicase GB:A57514 from [Rattus norvegicus], contains DEAD and DEAH box domain	At3g09620	At.53239	CHR3v01212004:2949158-2952210 (-) // 99.93 //	DEAD/DEAH box helicase, putative	---	820119	Q9SF41	---	NP_187573.1	NM_111796	AT3G09620	---	---	3676 // nucleic acid binding // inferred from electronic annotation /// 4386 // helicase activity // inferred from electronic annotation /// 5524 // ATP binding // inferred from electronic annotation /// 8026 // ATP-dependent helicase activity // inferred from electronic annotation /// 8026 // ATP-dependent helicase activity // inferred from sequence or structural similarity /// 166 // nucleotide…	---	---	IPR001650 // Helicase, C-terminal // 1.3E-23 /// IPR001410 // DEAD/DEAH box helicase // 8.3E-84	---	This probe set was annotated using the Matching Probes based pipeline to a Entrez Gene identifier using 1 transcripts. // false // Matching Probes // A	NM_111796(11)	At3g09620 // 68416.t01019 DEAD/DEAH box helicase, putative similar to RNA helicase GB:A57514 GI:897915 from [Rattus norvegicus]; contains Pfam profiles PF00270: DEAD/DEAH box helicase, PF00271: Helicase conserved C-terminal domain // tigr // 11 // --- /// NM_111796 // Arabidopsis thaliana ATP binding / ATP-dependent helicase/ helicase/ nucleic acid binding (AT3G09620) mRNA, complete cds. // refse…	---	PtpAffx.18101.1.S1_a_at	Poplar Genome Array	PtpAffx.18101.1
PtpAffx.224543.1.S1_at	5.95665	6.6589	1.11789	-4.77211	0.00308773	1	0.869848	165.884	326.697	1.96943	-3.51998	0.0125189	1	0.895019	0.869848	PtpAffx.224543.1.S1_at	Not Mapped	NA	NA	NA	NA	NA	NA	NA	NA	NA	NA	NA	NA	NA	NA	NA	NA	NA	NA	NA	NA	NA	NA	NA	NA	NA	NA	NA	NA	NA	PtpAffx.224543.1.S1_at	Poplar Genome Array	PtpAffx.224543.1
PtpAffx.17639.1.S1_at	11.2832	10.9954	0.974489	4.77097	0.00309136	1	0.866894	7242.67	5851.19	0.807877	5.17932	0.0020557	1	0.78904	0.866894	PtpAffx.17639.1.S1_at	Not Mapped	NA	NA	NA	NA	NA	NA	NA	NA	NA	NA	NA	NA	NA	NA	NA	NA	NA	NA	NA	NA	NA	NA	NA	NA	NA	NA	NA	NA	NA	PtpAffx.17639.1.S1_at	Poplar Genome Array	PtpAffx.17639.1
PtpAffx.204501.1.S1_at	3.57326	3.79507	1.06207	-4.77044	0.00309302	1	0.863417	16.4221	53.9228	3.28355	-3.16236	0.0195065	1	0.950004	0.863417	PtpAffx.204501.1.S1_at	Not Mapped	NA	NA	NA	NA	NA	NA	NA	NA	NA	NA	NA	NA	NA	NA	NA	NA	NA	NA	NA	NA	NA	NA	NA	NA	NA	NA	NA	NA	NA	PtpAffx.204501.1.S1_at	Poplar Genome Array	PtpAffx.204501.1
PtpAffx.26440.1.S1_at	10.0723	9.76511	0.969505	4.77044	0.00309303	1	0.859512	3761.15	3097.45	0.823539	4.55954	0.00385278	1	0.876336	0.859512	PtpAffx.26440.1.S1_at	251943_at	Arabidopsis ATH1-121501 Genome Array	Arabidopsis thaliana	2006-11-15	Exemplar sequence	Affymetrix Proprietary Database	At3g53500	splicing factor - like protein splicing factor, arginine/serine-rich 7, Homo sapiens, PIR:A57198	At3g53500	At.26777	CHR3v01212004:19845535-19847485 (-) // 99.89 //	zinc knuckle (CCHC-type) family protein	---	824518	Q8LPN6 /// Q9FYB7	---	NP_190918.3 /// NP_851015.1	NM_115210 /// NM_180684	AT3G53500	398 // nuclear mRNA splicing, via spliceosome // traceable author statement /// 8380 // RNA splicing // traceable author statement	5739 // mitochondrion // inferred from electronic annotation	3676 // nucleic acid binding // inferred from electronic annotation /// 3676 // nucleic acid binding // inferred from sequence or structural similarity /// 8270 // zinc ion binding // inferred from electronic annotation /// 166 // nucleotide binding // inferred from electronic annotation /// 3723 // RNA binding // inferred from electronic annotation /// 46872 // metal ion binding // inferred from…	---	---	IPR001878 // Zn-finger, CCHC type // 6.5E-8 /// IPR001878 // Zn-finger, CCHC type // 3.2E-6 /// IPR000504 // RNA-binding region RNP-1 (RNA recognition motif) // 2.1E-7 /// IPR001878 // Zn-finger, CCHC type // 6.5E-8 /// IPR001878 // Zn-finger, CCHC type // 3.2E-6 /// IPR000504 // RNA-binding region RNP-1 (RNA recognition motif) // 3.4E-18	---	This probe set was annotated using the Matching Probes based pipeline to a Entrez Gene identifier using 2 transcripts. // false // Matching Probes // A	NM_115210(11),NM_180684(11)	At3g53500 // 68416.t05485 zinc knuckle (CCHC-type) family protein contains Pfam domain PF00098: Zinc knuckle // tigr // 11 // --- /// NM_180684 // Arabidopsis thaliana RSZ32; nucleic acid binding (RSZ32) mRNA, complete cds. // refseq // 11 // --- /// NM_115210 // Arabidopsis thaliana RSZ32; nucleic acid binding (RSZ32) mRNA, complete cds. // refseq // 11 // --- /// BX822711 // Arabidopsis thalian…	BX842118 // gb // 2 // Cross Hyb Matching Probes /// BX825053 // gb // 2 // Cross Hyb Matching Probes	PtpAffx.26440.1.S1_at	Poplar Genome Array	PtpAffx.26440.1
PtpAffx.224844.1.S1_at	7.68345	8.30358	1.08071	-4.76209	0.00311966	1	0.863009	1256.43	1920.03	1.52816	-3.31723	0.0160595	1	0.922603	0.863009	PtpAffx.224844.1.S1_at	Not Mapped	NA	NA	NA	NA	NA	NA	NA	NA	NA	NA	NA	NA	NA	NA	NA	NA	NA	NA	NA	NA	NA	NA	NA	NA	NA	NA	NA	NA	NA	PtpAffx.224844.1.S1_at	Poplar Genome Array	PtpAffx.224844.1
PtpAffx.17166.2.A1_at	5.9045	6.20543	1.05097	-4.7504	0.00315743	1	0.869538	202.718	254.922	1.25752	-2.78613	0.0317391	1	0.961614	0.869538	PtpAffx.17166.2.A1_at	252038_at	Arabidopsis ATH1-121501 Genome Array	Arabidopsis thaliana	2006-11-15	Exemplar sequence	Affymetrix Proprietary Database	At3g52120	gamma response I protein ; supported by cDNA: gi_14335159_gb_AY037259.1_	At3g52120	At.53	CHR3v01212004:19340220-19342714 (+) // 99.85 //	SWAP (Suppressor-of-White-APricot)/surp domain-containing protein / D111/G-patch domain-containing protein	---	824376	Q94C11	---	NP_566957.1	NM_115071	AT3G52120	6396 // RNA processing // inferred from electronic annotation /// 6396 // RNA processing // inferred from sequence or structural similarity /// 398 // nuclear mRNA splicing, via spliceosome // inferred from electronic annotation /// 6397 // mRNA processing // inferred from electronic annotation /// 6396 // RNA processing // inferred from sequence similarity	5622 // intracellular // inferred from electronic annotation /// 5622 // intracellular // inferred from sequence or structural similarity /// 5634 // nucleus // inferred from electronic annotation /// 5622 // intracellular // inferred from sequence similarity	3676 // nucleic acid binding // inferred from electronic annotation /// 3676 // nucleic acid binding // inferred from sequence or structural similarity /// 3723 // RNA binding // inferred from electronic annotation /// 3723 // RNA binding // inferred from sequence or structural similarity /// 3676 // nucleic acid binding // inferred from sequence similarity /// 3723 // RNA binding // inferred fro…	---	---	IPR000467 // D111/G-patch domain // 7.2E-18 /// IPR000061 // SWAP/Surp // 1.0E-21	---	This probe set was annotated using the Matching Probes based pipeline to a Entrez Gene identifier using 1 transcripts. // false // Matching Probes // A	NM_115071(11)	At3g52120 // 68416.t05320 SWAP (Suppressor-of-White-APricot)/surp domain-containing protein / D111/G-patch domain-containing protein contains Pfam profiles PF01585: G-patch domain, PF01805: Surp module // tigr // 10 // --- /// NM_115071 // Arabidopsis thaliana RNA binding / nucleic acid binding (AT3G52120) mRNA, complete cds. // refseq // 11 // ---	---	PtpAffx.17166.2.A1_at	Poplar Genome Array	PtpAffx.17166.2
PtpAffx.215678.1.S1_s_at	9.73176	8.53248	0.876766	4.74768	0.00316629	1	0.868085	2123.27	1070.39	0.504122	3.50501	0.0127485	1	0.89888	0.868085	PtpAffx.215678.1.S1_s_at	Not Mapped	NA	NA	NA	NA	NA	NA	NA	NA	NA	NA	NA	NA	NA	NA	NA	NA	NA	NA	NA	NA	NA	NA	NA	NA	NA	NA	NA	NA	NA	PtpAffx.215678.1.S1_s_at	Poplar Genome Array	PtpAffx.215678.1
PtpAffx.9162.1.S1_at	3.28654	3.52905	1.07379	-4.74719	0.00316786	1	0.864657	27.5436	35.5242	1.28974	-0.579642	0.58325	1	0.964539	0.864657	PtpAffx.9162.1.S1_at	Not Mapped	NA	NA	NA	NA	NA	NA	NA	NA	NA	NA	NA	NA	NA	NA	NA	NA	NA	NA	NA	NA	NA	NA	NA	NA	NA	NA	NA	NA	NA	PtpAffx.9162.1.S1_at	Poplar Genome Array	PtpAffx.9162.1
PtpAffx.99700.1.S1_s_at	5.29164	6.19074	1.16991	-4.74438	0.00317705	1	0.863328	151.246	210.843	1.39404	-3.3451	0.0155133	1	0.916074	0.863328	PtpAffx.99700.1.S1_s_at	Not Mapped	NA	NA	NA	NA	NA	NA	NA	NA	NA	NA	NA	NA	NA	NA	NA	NA	NA	NA	NA	NA	NA	NA	NA	NA	NA	NA	NA	NA	NA	PtpAffx.99700.1.S1_s_at	Poplar Genome Array	PtpAffx.99700.1
PtpAffx.127056.1.A1_at	8.36438	6.83054	0.816622	4.73329	0.00321361	1	0.869415	1283.14	427.213	0.332942	4.76442	0.00311223	1	0.853265	0.869415	PtpAffx.127056.1.A1_at	Not Mapped	NA	NA	NA	NA	NA	NA	NA	NA	NA	NA	NA	NA	NA	NA	NA	NA	NA	NA	NA	NA	NA	NA	NA	NA	NA	NA	NA	NA	NA	PtpAffx.127056.1.A1_at	Poplar Genome Array	PtpAffx.127056.1
Ptp.825.1.S1_at	8.23756	8.51644	1.03386	-4.73313	0.00321412	1	0.865741	921.266	1139.68	1.23708	-2.61438	0.0398853	1	0.965882	0.865741	Ptp.825.1.S1_at	259979_at	Arabidopsis ATH1-121501 Genome Array	Arabidopsis thaliana	2006-11-15	Exemplar sequence	Affymetrix Proprietary Database	At1g76600	unknown protein ;supported by full-length cDNA: Ceres:29624.	At1g76600	At.19394	CHR1v01212004:28751868-28752519 (+) // 100.0 //	expressed protein	---	843993	Q94B28 /// Q9C9J8	---	NP_565136.1	NM_106310	AT1G76600	---	5634 // nucleus // inferred from direct assay /// 5730 // nucleolus // inferred from direct assay	---	---	---	---	---	This probe set was annotated using the Matching Probes based pipeline to a Entrez Gene identifier using 1 transcripts. // false // Matching Probes // A	NM_106310(11)	At1g76600 // 68414.t08154 expressed protein // tigr // 11 // --- /// NM_106310 // Arabidopsis thaliana unknown protein (AT1G76600) mRNA, complete cds. // refseq // 11 // ---	BX816929 // gb // 10 // Negative Strand Matching Probes	Ptp.825.1.S1_at	Poplar Genome Array	Ptp.825.1
Ptp.2982.1.A1_at	3.47604	3.10807	0.894141	4.73037	0.00322328	1	0.864416	62.3719	14.3589	0.230214	2.97703	0.0247313	1	0.952242	0.864416	Ptp.2982.1.A1_at	Not Mapped	NA	NA	NA	NA	NA	NA	NA	NA	NA	NA	NA	NA	NA	NA	NA	NA	NA	NA	NA	NA	NA	NA	NA	NA	NA	NA	NA	NA	NA	Ptp.2982.1.A1_at	Poplar Genome Array	Ptp.2982.1
PtpAffx.202945.1.S1_at	5.86455	6.81123	1.16142	-4.72118	0.00325405	1	0.868873	196.268	422.331	2.15181	-1.7185	0.136507	1	0.969843	0.868873	PtpAffx.202945.1.S1_at	Not Mapped	NA	NA	NA	NA	NA	NA	NA	NA	NA	NA	NA	NA	NA	NA	NA	NA	NA	NA	NA	NA	NA	NA	NA	NA	NA	NA	NA	NA	NA	PtpAffx.202945.1.S1_at	Poplar Genome Array	PtpAffx.202945.1
PtpAffx.71559.1.S1_s_at	8.45359	8.7529	1.03541	-4.71617	0.00327093	1	0.8696	1483.31	1870.84	1.26126	-3.45376	0.0135705	1	0.902929	0.8696	PtpAffx.71559.1.S1_s_at	Not Mapped	NA	NA	NA	NA	NA	NA	NA	NA	NA	NA	NA	NA	NA	NA	NA	NA	NA	NA	NA	NA	NA	NA	NA	NA	NA	NA	NA	NA	NA	PtpAffx.71559.1.S1_s_at	Poplar Genome Array	PtpAffx.71559.1
PtpAffx.221950.1.S1_at	7.16319	7.52931	1.05111	-4.71441	0.00327691	1	0.867434	505.817	649.444	1.28395	-4.65674	0.00347914	1	0.858091	0.867434	PtpAffx.221950.1.S1_at	Not Mapped	NA	NA	NA	NA	NA	NA	NA	NA	NA	NA	NA	NA	NA	NA	NA	NA	NA	NA	NA	NA	NA	NA	NA	NA	NA	NA	NA	NA	NA	PtpAffx.221950.1.S1_at	Poplar Genome Array	PtpAffx.221950.1
PtpAffx.213357.1.S1_at	8.24063	10.0174	1.21561	-4.71092	0.00328875	1	0.866831	692.865	2824.57	4.07665	-4.54137	0.00392756	1	0.861441	0.866831	PtpAffx.213357.1.S1_at	Not Mapped	NA	NA	NA	NA	NA	NA	NA	NA	NA	NA	NA	NA	NA	NA	NA	NA	NA	NA	NA	NA	NA	NA	NA	NA	NA	NA	NA	NA	NA	PtpAffx.213357.1.S1_at	Poplar Genome Array	PtpAffx.213357.1
PtpAffx.44933.1.A1_at	3.43235	4.76704	1.38886	-4.70989	0.00329226	1	0.864048	75.9225	232.205	3.05845	-2.96591	0.0250901	1	0.954683	0.864048	PtpAffx.44933.1.A1_at	Not Mapped	NA	NA	NA	NA	NA	NA	NA	NA	NA	NA	NA	NA	NA	NA	NA	NA	NA	NA	NA	NA	NA	NA	NA	NA	NA	NA	NA	NA	NA	PtpAffx.44933.1.A1_at	Poplar Genome Array	PtpAffx.44933.1
PtpAffx.200741.1.S1_at	4.74814	4.34987	0.916121	4.70659	0.00330353	1	0.863317	40.3426	36.0486	0.893563	-0.238322	0.819562	1	0.984291	0.863317	PtpAffx.200741.1.S1_at	Not Mapped	NA	NA	NA	NA	NA	NA	NA	NA	NA	NA	NA	NA	NA	NA	NA	NA	NA	NA	NA	NA	NA	NA	NA	NA	NA	NA	NA	NA	NA	PtpAffx.200741.1.S1_at	Poplar Genome Array	PtpAffx.200741.1
PtpAffx.31842.1.S1_at	8.34189	8.64147	1.03591	-4.70475	0.00330984	1	0.861301	1108.64	1132.41	1.02144	-0.100632	0.923121	1	0.993893	0.861301	PtpAffx.31842.1.S1_at	248228_at	Arabidopsis ATH1-121501 Genome Array	Arabidopsis thaliana	2006-11-15	Exemplar sequence	Affymetrix Proprietary Database	At5g53800	unknown protein ;supported by full-length cDNA: Ceres:253359.	At5g53800	At.6984	CHR5v01212004:21865405-21867160 (+) // 99.91 //	expressed protein	---	835461	Q8LCP8 /// Q941A1	---	NP_568799.1	NM_124759	AT5G53800	---	---	---	---	---	---	---	This probe set was annotated using the Matching Probes based pipeline to a Entrez Gene identifier using 1 transcripts. // false // Matching Probes // A	NM_124759(11)	At5g53800 // 68418.t06209 expressed protein // tigr // 9 // --- /// NM_124759 // Arabidopsis thaliana unknown protein (AT5G53800) mRNA, complete cds. // refseq // 11 // ---	---	PtpAffx.31842.1.S1_at	Poplar Genome Array	PtpAffx.31842.1
PtpAffx.249.225.S1_a_at	12.2621	12.982	1.05871	-4.70204	0.00331915	1	0.86008	16552.2	27856	1.68292	-4.45297	0.00431538	1	0.874654	0.86008	PtpAffx.249.225.S1_a_at	Not Mapped	NA	NA	NA	NA	NA	NA	NA	NA	NA	NA	NA	NA	NA	NA	NA	NA	NA	NA	NA	NA	NA	NA	NA	NA	NA	NA	NA	NA	NA	PtpAffx.249.225.S1_a_at	Poplar Genome Array	PtpAffx.249.225
PtpAffx.208206.1.S1_s_at	3.43539	3.60357	1.04896	-4.70111	0.00332235	1	0.857292	9.61347	19.4048	2.0185	-1.32716	0.232722	1	0.957535	0.857292	PtpAffx.208206.1.S1_s_at	Not Mapped	NA	NA	NA	NA	NA	NA	NA	NA	NA	NA	NA	NA	NA	NA	NA	NA	NA	NA	NA	NA	NA	NA	NA	NA	NA	NA	NA	NA	NA	PtpAffx.208206.1.S1_s_at	Poplar Genome Array	PtpAffx.208206.1
PtpAffx.39420.1.S1_at	2.95413	2.73383	0.925426	4.69989	0.00332654	1	0.85478	28.4729	10.9549	0.384749	2.17003	0.0730589	1	0.968019	0.85478	PtpAffx.39420.1.S1_at	Not Mapped	NA	NA	NA	NA	NA	NA	NA	NA	NA	NA	NA	NA	NA	NA	NA	NA	NA	NA	NA	NA	NA	NA	NA	NA	NA	NA	NA	NA	NA	PtpAffx.39420.1.S1_at	Poplar Genome Array	PtpAffx.39420.1
PtpAffx.209303.1.S1_at	3.08402	2.85964	0.927245	4.6973	0.0033355	1	0.853512	32.6243	17.1803	0.526609	1.58165	0.164814	1	0.96775	0.853512	PtpAffx.209303.1.S1_at	Not Mapped	NA	NA	NA	NA	NA	NA	NA	NA	NA	NA	NA	NA	NA	NA	NA	NA	NA	NA	NA	NA	NA	NA	NA	NA	NA	NA	NA	NA	NA	PtpAffx.209303.1.S1_at	Poplar Genome Array	PtpAffx.209303.1
PtpAffx.127059.1.A1_at	3.32214	3.06969	0.924008	4.69678	0.0033373	1	0.850429	30.401	24.4008	0.80263	0.114188	0.912814	1	0.993243	0.850429	PtpAffx.127059.1.A1_at	Not Mapped	NA	NA	NA	NA	NA	NA	NA	NA	NA	NA	NA	NA	NA	NA	NA	NA	NA	NA	NA	NA	NA	NA	NA	NA	NA	NA	NA	NA	NA	PtpAffx.127059.1.A1_at	Poplar Genome Array	PtpAffx.127059.1
PtpAffx.6407.2.A1_at	4.60686	4.22032	0.916093	4.67886	0.00339996	1	0.862816	102.308	65.2158	0.637446	1.76475	0.128051	1	0.968593	0.862816	PtpAffx.6407.2.A1_at	Not Mapped	NA	NA	NA	NA	NA	NA	NA	NA	NA	NA	NA	NA	NA	NA	NA	NA	NA	NA	NA	NA	NA	NA	NA	NA	NA	NA	NA	NA	NA	PtpAffx.6407.2.A1_at	Poplar Genome Array	PtpAffx.6407.2
PtpAffx.225544.1.S1_x_at	7.12563	6.45823	0.906338	4.67564	0.00341137	1	0.86215	786.608	601.959	0.765259	2.1566	0.0744253	1	0.965093	0.86215	PtpAffx.225544.1.S1_x_at	Not Mapped	NA	NA	NA	NA	NA	NA	NA	NA	NA	NA	NA	NA	NA	NA	NA	NA	NA	NA	NA	NA	NA	NA	NA	NA	NA	NA	NA	NA	NA	PtpAffx.225544.1.S1_x_at	Poplar Genome Array	PtpAffx.225544.1
PtpAffx.33221.1.S1_at	2.71822	2.92518	1.07614	-4.67526	0.00341272	1	0.858955	18.0775	41.8352	2.31421	-2.54575	0.0437404	1	0.96246	0.858955	PtpAffx.33221.1.S1_at	261080_at	Arabidopsis ATH1-121501 Genome Array	Arabidopsis thaliana	2006-11-15	Exemplar sequence	Affymetrix Proprietary Database	At1g07370	proliferating cellular nuclear antigen identical to GB:AAF40018 from [Arabidopsis thaliana];supported by full-length cDNA: Ceres:28554.	At1g07370	At.11997	CHR1v01212004:2263201-2264378 (+) // 99.75 //	proliferating cell nuclear antigen 1 (PCNA1)	PCNA1	837249	Q9M7Q7	---	NP_172217.1	NM_100611	AT1G07370	74 // regulation of progression through cell cycle // inferred from sequence or structural similarity /// 6260 // DNA replication // inferred from electronic annotation /// 6275 // regulation of DNA replication // inferred from electronic annotation /// 6275 // regulation of DNA replication // inferred from sequence similarity	5634 // nucleus // inferred from electronic annotation /// 43626 // PCNA complex // inferred from electronic annotation /// 5634 // nucleus // inferred from sequence similarity /// 5737 // cytoplasm // inferred from direct assay /// 5634 // nucleus // inferred from direct assay /// 5730 // nucleolus // inferred from direct assay	3677 // DNA binding // inferred from electronic annotation /// 30337 // DNA polymerase processivity factor activity // inferred from electronic annotation /// 3677 // DNA binding // inferred from sequence similarity /// 30337 // DNA polymerase processivity factor activity // inferred from sequence similarity	---	---	IPR000730 // Proliferating cell nuclear antigen, PCNA // 5.4E-92 /// IPR000730 // Proliferating cell nuclear antigen, PCNA // 8.1E-94	---	This probe set was annotated using the Matching Probes based pipeline to a Entrez Gene identifier using 1 transcripts. // false // Matching Probes // A	NM_100611(11)	At1g07370 // 68414.t00704 proliferating cell nuclear antigen 1 (PCNA1) identical to SP|Q9M7Q7 Proliferating cellular nuclear antigen 1 (PCNA 1) {Arabidopsis thaliana}; nearly identical to SP|Q43124 Proliferating cell nuclear antigen (PCNA) {Brassica napus}; contains Pfam profiles PF00705: Proliferating cell nuclear antigen N-terminal domain, PF02747: Proliferating cell nuclear antigen C-terminal …	---	PtpAffx.33221.1.S1_at	Poplar Genome Array	PtpAffx.33221.1
PtpAffx.249.466.A1_at	8.40438	9.11861	1.08498	-4.67504	0.00341348	1	0.855641	1141.51	1934.69	1.69485	-4.19306	0.00572974	1	0.858246	0.855641	PtpAffx.249.466.A1_at	248302_at	Arabidopsis ATH1-121501 Genome Array	Arabidopsis thaliana	2006-11-15	Exemplar sequence	Affymetrix Proprietary Database	At5g53160	putative protein similar to unknown protein (pir||T02893)	At5g53160	At.24684	CHR5v01212004:21578251-21579177 (+) // 99.65 //	expressed protein	---	835397	Q3E8C1 /// Q9FGM1	---	NP_200128.1 /// NP_851180.1	NM_124695 /// NM_180849	AT5G53160	---	---	---	---	---	---	---	This probe set was annotated using the Matching Probes based pipeline to a Entrez Gene identifier using 2 transcripts. // false // Matching Probes // A	NM_124695(11),NM_180849(11)	At5g53160 // 68418.t06137 expressed protein similar to unknown protein (pir||T02893) // tigr // 10 // --- /// NM_180849 // Arabidopsis thaliana unknown protein (AT5G53160) mRNA, complete cds. // refseq // 11 // --- /// NM_124695 // Arabidopsis thaliana unknown protein (AT5G53160) mRNA, complete cds. // refseq // 11 // --- /// BX830621 // Arabidopsis thaliana Full-length cDNA Complete sequence fro…	---	PtpAffx.249.466.A1_at	Poplar Genome Array	PtpAffx.249.466
PtpAffx.208044.1.S1_x_at	4.651	4.83906	1.04044	-4.67083	0.00342848	1	0.855907	92.7082	95.6162	1.03137	-0.233138	0.823404	1	0.984382	0.855907	PtpAffx.208044.1.S1_x_at	Not Mapped	NA	NA	NA	NA	NA	NA	NA	NA	NA	NA	NA	NA	NA	NA	NA	NA	NA	NA	NA	NA	NA	NA	NA	NA	NA	NA	NA	NA	NA	PtpAffx.208044.1.S1_x_at	Poplar Genome Array	PtpAffx.208044.1
Ptp.4543.1.A1_s_at	12.8874	12.2237	0.948504	4.67069	0.00342898	1	0.852566	26090.9	17115	0.655977	4.06414	0.00661944	1	0.86127	0.852566	Ptp.4543.1.A1_s_at	264745_at	Arabidopsis ATH1-121501 Genome Array	Arabidopsis thaliana	2006-11-15	Exemplar sequence	Affymetrix Proprietary Database	At1g62180	5'-adenylylphosphosulfate reductase, putative similar to 5'-adenylylphosphosulfate reductase GI:1336168 from [Arabidopsis thaliana];supported by full-length cDNA: Ceres:9002.	At1g62180	At.25368	CHR1v01212004:22979459-22981130 (-) // 99.93 //	5'-adenylylsulfate reductase 2, chloroplast (APR2) (APSR) / adenosine 5'-phosphosulfate 5'-adenylylsulfate (APS) sulfotransferase 2 / 3'-phosphoadenosine-5'-phosphosulfate (PAPS) reductase homolog 43 (PRH-43)	APR2/PRH43/APSR	842514	P92981 /// Q541D4 /// Q56X39	---	NP_176409.1	NM_104899	AT1G62180	103 // sulfate assimilation // inferred from direct assay /// 103 // sulfate assimilation // inferred from genetic interaction /// 19379 // sulfate assimilation, phosphoadenylyl sulfate reduction by phosphoadenylyl-sulfate reductase (thioredoxin) // traceable author statement /// 8152 // metabolism // inferred from electronic annotation /// 8652 // amino acid biosynthesis // inferred from electro…	9507 // chloroplast // inferred from electronic annotation	4604 // phosphoadenylyl-sulfate reductase (thioredoxin) activity // inferred from direct assay /// 4604 // phosphoadenylyl-sulfate reductase (thioredoxin) activity // inferred from genetic interaction /// 9973 // adenylyl-sulfate reductase activity // inferred from direct assay /// 9055 // electron carrier activity // inferred from electronic annotation /// 15035 // protein disulfide oxidoreducta…	---	---	IPR002500 // Phosphoadenosine phosphosulfate reductase // 2.3E-84 /// IPR006662 // Thioredoxin type domain // 1.8E-5	---	This probe set was annotated using the Matching Probes based pipeline to a Entrez Gene identifier using 1 transcripts. // false // Matching Probes // A	NM_104899(11)	At1g62180 // 68414.t06426 5'-adenylylsulfate reductase 2, chloroplast (APR2) (APSR) / adenosine 5'-phosphosulfate 5'-adenylylsulfate (APS) sulfotransferase 2 / 3'-phosphoadenosine-5'-phosphosulfate (PAPS) reductase homolog 43 (PRH-43) identical to SP|P92981 5'-adenylylsulfate reductase 2, chloroplast precursor (EC 1.8.4.9) (Adenosine 5'-phosphosulfate 5'-adenylylsulfate sulfotransferase 2) (APS s…	---	Ptp.4543.1.A1_s_at	Poplar Genome Array	Ptp.4543.1
PtpAffx.53884.1.A1_at	4.01173	5.21057	1.29883	-4.66869	0.00343612	1	0.850896	88.641	133.277	1.50355	-2.46782	0.0486009	1	0.971907	0.850896	PtpAffx.53884.1.A1_at	Not Mapped	NA	NA	NA	NA	NA	NA	NA	NA	NA	NA	NA	NA	NA	NA	NA	NA	NA	NA	NA	NA	NA	NA	NA	NA	NA	NA	NA	NA	NA	PtpAffx.53884.1.A1_at	Poplar Genome Array	PtpAffx.53884.1
PtpAffx.209508.1.S1_at	5.4057	5.00783	0.926398	4.66829	0.00343754	1	0.847829	88.7528	66.125	0.745047	0.890348	0.407559	1	0.953866	0.847829	PtpAffx.209508.1.S1_at	Not Mapped	NA	NA	NA	NA	NA	NA	NA	NA	NA	NA	NA	NA	NA	NA	NA	NA	NA	NA	NA	NA	NA	NA	NA	NA	NA	NA	NA	NA	NA	PtpAffx.209508.1.S1_at	Poplar Genome Array	PtpAffx.209508.1
PtpAffx.23802.2.S1_at	7.84209	8.36737	1.06698	-4.66729	0.00344114	1	0.845323	939.702	1259.61	1.34043	-2.88289	0.0279521	1	0.958472	0.845323	PtpAffx.23802.2.S1_at	Not Mapped	NA	NA	NA	NA	NA	NA	NA	NA	NA	NA	NA	NA	NA	NA	NA	NA	NA	NA	NA	NA	NA	NA	NA	NA	NA	NA	NA	NA	NA	PtpAffx.23802.2.S1_at	Poplar Genome Array	PtpAffx.23802.2
PtpAffx.204057.1.S1_at	2.69681	2.86407	1.06202	-4.66282	0.00345717	1	0.845877	6.97951	4.75461	0.681224	0.424239	0.686181	1	0.974166	0.845877	PtpAffx.204057.1.S1_at	Not Mapped	NA	NA	NA	NA	NA	NA	NA	NA	NA	NA	NA	NA	NA	NA	NA	NA	NA	NA	NA	NA	NA	NA	NA	NA	NA	NA	NA	NA	NA	PtpAffx.204057.1.S1_at	Poplar Genome Array	PtpAffx.204057.1
PtpAffx.95377.1.A1_at	3.89792	3.59164	0.921425	4.6595	0.00346917	1	0.845445	57.4023	42.9578	0.748364	0.896398	0.404568	1	0.95293	0.845445	PtpAffx.95377.1.A1_at	Not Mapped	NA	NA	NA	NA	NA	NA	NA	NA	NA	NA	NA	NA	NA	NA	NA	NA	NA	NA	NA	NA	NA	NA	NA	NA	NA	NA	NA	NA	NA	PtpAffx.95377.1.A1_at	Poplar Genome Array	PtpAffx.95377.1
PtpAffx.70652.1.A1_at	6.86201	7.74556	1.12876	-4.65911	0.00347059	1	0.842448	214.227	380.467	1.776	-3.45034	0.0136272	1	0.898915	0.842448	PtpAffx.70652.1.A1_at	258986_at	Arabidopsis ATH1-121501 Genome Array	Arabidopsis thaliana	2006-11-15	Exemplar sequence	Affymetrix Proprietary Database	At3g08910	putative heat shock protein similar to heat-shock protein GB:CAA16887 [Arabidopsis thaliana]; Pfam HMM hit: DnaJ, prokaryotic heat shock protein;supported by full-length cDNA: Ceres:96785.	At3g08910	At.40199	CHR3v01212004:2710407-2711817 (-) // 100.0 //	DNAJ heat shock protein, putative	---	820040	Q8GZ03 /// Q8L8S5 /// Q9SR91	---	NP_187503.1	NM_111725	AT3G08910	6457 // protein folding // inferred from electronic annotation /// 6457 // protein folding // inferred from sequence or structural similarity /// 6986 // response to unfolded protein // inferred from electronic annotation /// 6457 // protein folding // inferred from sequence similarity	---	31072 // heat shock protein binding // inferred from electronic annotation /// 51082 // unfolded protein binding // inferred from electronic annotation	---	scop // a.2.3.Chaperone J-domain // All alpha proteins; Long alpha-hairpin; Chaperone J-domain; Chaperone J-domain // 4.00000009496891E-32	IPR002939 // Chaperone DnaJ, C-terminal // 1.0E-15 /// IPR001623 // Heat shock protein DnaJ, N-terminal // 2.4E-40	---	This probe set was annotated using the Matching Probes based pipeline to a Entrez Gene identifier using 1 transcripts. // false // Matching Probes // A	NM_111725(11)	At3g08910 // 68416.t00926 DNAJ heat shock protein, putative similar to SP|P25685 DnaJ homolog subfamily B member 1 (Heat shock 40 kDa protein 1) {Homo sapiens}; contains Pfam profile PF00226: DnaJ domain // tigr // 9 // --- /// NM_111725 // Arabidopsis thaliana heat shock protein binding / unfolded protein binding (AT3G08910) mRNA, complete cds. // refseq // 11 // ---	---	PtpAffx.70652.1.A1_at	Poplar Genome Array	PtpAffx.70652.1
PtpAffx.16450.5.S1_at	5.41113	5.90209	1.09073	-4.65782	0.00347525	1	0.840257	435.811	611.702	1.40359	-3.06498	0.0220836	1	0.96254	0.840257	PtpAffx.16450.5.S1_at	Not Mapped	NA	NA	NA	NA	NA	NA	NA	NA	NA	NA	NA	NA	NA	NA	NA	NA	NA	NA	NA	NA	NA	NA	NA	NA	NA	NA	NA	NA	NA	PtpAffx.16450.5.S1_at	Poplar Genome Array	PtpAffx.16450.5
Ptp.1184.1.A1_a_at	7.12249	7.6586	1.07527	-4.65575	0.00348274	1	0.838767	504.36	642.596	1.27408	-3.83223	0.00863666	1	0.885482	0.838767	Ptp.1184.1.A1_a_at	248476_at	Arabidopsis ATH1-121501 Genome Array	Arabidopsis thaliana	2006-11-15	Exemplar sequence	Affymetrix Proprietary Database	At5g50890	putative protein similar to unknown protein (gb AAD29063.1)	At5g50890	At.55476	CHR5v01212004:20719909-20721459 (+) // 99.84 //	hypothetical protein	---	835161	Q9FI59	---	NP_199902.1	NM_124467	AT5G50890	---	---	---	---	---	---	---	This probe set was annotated using the Matching Probes based pipeline to a Entrez Gene identifier using 1 transcripts. // false // Matching Probes // A	NM_124467(11)	At5g50890 // 68418.t05861 hypothetical protein // tigr // 11 // --- /// NM_124467 // Arabidopsis thaliana unknown protein (AT5G50890) mRNA, complete cds. // refseq // 11 // ---	---	Ptp.1184.1.A1_a_at	Poplar Genome Array	Ptp.1184.1
PtpAffx.222492.1.S1_s_at	7.61007	7.77058	1.02109	-4.65476	0.00348636	1	0.836358	573.163	658.987	1.14974	-2.6067	0.0402983	1	0.96485	0.836358	PtpAffx.222492.1.S1_s_at	Not Mapped	NA	NA	NA	NA	NA	NA	NA	NA	NA	NA	NA	NA	NA	NA	NA	NA	NA	NA	NA	NA	NA	NA	NA	NA	NA	NA	NA	NA	NA	PtpAffx.222492.1.S1_s_at	Poplar Genome Array	PtpAffx.222492.1
PtpAffx.71404.2.A1_at	7.57581	7.84615	1.03568	-4.65457	0.00348705	1	0.83327	696.711	904.804	1.29868	-3.84899	0.00846994	1	0.88917	0.83327	PtpAffx.71404.2.A1_at	Not Mapped	NA	NA	NA	NA	NA	NA	NA	NA	NA	NA	NA	NA	NA	NA	NA	NA	NA	NA	NA	NA	NA	NA	NA	NA	NA	NA	NA	NA	NA	PtpAffx.71404.2.A1_at	Poplar Genome Array	PtpAffx.71404.2
PtpAffx.223055.1.S1_at	4.85072	5.22134	1.07641	-4.65277	0.00349358	1	0.831593	28.3221	32.9746	1.16427	0.10195	0.922118	1	0.993684	0.831593	PtpAffx.223055.1.S1_at	Not Mapped	NA	NA	NA	NA	NA	NA	NA	NA	NA	NA	NA	NA	NA	NA	NA	NA	NA	NA	NA	NA	NA	NA	NA	NA	NA	NA	NA	NA	NA	PtpAffx.223055.1.S1_at	Poplar Genome Array	PtpAffx.223055.1
PtpAffx.86948.1.S1_at	3.57193	3.07446	0.860728	4.65154	0.00349807	1	0.829449	39.6369	26.6036	0.671184	1.08789	0.318399	1	0.959934	0.829449	PtpAffx.86948.1.S1_at	Not Mapped	NA	NA	NA	NA	NA	NA	NA	NA	NA	NA	NA	NA	NA	NA	NA	NA	NA	NA	NA	NA	NA	NA	NA	NA	NA	NA	NA	NA	NA	PtpAffx.86948.1.S1_at	Poplar Genome Array	PtpAffx.86948.1
PtpAffx.30517.1.S1_s_at	3.2978	2.99202	0.907276	4.64855	0.00350903	1	0.828845	52.9499	25.6466	0.484355	3.61998	0.0110975	1	0.886256	0.828845	PtpAffx.30517.1.S1_s_at	258596_at	Arabidopsis ATH1-121501 Genome Array	Arabidopsis thaliana	2006-11-15	Exemplar sequence	Affymetrix Proprietary Database	At3g04510	unknown protein	At3g04510	At.66526	CHR3v01212004:1215819-1216423 (-) // 99.67 //	hypothetical protein	---	819607	Q9M836	---	NP_187101.1	NM_111322	AT3G04510	---	9507 // chloroplast // inferred from electronic annotation	---	---	---	IPR006936 // Protein of unknown function DUF640 // 1.5E-89	---	This probe set was annotated using the Matching Probes based pipeline to a Entrez Gene identifier using 1 transcripts. // false // Matching Probes // A	NM_111322(11)	At3g04510 // 68416.t00436 hypothetical protein contains Pfam profile PF04852: Protein of unknown function (DUF640) // tigr // 11 // --- /// NM_111322 // Arabidopsis thaliana unknown protein (AT3G04510) mRNA, complete cds. // refseq // 11 // ---	---	PtpAffx.30517.1.S1_s_at	Poplar Genome Array	PtpAffx.30517.1
PtpAffx.71061.1.S1_at	7.40479	8.75749	1.18268	-4.64442	0.00352418	1	0.829235	468.331	1565.27	3.34223	-4.58237	0.00376114	1	0.878263	0.829235	PtpAffx.71061.1.S1_at	Not Mapped	NA	NA	NA	NA	NA	NA	NA	NA	NA	NA	NA	NA	NA	NA	NA	NA	NA	NA	NA	NA	NA	NA	NA	NA	NA	NA	NA	NA	NA	PtpAffx.71061.1.S1_at	Poplar Genome Array	PtpAffx.71061.1
PtpAffx.213067.1.S1_at	2.92218	2.57801	0.882223	4.64317	0.00352877	1	0.827147	32.3605	1.66209	0.0513618	7.0916	0.000394606	1	0.692399	0.827147	PtpAffx.213067.1.S1_at	Not Mapped	NA	NA	NA	NA	NA	NA	NA	NA	NA	NA	NA	NA	NA	NA	NA	NA	NA	NA	NA	NA	NA	NA	NA	NA	NA	NA	NA	NA	NA	PtpAffx.213067.1.S1_at	Poplar Genome Array	PtpAffx.213067.1
PtpAffx.201806.1.S1_at	3.66988	4.02717	1.09736	-4.64201	0.00353304	1	0.824999	21.0947	11.324	0.536818	0.444635	0.672173	1	0.972373	0.824999	PtpAffx.201806.1.S1_at	Not Mapped	NA	NA	NA	NA	NA	NA	NA	NA	NA	NA	NA	NA	NA	NA	NA	NA	NA	NA	NA	NA	NA	NA	NA	NA	NA	NA	NA	NA	NA	PtpAffx.201806.1.S1_at	Poplar Genome Array	PtpAffx.201806.1
PtpAffx.4168.2.S1_s_at	9.52687	10.3733	1.08885	-4.63199	0.00357024	1	0.830528	3125.63	5906.11	1.88958	-4.24206	0.00542741	1	0.854649	0.830528	PtpAffx.4168.2.S1_s_at	262645_at	Arabidopsis ATH1-121501 Genome Array	Arabidopsis thaliana	2006-11-15	Exemplar sequence	Affymetrix Proprietary Database	At1g62750	unknown protein similar to elongation factor G SP:P34811 [Glycine max (Soybean)]; supported by cDNA: gi_14532623_gb_AY039936.1_	At1g62750	At.21185	CHR1v01212004:23237288-23239986 (-) // 99.91 //	elongation factor Tu family protein	---	842573	Q56XA2 /// Q56XT1 /// Q94BR7 /// Q9SI75	---	NP_564801.1	NM_104952	AT1G62750	9658 // chloroplast organization and biogenesis // inferred from mutant phenotype /// 10187 // negative regulation of seed germination // inferred from mutant phenotype /// 10229 // inflorescence development // inferred from mutant phenotype /// 6412 // protein biosynthesis // inferred from electronic annotation /// 6414 // translational elongation // inferred from electronic annotation	9507 // chloroplast // inferred from direct assay /// 5622 // intracellular // inferred from electronic annotation	3746 // translation elongation factor activity // inferred from electronic annotation /// 5525 // GTP binding // inferred from electronic annotation /// 166 // nucleotide binding // inferred from electronic annotation	---	---	IPR000640 // Elongation factor G, C-terminal // 7.9E-40 /// IPR005517 // Elongation factor G, domain IV // 6.2E-66 /// IPR004161 // Elongation factor Tu, domain 2 // 1.5E-16 /// IPR000795 // Protein synthesis factor, GTP-binding // 1.8E-109	---	This probe set was annotated using the Matching Probes based pipeline to a Entrez Gene identifier using 1 transcripts. // false // Matching Probes // A	NM_104952(11)	At1g62750 // 68414.t06491 elongation factor Tu family protein similar to elongation factor G SP:P34811 [Glycine max (Soybean)] // tigr // 10 // --- /// NM_104952 // Arabidopsis thaliana GTP binding / translation elongation factor/ translation factor, nucleic acid binding (AT1G62750) mRNA, complete cds. // refseq // 11 // ---	At1g62740 // tigr // 3 // Negative Strand Matching Probes /// NM_104951 // refseq // 3 // Negative Strand Matching Probes	PtpAffx.4168.2.S1_s_at	Poplar Genome Array	PtpAffx.4168.2
Ptp.2100.1.S1_at	9.78397	10.1835	1.04083	-4.63139	0.00357248	1	0.827913	3250.57	4278.16	1.31613	-3.92514	0.00775602	1	0.866037	0.827913	Ptp.2100.1.S1_at	Not Mapped	NA	NA	NA	NA	NA	NA	NA	NA	NA	NA	NA	NA	NA	NA	NA	NA	NA	NA	NA	NA	NA	NA	NA	NA	NA	NA	NA	NA	NA	Ptp.2100.1.S1_at	Poplar Genome Array	Ptp.2100.1
Ptp.4343.1.S1_at	10.906	11.5737	1.06122	-4.62982	0.00357839	1	0.826163	6444.56	11293.4	1.75239	-4.36165	0.00476194	1	0.85761	0.826163	Ptp.4343.1.S1_at	255220_at	Arabidopsis ATH1-121501 Genome Array	Arabidopsis thaliana	2006-11-15	Exemplar sequence	Affymetrix Proprietary Database	At4g05320	polyubiquitin (UBQ10) identical to GI:870791; supported by cDNA: gi_15450660_gb_AY052698.1_	At4g05320	At.25274	CHR4v01212004:2718556-2719569 (+) // 82.95 //	polyubiquitin (UBQ10) (SEN3)	---	825880	O64955 /// P59263 /// Q3E7T8 /// Q3EAA5 /// Q7EUR6 /// Q8H159 /// Q93ZJ0 /// Q9M0W3	---	NP_567291.1 /// NP_849299.1 /// NP_849300.1 /// NP_849301.1 /// NP_974516.1	NM_116771 /// NM_178968 /// NM_178969 /// NM_178970 /// NM_202787	AT4G05320	6464 // protein modification // traceable author statement /// 9751 // response to salicylic acid stimulus // inferred from expression pattern /// 6464 // protein modification // inferred from electronic annotation /// 7568 // aging // inferred from expression pattern /// 6464 // protein modification // inferred from sequence similarity	5634 // nucleus // inferred from electronic annotation	5515 // protein binding // inferred from sequence or structural similarity /// 5515 // protein binding // inferred from sequence similarity	---	---	IPR000626 // Ubiquitin // 3.8E-42 /// IPR000626 // Ubiquitin // 3.8E-42 /// IPR000626 // Ubiquitin // 3.8E-42 /// IPR000626 // Ubiquitin // 3.8E-42 /// IPR000626 // Ubiquitin // 3.8E-42 /// IPR000626 // Ubiquitin // 2.4E-13 /// IPR000626 // Ubiquitin // 2.4E-13 /// IPR000626 // Ubiquitin // 2.4E-13	---	This probe set was annotated using the Matching Probes based pipeline to a Entrez Gene identifier using 5 transcripts. // false // Matching Probes // A	NM_116771(11),NM_178968(11),NM_178969(11),NM_178970(11),NM_202787(11)	At4g05320 // 68417.t00756 polyubiquitin (UBQ10) (SEN3) senescence-associated protein; identical to GI:870791 // tigr // 11 // --- /// NM_178968 // Arabidopsis thaliana UBQ10 (POLYUBIQUITIN 10); protein binding (UBQ10) mRNA, complete cds. // refseq // 11 // --- /// NM_116771 // Arabidopsis thaliana UBQ10 (POLYUBIQUITIN 10); protein binding (UBQ10) mRNA, complete cds. // refseq // 11 // --- /// NM_…	BX828380 // gb // 7 // Cross Hyb Matching Probes	Ptp.4343.1.S1_at	Poplar Genome Array	Ptp.4343.1
PtpAffx.225715.1.S1_at	7.63659	8.25701	1.08124	-4.62896	0.00358158	1	0.823803	555.958	829.171	1.49143	-2.5698	0.0423463	1	0.959989	0.823803	PtpAffx.225715.1.S1_at	Not Mapped	NA	NA	NA	NA	NA	NA	NA	NA	NA	NA	NA	NA	NA	NA	NA	NA	NA	NA	NA	NA	NA	NA	NA	NA	NA	NA	NA	NA	NA	PtpAffx.225715.1.S1_at	Poplar Genome Array	PtpAffx.225715.1
PtpAffx.51037.1.S1_s_at	9.05957	9.66607	1.06695	-4.62882	0.00358213	1	0.820856	1303.73	2196.6	1.68485	-4.44055	0.00437325	1	0.877693	0.820856	PtpAffx.51037.1.S1_s_at	Not Mapped	NA	NA	NA	NA	NA	NA	NA	NA	NA	NA	NA	NA	NA	NA	NA	NA	NA	NA	NA	NA	NA	NA	NA	NA	NA	NA	NA	NA	NA	PtpAffx.51037.1.S1_s_at	Poplar Genome Array	PtpAffx.51037.1
PtpAffx.215168.1.S1_at	2.72813	2.90857	1.06614	-4.62719	0.00358824	1	0.819199	10.0326	21.1585	2.10897	-0.943208	0.381986	1	0.95618	0.819199	PtpAffx.215168.1.S1_at	Not Mapped	NA	NA	NA	NA	NA	NA	NA	NA	NA	NA	NA	NA	NA	NA	NA	NA	NA	NA	NA	NA	NA	NA	NA	NA	NA	NA	NA	NA	NA	PtpAffx.215168.1.S1_at	Poplar Genome Array	PtpAffx.215168.1
PtpAffx.201372.1.S1_x_at	4.79605	5.06756	1.05661	-4.61657	0.00362836	1	0.82529	90.7284	101.019	1.11342	-0.362527	0.729386	1	0.977752	0.82529	PtpAffx.201372.1.S1_x_at	Not Mapped	NA	NA	NA	NA	NA	NA	NA	NA	NA	NA	NA	NA	NA	NA	NA	NA	NA	NA	NA	NA	NA	NA	NA	NA	NA	NA	NA	NA	NA	PtpAffx.201372.1.S1_x_at	Poplar Genome Array	PtpAffx.201372.1
PtpAffx.218909.1.S1_at	3.54254	3.81674	1.0774	-4.61552	0.00363235	1	0.823151	8.06758	17.3057	2.14509	-0.00577902	0.995576	1	0.999695	0.823151	PtpAffx.218909.1.S1_at	Not Mapped	NA	NA	NA	NA	NA	NA	NA	NA	NA	NA	NA	NA	NA	NA	NA	NA	NA	NA	NA	NA	NA	NA	NA	NA	NA	NA	NA	NA	NA	PtpAffx.218909.1.S1_at	Poplar Genome Array	PtpAffx.218909.1
Ptp.6501.1.S1_at	2.92229	3.16902	1.08443	-4.59352	0.00371727	1	0.839297	12.15	42.37	3.48723	-2.80251	0.031061	1	0.962437	0.839297	Ptp.6501.1.S1_at	Not Mapped	NA	NA	NA	NA	NA	NA	NA	NA	NA	NA	NA	NA	NA	NA	NA	NA	NA	NA	NA	NA	NA	NA	NA	NA	NA	NA	NA	NA	NA	Ptp.6501.1.S1_at	Poplar Genome Array	Ptp.6501.1
PtpAffx.3058.1.A1_a_at	6.51006	6.88792	1.05804	-4.59138	0.00372561	1	0.838099	242.79	355.87	1.46575	-2.96585	0.0250919	1	0.954162	0.838099	PtpAffx.3058.1.A1_a_at	250185_at	Arabidopsis ATH1-121501 Genome Array	Arabidopsis thaliana	2006-11-15	Exemplar sequence	Affymetrix Proprietary Database	At5g14310	putative protein esterase HDE, Petroleum-degrading bacterium HD-1, EMBL:AB029896;supported by full-length cDNA: Ceres:153235.	At5g14310	At.31953	CHR5v01212004:4615594-4617424 (+) // 99.93 //	expressed protein	---	831281	Q8LED9	---	NP_568298.1	NM_121435	AT5G14310	---	12505 // endomembrane system // inferred from electronic annotation	16787 // hydrolase activity // inferred from electronic annotation	---	---	IPR002018 // Carboxylesterase, type B // 7.1E-5	---	This probe set was annotated using the Matching Probes based pipeline to a Entrez Gene identifier using 2 transcripts. // false // Matching Probes // A	AY085477(11),NM_121435(11)	At5g14310 // 68418.t01522 expressed protein low similarity to PrMC3 [Pinus radiata] GI:5487873 // tigr // 10 // --- /// NM_121435 // Arabidopsis thaliana unknown protein (AT5G14310) mRNA, complete cds. // refseq // 11 // --- /// AY085477 // Arabidopsis thaliana clone 153235 mRNA, complete sequence. // gb // 11 // ---	BX833845 // gb // 8 // Cross Hyb Matching Probes	PtpAffx.3058.1.A1_a_at	Poplar Genome Array	PtpAffx.3058.1
PtpAffx.9223.1.S1_at	5.00479	5.80357	1.1596	-4.59019	0.00373029	1	0.836089	127.065	290.655	2.28746	-4.03962	0.00680562	1	0.85822	0.836089	PtpAffx.9223.1.S1_at	Not Mapped	NA	NA	NA	NA	NA	NA	NA	NA	NA	NA	NA	NA	NA	NA	NA	NA	NA	NA	NA	NA	NA	NA	NA	NA	NA	NA	NA	NA	NA	PtpAffx.9223.1.S1_at	Poplar Genome Array	PtpAffx.9223.1
PtpAffx.215691.1.S1_at	3.22073	3.5175	1.09214	-4.58863	0.00373644	1	0.834421	15.3863	31.9185	2.07447	-1.19592	0.276841	1	0.955954	0.834421	PtpAffx.215691.1.S1_at	Not Mapped	NA	NA	NA	NA	NA	NA	NA	NA	NA	NA	NA	NA	NA	NA	NA	NA	NA	NA	NA	NA	NA	NA	NA	NA	NA	NA	NA	NA	NA	PtpAffx.215691.1.S1_at	Poplar Genome Array	PtpAffx.215691.1
PtpAffx.132389.1.A1_s_at	5.10081	5.45186	1.06882	-4.58689	0.00374329	1	0.832922	161.333	196.495	1.21795	-1.17681	0.283839	1	0.958033	0.832922	PtpAffx.132389.1.A1_s_at	Not Mapped	NA	NA	NA	NA	NA	NA	NA	NA	NA	NA	NA	NA	NA	NA	NA	NA	NA	NA	NA	NA	NA	NA	NA	NA	NA	NA	NA	NA	NA	PtpAffx.132389.1.A1_s_at	Poplar Genome Array	PtpAffx.132389.1
PtpAffx.11516.2.A1_at	4.31204	5.42208	1.25743	-4.58579	0.0037476	1	0.830872	88.2384	141.247	1.60074	-1.54933	0.172276	1	0.967444	0.830872	PtpAffx.11516.2.A1_at	Not Mapped	NA	NA	NA	NA	NA	NA	NA	NA	NA	NA	NA	NA	NA	NA	NA	NA	NA	NA	NA	NA	NA	NA	NA	NA	NA	NA	NA	NA	NA	PtpAffx.11516.2.A1_at	Poplar Genome Array	PtpAffx.11516.2
PtpAffx.209734.1.S1_at	7.03956	7.64421	1.08589	-4.58524	0.00374979	1	0.828366	383.763	630.149	1.64203	-3.21232	0.0183134	1	0.938017	0.828366	PtpAffx.209734.1.S1_at	Not Mapped	NA	NA	NA	NA	NA	NA	NA	NA	NA	NA	NA	NA	NA	NA	NA	NA	NA	NA	NA	NA	NA	NA	NA	NA	NA	NA	NA	NA	NA	PtpAffx.209734.1.S1_at	Poplar Genome Array	PtpAffx.209734.1
PtpAffx.205670.1.S1_at	6.42333	6.72483	1.04694	-4.58009	0.00377018	1	0.829885	224.79	284.018	1.26348	-1.969	0.0964844	1	0.965205	0.829885	PtpAffx.205670.1.S1_at	Not Mapped	NA	NA	NA	NA	NA	NA	NA	NA	NA	NA	NA	NA	NA	NA	NA	NA	NA	NA	NA	NA	NA	NA	NA	NA	NA	NA	NA	NA	NA	PtpAffx.205670.1.S1_at	Poplar Genome Array	PtpAffx.205670.1
PtpAffx.7351.1.S1_at	8.78809	8.49229	0.966341	4.57978	0.00377139	1	0.827188	1493.05	1259.83	0.843799	1.7085	0.138406	1	0.968322	0.827188	PtpAffx.7351.1.S1_at	256804_at	Arabidopsis ATH1-121501 Genome Array	Arabidopsis thaliana	2006-11-15	Exemplar sequence	Affymetrix Proprietary Database	At3g20920	hypothetical protein predicted by genemark.hmm;supported by full-length cDNA: Ceres:41717.	At3g20920	At.6206	CHR3v01212004:7328770-7330704 (-) // 99.82 //	translocation protein-related	---	821641	Q2V3U2 /// Q8L9Y8 /// Q9LIH2	---	NP_001030734.1 /// NP_566671.1	NM_001035657 /// NM_112984	AT3G20920	15031 // protein transport // inferred from electronic annotation	16020 // membrane // inferred from sequence or structural similarity /// 16021 // integral to membrane // inferred from electronic annotation /// 16020 // membrane // inferred from sequence similarity	8565 // protein transporter activity // inferred from electronic annotation	---	---	---	---	This probe set was annotated using the Matching Probes based pipeline to a Entrez Gene identifier using 2 transcripts. // false // Matching Probes // A	NM_001035657(11),NM_112984(11)	At3g20920 // 68416.t02364 translocation protein-related contains weak similarity to Drosophila translocation protein 1 (GI:558181) [Drosophila melanogaster] // tigr // 11 // --- /// NM_001035657 // Arabidopsis thaliana protein transporter (AT3G20920) mRNA, complete cds. // refseq // 11 // --- /// NM_112984 // Arabidopsis thaliana protein transporter (AT3G20920) mRNA, complete cds. // refseq // 11…	BX824563 // gb // 8 // Cross Hyb Matching Probes	PtpAffx.7351.1.S1_at	Poplar Genome Array	PtpAffx.7351.1
PtpAffx.216902.1.S1_at	5.29004	5.51046	1.04167	-4.575	0.00379044	1	0.828408	25.9265	14.1333	0.545128	0.372959	0.722	1	0.977711	0.828408	PtpAffx.216902.1.S1_at	Not Mapped	NA	NA	NA	NA	NA	NA	NA	NA	NA	NA	NA	NA	NA	NA	NA	NA	NA	NA	NA	NA	NA	NA	NA	NA	NA	NA	NA	NA	NA	PtpAffx.216902.1.S1_at	Poplar Genome Array	PtpAffx.216902.1
PtpAffx.205474.1.S1_at	2.94243	3.31563	1.12683	-4.57322	0.00379757	1	0.827021	14.3606	34.2328	2.3838	-1.70729	0.138637	1	0.967514	0.827021	PtpAffx.205474.1.S1_at	Not Mapped	NA	NA	NA	NA	NA	NA	NA	NA	NA	NA	NA	NA	NA	NA	NA	NA	NA	NA	NA	NA	NA	NA	NA	NA	NA	NA	NA	NA	NA	PtpAffx.205474.1.S1_at	Poplar Genome Array	PtpAffx.205474.1
PtpAffx.39077.1.S1_at	6.05339	5.5973	0.924656	4.57195	0.00380265	1	0.825202	484.251	374.424	0.773202	1.36894	0.220053	1	0.959128	0.825202	PtpAffx.39077.1.S1_at	Not Mapped	NA	NA	NA	NA	NA	NA	NA	NA	NA	NA	NA	NA	NA	NA	NA	NA	NA	NA	NA	NA	NA	NA	NA	NA	NA	NA	NA	NA	NA	PtpAffx.39077.1.S1_at	Poplar Genome Array	PtpAffx.39077.1
PtpAffx.12741.1.A1_a_at	10.1742	10.534	1.03536	-4.56889	0.00381493	1	0.824951	3636.93	4784.86	1.31563	-4.85048	0.00285026	1	0.841554	0.824951	PtpAffx.12741.1.A1_a_at	255155_at	Arabidopsis ATH1-121501 Genome Array	Arabidopsis thaliana	2006-11-15	Exemplar sequence	Affymetrix Proprietary Database	At4g08230	hypothetical protein	At4g08230	At.33767	CHR4v01212004:5188118-5188361 (-) // 100.0 //	glycine-rich protein	---	826373	Q8VY68	---	NP_192563.2	NM_116892	AT4G08230	---	5739 // mitochondrion // inferred from electronic annotation	---	---	---	---	---	This probe set was annotated using the Genome Target Overlap based pipeline to a Entrez Gene identifier using 1 transcripts. // false // Genome Target Overlap // B	NM_116892	At4g08230 // 68417.t01296 glycine-rich protein // tigr // 11 // ---	NM_116892 // refseq // 5 // Cross Hyb Matching Probes	PtpAffx.12741.1.A1_a_at	Poplar Genome Array	PtpAffx.12741.1
PtpAffx.209799.1.S1_s_at	3.09091	2.96535	0.959379	4.56776	0.00381948	1	0.823037	21.3038	12.1578	0.570688	1.4517	0.196787	1	0.962281	0.823037	PtpAffx.209799.1.S1_s_at	Not Mapped	NA	NA	NA	NA	NA	NA	NA	NA	NA	NA	NA	NA	NA	NA	NA	NA	NA	NA	NA	NA	NA	NA	NA	NA	NA	NA	NA	NA	NA	PtpAffx.209799.1.S1_s_at	Poplar Genome Array	PtpAffx.209799.1
PtpAffx.134171.1.A1_at	6.26088	6.58025	1.05101	-4.56758	0.00382022	1	0.820319	81.9385	115.561	1.41033	-1.64967	0.150104	1	0.966286	0.820319	PtpAffx.134171.1.A1_at	Not Mapped	NA	NA	NA	NA	NA	NA	NA	NA	NA	NA	NA	NA	NA	NA	NA	NA	NA	NA	NA	NA	NA	NA	NA	NA	NA	NA	NA	NA	NA	PtpAffx.134171.1.A1_at	Poplar Genome Array	PtpAffx.134171.1
PtpAffx.204926.1.S1_at	7.13153	8.34227	1.16977	-4.56509	0.00383026	1	0.819609	417.165	1139.96	2.73263	-3.43321	0.0139163	1	0.907263	0.819609	PtpAffx.204926.1.S1_at	Not Mapped	NA	NA	NA	NA	NA	NA	NA	NA	NA	NA	NA	NA	NA	NA	NA	NA	NA	NA	NA	NA	NA	NA	NA	NA	NA	NA	NA	NA	NA	PtpAffx.204926.1.S1_at	Poplar Genome Array	PtpAffx.204926.1
PtpAffx.138591.1.A1_at	5.77405	6.29052	1.08945	-4.56162	0.00384433	1	0.819763	256.06	350.132	1.36738	-1.74043	0.132432	1	0.971921	0.819763	PtpAffx.138591.1.A1_at	Not Mapped	NA	NA	NA	NA	NA	NA	NA	NA	NA	NA	NA	NA	NA	NA	NA	NA	NA	NA	NA	NA	NA	NA	NA	NA	NA	NA	NA	NA	NA	PtpAffx.138591.1.A1_at	Poplar Genome Array	PtpAffx.138591.1
PtpAffx.56762.1.S1_a_at	7.99073	8.27478	1.03555	-4.56014	0.00385035	1	0.818206	1036.93	1202.25	1.15943	-1.87927	0.109265	1	0.965093	0.818206	PtpAffx.56762.1.S1_a_at	256579_at	Arabidopsis ATH1-121501 Genome Array	Arabidopsis thaliana	2006-11-15	Exemplar sequence	Affymetrix Proprietary Database	At3g28720	hypothetical protein	At3g28720	At.42744	CHR3v01212004:10783512-10785575 (+) // 99.95 //	expressed protein	---	822504	Q9LHA3	---	NP_189514.1	NM_113793	AT3G28720	---	---	---	---	---	---	---	This probe set was annotated using the Matching Probes based pipeline to a Entrez Gene identifier using 1 transcripts. // false // Matching Probes // A	NM_113793(11)	At3g28720 // 68416.t03257 expressed protein // tigr // 11 // --- /// NM_113793 // Arabidopsis thaliana unknown protein (AT3G28720) mRNA, complete cds. // refseq // 11 // ---	---	PtpAffx.56762.1.S1_a_at	Poplar Genome Array	PtpAffx.56762.1
PtpAffx.217863.1.S1_at	3.11233	2.85689	0.917928	4.55944	0.00385321	1	0.81599	37.7996	17.5452	0.464163	1.87468	0.109963	1	0.965424	0.81599	PtpAffx.217863.1.S1_at	Not Mapped	NA	NA	NA	NA	NA	NA	NA	NA	NA	NA	NA	NA	NA	NA	NA	NA	NA	NA	NA	NA	NA	NA	NA	NA	NA	NA	NA	NA	NA	PtpAffx.217863.1.S1_at	Poplar Genome Array	PtpAffx.217863.1
PtpAffx.148422.1.S1_at	3.92053	4.36066	1.11226	-4.55941	0.00385332	1	0.813209	45.9322	25.4298	0.553637	1.97501	0.0956831	1	0.965366	0.813209	PtpAffx.148422.1.S1_at	Not Mapped	NA	NA	NA	NA	NA	NA	NA	NA	NA	NA	NA	NA	NA	NA	NA	NA	NA	NA	NA	NA	NA	NA	NA	NA	NA	NA	NA	NA	NA	PtpAffx.148422.1.S1_at	Poplar Genome Array	PtpAffx.148422.1
Ptp.6014.1.S1_at	8.91374	9.23868	1.03645	-4.55411	0.00387498	1	0.81498	1375.82	1809.23	1.31502	-3.37889	0.0148782	1	0.911893	0.81498	Ptp.6014.1.S1_at	Not Mapped	NA	NA	NA	NA	NA	NA	NA	NA	NA	NA	NA	NA	NA	NA	NA	NA	NA	NA	NA	NA	NA	NA	NA	NA	NA	NA	NA	NA	NA	Ptp.6014.1.S1_at	Poplar Genome Array	Ptp.6014.1
PtpAffx.211635.1.S1_at	2.61915	2.88421	1.1012	-4.55247	0.00388167	1	0.8136	10.8137	16.6502	1.53973	-0.871988	0.416739	1	0.956004	0.8136	PtpAffx.211635.1.S1_at	Not Mapped	NA	NA	NA	NA	NA	NA	NA	NA	NA	NA	NA	NA	NA	NA	NA	NA	NA	NA	NA	NA	NA	NA	NA	NA	NA	NA	NA	NA	NA	PtpAffx.211635.1.S1_at	Poplar Genome Array	PtpAffx.211635.1
PtpAffx.102687.3.A1_s_at	9.68614	10.7053	1.10522	-4.5496	0.00389349	1	0.813303	2724.42	5325.78	1.95483	-4.25458	0.00535305	1	0.860594	0.813303	PtpAffx.102687.3.A1_s_at	Not Mapped	NA	NA	NA	NA	NA	NA	NA	NA	NA	NA	NA	NA	NA	NA	NA	NA	NA	NA	NA	NA	NA	NA	NA	NA	NA	NA	NA	NA	NA	PtpAffx.102687.3.A1_s_at	Poplar Genome Array	PtpAffx.102687.3
PtpAffx.213531.1.S1_s_at	5.04158	5.45139	1.08129	-4.5491	0.00389556	1	0.810976	62.0542	77.8395	1.25438	-0.69244	0.514553	1	0.960114	0.810976	PtpAffx.213531.1.S1_s_at	Not Mapped	NA	NA	NA	NA	NA	NA	NA	NA	NA	NA	NA	NA	NA	NA	NA	NA	NA	NA	NA	NA	NA	NA	NA	NA	NA	NA	NA	NA	NA	PtpAffx.213531.1.S1_s_at	Poplar Genome Array	PtpAffx.213531.1
PtpAffx.68862.1.A1_at	4.24707	4.71396	1.10993	-4.54671	0.00390541	1	0.810279	66.1934	70.7052	1.06816	-0.603901	0.568024	1	0.963968	0.810279	PtpAffx.68862.1.A1_at	Not Mapped	NA	NA	NA	NA	NA	NA	NA	NA	NA	NA	NA	NA	NA	NA	NA	NA	NA	NA	NA	NA	NA	NA	NA	NA	NA	NA	NA	NA	NA	PtpAffx.68862.1.A1_at	Poplar Genome Array	PtpAffx.68862.1
Ptp.1027.1.A1_at	7.563	7.935	1.04919	-4.54487	0.00391302	1	0.809126	521.919	568.007	1.0883	-0.493311	0.639327	1	0.968237	0.809126	Ptp.1027.1.A1_at	250818_at	Arabidopsis ATH1-121501 Genome Array	Arabidopsis thaliana	2006-11-15	Exemplar sequence	Affymetrix Proprietary Database	At5g04930	Expressed protein ; supported by cDNA: gi_9909197_gb_AF175769.1_AF175769	At5g04930	At.21675	CHR5v01212004:1445509-1449568 (+) // 99.97 //	phospholipid-transporting ATPase 1 / aminophospholipid flippase 1 / magnesium-ATPase 1 (ALA1)	ALA1	830375	P98204	---	NP_568146.1	NM_120575	AT5G04930	6812 // cation transport // inferred from electronic annotation /// 8152 // metabolism // inferred from electronic annotation	16020 // membrane // inferred from electronic annotation /// 16021 // integral to membrane // inferred from electronic annotation	166 // nucleotide binding // inferred from electronic annotation /// 287 // magnesium ion binding // inferred from electronic annotation /// 3824 // catalytic activity // inferred from electronic annotation /// 4012 // phospholipid-translocating ATPase activity // inferred from electronic annotation /// 5524 // ATP binding // inferred from electronic annotation /// 15662 // ATPase activity, coupl…	ec // A10A_HUMAN // (O60312) Potential phospholipid-transporting ATPase VA (EC 3.6.3.1) (ATPVA) (Aminophospholipid translocase VA) // 0.0	---	IPR005834 // Haloacid dehalogenase-like hydrolase // 2.3E-5	---	This probe set was annotated using the Matching Probes based pipeline to a Entrez Gene identifier using 1 transcripts. // false // Matching Probes // A	NM_120575(11)	At5g04930 // 68418.t00482 phospholipid-transporting ATPase 1 / aminophospholipid flippase 1 / magnesium-ATPase 1 (ALA1) nearly identical to SP|P98204 Phospholipid-transporting ATPase 1 (EC 3.6.3.1) (Aminophospholipid flippase 1) {Arabidopsis thaliana}; contains InterPro accession IPR005834: Haloacid dehalogenase-like hydrolase // tigr // 11 // --- /// NM_120575 // Arabidopsis thaliana ALA1; ATPas…	---	Ptp.1027.1.A1_at	Poplar Genome Array	Ptp.1027.1
PtpAffx.203105.1.S1_at	6.51537	6.8971	1.05859	-4.53789	0.00394207	1	0.812397	297.574	360.363	1.211	-2.98838	0.0243712	1	0.955751	0.812397	PtpAffx.203105.1.S1_at	Not Mapped	NA	NA	NA	NA	NA	NA	NA	NA	NA	NA	NA	NA	NA	NA	NA	NA	NA	NA	NA	NA	NA	NA	NA	NA	NA	NA	NA	NA	NA	PtpAffx.203105.1.S1_at	Poplar Genome Array	PtpAffx.203105.1
Ptp.4508.1.S1_at	6.89085	7.44491	1.08041	-4.5315	0.00396883	1	0.815176	712.775	1006.1	1.41153	-3.09475	0.0212585	1	0.96067	0.815176	Ptp.4508.1.S1_at	256910_at	Arabidopsis ATH1-121501 Genome Array	Arabidopsis thaliana	2006-11-15	Exemplar sequence	Affymetrix Proprietary Database	At3g24080	hypothetical protein	At3g24080	At.37597	CHR3v01212004:8695199-8697111 (-) // 99.9 //	KRR1 family protein	---	821994	---	---	NP_189050.2	NM_113313	AT3G24080	---	---	---	---	---	IPR007851 // Krr1 // 5.3E-117	---	This probe set was annotated using the Matching Probes based pipeline to a Entrez Gene identifier using 1 transcripts. // false // Matching Probes // A	NM_113313(11)	At3g24080 // 68416.t02727 KRR1 family protein contains Pfam PF05178: Krr1 family // tigr // 11 // --- /// NM_113313 // Arabidopsis thaliana unknown protein (AT3G24080) mRNA, complete cds. // refseq // 11 // ---	---	Ptp.4508.1.S1_at	Poplar Genome Array	Ptp.4508.1
PtpAffx.216956.1.S1_at	3.60585	4.08716	1.13348	-4.53079	0.00397184	1	0.813075	18.777	54.5442	2.90485	-1.7035	0.139364	1	0.968404	0.813075	PtpAffx.216956.1.S1_at	Not Mapped	NA	NA	NA	NA	NA	NA	NA	NA	NA	NA	NA	NA	NA	NA	NA	NA	NA	NA	NA	NA	NA	NA	NA	NA	NA	NA	NA	NA	NA	PtpAffx.216956.1.S1_at	Poplar Genome Array	PtpAffx.216956.1
PtpAffx.101270.1.S1_at	6.59976	7.0301	1.0652	-4.52016	0.00401689	1	0.819565	429.689	535.875	1.24712	-1.58184	0.164771	1	0.967777	0.819565	PtpAffx.101270.1.S1_at	Not Mapped	NA	NA	NA	NA	NA	NA	NA	NA	NA	NA	NA	NA	NA	NA	NA	NA	NA	NA	NA	NA	NA	NA	NA	NA	NA	NA	NA	NA	NA	PtpAffx.101270.1.S1_at	Poplar Genome Array	PtpAffx.101270.1
Ptp.159.1.S1_at	7.99484	8.47815	1.06045	-4.51789	0.0040266	1	0.818827	671.473	879.291	1.3095	-1.78157	0.125104	1	0.969591	0.818827	Ptp.159.1.S1_at	Not Mapped	NA	NA	NA	NA	NA	NA	NA	NA	NA	NA	NA	NA	NA	NA	NA	NA	NA	NA	NA	NA	NA	NA	NA	NA	NA	NA	NA	NA	NA	Ptp.159.1.S1_at	Poplar Genome Array	Ptp.159.1
PtpAffx.218471.1.S1_at	3.74184	3.55935	0.951229	4.51664	0.00403191	1	0.817201	18.124	13.9638	0.770458	0.525829	0.617867	1	0.967073	0.817201	PtpAffx.218471.1.S1_at	Not Mapped	NA	NA	NA	NA	NA	NA	NA	NA	NA	NA	NA	NA	NA	NA	NA	NA	NA	NA	NA	NA	NA	NA	NA	NA	NA	NA	NA	NA	NA	PtpAffx.218471.1.S1_at	Poplar Genome Array	PtpAffx.218471.1
PtpAffx.205066.1.S1_at	3.56017	3.36371	0.944817	4.51443	0.0040414	1	0.816429	10.8016	3.16445	0.292961	1.40684	0.209103	1	0.961201	0.816429	PtpAffx.205066.1.S1_at	Not Mapped	NA	NA	NA	NA	NA	NA	NA	NA	NA	NA	NA	NA	NA	NA	NA	NA	NA	NA	NA	NA	NA	NA	NA	NA	NA	NA	NA	NA	NA	PtpAffx.205066.1.S1_at	Poplar Genome Array	PtpAffx.205066.1
PtpAffx.215848.1.S1_at	3.12897	2.92485	0.934766	4.51397	0.0040434	1	0.814155	41.7707	23.3045	0.557915	2.09041	0.0815522	1	0.962962	0.814155	PtpAffx.215848.1.S1_at	Not Mapped	NA	NA	NA	NA	NA	NA	NA	NA	NA	NA	NA	NA	NA	NA	NA	NA	NA	NA	NA	NA	NA	NA	NA	NA	NA	NA	NA	NA	NA	PtpAffx.215848.1.S1_at	Poplar Genome Array	PtpAffx.215848.1
Ptp.7770.2.S1_at	4.6966	5.57947	1.18798	-4.50449	0.00408436	1	0.819714	232.712	387.647	1.66578	-3.86935	0.00827206	1	0.885039	0.819714	Ptp.7770.2.S1_at	Not Mapped	NA	NA	NA	NA	NA	NA	NA	NA	NA	NA	NA	NA	NA	NA	NA	NA	NA	NA	NA	NA	NA	NA	NA	NA	NA	NA	NA	NA	NA	Ptp.7770.2.S1_at	Poplar Genome Array	Ptp.7770.2
PtpAffx.141649.1.S1_at	6.95481	5.80486	0.834654	4.4974	0.0041153	1	0.823234	390.936	185.967	0.475697	3.60376	0.0113153	1	0.885235	0.823234	PtpAffx.141649.1.S1_at	Not Mapped	NA	NA	NA	NA	NA	NA	NA	NA	NA	NA	NA	NA	NA	NA	NA	NA	NA	NA	NA	NA	NA	NA	NA	NA	NA	NA	NA	NA	NA	PtpAffx.141649.1.S1_at	Poplar Genome Array	PtpAffx.141649.1
PtpAffx.3314.1.S1_at	8.07004	8.77265	1.08706	-4.49237	0.00413744	1	0.824976	1907.6	2903.12	1.52187	-2.71131	0.0350452	1	0.949374	0.824976	PtpAffx.3314.1.S1_at	Not Mapped	NA	NA	NA	NA	NA	NA	NA	NA	NA	NA	NA	NA	NA	NA	NA	NA	NA	NA	NA	NA	NA	NA	NA	NA	NA	NA	NA	NA	NA	PtpAffx.3314.1.S1_at	Poplar Genome Array	PtpAffx.3314.1
PtpAffx.209417.1.S1_at	5.11556	5.453	1.06596	-4.48497	0.00417021	1	0.828819	121.21	144.17	1.18942	-0.805232	0.451408	1	0.957129	0.828819	PtpAffx.209417.1.S1_at	Not Mapped	NA	NA	NA	NA	NA	NA	NA	NA	NA	NA	NA	NA	NA	NA	NA	NA	NA	NA	NA	NA	NA	NA	NA	NA	NA	NA	NA	NA	NA	PtpAffx.209417.1.S1_at	Poplar Genome Array	PtpAffx.209417.1
PtpAffx.220626.1.S1_at	3.33765	3.5133	1.05263	-4.48374	0.00417567	1	0.827228	8.49473	5.59615	0.658779	-0.315887	0.762788	1	0.979408	0.827228	PtpAffx.220626.1.S1_at	Not Mapped	NA	NA	NA	NA	NA	NA	NA	NA	NA	NA	NA	NA	NA	NA	NA	NA	NA	NA	NA	NA	NA	NA	NA	NA	NA	NA	NA	NA	NA	PtpAffx.220626.1.S1_at	Poplar Genome Array	PtpAffx.220626.1
PtpAffx.213071.1.S1_at	3.68911	3.93674	1.06713	-4.47354	0.00422143	1	0.833603	14.1962	20.9447	1.47538	-0.563028	0.593815	1	0.965348	0.833603	PtpAffx.213071.1.S1_at	Not Mapped	NA	NA	NA	NA	NA	NA	NA	NA	NA	NA	NA	NA	NA	NA	NA	NA	NA	NA	NA	NA	NA	NA	NA	NA	NA	NA	NA	NA	NA	PtpAffx.213071.1.S1_at	Poplar Genome Array	PtpAffx.213071.1
PtpAffx.9793.1.S1_at	3.35296	3.60647	1.07561	-4.47208	0.00422802	1	0.832229	8.57212	26.9483	3.14371	-3.07986	0.0216669	1	0.961436	0.832229	PtpAffx.9793.1.S1_at	Not Mapped	NA	NA	NA	NA	NA	NA	NA	NA	NA	NA	NA	NA	NA	NA	NA	NA	NA	NA	NA	NA	NA	NA	NA	NA	NA	NA	NA	NA	NA	PtpAffx.9793.1.S1_at	Poplar Genome Array	PtpAffx.9793.1
PtpAffx.208935.1.S1_at	4.53234	4.85624	1.07146	-4.46328	0.00426801	1	0.837417	34.1935	44.3082	1.29581	-0.469788	0.655095	1	0.970178	0.837417	PtpAffx.208935.1.S1_at	Not Mapped	NA	NA	NA	NA	NA	NA	NA	NA	NA	NA	NA	NA	NA	NA	NA	NA	NA	NA	NA	NA	NA	NA	NA	NA	NA	NA	NA	NA	NA	PtpAffx.208935.1.S1_at	Poplar Genome Array	PtpAffx.208935.1
PtpAffx.219583.1.S1_at	3.66414	4.05102	1.10559	-4.45992	0.00428336	1	0.837751	14.4171	48.4918	3.36348	-2.68573	0.0362584	1	0.957325	0.837751	PtpAffx.219583.1.S1_at	Not Mapped	NA	NA	NA	NA	NA	NA	NA	NA	NA	NA	NA	NA	NA	NA	NA	NA	NA	NA	NA	NA	NA	NA	NA	NA	NA	NA	NA	NA	NA	PtpAffx.219583.1.S1_at	Poplar Genome Array	PtpAffx.219583.1
PtpAffx.55639.2.A1_a_at	4.18853	3.62421	0.865271	4.45887	0.0042882	1	0.836036	14.2166	17.6942	1.24461	-0.549784	0.602316	1	0.967237	0.836036	PtpAffx.55639.2.A1_a_at	Not Mapped	NA	NA	NA	NA	NA	NA	NA	NA	NA	NA	NA	NA	NA	NA	NA	NA	NA	NA	NA	NA	NA	NA	NA	NA	NA	NA	NA	NA	NA	PtpAffx.55639.2.A1_a_at	Poplar Genome Array	PtpAffx.55639.2
PtpAffx.11824.1.A1_at	8.00645	8.94481	1.1172	-4.45365	0.00431225	1	0.838064	657.849	1573.61	2.39205	-5.06442	0.00230061	1	0.811996	0.838064	PtpAffx.11824.1.A1_at	256518_at	Arabidopsis ATH1-121501 Genome Array	Arabidopsis thaliana	2006-11-15	Exemplar sequence	Affymetrix Proprietary Database	At1g66080	hypothetical protein	At1g66080	At.35804	CHR1v01212004:24604020-24604690 (-) // 99.65 //	expressed protein	---	842922	Q9C8D7	---	NP_176782.1	NM_105279	AT1G66080	---	---	---	---	---	---	---	This probe set was annotated using the Matching Probes based pipeline to a Entrez Gene identifier using 1 transcripts. // false // Matching Probes // A	NM_105279(11)	At1g66080 // 68414.t06877 expressed protein // tigr // 11 // --- /// NM_105279 // Arabidopsis thaliana unknown protein (AT1G66080) mRNA, complete cds. // refseq // 11 // ---	---	PtpAffx.11824.1.A1_at	Poplar Genome Array	PtpAffx.11824.1
Ptp.258.1.A1_at	3.79883	3.4301	0.902935	4.44719	0.00434221	1	0.841224	32.8894	19.88	0.604448	1.36358	0.221642	1	0.958301	0.841224	Ptp.258.1.A1_at	Not Mapped	NA	NA	NA	NA	NA	NA	NA	NA	NA	NA	NA	NA	NA	NA	NA	NA	NA	NA	NA	NA	NA	NA	NA	NA	NA	NA	NA	NA	NA	Ptp.258.1.A1_at	Poplar Genome Array	Ptp.258.1
PtpAffx.576.1.S1_at	8.99501	9.62164	1.06966	-4.43801	0.00438521	1	0.846884	6018.22	10039.6	1.6682	-3.8584	0.00837789	1	0.890158	0.846884	PtpAffx.576.1.S1_at	263483_at	Arabidopsis ATH1-121501 Genome Array	Arabidopsis thaliana	2006-11-15	Exemplar sequence	Affymetrix Proprietary Database	At2g04030	putative heat shock protein ; supported by cDNA: gi_15450722_gb_AY053403.1_	At2g04030	At.1835	CHR2v01212004:1281979-1285905 (+) // 99.96 //	heat shock protein, putative	---	814930	Q3EC72 /// Q8LPS0 /// Q9SIF2	---	NP_178487.1 /// NP_849932.1	NM_126439 /// NM_179601	AT2G04030	9408 // response to heat // inferred from expression pattern /// 9704 // de-etiolation // inferred from mutant phenotype /// 10157 // response to chlorate // inferred from mutant phenotype /// 6457 // protein folding // inferred from electronic annotation /// 6986 // response to unfolded protein // inferred from electronic annotation /// 6457 // protein folding // inferred from sequence similarity	9570 // chloroplast stroma // inferred from direct assay /// 5739 // mitochondrion // inferred from direct assay	166 // nucleotide binding // inferred from electronic annotation /// 5524 // ATP binding // inferred from electronic annotation /// 51082 // unfolded protein binding // inferred from electronic annotation /// 5524 // ATP binding // inferred from sequence similarity	---	---	IPR001404 // Heat shock protein Hsp90 // 1.0E-126 /// IPR003594 // ATP-binding region, ATPase-like // 3.7E-16 /// IPR001404 // Heat shock protein Hsp90 // 1.0E-126	---	This probe set was annotated using the Matching Probes based pipeline to a Entrez Gene identifier using 2 transcripts. // false // Matching Probes // A	NM_126439(11),NM_179601(11)	At2g04030 // 68415.t00330 heat shock protein, putative strong similarity to heat shock protein [Arabidopsis thaliana] GI:1906830; contains Pfam profiles PF02518: ATPase, histidine kinase-, DNA gyrase B-, and HSP90-like domain protein, PF00183: Hsp90 protein // tigr // 10 // --- /// NM_126439 // Arabidopsis thaliana CR88; ATP binding / unfolded protein binding (CR88) mRNA, complete cds. // refseq …	BX820648 // gb // 1 // Cross Hyb Matching Probes /// BX821021 // gb // 3 // Cross Hyb Matching Probes	PtpAffx.576.1.S1_at	Poplar Genome Array	PtpAffx.576.1
PtpAffx.218167.1.S1_at	5.44869	5.77356	1.05962	-4.43466	0.00440102	1	0.847273	72.4152	67.5695	0.933084	-0.00970188	0.992574	1	0.999065	0.847273	PtpAffx.218167.1.S1_at	Not Mapped	NA	NA	NA	NA	NA	NA	NA	NA	NA	NA	NA	NA	NA	NA	NA	NA	NA	NA	NA	NA	NA	NA	NA	NA	NA	NA	NA	NA	NA	PtpAffx.218167.1.S1_at	Poplar Genome Array	PtpAffx.218167.1
Ptp.3984.1.A1_at	10.5121	10.9706	1.04362	-4.43459	0.00440135	1	0.844688	4437.34	6224.2	1.40269	-4.85322	0.00284233	1	0.843267	0.844688	Ptp.3984.1.A1_at	251969_at	Arabidopsis ATH1-121501 Genome Array	Arabidopsis thaliana	2006-11-15	Exemplar sequence	Affymetrix Proprietary Database	At3g53130	Cytochrom P450 -like protein CYTOCHROME P450 97B2, Glycine max., gb:O48921	At3g53130	At.678	CHR3v01212004:19703789-19706254 (+) // 99.88 //	cytochrome P450 family protein	---	824479	Q56ZY1 /// Q6TBX7 /// Q8RWV4 /// Q9SCP7	---	NP_190881.2	NM_115173	AT3G53130	16117 // carotenoid biosynthesis // inferred from mutant phenotype /// 6118 // electron transport // inferred from electronic annotation	9507 // chloroplast // traceable author statement /// 16020 // membrane // inferred from electronic annotation	9974 // epsilon hydroxylase activity // inferred from mutant phenotype /// 4497 // monooxygenase activity // inferred from electronic annotation /// 5506 // iron ion binding // inferred from electronic annotation /// 16491 // oxidoreductase activity // inferred from electronic annotation /// 20037 // heme binding // inferred from electronic annotation /// 46872 // metal ion binding // inferred fr…	p450 // CP11_MESAU // Animalia; CYP1A1; ham; CP11_MESAU; Hamster; Q00557 // 2.0E-81	---	IPR001128 // Cytochrome P450 // 4.8E-73	---	This probe set was annotated using the Matching Probes based pipeline to a Entrez Gene identifier using 1 transcripts. // false // Matching Probes // A	NM_115173(11)	At3g53130 // 68416.t05442 cytochrome P450 family protein similar to Cytochrome P450 97B2 (SP:048921) [Glycine max] // tigr // 11 // --- /// NM_115173 // Arabidopsis thaliana LUT1 (LUTEIN DEFICIENT 1); oxygen binding (LUT1) mRNA, complete cds. // refseq // 11 // ---	---	Ptp.3984.1.A1_at	Poplar Genome Array	Ptp.3984.1
PtpAffx.219546.1.S1_at	3.6675	3.45552	0.9422	4.4339	0.00440461	1	0.84268	40.0822	6.40679	0.159841	2.58618	0.0414242	1	0.961446	0.84268	PtpAffx.219546.1.S1_at	Not Mapped	NA	NA	NA	NA	NA	NA	NA	NA	NA	NA	NA	NA	NA	NA	NA	NA	NA	NA	NA	NA	NA	NA	NA	NA	NA	NA	NA	NA	NA	PtpAffx.219546.1.S1_at	Poplar Genome Array	PtpAffx.219546.1
PtpAffx.218377.1.S1_at	2.53462	2.71529	1.07128	-4.43076	0.00441947	1	0.842898	8.08044	13.1256	1.62436	0.217007	0.835394	1	0.984685	0.842898	PtpAffx.218377.1.S1_at	Not Mapped	NA	NA	NA	NA	NA	NA	NA	NA	NA	NA	NA	NA	NA	NA	NA	NA	NA	NA	NA	NA	NA	NA	NA	NA	NA	NA	NA	NA	NA	PtpAffx.218377.1.S1_at	Poplar Genome Array	PtpAffx.218377.1
PtpAffx.249.43.S1_s_at	11.2101	10.0342	0.895104	4.42936	0.00442612	1	0.841553	10584.7	4481.67	0.423408	4.38226	0.00465681	1	0.874583	0.841553	PtpAffx.249.43.S1_s_at	263548_at	Arabidopsis ATH1-121501 Genome Array	Arabidopsis thaliana	2006-11-15	Exemplar sequence	Affymetrix Proprietary Database	At2g21660	glycine-rich RNA binding protein 7 Alternative splicing exists based on EST evidence, form 1 splice site is 'AG', form 2 splice site is 'AT'	At2g21660	At.23628	CHR2v01212004:9272558-9273396 (-) // 99.62 //	glycine-rich RNA-binding protein (GRP7)	---	816705	Q03250 /// Q3EBX0 /// Q9LTU6	---	NP_179760.1 /// NP_850017.1	NM_127738 /// NM_179686	AT2G21660	7623 // circadian rhythm // inferred from expression pattern /// 7623 // circadian rhythm // traceable author statement	5634 // nucleus // inferred from sequence or structural similarity /// 5634 // nucleus // inferred from sequence similarity	3723 // RNA binding // inferred from sequence or structural similarity /// 166 // nucleotide binding // inferred from electronic annotation /// 3676 // nucleic acid binding // inferred from electronic annotation /// 3723 // RNA binding // inferred from electronic annotation /// 3723 // RNA binding // inferred from sequence similarity /// 3690 // double-stranded DNA binding // inferred from direct…	---	---	IPR000504 // RNA-binding region RNP-1 (RNA recognition motif) // 1.4E-28	---	This probe set was annotated using the Matching Probes based pipeline to a Entrez Gene identifier using 2 transcripts. // false // Matching Probes // A	NM_127738(11),NM_179686(10)	At2g21660 // 68415.t02424 glycine-rich RNA-binding protein (GRP7) SP|Q03250 Glycine-rich RNA-binding protein 7 {Arabidopsis thaliana} // tigr // 11 // --- /// NM_127738 // Arabidopsis thaliana ATGRP7; RNA binding (ATGRP7) mRNA, complete cds. // refseq // 11 // --- /// NM_179686 // Arabidopsis thaliana ATGRP7; RNA binding (ATGRP7) mRNA, complete cds. // refseq // 10 // --- /// BT008667 // Arabidop…	---	PtpAffx.249.43.S1_s_at	Poplar Genome Array	PtpAffx.249.43
PtpAffx.34843.1.S1_at	3.06286	3.1895	1.04135	-4.42755	0.00443475	1	0.84059	9.9106	17.8326	1.79935	-1.08549	0.319382	1	0.960258	0.84059	PtpAffx.34843.1.S1_at	Not Mapped	NA	NA	NA	NA	NA	NA	NA	NA	NA	NA	NA	NA	NA	NA	NA	NA	NA	NA	NA	NA	NA	NA	NA	NA	NA	NA	NA	NA	NA	PtpAffx.34843.1.S1_at	Poplar Genome Array	PtpAffx.34843.1
PtpAffx.31185.1.A1_at	3.05225	3.51049	1.15013	-4.42116	0.00446536	1	0.843788	3.67415	7.22071	1.96527	-1.37999	0.216806	1	0.959897	0.843788	PtpAffx.31185.1.A1_at	Not Mapped	NA	NA	NA	NA	NA	NA	NA	NA	NA	NA	NA	NA	NA	NA	NA	NA	NA	NA	NA	NA	NA	NA	NA	NA	NA	NA	NA	NA	NA	PtpAffx.31185.1.A1_at	Poplar Genome Array	PtpAffx.31185.1
Ptp.4876.1.S1_s_at	8.13991	8.66005	1.0639	-4.42078	0.00446717	1	0.841542	685.37	1073.46	1.56625	-4.1374	0.00609631	1	0.864649	0.841542	Ptp.4876.1.S1_s_at	253967_at	Arabidopsis ATH1-121501 Genome Array	Arabidopsis thaliana	2006-11-15	Exemplar sequence	Affymetrix Proprietary Database	At4g26550	putative protein probable membrane protein YBL102w, yeast, PIR2:S45393	At4g26550	At.32171	CHR4v01212004:13402762-13404214 (-) // 99.71 //	expressed protein	---	828761	Q2HIG7 /// Q56X48	---	NP_567749.1	NM_118788	AT4G26550	---	---	---	---	---	---	---	This probe set was annotated using the Matching Probes based pipeline to a Entrez Gene identifier using 1 transcripts. // false // Matching Probes // A	NM_118788(11)	At4g26550 // 68417.t03555 expressed protein probable membrane protein YBL102w, yeast, PIR2:S45393 // tigr // 10 // --- /// NM_118788 // Arabidopsis thaliana unknown protein (AT4G26550) mRNA, complete cds. // refseq // 11 // ---	---	Ptp.4876.1.S1_s_at	Poplar Genome Array	Ptp.4876.1
PtpAffx.143576.1.S1_s_at	10.2041	11.1539	1.09307	-4.41972	0.00447231	1	0.839933	3024.84	7526.59	2.48826	-4.44304	0.00436158	1	0.881111	0.839933	PtpAffx.143576.1.S1_s_at	Not Mapped	NA	NA	NA	NA	NA	NA	NA	NA	NA	NA	NA	NA	NA	NA	NA	NA	NA	NA	NA	NA	NA	NA	NA	NA	NA	NA	NA	NA	NA	PtpAffx.143576.1.S1_s_at	Poplar Genome Array	PtpAffx.143576.1
Ptp.1454.1.S1_at	4.06006	4.28353	1.05504	-4.41708	0.00448503	1	0.839753	29.0637	50.1769	1.72645	-1.73521	0.133391	1	0.971181	0.839753	Ptp.1454.1.S1_at	Not Mapped	NA	NA	NA	NA	NA	NA	NA	NA	NA	NA	NA	NA	NA	NA	NA	NA	NA	NA	NA	NA	NA	NA	NA	NA	NA	NA	NA	NA	NA	Ptp.1454.1.S1_at	Poplar Genome Array	Ptp.1454.1
PtpAffx.216627.1.S1_at	3.38722	3.77694	1.11506	-4.4168	0.00448636	1	0.83745	2.67695	12.8973	4.81789	-3.21299	0.018298	1	0.938007	0.83745	PtpAffx.216627.1.S1_at	Not Mapped	NA	NA	NA	NA	NA	NA	NA	NA	NA	NA	NA	NA	NA	NA	NA	NA	NA	NA	NA	NA	NA	NA	NA	NA	NA	NA	NA	NA	NA	PtpAffx.216627.1.S1_at	Poplar Genome Array	PtpAffx.216627.1
PtpAffx.225161.1.S1_at	2.99691	3.18554	1.06294	-4.41579	0.00449124	1	0.83582	14.6168	25.5256	1.74632	-0.966813	0.370975	1	0.956533	0.83582	PtpAffx.225161.1.S1_at	Not Mapped	NA	NA	NA	NA	NA	NA	NA	NA	NA	NA	NA	NA	NA	NA	NA	NA	NA	NA	NA	NA	NA	NA	NA	NA	NA	NA	NA	NA	NA	PtpAffx.225161.1.S1_at	Poplar Genome Array	PtpAffx.225161.1
PtpAffx.12176.4.A1_at	2.99001	3.20913	1.07328	-4.4139	0.00450041	1	0.834995	5.38943	6.48318	1.20294	-0.80599	0.451003	1	0.957262	0.834995	PtpAffx.12176.4.A1_at	Not Mapped	NA	NA	NA	NA	NA	NA	NA	NA	NA	NA	NA	NA	NA	NA	NA	NA	NA	NA	NA	NA	NA	NA	NA	NA	NA	NA	NA	NA	NA	PtpAffx.12176.4.A1_at	Poplar Genome Array	PtpAffx.12176.4
PtpAffx.224460.1.S1_x_at	2.75017	2.91546	1.0601	-4.41017	0.00451853	1	0.835833	7.09163	19.406	2.73647	-2.1875	0.0713203	1	0.969454	0.835833	PtpAffx.224460.1.S1_x_at	Not Mapped	NA	NA	NA	NA	NA	NA	NA	NA	NA	NA	NA	NA	NA	NA	NA	NA	NA	NA	NA	NA	NA	NA	NA	NA	NA	NA	NA	NA	NA	PtpAffx.224460.1.S1_x_at	Poplar Genome Array	PtpAffx.224460.1
PtpAffx.27963.1.S1_at	4.17215	4.67126	1.11963	-4.40663	0.00453582	1	0.836511	114.064	156.74	1.37415	-3.30625	0.0162806	1	0.923213	0.836511	PtpAffx.27963.1.S1_at	Not Mapped	NA	NA	NA	NA	NA	NA	NA	NA	NA	NA	NA	NA	NA	NA	NA	NA	NA	NA	NA	NA	NA	NA	NA	NA	NA	NA	NA	NA	NA	PtpAffx.27963.1.S1_at	Poplar Genome Array	PtpAffx.27963.1
PtpAffx.90543.1.A1_at	3.74824	4.34691	1.15972	-4.4032	0.00455263	1	0.837097	55.3128	105.137	1.90077	-2.06256	0.0847551	1	0.966227	0.837097	PtpAffx.90543.1.A1_at	Not Mapped	NA	NA	NA	NA	NA	NA	NA	NA	NA	NA	NA	NA	NA	NA	NA	NA	NA	NA	NA	NA	NA	NA	NA	NA	NA	NA	NA	NA	NA	PtpAffx.90543.1.A1_at	Poplar Genome Array	PtpAffx.90543.1
Ptp.7521.1.S1_at	6.09769	6.56538	1.0767	-4.40185	0.00455927	1	0.835817	372.166	517.038	1.38927	-3.45299	0.0135833	1	0.902803	0.835817	Ptp.7521.1.S1_at	Not Mapped	NA	NA	NA	NA	NA	NA	NA	NA	NA	NA	NA	NA	NA	NA	NA	NA	NA	NA	NA	NA	NA	NA	NA	NA	NA	NA	NA	NA	NA	Ptp.7521.1.S1_at	Poplar Genome Array	Ptp.7521.1
PtpAffx.216677.1.S1_s_at	8.10012	7.73268	0.954638	4.39353	0.00460042	1	0.840851	746.641	593.798	0.795292	4.12786	0.00616172	1	0.86395	0.840851	PtpAffx.216677.1.S1_s_at	Not Mapped	NA	NA	NA	NA	NA	NA	NA	NA	NA	NA	NA	NA	NA	NA	NA	NA	NA	NA	NA	NA	NA	NA	NA	NA	NA	NA	NA	NA	NA	PtpAffx.216677.1.S1_s_at	Poplar Genome Array	PtpAffx.216677.1
PtpAffx.215613.1.S1_at	4.31563	4.47576	1.03711	-4.39187	0.00460865	1	0.839854	5.75203	17.8816	3.10875	-2.81302	0.0306341	1	0.961336	0.839854	PtpAffx.215613.1.S1_at	Not Mapped	NA	NA	NA	NA	NA	NA	NA	NA	NA	NA	NA	NA	NA	NA	NA	NA	NA	NA	NA	NA	NA	NA	NA	NA	NA	NA	NA	NA	NA	PtpAffx.215613.1.S1_at	Poplar Genome Array	PtpAffx.215613.1
PtpAffx.212625.1.S1_at	3.70412	3.38934	0.915019	4.39122	0.00461189	1	0.837959	27.2665	19.8046	0.726337	0.285232	0.785057	1	0.98075	0.837959	PtpAffx.212625.1.S1_at	Not Mapped	NA	NA	NA	NA	NA	NA	NA	NA	NA	NA	NA	NA	NA	NA	NA	NA	NA	NA	NA	NA	NA	NA	NA	NA	NA	NA	NA	NA	NA	PtpAffx.212625.1.S1_at	Poplar Genome Array	PtpAffx.212625.1
PtpAffx.225745.1.S1_at	2.80994	2.70031	0.960985	4.39017	0.00461712	1	0.836435	11.4211	6.00906	0.526136	1.6519	0.149644	1	0.966464	0.836435	PtpAffx.225745.1.S1_at	Not Mapped	NA	NA	NA	NA	NA	NA	NA	NA	NA	NA	NA	NA	NA	NA	NA	NA	NA	NA	NA	NA	NA	NA	NA	NA	NA	NA	NA	NA	NA	PtpAffx.225745.1.S1_at	Poplar Genome Array	PtpAffx.225745.1
PtpAffx.18283.1.S1_at	6.30628	6.96922	1.10512	-4.38599	0.00463803	1	0.837751	216.301	364.555	1.68541	-2.93676	0.0260571	1	0.951959	0.837751	PtpAffx.18283.1.S1_at	Not Mapped	NA	NA	NA	NA	NA	NA	NA	NA	NA	NA	NA	NA	NA	NA	NA	NA	NA	NA	NA	NA	NA	NA	NA	NA	NA	NA	NA	NA	NA	PtpAffx.18283.1.S1_at	Poplar Genome Array	PtpAffx.18283.1
PtpAffx.219337.1.S1_at	3.72026	4.05618	1.09029	-4.38504	0.00464283	1	0.836159	13.7994	6.88481	0.49892	0.637374	0.547417	1	0.96171	0.836159	PtpAffx.219337.1.S1_at	Not Mapped	NA	NA	NA	NA	NA	NA	NA	NA	NA	NA	NA	NA	NA	NA	NA	NA	NA	NA	NA	NA	NA	NA	NA	NA	NA	NA	NA	NA	NA	PtpAffx.219337.1.S1_at	Poplar Genome Array	PtpAffx.219337.1
PtpAffx.223679.1.S1_at	3.71866	3.96036	1.065	-4.38233	0.00465644	1	0.836158	7.14442	25.3686	3.55083	-0.810525	0.448585	1	0.956561	0.836158	PtpAffx.223679.1.S1_at	Not Mapped	NA	NA	NA	NA	NA	NA	NA	NA	NA	NA	NA	NA	NA	NA	NA	NA	NA	NA	NA	NA	NA	NA	NA	NA	NA	NA	NA	NA	NA	PtpAffx.223679.1.S1_at	Poplar Genome Array	PtpAffx.223679.1
Ptp.5126.1.S1_at	3.01691	3.16636	1.04954	-4.37771	0.00467976	1	0.837896	5.78826	17.0189	2.94024	-2.54743	0.0436413	1	0.963387	0.837896	Ptp.5126.1.S1_at	Not Mapped	NA	NA	NA	NA	NA	NA	NA	NA	NA	NA	NA	NA	NA	NA	NA	NA	NA	NA	NA	NA	NA	NA	NA	NA	NA	NA	NA	NA	NA	Ptp.5126.1.S1_at	Poplar Genome Array	Ptp.5126.1
PtpAffx.211559.1.S1_at	3.70761	3.2119	0.866297	4.37592	0.00468887	1	0.837085	51.4018	22.6399	0.44045	1.976	0.0955528	1	0.965321	0.837085	PtpAffx.211559.1.S1_at	Not Mapped	NA	NA	NA	NA	NA	NA	NA	NA	NA	NA	NA	NA	NA	NA	NA	NA	NA	NA	NA	NA	NA	NA	NA	NA	NA	NA	NA	NA	NA	PtpAffx.211559.1.S1_at	Poplar Genome Array	PtpAffx.211559.1
PtpAffx.207755.1.S1_at	4.22431	4.51759	1.06943	-4.37373	0.00469999	1	0.836638	50.8482	35.9473	0.706952	0.749398	0.481954	1	0.959425	0.836638	PtpAffx.207755.1.S1_at	Not Mapped	NA	NA	NA	NA	NA	NA	NA	NA	NA	NA	NA	NA	NA	NA	NA	NA	NA	NA	NA	NA	NA	NA	NA	NA	NA	NA	NA	NA	NA	PtpAffx.207755.1.S1_at	Poplar Genome Array	PtpAffx.207755.1
Ptp.2178.1.S1_at	10.7283	11.1986	1.04384	-4.36608	0.00473911	1	0.841165	8551.87	11629	1.35981	-4.31677	0.00500031	1	0.845961	0.841165	Ptp.2178.1.S1_at	Not Mapped	NA	NA	NA	NA	NA	NA	NA	NA	NA	NA	NA	NA	NA	NA	NA	NA	NA	NA	NA	NA	NA	NA	NA	NA	NA	NA	NA	NA	NA	Ptp.2178.1.S1_at	Poplar Genome Array	Ptp.2178.1
PtpAffx.105861.1.A1_at	10.8006	10.1796	0.942502	4.36289	0.00475553	1	0.841647	5003.31	3512.02	0.701939	3.58295	0.0116018	1	0.889514	0.841647	PtpAffx.105861.1.A1_at	Not Mapped	NA	NA	NA	NA	NA	NA	NA	NA	NA	NA	NA	NA	NA	NA	NA	NA	NA	NA	NA	NA	NA	NA	NA	NA	NA	NA	NA	NA	NA	PtpAffx.105861.1.A1_at	Poplar Genome Array	PtpAffx.105861.1
PtpAffx.12309.3.S1_at	9.37062	9.91136	1.05771	-4.36129	0.00476383	1	0.840692	1375.2	2049.42	1.49027	-2.62934	0.0390944	1	0.965769	0.840692	PtpAffx.12309.3.S1_at	Not Mapped	NA	NA	NA	NA	NA	NA	NA	NA	NA	NA	NA	NA	NA	NA	NA	NA	NA	NA	NA	NA	NA	NA	NA	NA	NA	NA	NA	NA	NA	PtpAffx.12309.3.S1_at	Poplar Genome Array	PtpAffx.12309.3
Ptp.6894.1.S1_at	4.66871	4.96063	1.06253	-4.36058	0.00476749	1	0.838928	96.1215	90.9238	0.945926	0.172707	0.86856	1	0.989645	0.838928	Ptp.6894.1.S1_at	Not Mapped	NA	NA	NA	NA	NA	NA	NA	NA	NA	NA	NA	NA	NA	NA	NA	NA	NA	NA	NA	NA	NA	NA	NA	NA	NA	NA	NA	NA	NA	Ptp.6894.1.S1_at	Poplar Genome Array	Ptp.6894.1
PtpAffx.224936.1.S1_at	2.94997	2.82025	0.956027	4.35853	0.0047781	1	0.838393	20.3801	37.6176	1.8458	-1.59603	0.161595	1	0.967824	0.838393	PtpAffx.224936.1.S1_at	Not Mapped	NA	NA	NA	NA	NA	NA	NA	NA	NA	NA	NA	NA	NA	NA	NA	NA	NA	NA	NA	NA	NA	NA	NA	NA	NA	NA	NA	NA	NA	PtpAffx.224936.1.S1_at	Poplar Genome Array	PtpAffx.224936.1
PtpAffx.222277.1.S1_at	2.74821	3.07596	1.11926	-4.3557	0.00479282	1	0.83858	9.53406	32.8026	3.44057	-2.46265	0.0489429	1	0.972414	0.83858	PtpAffx.222277.1.S1_at	Not Mapped	NA	NA	NA	NA	NA	NA	NA	NA	NA	NA	NA	NA	NA	NA	NA	NA	NA	NA	NA	NA	NA	NA	NA	NA	NA	NA	NA	NA	NA	PtpAffx.222277.1.S1_at	Poplar Genome Array	PtpAffx.222277.1
PtpAffx.811.4.A1_at	4.07324	3.77276	0.926233	4.35389	0.00480225	1	0.837843	45.4801	24.6519	0.542038	1.45449	0.196045	1	0.96179	0.837843	PtpAffx.811.4.A1_at	259180_at	Arabidopsis ATH1-121501 Genome Array	Arabidopsis thaliana	2006-11-15	Exemplar sequence	Affymetrix Proprietary Database	At3g01680	unknown protein	At3g01680	At.18470	CHR3v01212004:252039-255251 (+) // 99.91 //	expressed protein	---	821097	Q9SS87	---	NP_186817.1	NM_111034	AT3G01680	---	---	---	---	---	---	---	This probe set was annotated using the Matching Probes based pipeline to a Entrez Gene identifier using 1 transcripts. // false // Matching Probes // A	NM_111034(11)	At3g01680 // 68416.t00090 expressed protein // tigr // 11 // --- /// NM_111034 // Arabidopsis thaliana unknown protein (AT3G01680) mRNA, complete cds. // refseq // 11 // ---	---	PtpAffx.811.4.A1_at	Poplar Genome Array	PtpAffx.811.4
PtpAffx.210746.1.S1_at	4.04019	3.79725	0.939868	4.34908	0.0048274	1	0.839844	78.6401	67.4187	0.857306	0.54074	0.60816	1	0.967665	0.839844	PtpAffx.210746.1.S1_at	Not Mapped	NA	NA	NA	NA	NA	NA	NA	NA	NA	NA	NA	NA	NA	NA	NA	NA	NA	NA	NA	NA	NA	NA	NA	NA	NA	NA	NA	NA	NA	PtpAffx.210746.1.S1_at	Poplar Genome Array	PtpAffx.210746.1
PtpAffx.10008.1.A1_at	6.85288	6.07637	0.886689	4.34479	0.00484999	1	0.841391	336.792	206.41	0.612871	3.79324	0.00903898	1	0.885344	0.841391	PtpAffx.10008.1.A1_at	Not Mapped	NA	NA	NA	NA	NA	NA	NA	NA	NA	NA	NA	NA	NA	NA	NA	NA	NA	NA	NA	NA	NA	NA	NA	NA	NA	NA	NA	NA	NA	PtpAffx.10008.1.A1_at	Poplar Genome Array	PtpAffx.10008.1
Ptp.2328.1.S1_at	5.57609	5.88107	1.0547	-4.34317	0.0048585	1	0.840494	56.3883	67.7245	1.20104	-0.846959	0.4295	1	0.955996	0.840494	Ptp.2328.1.S1_at	Not Mapped	NA	NA	NA	NA	NA	NA	NA	NA	NA	NA	NA	NA	NA	NA	NA	NA	NA	NA	NA	NA	NA	NA	NA	NA	NA	NA	NA	NA	NA	Ptp.2328.1.S1_at	Poplar Genome Array	Ptp.2328.1
Ptp.6719.1.S1_at	10.7631	11.7117	1.08813	-4.33871	0.00488217	1	0.842216	5182.39	10631.1	2.05139	-4.16236	0.0059288	1	0.864859	0.842216	Ptp.6719.1.S1_at	262932_at	Arabidopsis ATH1-121501 Genome Array	Arabidopsis thaliana	2006-11-15	Exemplar sequence	Affymetrix Proprietary Database	At1g65820	glutathione-s-transferase, putative similar to GST3_HUMAN SP:O14880; supported by full-length cDNA: Ceres: 8446.	At1g65820	At.16378	CHR1v01212004:24488875-24490344 (+) // 99.77 //	microsomal glutathione s-transferase, putative	---	842893	Q94BY2	---	NP_176758.1	NM_105255	AT1G65820	---	12505 // endomembrane system // inferred from electronic annotation	4364 // glutathione transferase activity // inferred from sequence or structural similarity /// 16740 // transferase activity // inferred from electronic annotation /// 4364 // glutathione transferase activity // inferred from sequence similarity	---	---	IPR001129 // Membrane-associated proteins in eicosanoid and glutathione metabolism (MAPEG) // 2.1E-64	---	This probe set was annotated using the Matching Probes based pipeline to a Entrez Gene identifier using 1 transcripts. // false // Matching Probes // A	NM_105255(11)	At1g65820 // 68414.t06846 microsomal glutathione s-transferase, putative similar to MGST3_HUMAN SP:O14880 // tigr // 10 // --- /// NM_105255 // Arabidopsis thaliana glutathione transferase (AT1G65820) mRNA, complete cds. // refseq // 11 // ---	---	Ptp.6719.1.S1_at	Poplar Genome Array	Ptp.6719.1
PtpAffx.203932.1.S1_at	3.73408	3.44404	0.922327	4.3378	0.00488698	1	0.840684	43.7601	12.9192	0.295227	4.86986	0.00279479	1	0.833185	0.840684	PtpAffx.203932.1.S1_at	Not Mapped	NA	NA	NA	NA	NA	NA	NA	NA	NA	NA	NA	NA	NA	NA	NA	NA	NA	NA	NA	NA	NA	NA	NA	NA	NA	NA	NA	NA	NA	PtpAffx.203932.1.S1_at	Poplar Genome Array	PtpAffx.203932.1
Ptp.3285.1.S1_at	7.79357	7.06904	0.907034	4.33243	0.00491565	1	0.843253	969.238	625.044	0.644882	4.43879	0.00438152	1	0.870817	0.843253	Ptp.3285.1.S1_at	251679_at	Arabidopsis ATH1-121501 Genome Array	Arabidopsis thaliana	2006-11-15	Exemplar sequence	Affymetrix Proprietary Database	At3g57030	putative protein strictosidine synthase (EC 4.3.3.2) - Rauvolfia mannii (fragment)	At3g57030	At.27795	CHR3v01212004:21112631-21114177 (-) // 100.0 //	strictosidine synthase family protein	---	824870	Q4V3D9	---	NP_191262.2	NM_115562	AT3G57030	9058 // biosynthesis // inferred from electronic annotation /// 9821 // alkaloid biosynthesis // inferred from sequence or structural similarity /// 9821 // alkaloid biosynthesis // inferred from sequence similarity	9505 // cell wall (sensu Magnoliophyta) // inferred from direct assay	16844 // strictosidine synthase activity // inferred from electronic annotation /// 16844 // strictosidine synthase activity // inferred from sequence or structural similarity /// 16844 // strictosidine synthase activity // inferred from sequence similarity	---	---	IPR004141 // Strictosidine synthase // 1.0E-126	---	This probe set was annotated using the Matching Probes based pipeline to a Entrez Gene identifier using 1 transcripts. // false // Matching Probes // A	NM_115562(11)	At3g57030 // 68416.t05879 strictosidine synthase family protein similar to strictosidine synthase [Rauvolfia serpentina][SP|P15324] // tigr // 11 // --- /// NM_115562 // Arabidopsis thaliana strictosidine synthase (AT3G57030) mRNA, complete cds. // refseq // 11 // ---	---	Ptp.3285.1.S1_at	Poplar Genome Array	Ptp.3285.1
PtpAffx.10892.3.S1_a_at	7.72378	8.18292	1.05944	-4.33058	0.00492555	1	0.842598	547.971	722.202	1.31796	-3.56167	0.0119031	1	0.892558	0.842598	PtpAffx.10892.3.S1_a_at	258175_at	Arabidopsis ATH1-121501 Genome Array	Arabidopsis thaliana	2006-11-15	Exemplar sequence	Affymetrix Proprietary Database	At3g21640	FKBP-type peptidyl-prolyl cis-trans isomerases, putative contains Pfam profile: PF00254 FKBP-type peptidyl-prolyl cis-trans isomerases	At3g21640	At.5664	CHR3v01212004:7619033-7621104 (-) // 99.81 //	FKBP-type peptidyl-prolyl cis-trans isomerase family protein	---	821718	Q9LDC0	---	NP_188801.2	NM_113059	AT3G21640	48366 // leaf development // inferred from mutant phenotype /// 6457 // protein folding // inferred from electronic annotation /// 9734 // auxin mediated signaling pathway // inferred from electronic annotation	5886 // plasma membrane // inferred from direct assay /// 5773 // vacuole // inferred from electronic annotation /// 16020 // membrane // inferred from electronic annotation /// 16021 // integral to membrane // inferred from electronic annotation	3755 // peptidyl-prolyl cis-trans isomerase activity // inferred from sequence or structural similarity /// 5516 // calmodulin binding // inferred from direct assay /// 5515 // protein binding // inferred from physical interaction /// 3755 // peptidyl-prolyl cis-trans isomerase activity // inferred from electronic annotation /// 5488 // binding // inferred from electronic annotation /// 5516 // c…	---	---	IPR001179 // Peptidylprolyl isomerase, FKBP-type // 1.9E-22 /// IPR001440 // TPR repeat // 0.15 /// IPR001440 // TPR repeat // 3.7E-4 /// IPR001440 // TPR repeat // 1.5E-7	---	This probe set was annotated using the Matching Probes based pipeline to a Entrez Gene identifier using 1 transcripts. // false // Matching Probes // A	NM_113059(11)	At3g21640 // 68416.t02443 FKBP-type peptidyl-prolyl cis-trans isomerase family protein similar to rof1 [Arabidopsis thaliana] GI:1354207; contains Pfam profile: PF00254 FKBP-type peptidyl-prolyl cis-trans isomerases // tigr // 11 // --- /// NM_113059 // Arabidopsis thaliana TWD1 (TWISTED DWARF 1); FK506 binding / peptidyl-prolyl cis-trans isomerase (TWD1) mRNA, complete cds. // refseq // 11 // --…	---	PtpAffx.10892.3.S1_a_at	Poplar Genome Array	PtpAffx.10892.3
Ptp.7168.1.S1_at	3.28464	3.71969	1.13245	-4.32748	0.00494225	1	0.843107	20.9284	42.8953	2.04962	-1.16955	0.286535	1	0.958495	0.843107	Ptp.7168.1.S1_at	Not Mapped	NA	NA	NA	NA	NA	NA	NA	NA	NA	NA	NA	NA	NA	NA	NA	NA	NA	NA	NA	NA	NA	NA	NA	NA	NA	NA	NA	NA	NA	Ptp.7168.1.S1_at	Poplar Genome Array	Ptp.7168.1
PtpAffx.218968.1.S1_at	3.04095	2.83457	0.932131	4.32306	0.0049661	1	0.844829	13.5636	7.73275	0.570112	0.630011	0.551909	1	0.962472	0.844829	PtpAffx.218968.1.S1_at	Not Mapped	NA	NA	NA	NA	NA	NA	NA	NA	NA	NA	NA	NA	NA	NA	NA	NA	NA	NA	NA	NA	NA	NA	NA	NA	NA	NA	NA	NA	NA	PtpAffx.218968.1.S1_at	Poplar Genome Array	PtpAffx.218968.1
PtpAffx.14630.1.A1_at	7.99408	8.70477	1.0889	-4.31962	0.00498477	1	0.845662	915.667	1386.49	1.51418	-3.41739	0.0141892	1	0.911505	0.845662	PtpAffx.14630.1.A1_at	Not Mapped	NA	NA	NA	NA	NA	NA	NA	NA	NA	NA	NA	NA	NA	NA	NA	NA	NA	NA	NA	NA	NA	NA	NA	NA	NA	NA	NA	NA	NA	PtpAffx.14630.1.A1_at	Poplar Genome Array	PtpAffx.14630.1
Ptp.4291.1.S1_at	6.95618	7.28973	1.04795	-4.31852	0.00499077	1	0.844348	490.301	592.854	1.20916	-1.92347	0.102771	1	0.964024	0.844348	Ptp.4291.1.S1_at	Not Mapped	NA	NA	NA	NA	NA	NA	NA	NA	NA	NA	NA	NA	NA	NA	NA	NA	NA	NA	NA	NA	NA	NA	NA	NA	NA	NA	NA	NA	NA	Ptp.4291.1.S1_at	Poplar Genome Array	Ptp.4291.1
PtpAffx.13666.1.S1_at	8.55395	8.76046	1.02414	-4.3185	0.00499087	1	0.842045	1608.09	1848.15	1.14928	-2.04764	0.0865239	1	0.964022	0.842045	PtpAffx.13666.1.S1_at	248601_at	Arabidopsis ATH1-121501 Genome Array	Arabidopsis thaliana	2006-11-15	Exemplar sequence	Affymetrix Proprietary Database	At5g49400	putative protein contains similarity to unknown protein (dbj|BAA90946.1)	At5g49400	At.43697	CHR5v01212004:20048364-20049206 (+) // 99.88 //	zinc knuckle (CCHC-type) family protein	---	835000	Q6NMK2	---	NP_199751.2	NM_124317	AT5G49400	---	---	3676 // nucleic acid binding // inferred from electronic annotation /// 3676 // nucleic acid binding // inferred from sequence or structural similarity /// 8270 // zinc ion binding // inferred from electronic annotation /// 3676 // nucleic acid binding // inferred from sequence similarity	---	---	---	---	This probe set was annotated using the Matching Probes based pipeline to a Entrez Gene identifier using 1 transcripts. // false // Matching Probes // A	NM_124317(11)	At5g49400 // 68418.t05678 zinc knuckle (CCHC-type) family protein contains Pfam domain, PF00098: Zinc knuckle // tigr // 11 // --- /// NM_124317 // Arabidopsis thaliana nucleic acid binding (AT5G49400) mRNA, complete cds. // refseq // 11 // ---	---	PtpAffx.13666.1.S1_at	Poplar Genome Array	PtpAffx.13666.1
Ptp.2758.1.S1_at	3.43238	3.64306	1.06138	-4.31323	0.00501967	1	0.844584	53.217	42.781	0.803897	0.323794	0.757083	1	0.979126	0.844584	Ptp.2758.1.S1_at	Not Mapped	NA	NA	NA	NA	NA	NA	NA	NA	NA	NA	NA	NA	NA	NA	NA	NA	NA	NA	NA	NA	NA	NA	NA	NA	NA	NA	NA	NA	NA	Ptp.2758.1.S1_at	Poplar Genome Array	Ptp.2758.1
PtpAffx.20105.1.S1_at	5.96836	6.16626	1.03316	-4.31286	0.0050217	1	0.842616	151.385	189.905	1.25444	-3.29646	0.0164804	1	0.924303	0.842616	PtpAffx.20105.1.S1_at	257192_at	Arabidopsis ATH1-121501 Genome Array	Arabidopsis thaliana	2006-11-15	Exemplar sequence	Affymetrix Proprietary Database	At3g13200	unknown protein ;supported by full-length cDNA: Ceres:22807.	At3g13200	At.20390	CHR3v01212004:4242245-4243982 (+) // 99.86 //	Cwf15 / Cwc15 cell cycle control family protein	---	820510	Q8LD33 /// Q93XX6 /// Q9LK52	---	NP_566447.1	NM_112160	AT3G13200	398 // nuclear mRNA splicing, via spliceosome // inferred from electronic annotation	5681 // spliceosome complex // inferred from electronic annotation	---	---	---	IPR006973 // Cwf15/Cwc15 cell cycle control protein // 1.0E-126	---	This probe set was annotated using the Matching Probes based pipeline to a Entrez Gene identifier using 1 transcripts. // false // Matching Probes // A	NM_112160(11)	At3g13200 // 68416.t01463 Cwf15 / Cwc15 cell cycle control family protein contains Pfam profile PF04889: Cwf15/Cwc15 cell cycle control protein; similar to Cell cycle control protein cwf15 (Swiss-Prot:P78794) [Schizosaccharomyces pombe] // tigr // 11 // --- /// NM_112160 // Arabidopsis thaliana unknown protein (AT3G13200) mRNA, complete cds. // refseq // 11 // ---	AF083766 // gb // 6 // Negative Strand Matching Probes	PtpAffx.20105.1.S1_at	Poplar Genome Array	PtpAffx.20105.1
PtpAffx.212522.1.S1_at	3.80626	3.58828	0.942731	4.30954	0.00503995	1	0.843374	57.7871	30.677	0.530861	2.1266	0.0775732	1	0.96223	0.843374	PtpAffx.212522.1.S1_at	Not Mapped	NA	NA	NA	NA	NA	NA	NA	NA	NA	NA	NA	NA	NA	NA	NA	NA	NA	NA	NA	NA	NA	NA	NA	NA	NA	NA	NA	NA	NA	PtpAffx.212522.1.S1_at	Poplar Genome Array	PtpAffx.212522.1
Ptp.2112.1.S1_at	7.10349	7.45635	1.04967	-4.30713	0.00505326	1	0.843304	358.071	452.641	1.26411	-2.76994	0.0324251	1	0.960599	0.843304	Ptp.2112.1.S1_at	263999_at	Arabidopsis ATH1-121501 Genome Array	Arabidopsis thaliana	2006-11-15	Exemplar sequence	Affymetrix Proprietary Database	At2g22370	hypothetical protein predicted by genefinder;supported by full-length cDNA: Ceres:26961.	At2g22370	At.28136	CHR2v01212004:9508100-9509158 (-) // 99.7 //	expressed protein	---	816769	Q9SJZ6	---	NP_565534.1	NM_127802	AT2G22370	---	---	---	---	---	---	---	This probe set was annotated using the Matching Probes based pipeline to a Entrez Gene identifier using 1 transcripts. // false // Matching Probes // A	NM_127802(11)	At2g22370 // 68415.t02495 expressed protein // tigr // 9 // --- /// NM_127802 // Arabidopsis thaliana unknown protein (AT2G22370) mRNA, complete cds. // refseq // 11 // ---	---	Ptp.2112.1.S1_at	Poplar Genome Array	Ptp.2112.1
PtpAffx.213181.1.S1_at	3.37046	3.09818	0.919217	4.30682	0.00505493	1	0.841297	52.5844	42.0546	0.799754	1.31263	0.237279	1	0.957298	0.841297	PtpAffx.213181.1.S1_at	Not Mapped	NA	NA	NA	NA	NA	NA	NA	NA	NA	NA	NA	NA	NA	NA	NA	NA	NA	NA	NA	NA	NA	NA	NA	NA	NA	NA	NA	NA	NA	PtpAffx.213181.1.S1_at	Poplar Genome Array	PtpAffx.213181.1
PtpAffx.205111.1.S1_at	4.91433	5.27251	1.07288	-4.30173	0.00508319	1	0.843713	133.973	142.833	1.06613	-0.492855	0.639631	1	0.968172	0.843713	PtpAffx.205111.1.S1_at	Not Mapped	NA	NA	NA	NA	NA	NA	NA	NA	NA	NA	NA	NA	NA	NA	NA	NA	NA	NA	NA	NA	NA	NA	NA	NA	NA	NA	NA	NA	NA	PtpAffx.205111.1.S1_at	Poplar Genome Array	PtpAffx.205111.1
PtpAffx.220449.1.S1_at	3.22215	3.51195	1.08994	-4.29271	0.00513361	1	0.849785	3.76193	7.69507	2.04551	0.0921042	0.929613	1	0.994692	0.849785	PtpAffx.220449.1.S1_at	Not Mapped	NA	NA	NA	NA	NA	NA	NA	NA	NA	NA	NA	NA	NA	NA	NA	NA	NA	NA	NA	NA	NA	NA	NA	NA	NA	NA	NA	NA	NA	PtpAffx.220449.1.S1_at	Poplar Genome Array	PtpAffx.220449.1
Ptp.3383.1.S1_at	8.84704	9.09259	1.02776	-4.29263	0.00513406	1	0.847575	1786.04	2176.55	1.21865	-5.34126	0.00175917	1	0.771686	0.847575	Ptp.3383.1.S1_at	Not Mapped	NA	NA	NA	NA	NA	NA	NA	NA	NA	NA	NA	NA	NA	NA	NA	NA	NA	NA	NA	NA	NA	NA	NA	NA	NA	NA	NA	NA	NA	Ptp.3383.1.S1_at	Poplar Genome Array	Ptp.3383.1
Ptp.3637.1.S1_at	9.39755	9.82545	1.04553	-4.29084	0.00514409	1	0.846955	2066.13	2826.24	1.36789	-2.91885	0.0266713	1	0.955639	0.846955	Ptp.3637.1.S1_at	Not Mapped	NA	NA	NA	NA	NA	NA	NA	NA	NA	NA	NA	NA	NA	NA	NA	NA	NA	NA	NA	NA	NA	NA	NA	NA	NA	NA	NA	NA	NA	Ptp.3637.1.S1_at	Poplar Genome Array	Ptp.3637.1
PtpAffx.49675.1.A1_at	5.80702	5.69043	0.979922	4.28947	0.00515186	1	0.845966	174.832	156.037	0.892499	0.756177	0.478171	1	0.959546	0.845966	PtpAffx.49675.1.A1_at	Not Mapped	NA	NA	NA	NA	NA	NA	NA	NA	NA	NA	NA	NA	NA	NA	NA	NA	NA	NA	NA	NA	NA	NA	NA	NA	NA	NA	NA	NA	NA	PtpAffx.49675.1.A1_at	Poplar Genome Array	PtpAffx.49675.1
Ptp.7468.1.S1_at	10.5451	11.0371	1.04666	-4.28824	0.00515881	1	0.844848	4667.38	6519.35	1.39679	-3.79958	0.00897223	1	0.887297	0.844848	Ptp.7468.1.S1_at	253562_at	Arabidopsis ATH1-121501 Genome Array	Arabidopsis thaliana	2006-11-15	Exemplar sequence	Affymetrix Proprietary Database	At4g31130	putative protein ;supported by full-length cDNA: Ceres:8077.	At4g31130	At.43091	CHR4v01212004:15137165-15138471 (-) // 99.83 //	expressed protein	---	829241	Q9M089	---	NP_194842.1	NM_119263	AT4G31130	---	12505 // endomembrane system // inferred from electronic annotation	---	---	---	IPR009606 // Protein of unknown function DUF1218 // 3.3E-52	---	This probe set was annotated using the Matching Probes based pipeline to a Entrez Gene identifier using 1 transcripts. // false // Matching Probes // A	NM_119263(11)	At4g31130 // 68417.t04094 expressed protein // tigr // 11 // --- /// NM_119263 // Arabidopsis thaliana unknown protein (AT4G31130) mRNA, complete cds. // refseq // 11 // ---	---	Ptp.7468.1.S1_at	Poplar Genome Array	Ptp.7468.1
Ptp.7275.1.S1_s_at	6.24179	7.46795	1.19644	-4.28775	0.00516158	1	0.843054	365.173	868.991	2.37967	-3.86157	0.00834711	1	0.889967	0.843054	Ptp.7275.1.S1_s_at	Not Mapped	NA	NA	NA	NA	NA	NA	NA	NA	NA	NA	NA	NA	NA	NA	NA	NA	NA	NA	NA	NA	NA	NA	NA	NA	NA	NA	NA	NA	NA	Ptp.7275.1.S1_s_at	Poplar Genome Array	Ptp.7275.1
PtpAffx.210905.1.S1_at	4.07087	4.30538	1.05761	-4.28642	0.00516911	1	0.842045	72.6674	64.6936	0.89027	0.0943222	0.927924	1	0.994618	0.842045	PtpAffx.210905.1.S1_at	Not Mapped	NA	NA	NA	NA	NA	NA	NA	NA	NA	NA	NA	NA	NA	NA	NA	NA	NA	NA	NA	NA	NA	NA	NA	NA	NA	NA	NA	NA	NA	PtpAffx.210905.1.S1_at	Poplar Genome Array	PtpAffx.210905.1
PtpAffx.9908.1.S1_at	3.91627	3.35901	0.857706	4.2807	0.0052016	1	0.845095	106.283	43.6447	0.410646	3.38421	0.0147809	1	0.911383	0.845095	PtpAffx.9908.1.S1_at	Not Mapped	NA	NA	NA	NA	NA	NA	NA	NA	NA	NA	NA	NA	NA	NA	NA	NA	NA	NA	NA	NA	NA	NA	NA	NA	NA	NA	NA	NA	NA	PtpAffx.9908.1.S1_at	Poplar Genome Array	PtpAffx.9908.1
PtpAffx.204100.1.S1_x_at	9.25011	9.37807	1.01383	-4.2803	0.00520393	1	0.843242	1940.23	2394.12	1.23393	-3.63944	0.0108421	1	0.881919	0.843242	PtpAffx.204100.1.S1_x_at	Not Mapped	NA	NA	NA	NA	NA	NA	NA	NA	NA	NA	NA	NA	NA	NA	NA	NA	NA	NA	NA	NA	NA	NA	NA	NA	NA	NA	NA	NA	NA	PtpAffx.204100.1.S1_x_at	Poplar Genome Array	PtpAffx.204100.1
PtpAffx.132056.1.A1_s_at	8.20297	7.9419	0.968175	4.27822	0.00521577	1	0.842938	1203.08	1066.5	0.886481	1.79028	0.123604	1	0.969961	0.842938	PtpAffx.132056.1.A1_s_at	Not Mapped	NA	NA	NA	NA	NA	NA	NA	NA	NA	NA	NA	NA	NA	NA	NA	NA	NA	NA	NA	NA	NA	NA	NA	NA	NA	NA	NA	NA	NA	PtpAffx.132056.1.A1_s_at	Poplar Genome Array	PtpAffx.132056.1
PtpAffx.90645.4.A1_at	6.68736	7.09349	1.06073	-4.27574	0.00523003	1	0.843023	399.407	598.498	1.49847	-1.5963	0.161534	1	0.967834	0.843023	PtpAffx.90645.4.A1_at	Not Mapped	NA	NA	NA	NA	NA	NA	NA	NA	NA	NA	NA	NA	NA	NA	NA	NA	NA	NA	NA	NA	NA	NA	NA	NA	NA	NA	NA	NA	NA	PtpAffx.90645.4.A1_at	Poplar Genome Array	PtpAffx.90645.4
Ptp.4633.1.S1_at	3.74045	4.07991	1.09075	-4.27503	0.0052341	1	0.841471	89.4211	113.28	1.26681	-2.19821	0.0702752	1	0.969409	0.841471	Ptp.4633.1.S1_at	267278_at	Arabidopsis ATH1-121501 Genome Array	Arabidopsis thaliana	2006-11-15	Exemplar sequence	Affymetrix Proprietary Database	At2g19350	unknown protein ; supported by full-length cDNA: Ceres: 37787.	At2g19350	At.39853	CHR2v01212004:8383410-8384177 (+) // 99.36 //	expressed protein	---	816452	O64568	---	NP_565449.1	NM_127492	AT2G19350	---	---	---	---	---	IPR008590 // Eukaryotic protein of unknown function DUF872 // 8.6E-19	---	This probe set was annotated using the Matching Probes based pipeline to a Entrez Gene identifier using 1 transcripts. // false // Matching Probes // A	NM_127492(11)	At2g19350 // 68415.t02142 expressed protein // tigr // 10 // --- /// NM_127492 // Arabidopsis thaliana unknown protein (AT2G19350) mRNA, complete cds. // refseq // 11 // ---	---	Ptp.4633.1.S1_at	Poplar Genome Array	Ptp.4633.1
Ptp.6175.1.S1_a_at	8.31293	8.60219	1.0348	-4.27453	0.00523696	1	0.839732	1266.99	1439.31	1.13601	-2.06098	0.0849416	1	0.966201	0.839732	Ptp.6175.1.S1_a_at	248098_at	Arabidopsis ATH1-121501 Genome Array	Arabidopsis thaliana	2006-11-15	Exemplar sequence	Affymetrix Proprietary Database	At5g55290	unknown protein ; supported by cDNA: gi_16323225_gb_AY057717.1_	At5g55290	At.20840	CHR5v01212004:22440262-22441312 (-) // 100.0 //	ATP synthase subunit H family protein	---	835622	Q9FLN5	---	NP_568823.1	NM_124911	AT5G55290	15986 // ATP synthesis coupled proton transport // inferred from electronic annotation	12505 // endomembrane system // inferred from electronic annotation /// 16021 // integral to membrane // inferred from electronic annotation /// 16469 // proton-transporting two-sector ATPase complex // inferred from electronic annotation	46933 // hydrogen-transporting ATP synthase activity, rotational mechanism // inferred from electronic annotation /// 46961 // hydrogen-transporting ATPase activity, rotational mechanism // inferred from electronic annotation	---	---	IPR008389 // ATP synthase subunit H // 4.2E-36	---	This probe set was annotated using the Matching Probes based pipeline to a Entrez Gene identifier using 2 transcripts. // false // Matching Probes // A	AF372884(11),NM_124911(11)	At5g55290 // 68418.t06396 ATP synthase subunit H family protein contains weak similarity to Vacuolar ATP synthase subunit H (EC 3.6.3.14) (V-ATPase H subunit) (Vacuolar proton pump H subunit) (V-ATPase M9.2 subunit) (V-ATPase 9.2 kDa membrane accessory protein) (Swiss-Prot:P81103) [Bos taurus]; contains Pfam profile PF05493: ATP synthase subunit H // tigr // 10 // --- /// NM_124911 // Arabidopsis…	---	Ptp.6175.1.S1_a_at	Poplar Genome Array	Ptp.6175.1
Ptp.3714.3.S1_at	3.69235	3.37492	0.914031	4.26955	0.00526568	1	0.842138	178.249	169.148	0.94894	0.218417	0.834344	1	0.984713	0.842138	Ptp.3714.3.S1_at	Not Mapped	NA	NA	NA	NA	NA	NA	NA	NA	NA	NA	NA	NA	NA	NA	NA	NA	NA	NA	NA	NA	NA	NA	NA	NA	NA	NA	NA	NA	NA	Ptp.3714.3.S1_at	Poplar Genome Array	Ptp.3714.3
PtpAffx.3058.1.A1_s_at	8.60276	9.11018	1.05898	-4.26905	0.00526855	1	0.840409	1088.89	1681.04	1.54381	-4.18351	0.00579084	1	0.856946	0.840409	PtpAffx.3058.1.A1_s_at	250185_at	Arabidopsis ATH1-121501 Genome Array	Arabidopsis thaliana	2006-11-15	Exemplar sequence	Affymetrix Proprietary Database	At5g14310	putative protein esterase HDE, Petroleum-degrading bacterium HD-1, EMBL:AB029896;supported by full-length cDNA: Ceres:153235.	At5g14310	At.31953	CHR5v01212004:4615594-4617424 (+) // 99.93 //	expressed protein	---	831281	Q8LED9	---	NP_568298.1	NM_121435	AT5G14310	---	12505 // endomembrane system // inferred from electronic annotation	16787 // hydrolase activity // inferred from electronic annotation	---	---	IPR002018 // Carboxylesterase, type B // 7.1E-5	---	This probe set was annotated using the Matching Probes based pipeline to a Entrez Gene identifier using 2 transcripts. // false // Matching Probes // A	AY085477(11),NM_121435(11)	At5g14310 // 68418.t01522 expressed protein low similarity to PrMC3 [Pinus radiata] GI:5487873 // tigr // 10 // --- /// NM_121435 // Arabidopsis thaliana unknown protein (AT5G14310) mRNA, complete cds. // refseq // 11 // --- /// AY085477 // Arabidopsis thaliana clone 153235 mRNA, complete sequence. // gb // 11 // ---	BX833845 // gb // 8 // Cross Hyb Matching Probes	PtpAffx.3058.1.A1_s_at	Poplar Genome Array	PtpAffx.3058.1
PtpAffx.219473.1.S1_at	3.45538	3.99092	1.15499	-4.26878	0.00527011	1	0.83848	5.51891	7.18569	1.30201	-1.20195	0.274665	1	0.955641	0.83848	PtpAffx.219473.1.S1_at	Not Mapped	NA	NA	NA	NA	NA	NA	NA	NA	NA	NA	NA	NA	NA	NA	NA	NA	NA	NA	NA	NA	NA	NA	NA	NA	NA	NA	NA	NA	NA	PtpAffx.219473.1.S1_at	Poplar Genome Array	PtpAffx.219473.1
PtpAffx.34213.1.S1_at	4.26007	5.03956	1.18298	-4.26483	0.00529305	1	0.839954	76.585	176.165	2.30025	-3.70968	0.00997341	1	0.881291	0.839954	PtpAffx.34213.1.S1_at	252238_at	Arabidopsis ATH1-121501 Genome Array	Arabidopsis thaliana	2006-11-15	Exemplar sequence	Affymetrix Proprietary Database	At3g49960	peroxidase ATP21a	At3g49960	At.19626	CHR3v01212004:18535297-18536595 (-) // 100.0 //	peroxidase, putative	---	824158	Q96510	---	NP_190565.1	NM_114856	AT3G49960	6979 // response to oxidative stress // inferred from electronic annotation /// 42744 // hydrogen peroxide catabolism // inferred from electronic annotation	12505 // endomembrane system // inferred from electronic annotation	4601 // peroxidase activity // inferred from electronic annotation /// 4601 // peroxidase activity // inferred from sequence or structural similarity /// 5506 // iron ion binding // inferred from electronic annotation /// 5509 // calcium ion binding // inferred from electronic annotation /// 16491 // oxidoreductase activity // inferred from electronic annotation /// 46872 // metal ion binding // …	---	---	IPR002016 // Haem peroxidase, plant/fungal/bacterial // 4.2E-118	---	This probe set was annotated using the Matching Probes based pipeline to a Entrez Gene identifier using 2 transcripts. // false // Matching Probes // A	NM_114856(11),X98807(11)	At3g49960 // 68416.t05078 peroxidase, putative identical to peroxidase ATP21a [Arabidopsis thaliana] gi|1546696|emb|CAA67339 // tigr // 11 // --- /// NM_114856 // Arabidopsis thaliana peroxidase (AT3G49960) mRNA, complete cds. // refseq // 11 // --- /// X98807 // A.thaliana mRNA for peroxidase ATP21a. // gb // 11 // ---	---	PtpAffx.34213.1.S1_at	Poplar Genome Array	PtpAffx.34213.1
PtpAffx.10371.2.S1_a_at	10.4339	10.7493	1.03023	-4.25987	0.00532203	1	0.842376	3447.25	4542.87	1.31782	-2.83343	0.0298233	1	0.958919	0.842376	PtpAffx.10371.2.S1_a_at	Not Mapped	NA	NA	NA	NA	NA	NA	NA	NA	NA	NA	NA	NA	NA	NA	NA	NA	NA	NA	NA	NA	NA	NA	NA	NA	NA	NA	NA	NA	NA	PtpAffx.10371.2.S1_a_at	Poplar Genome Array	PtpAffx.10371.2
Ptp.5128.1.S1_at	8.35663	9.01373	1.07863	-4.253	0.00536241	1	0.846585	1176.87	1872.59	1.59116	-3.9498	0.00753933	1	0.862221	0.846585	Ptp.5128.1.S1_at	250930_at	Arabidopsis ATH1-121501 Genome Array	Arabidopsis thaliana	2006-11-15	Exemplar sequence	Affymetrix Proprietary Database	At5g03160	putative protein P58 protein, Bos primigenius taurus, PIR:A56534;supported by full-length cDNA: Ceres:146009.	At5g03160	At.66762	CHR5v01212004:750284-752668 (+) // 99.86 //	DNAJ heat shock N-terminal domain-containing protein	---	831917	Q9LYW9	---	NP_195936.1	NM_120394	AT5G03160	6457 // protein folding // inferred from sequence or structural similarity /// 6457 // protein folding // inferred from electronic annotation /// 6457 // protein folding // inferred from sequence similarity	12505 // endomembrane system // inferred from electronic annotation	31072 // heat shock protein binding // inferred from electronic annotation /// 5488 // binding // inferred from electronic annotation /// 51082 // unfolded protein binding // inferred from electronic annotation	---	scop // a.2.3.Chaperone J-domain // All alpha proteins; Long alpha-hairpin; Chaperone J-domain; Chaperone J-domain // 5.99999980959314E-22	IPR001623 // Heat shock protein DnaJ, N-terminal // 5.6E-36 /// IPR001440 // TPR repeat // 0.015 /// IPR001440 // TPR repeat // 0.078 /// IPR001440 // TPR repeat // 2.2E-6 /// IPR001440 // TPR repeat // 0.0031	---	This probe set was annotated using the Matching Probes based pipeline to a Entrez Gene identifier using 1 transcripts. // false // Matching Probes // A	NM_120394(11)	At5g03160 // 68418.t00244 DNAJ heat shock N-terminal domain-containing protein similar to P58 protein, Bos primigenius taurus, PIR:A56534; similar to p58 (GI:1353270) {Homo sapiens}; contains Pfam PF00226: DnaJ domain; contains Pfam PF00515: TPR Domain // tigr // 10 // --- /// NM_120394 // Arabidopsis thaliana heat shock protein binding / unfolded protein binding (AT5G03160) mRNA, complete cds. /…	---	Ptp.5128.1.S1_at	Poplar Genome Array	Ptp.5128.1
PtpAffx.210813.1.S1_at	3.31326	2.95977	0.893311	4.24959	0.00538258	1	0.847591	72.9331	49.3059	0.676043	1.64437	0.151204	1	0.96507	0.847591	PtpAffx.210813.1.S1_at	Not Mapped	NA	NA	NA	NA	NA	NA	NA	NA	NA	NA	NA	NA	NA	NA	NA	NA	NA	NA	NA	NA	NA	NA	NA	NA	NA	NA	NA	NA	NA	PtpAffx.210813.1.S1_at	Poplar Genome Array	PtpAffx.210813.1
PtpAffx.72123.1.S1_s_at	6.97076	7.57074	1.08607	-4.24911	0.00538539	1	0.845864	405.321	574.134	1.41649	-4.74918	0.00316139	1	0.844133	0.845864	PtpAffx.72123.1.S1_s_at	258458_at	Arabidopsis ATH1-121501 Genome Array	Arabidopsis thaliana	2006-11-15	Exemplar sequence	Affymetrix Proprietary Database	At3g22435	Expressed protein ; supported by cDNA: gi_15081712_gb_AY048249.1_	At3g22435	At.6270	CHR3v01212004:7956180-7957610 (+) // 99.68 //	XS domain-containing protein	---	821814	Q94AE0	---	NP_566708.2	NM_113142	AT3G22435	---	---	---	---	---	IPR005380 // Protein of unknown function, XS // 2.4E-51	---	This probe set was annotated using the Matching Probes based pipeline to a Entrez Gene identifier using 1 transcripts. // false // Matching Probes // A	NM_113142(9)	At3g22435 // 68416.t02542 XS domain-containing protein contains Pfam profile PF03468: XS domain // tigr // 9 // --- /// NM_113142 // Arabidopsis thaliana unknown protein (AT3G22435) mRNA, complete cds. // refseq // 9 // ---	---	PtpAffx.72123.1.S1_s_at	Poplar Genome Array	PtpAffx.72123.1
PtpAffx.153348.1.A1_at	6.35025	6.97949	1.09909	-4.24897	0.00538625	1	0.843841	287.805	369.808	1.28492	-2.39726	0.0534943	1	0.973983	0.843841	PtpAffx.153348.1.A1_at	Not Mapped	NA	NA	NA	NA	NA	NA	NA	NA	NA	NA	NA	NA	NA	NA	NA	NA	NA	NA	NA	NA	NA	NA	NA	NA	NA	NA	NA	NA	NA	PtpAffx.153348.1.A1_at	Poplar Genome Array	PtpAffx.153348.1
PtpAffx.127950.1.A1_at	3.1077	3.35604	1.07991	-4.24794	0.00539238	1	0.842653	35.7497	32.6175	0.912387	0.230412	0.825427	1	0.984424	0.842653	PtpAffx.127950.1.A1_at	Not Mapped	NA	NA	NA	NA	NA	NA	NA	NA	NA	NA	NA	NA	NA	NA	NA	NA	NA	NA	NA	NA	NA	NA	NA	NA	NA	NA	NA	NA	NA	PtpAffx.127950.1.A1_at	Poplar Genome Array	PtpAffx.127950.1
PtpAffx.6692.9.A1_a_at	5.32751	6.04863	1.13536	-4.24601	0.00540385	1	0.842301	358.316	594.451	1.65901	-2.86572	0.0285868	1	0.958821	0.842301	PtpAffx.6692.9.A1_a_at	256663_at	Arabidopsis ATH1-121501 Genome Array	Arabidopsis thaliana	2006-11-15	Exemplar sequence	Affymetrix Proprietary Database	At3g12050	unknown protein ;supported by full-length cDNA: Ceres:38478.	At3g12050	At.28134	CHR3v01212004:3839294-3841308 (+) // 99.91 //	Aha1 domain-containing protein	---	820379	Q3EB77 /// Q8L863 /// Q9LHL7	---	NP_566410.1 /// NP_850566.1	NM_112039 /// NM_180235	AT3G12050	---	---	---	---	---	IPR007821 // Protein of unknown function DUF704 // 3.9E-30 /// IPR007821 // Protein of unknown function DUF704 // 3.9E-30	---	This probe set was annotated using the Matching Probes based pipeline to a Entrez Gene identifier using 2 transcripts. // false // Matching Probes // A	NM_112039(11),NM_180235(11)	At3g12050 // 68416.t01329 Aha1 domain-containing protein contains Pfam PF05146: Aha1 domain; similar to Protein C14orf3 (HSPC322) (Swiss-Prot:O95433) [Homo sapiens] // tigr // 11 // --- /// NM_112039 // Arabidopsis thaliana unknown protein (AT3G12050) mRNA, complete cds. // refseq // 11 // --- /// NM_180235 // Arabidopsis thaliana unknown protein (AT3G12050) mRNA, complete cds. // refseq // 11 //…	---	PtpAffx.6692.9.A1_a_at	Poplar Genome Array	PtpAffx.6692.9
Ptp.615.1.S1_s_at	9.52036	8.82783	0.927258	4.24433	0.00541385	1	0.841724	2384.14	1439.84	0.603925	2.91298	0.026876	1	0.956832	0.841724	Ptp.615.1.S1_s_at	Not Mapped	NA	NA	NA	NA	NA	NA	NA	NA	NA	NA	NA	NA	NA	NA	NA	NA	NA	NA	NA	NA	NA	NA	NA	NA	NA	NA	NA	NA	NA	Ptp.615.1.S1_s_at	Poplar Genome Array	Ptp.615.1
PtpAffx.201958.1.S1_at	2.87647	3.02455	1.05148	-4.24044	0.00543712	1	0.843207	3.71882	8.99026	2.4175	-2.25379	0.0651014	1	0.972058	0.843207	PtpAffx.201958.1.S1_at	Not Mapped	NA	NA	NA	NA	NA	NA	NA	NA	NA	NA	NA	NA	NA	NA	NA	NA	NA	NA	NA	NA	NA	NA	NA	NA	NA	NA	NA	NA	NA	PtpAffx.201958.1.S1_at	Poplar Genome Array	PtpAffx.201958.1
Ptp.6893.2.S1_s_at	5.44524	5.00739	0.91959	4.23624	0.00546237	1	0.844988	122.637	78.5227	0.640284	1.68158	0.143646	1	0.96793	0.844988	Ptp.6893.2.S1_s_at	251579_at	Arabidopsis ATH1-121501 Genome Array	Arabidopsis thaliana	2006-11-15	Exemplar sequence	Affymetrix Proprietary Database	At3g58170	putative protein Bet1 homolog - Rattus norvegicus, EMBL:RN42755; supported by cDNA: gi_14030602_gb_AF368175.1_AF368175	At3g58170	At.22520	CHR3v01212004:21553610-21554752 (-) // 99.46 //	Bet1-like SNARE 1-1 / Bet1 / Sft1-like SNARE 14a / BS14a (BET11)	BET11	824986	Q541Y3 /// Q9M2J9	---	NP_191376.1	NM_115679	AT3G58170	6810 // transport // inferred from electronic annotation /// 6888 // ER to Golgi vesicle-mediated transport // inferred from electronic annotation /// 15031 // protein transport // inferred from electronic annotation /// 6888 // ER to Golgi vesicle-mediated transport // inferred from sequence similarity	5783 // endoplasmic reticulum // inferred from electronic annotation /// 16020 // membrane // inferred from electronic annotation /// 16021 // integral to membrane // inferred from electronic annotation	8565 // protein transporter activity // inferred from sequence similarity	---	---	IPR000727 // Target SNARE coiled-coil domain // 1.9E-17	---	This probe set was annotated using the Matching Probes based pipeline to a Entrez Gene identifier using 1 transcripts. // false // Matching Probes // A	NM_115679(11)	At3g58170 // 68416.t06004 Bet1-like SNARE 1-1 / Bet1 / Sft1-like SNARE 14a / BS14a (BET11) identical to SP|Q9M2J9 Bet1-like SNARE 1-1 (AtBET11) (Bet1/Sft1-like SNARE 14a) (AtBS14a) [Mouse-ear cress] {Arabidopsis thaliana}; supporting cDNA gi|14030602|gb|AF368175.1|AF368175 // tigr // 9 // --- /// NM_115679 // Arabidopsis thaliana ATBS14A; protein transporter (ATBS14A) mRNA, complete cds. // refse…	---	Ptp.6893.2.S1_s_at	Poplar Genome Array	Ptp.6893.2
PtpAffx.83041.1.A1_s_at	6.11293	5.21629	0.85332	4.23591	0.00546437	1	0.843175	154.928	66.9272	0.431988	2.16505	0.0735622	1	0.967175	0.843175	PtpAffx.83041.1.A1_s_at	247266_at	Arabidopsis ATH1-121501 Genome Array	Arabidopsis thaliana	2006-11-15	Exemplar sequence	Affymetrix Proprietary Database	At5g64570	beta-xylosidase	At5g64570	At.21526	CHR5v01212004:25827453-25830535 (-) // 99.96 //	glycosyl hydrolase family 3 protein	---	836578	Q56WR7 /// Q9FLG1	---	NP_201262.1	NM_125853	AT5G64570	5975 // carbohydrate metabolism // inferred from electronic annotation	5739 // mitochondrion // inferred from electronic annotation	4553 // hydrolase activity, hydrolyzing O-glycosyl compounds // inferred from electronic annotation /// 4553 // hydrolase activity, hydrolyzing O-glycosyl compounds // inferred from sequence similarity	---	---	IPR002772 // Glycoside hydrolase, family 3, C-terminal // 1.3E-50 /// IPR001764 // Glycoside hydrolase, family 3, N-terminal // 3.4E-64	---	This probe set was annotated using the Matching Probes based pipeline to a Entrez Gene identifier using 1 transcripts. // false // Matching Probes // A	NM_125853(11)	At5g64570 // 68418.t07481 glycosyl hydrolase family 3 protein // tigr // 11 // --- /// NM_125853 // Arabidopsis thaliana XYL4; hydrolase, hydrolyzing O-glycosyl compounds (XYL4) mRNA, complete cds. // refseq // 11 // ---	BX827044 // gb // 10 // Negative Strand Matching Probes	PtpAffx.83041.1.A1_s_at	Poplar Genome Array	PtpAffx.83041.1
PtpAffx.24903.1.A1_at	3.40705	3.14461	0.922972	4.23547	0.00546701	1	0.841468	16.6848	11.0284	0.660982	0.277891	0.790423	1	0.981326	0.841468	PtpAffx.24903.1.A1_at	Not Mapped	NA	NA	NA	NA	NA	NA	NA	NA	NA	NA	NA	NA	NA	NA	NA	NA	NA	NA	NA	NA	NA	NA	NA	NA	NA	NA	NA	NA	NA	PtpAffx.24903.1.A1_at	Poplar Genome Array	PtpAffx.24903.1
PtpAffx.224499.1.S1_at	3.69686	3.90006	1.05496	-4.23495	0.00547018	1	0.83985	4.65019	11.1582	2.39951	-2.06305	0.0846986	1	0.96666	0.83985	PtpAffx.224499.1.S1_at	Not Mapped	NA	NA	NA	NA	NA	NA	NA	NA	NA	NA	NA	NA	NA	NA	NA	NA	NA	NA	NA	NA	NA	NA	NA	NA	NA	NA	NA	NA	NA	PtpAffx.224499.1.S1_at	Poplar Genome Array	PtpAffx.224499.1
Ptp.4898.3.S1_at	9.81063	8.64176	0.880856	4.23051	0.00549704	1	0.84187	4281.12	1635.63	0.382056	5.85783	0.00109346	1	0.729917	0.84187	Ptp.4898.3.S1_at	245346_at	Arabidopsis ATH1-121501 Genome Array	Arabidopsis thaliana	2006-11-15	Exemplar sequence	Affymetrix Proprietary Database	At4g17090	putative beta-amylase ;supported by full-length cDNA: Ceres:36882.	At4g17090	At.23528	CHR4v01212004:9605283-9607266 (-) // 99.88 //	beta-amylase (CT-BMY) / 1,4-alpha-D-glucan maltohydrolase	---	827419	Q941A5 /// Q9SMW0	---	NP_567523.1	NM_117813	AT4G17090	5983 // starch catabolism // traceable author statement /// 24 // maltose biosynthesis // inferred from mutant phenotype /// 5983 // starch catabolism // inferred from mutant phenotype /// 9409 // response to cold // inferred from expression pattern /// 272 // polysaccharide catabolism // inferred from electronic annotation /// 5975 // carbohydrate metabolism // inferred from electronic annotation	9570 // chloroplast stroma // inferred from direct assay	16161 // beta-amylase activity // inferred from direct assay /// 3824 // catalytic activity // inferred from electronic annotation /// 16161 // beta-amylase activity // inferred from electronic annotation /// 43169 // cation binding // inferred from electronic annotation /// 16787 // hydrolase activity // inferred from electronic annotation /// 16798 // hydrolase activity, acting on glycosyl bond…	---	---	IPR001554 // Glycoside hydrolase, family 14 // 1.0E-126	---	This probe set was annotated using the Matching Probes based pipeline to a Entrez Gene identifier using 1 transcripts. // false // Matching Probes // A	NM_117813(11)	At4g17090 // 68417.t02424 beta-amylase (CT-BMY) / 1,4-alpha-D-glucan maltohydrolase identical to beta-amylase enzyme GI:6065749 from [Arabidopsis thaliana] // tigr // 11 // --- /// NM_117813 // Arabidopsis thaliana CT-BMY; beta-amylase (CT-BMY) mRNA, complete cds. // refseq // 11 // ---	---	Ptp.4898.3.S1_at	Poplar Genome Array	Ptp.4898.3
PtpAffx.212830.1.S1_at	6.24477	6.70014	1.07292	-4.23024	0.00549869	1	0.840027	312.34	366.714	1.17409	-2.63447	0.0388267	1	0.963031	0.840027	PtpAffx.212830.1.S1_at	Not Mapped	NA	NA	NA	NA	NA	NA	NA	NA	NA	NA	NA	NA	NA	NA	NA	NA	NA	NA	NA	NA	NA	NA	NA	NA	NA	NA	NA	NA	NA	PtpAffx.212830.1.S1_at	Poplar Genome Array	PtpAffx.212830.1
PtpAffx.21890.1.A1_at	9.07073	8.03933	0.886294	4.22915	0.0055053	1	0.83895	2112.43	979.159	0.463523	3.73875	0.00963664	1	0.888611	0.83895	PtpAffx.21890.1.A1_at	248328_at	Arabidopsis ATH1-121501 Genome Array	Arabidopsis thaliana	2006-11-15	Exemplar sequence	Affymetrix Proprietary Database	At5g52660	putative protein contains similarity to MYB-related DNA-binding protein;supported by full-length cDNA: Ceres:37702.	At5g52660	At.29606	CHR5v01212004:21376650-21379263 (-) // 99.8 //	myb family transcription factor	---	835343	Q8H0W3 /// Q8LAP4	---	NP_568776.2 /// NP_851177.1	NM_124644 /// NM_180846	AT5G52660	6355 // regulation of transcription, DNA-dependent // inferred from sequence or structural similarity /// 9651 // response to salt stress // inferred from expression pattern /// 9723 // response to ethylene stimulus // inferred from expression pattern /// 9737 // response to abscisic acid stimulus // inferred from expression pattern /// 9739 // response to gibberellic acid stimulus // inferred fr…	5634 // nucleus // inferred from electronic annotation /// 9507 // chloroplast // inferred from electronic annotation	3677 // DNA binding // inferred from sequence or structural similarity /// 3700 // transcription factor activity // inferred from sequence or structural similarity /// 3677 // DNA binding // inferred from electronic annotation /// 3700 // transcription factor activity // inferred from sequence similarity /// 3677 // DNA binding // inferred from sequence similarity	---	scop // a.4.1.GARP response regulators // All alpha proteins; DNA/RNA-binding 3-helical bundle; Homeodomain-like; GARP response regulators // 0.00700000021606684	IPR001005 // Myb DNA-binding domain // 2.3E-12	---	This probe set was annotated using the Matching Probes based pipeline to a Entrez Gene identifier using 2 transcripts. // false // Matching Probes // A	NM_124644(11),NM_180846(11)	At5g52660 // 68418.t06071 myb family transcription factor contains PFAM profile: PF00249 myb-like DNA-binding domain // tigr // 11 // --- /// NM_124644 // Arabidopsis thaliana DNA binding / transcription factor (AT5G52660) mRNA, complete cds. // refseq // 11 // --- /// NM_180846 // Arabidopsis thaliana DNA binding / transcription factor (AT5G52660) mRNA, complete cds. // refseq // 11 // ---	BX841636 // gb // 6 // Cross Hyb Matching Probes	PtpAffx.21890.1.A1_at	Poplar Genome Array	PtpAffx.21890.1
PtpAffx.44512.2.S1_at	7.362	7.81386	1.06138	-4.22807	0.00551185	1	0.83787	1498.88	1882.57	1.25598	-1.9476	0.0993887	1	0.964411	0.83787	PtpAffx.44512.2.S1_at	Not Mapped	NA	NA	NA	NA	NA	NA	NA	NA	NA	NA	NA	NA	NA	NA	NA	NA	NA	NA	NA	NA	NA	NA	NA	NA	NA	NA	NA	NA	NA	PtpAffx.44512.2.S1_at	Poplar Genome Array	PtpAffx.44512.2
PtpAffx.63417.1.A1_at	2.98714	3.25873	1.09092	-4.22785	0.00551321	1	0.836007	19.761	24.179	1.22357	-0.348267	0.739534	1	0.978013	0.836007	PtpAffx.63417.1.A1_at	Not Mapped	NA	NA	NA	NA	NA	NA	NA	NA	NA	NA	NA	NA	NA	NA	NA	NA	NA	NA	NA	NA	NA	NA	NA	NA	NA	NA	NA	NA	NA	PtpAffx.63417.1.A1_at	Poplar Genome Array	PtpAffx.63417.1
PtpAffx.4465.2.S1_at	6.94364	6.42758	0.925679	4.22759	0.0055148	1	0.834189	433.563	301.952	0.696444	2.16764	0.0732997	1	0.96766	0.834189	PtpAffx.4465.2.S1_at	Not Mapped	NA	NA	NA	NA	NA	NA	NA	NA	NA	NA	NA	NA	NA	NA	NA	NA	NA	NA	NA	NA	NA	NA	NA	NA	NA	NA	NA	NA	NA	PtpAffx.4465.2.S1_at	Poplar Genome Array	PtpAffx.4465.2
PtpAffx.210932.1.S1_s_at	9.27222	8.25421	0.890209	4.22702	0.00551826	1	0.83266	2371.68	1084.69	0.457351	3.45977	0.0134711	1	0.900219	0.83266	PtpAffx.210932.1.S1_s_at	Not Mapped	NA	NA	NA	NA	NA	NA	NA	NA	NA	NA	NA	NA	NA	NA	NA	NA	NA	NA	NA	NA	NA	NA	NA	NA	NA	NA	NA	NA	NA	PtpAffx.210932.1.S1_s_at	Poplar Genome Array	PtpAffx.210932.1
PtpAffx.62558.1.A1_at	3.39751	3.61695	1.06459	-4.22386	0.00553759	1	0.833529	19.8996	42.3076	2.12605	-1.63719	0.152705	1	0.965223	0.833529	PtpAffx.62558.1.A1_at	Not Mapped	NA	NA	NA	NA	NA	NA	NA	NA	NA	NA	NA	NA	NA	NA	NA	NA	NA	NA	NA	NA	NA	NA	NA	NA	NA	NA	NA	NA	NA	PtpAffx.62558.1.A1_at	Poplar Genome Array	PtpAffx.62558.1
PtpAffx.37666.1.S1_at	10.5041	9.72416	0.925747	4.22259	0.00554535	1	0.832657	7098.67	4126.83	0.581353	3.83209	0.00863814	1	0.884157	0.832657	PtpAffx.37666.1.S1_at	Not Mapped	NA	NA	NA	NA	NA	NA	NA	NA	NA	NA	NA	NA	NA	NA	NA	NA	NA	NA	NA	NA	NA	NA	NA	NA	NA	NA	NA	NA	NA	PtpAffx.37666.1.S1_at	Poplar Genome Array	PtpAffx.37666.1
PtpAffx.140014.1.A1_at	5.4251	5.87668	1.08324	-4.22017	0.00556019	1	0.832849	100.573	166.628	1.65679	-2.03168	0.0884579	1	0.9644	0.832849	PtpAffx.140014.1.A1_at	Not Mapped	NA	NA	NA	NA	NA	NA	NA	NA	NA	NA	NA	NA	NA	NA	NA	NA	NA	NA	NA	NA	NA	NA	NA	NA	NA	NA	NA	NA	NA	PtpAffx.140014.1.A1_at	Poplar Genome Array	PtpAffx.140014.1
PtpAffx.213050.1.S1_at	8.48313	8.03666	0.947369	4.21958	0.00556386	1	0.83137	1027.42	743.912	0.724059	5.42312	0.001628	1	0.76321	0.83137	PtpAffx.213050.1.S1_at	Not Mapped	NA	NA	NA	NA	NA	NA	NA	NA	NA	NA	NA	NA	NA	NA	NA	NA	NA	NA	NA	NA	NA	NA	NA	NA	NA	NA	NA	NA	NA	PtpAffx.213050.1.S1_at	Poplar Genome Array	PtpAffx.213050.1
Ptp.8029.1.S1_at	5.54685	6.05037	1.09078	-4.21779	0.0055749	1	0.830999	153.977	218.847	1.42129	-2.55488	0.0432055	1	0.962068	0.830999	Ptp.8029.1.S1_at	Not Mapped	NA	NA	NA	NA	NA	NA	NA	NA	NA	NA	NA	NA	NA	NA	NA	NA	NA	NA	NA	NA	NA	NA	NA	NA	NA	NA	NA	NA	NA	Ptp.8029.1.S1_at	Poplar Genome Array	Ptp.8029.1
PtpAffx.80354.1.A1_at	3.96979	3.77338	0.950523	4.21646	0.00558311	1	0.830207	28.6958	8.90254	0.310239	2.25068	0.0653797	1	0.971019	0.830207	PtpAffx.80354.1.A1_at	Not Mapped	NA	NA	NA	NA	NA	NA	NA	NA	NA	NA	NA	NA	NA	NA	NA	NA	NA	NA	NA	NA	NA	NA	NA	NA	NA	NA	NA	NA	NA	PtpAffx.80354.1.A1_at	Poplar Genome Array	PtpAffx.80354.1
PtpAffx.202965.1.S1_at	3.38095	3.12881	0.925421	4.21175	0.00561224	1	0.832523	42.3363	5.61967	0.132739	12.6215	1.5152e-05	0.930527	0.465263	0.832523	PtpAffx.202965.1.S1_at	Not Mapped	NA	NA	NA	NA	NA	NA	NA	NA	NA	NA	NA	NA	NA	NA	NA	NA	NA	NA	NA	NA	NA	NA	NA	NA	NA	NA	NA	NA	NA	PtpAffx.202965.1.S1_at	Poplar Genome Array	PtpAffx.202965.1
Ptp.6551.2.A1_at	3.02463	3.324	1.09898	-4.2092	0.00562816	1	0.832872	25.8683	33.2544	1.28552	-0.499171	0.63543	1	0.967849	0.832872	Ptp.6551.2.A1_at	Not Mapped	NA	NA	NA	NA	NA	NA	NA	NA	NA	NA	NA	NA	NA	NA	NA	NA	NA	NA	NA	NA	NA	NA	NA	NA	NA	NA	NA	NA	NA	Ptp.6551.2.A1_at	Poplar Genome Array	Ptp.6551.2
PtpAffx.201743.1.S1_at	4.89356	5.28086	1.07915	-4.20538	0.005652	1	0.83439	45.1976	84.939	1.87928	-2.24397	0.0659859	1	0.970168	0.83439	PtpAffx.201743.1.S1_at	Not Mapped	NA	NA	NA	NA	NA	NA	NA	NA	NA	NA	NA	NA	NA	NA	NA	NA	NA	NA	NA	NA	NA	NA	NA	NA	NA	NA	NA	NA	NA	PtpAffx.201743.1.S1_at	Poplar Genome Array	PtpAffx.201743.1
PtpAffx.206413.1.S1_at	3.10655	3.22507	1.03815	-4.20321	0.00566564	1	0.834398	11.9205	32.6275	2.7371	-2.373	0.0552934	1	0.974386	0.834398	PtpAffx.206413.1.S1_at	Not Mapped	NA	NA	NA	NA	NA	NA	NA	NA	NA	NA	NA	NA	NA	NA	NA	NA	NA	NA	NA	NA	NA	NA	NA	NA	NA	NA	NA	NA	NA	PtpAffx.206413.1.S1_at	Poplar Genome Array	PtpAffx.206413.1
Ptp.923.1.A1_at	6.95212	7.46259	1.07343	-4.20002	0.00568566	1	0.835344	1472.08	1883.84	1.27971	-2.17101	0.0729599	1	0.967751	0.835344	Ptp.923.1.A1_at	Not Mapped	NA	NA	NA	NA	NA	NA	NA	NA	NA	NA	NA	NA	NA	NA	NA	NA	NA	NA	NA	NA	NA	NA	NA	NA	NA	NA	NA	NA	NA	Ptp.923.1.A1_at	Poplar Genome Array	Ptp.923.1
PtpAffx.220190.1.S1_at	3.59405	3.38515	0.941876	4.19587	0.00571189	1	0.837194	13.2313	19.0855	1.44245	0.0575667	0.955963	1	0.995803	0.837194	PtpAffx.220190.1.S1_at	Not Mapped	NA	NA	NA	NA	NA	NA	NA	NA	NA	NA	NA	NA	NA	NA	NA	NA	NA	NA	NA	NA	NA	NA	NA	NA	NA	NA	NA	NA	NA	PtpAffx.220190.1.S1_at	Poplar Genome Array	PtpAffx.220190.1
PtpAffx.208565.1.S1_at	3.33874	3.59301	1.07616	-4.19529	0.00571556	1	0.835738	33.3073	49.5537	1.48777	-0.959632	0.374298	1	0.957105	0.835738	PtpAffx.208565.1.S1_at	Not Mapped	NA	NA	NA	NA	NA	NA	NA	NA	NA	NA	NA	NA	NA	NA	NA	NA	NA	NA	NA	NA	NA	NA	NA	NA	NA	NA	NA	NA	NA	PtpAffx.208565.1.S1_at	Poplar Genome Array	PtpAffx.208565.1
Ptp.3956.1.S1_at	5.35499	6.12113	1.14307	-4.19402	0.00572368	1	0.834937	166.403	333.991	2.00712	-4.0999	0.00635808	1	0.863869	0.834937	Ptp.3956.1.S1_at	Not Mapped	NA	NA	NA	NA	NA	NA	NA	NA	NA	NA	NA	NA	NA	NA	NA	NA	NA	NA	NA	NA	NA	NA	NA	NA	NA	NA	NA	NA	NA	Ptp.3956.1.S1_at	Poplar Genome Array	Ptp.3956.1
PtpAffx.89308.1.A1_at	6.97473	7.39961	1.06092	-4.19193	0.00573693	1	0.834887	456.013	585.549	1.28406	-3.03164	0.0230491	1	0.951288	0.834887	PtpAffx.89308.1.A1_at	Not Mapped	NA	NA	NA	NA	NA	NA	NA	NA	NA	NA	NA	NA	NA	NA	NA	NA	NA	NA	NA	NA	NA	NA	NA	NA	NA	NA	NA	NA	NA	PtpAffx.89308.1.A1_at	Poplar Genome Array	PtpAffx.89308.1
PtpAffx.157710.1.A1_at	4.56015	4.23911	0.929599	4.18871	0.00575752	1	0.835903	38.4529	20.9193	0.544025	0.839291	0.433466	1	0.956401	0.835903	PtpAffx.157710.1.A1_at	Not Mapped	NA	NA	NA	NA	NA	NA	NA	NA	NA	NA	NA	NA	NA	NA	NA	NA	NA	NA	NA	NA	NA	NA	NA	NA	NA	NA	NA	NA	NA	PtpAffx.157710.1.A1_at	Poplar Genome Array	PtpAffx.157710.1
PtpAffx.158051.1.A1_at	10.7554	9.99311	0.929121	4.18592	0.00577534	1	0.836512	7029.61	3770.5	0.536373	4.06082	0.00664431	1	0.857241	0.836512	PtpAffx.158051.1.A1_at	Not Mapped	NA	NA	NA	NA	NA	NA	NA	NA	NA	NA	NA	NA	NA	NA	NA	NA	NA	NA	NA	NA	NA	NA	NA	NA	NA	NA	NA	NA	NA	PtpAffx.158051.1.A1_at	Poplar Genome Array	PtpAffx.158051.1
PtpAffx.211341.1.S1_at	3.15491	3.32105	1.05266	-4.18493	0.00578174	1	0.835469	56.1139	25.0293	0.446045	1.6649	0.146987	1	0.968033	0.835469	PtpAffx.211341.1.S1_at	Not Mapped	NA	NA	NA	NA	NA	NA	NA	NA	NA	NA	NA	NA	NA	NA	NA	NA	NA	NA	NA	NA	NA	NA	NA	NA	NA	NA	NA	NA	NA	PtpAffx.211341.1.S1_at	Poplar Genome Array	PtpAffx.211341.1
PtpAffx.6973.1.S1_a_at	7.72252	7.39513	0.957605	4.18198	0.00580073	1	0.836245	619.696	505.155	0.815165	3.11637	0.0206803	1	0.952767	0.836245	PtpAffx.6973.1.S1_a_at	256902_s_at	Arabidopsis ATH1-121501 Genome Array	Arabidopsis thaliana	2006-11-15	Exemplar sequence	Affymetrix Proprietary Database	At3g23910	HAPp48,5 protein identical to HAPp48,5 GB:Y09562 [Arabidopsis thaliana]	At3g23910	At.5358	CHR3v01212004:8788955-8793214 (+) // 98.74 // /// CHR3v01212004:8636601-8639351 (-) // 99.92 //	expressed protein /// expressed protein	---	821974 /// 822013	P92952 /// Q3EB14	---	NP_189033.1 /// NP_189068.2	NM_113296 /// NM_113331	AT3G23910 /// AT3G24255	---	---	---	---	---	IPR000477 // RNA-directed DNA polymerase (Reverse transcriptase) // 8.7E-7	---	This probe set was annotated using the Matching Probes based pipeline to a Entrez Gene identifier using 2 transcripts. // true // Matching Probes // A	At3g23910(10),At3g24255(10),NM_113296(11),NM_113331(11)	At3g23910 // 68416.t02707 expressed protein // tigr // 10 // --- /// At3g24255 // 68416.t02747 expressed protein // tigr // 10 // --- /// NM_113296 // Arabidopsis thaliana unknown protein (AT3G23910) mRNA, complete cds. // refseq // 11 // --- /// NM_113331 // Arabidopsis thaliana unknown protein (AT3G24255) mRNA, complete cds. // refseq // 11 // ---	---	PtpAffx.6973.1.S1_a_at	Poplar Genome Array	PtpAffx.6973.1
PtpAffx.128798.2.S1_at	4.63048	4.32671	0.934398	4.17956	0.00581636	1	0.836534	70.6603	62.0451	0.878076	0.0640706	0.950995	1	0.995254	0.836534	PtpAffx.128798.2.S1_at	Not Mapped	NA	NA	NA	NA	NA	NA	NA	NA	NA	NA	NA	NA	NA	NA	NA	NA	NA	NA	NA	NA	NA	NA	NA	NA	NA	NA	NA	NA	NA	PtpAffx.128798.2.S1_at	Poplar Genome Array	PtpAffx.128798.2
PtpAffx.202251.1.S1_at	6.06112	6.36727	1.05051	-4.17928	0.00581818	1	0.83484	171.931	215.555	1.25373	-1.3108	0.237857	1	0.957431	0.83484	PtpAffx.202251.1.S1_at	Not Mapped	NA	NA	NA	NA	NA	NA	NA	NA	NA	NA	NA	NA	NA	NA	NA	NA	NA	NA	NA	NA	NA	NA	NA	NA	NA	NA	NA	NA	NA	PtpAffx.202251.1.S1_at	Poplar Genome Array	PtpAffx.202251.1
PtpAffx.24277.1.A1_at	9.67504	9.41556	0.97318	4.17877	0.00582148	1	0.833367	3163.66	2699.71	0.853351	2.94915	0.0256411	1	0.95263	0.833367	PtpAffx.24277.1.A1_at	Not Mapped	NA	NA	NA	NA	NA	NA	NA	NA	NA	NA	NA	NA	NA	NA	NA	NA	NA	NA	NA	NA	NA	NA	NA	NA	NA	NA	NA	NA	NA	PtpAffx.24277.1.A1_at	Poplar Genome Array	PtpAffx.24277.1
PtpAffx.211.2.A1_at	3.98899	4.9839	1.24941	-4.1716	0.00586811	1	0.838089	63.5186	103.826	1.63457	-1.98471	0.0944055	1	0.963718	0.838089	PtpAffx.211.2.A1_at	Not Mapped	NA	NA	NA	NA	NA	NA	NA	NA	NA	NA	NA	NA	NA	NA	NA	NA	NA	NA	NA	NA	NA	NA	NA	NA	NA	NA	NA	NA	NA	PtpAffx.211.2.A1_at	Poplar Genome Array	PtpAffx.211.2
Ptp.7498.1.S1_at	2.74249	2.94331	1.07322	-4.17133	0.00586983	1	0.83639	7.30098	25.2409	3.4572	-2.43905	0.0505367	1	0.972308	0.83639	Ptp.7498.1.S1_at	Not Mapped	NA	NA	NA	NA	NA	NA	NA	NA	NA	NA	NA	NA	NA	NA	NA	NA	NA	NA	NA	NA	NA	NA	NA	NA	NA	NA	NA	NA	NA	Ptp.7498.1.S1_at	Poplar Genome Array	Ptp.7498.1
Ptp.6089.1.A1_s_at	11.136	11.3175	1.01629	-4.17097	0.00587218	1	0.834787	8398.7	9584.44	1.14118	-3.03	0.0230981	1	0.948209	0.834787	Ptp.6089.1.A1_s_at	247810_at	Arabidopsis ATH1-121501 Genome Array	Arabidopsis thaliana	2006-11-15	Exemplar sequence	Affymetrix Proprietary Database	At5g58290	26S proteasome AAA-ATPase subunit RPT3 (gb|AAF22523.1)	At5g58290	At.45955	CHR5v01212004:23586380-23588341 (+) // 99.92 //	26S proteasome AAA-ATPase subunit (RPT3)	---	835941	Q5PNS4 /// Q9SEI4	---	NP_200637.1	NM_125214	AT5G58290	30163 // protein catabolism // inferred from electronic annotation /// 6511 // ubiquitin-dependent protein catabolism // traceable author statement	5634 // nucleus // inferred from electronic annotation /// 5737 // cytoplasm // inferred from electronic annotation /// 5829 // cytosol // inferred from electronic annotation /// 43234 // protein complex // inferred from electronic annotation /// 8540 // proteasome regulatory particle, base subcomplex (sensu Eukaryota) // inferred from direct assay /// 5634 // nucleus // traceable author statement	166 // nucleotide binding // inferred from electronic annotation /// 5524 // ATP binding // inferred from electronic annotation /// 16787 // hydrolase activity // inferred from electronic annotation /// 17111 // nucleoside-triphosphatase activity // inferred from electronic annotation /// 16887 // ATPase activity // inferred from genetic interaction /// 16887 // ATPase activity // inferred from s…	---	---	IPR003959 // AAA ATPase, central region // 1.8E-87	---	This probe set was annotated using the Matching Probes based pipeline to a Entrez Gene identifier using 2 transcripts. // false // Matching Probes // A	AY070466(11),NM_125214(11)	At5g58290 // 68418.t06761 26S proteasome AAA-ATPase subunit (RPT3) identical to 26S proteasome AAA-ATPase subunit RPT3 GI:6652882 from [Arabidopsis thaliana] // tigr // 11 // --- /// NM_125214 // Arabidopsis thaliana RPT3; ATPase (RPT3) mRNA, complete cds. // refseq // 11 // --- /// AY070466 // Arabidopsis thaliana AT4g10340/F24G24_140 mRNA, complete cds. // gb // 11 // --- /// BX831437 // Arabid…	---	Ptp.6089.1.A1_s_at	Poplar Genome Array	Ptp.6089.1
Ptp.4006.1.S1_at	7.65192	8.02341	1.04855	-4.17052	0.00587514	1	0.833279	562.39	699.944	1.24459	-1.77716	0.125871	1	0.970386	0.833279	Ptp.4006.1.S1_at	250226_at	Arabidopsis ATH1-121501 Genome Array	Arabidopsis thaliana	2006-11-15	Exemplar sequence	Affymetrix Proprietary Database	At5g13780	putative protein contains similarity to N-acetyltransferase; supported by full-length cDNA: Ceres: 30545.	At5g13780	At.49019	CHR5v01212004:4447613-4448606 (-) // 99.83 //	GCN5-related N-acetyltransferase, putative	---	831223	Q9FKI4	---	NP_196882.1	NM_121381	AT5G13780	8152 // metabolism // inferred from sequence or structural similarity /// 8152 // metabolism // inferred from sequence similarity	12505 // endomembrane system // inferred from electronic annotation	8080 // N-acetyltransferase activity // inferred from electronic annotation /// 8080 // N-acetyltransferase activity // inferred from sequence or structural similarity /// 16740 // transferase activity // inferred from electronic annotation /// 8080 // N-acetyltransferase activity // inferred from sequence similarity	---	---	IPR000182 // GCN5-related N-acetyltransferase // 3.2E-23	---	This probe set was annotated using the Matching Probes based pipeline to a Entrez Gene identifier using 1 transcripts. // false // Matching Probes // A	NM_121381(11)	At5g13780 // 68418.t01462 GCN5-related N-acetyltransferase, putative similar to SP|P07347 N-terminal acetyltransferase complex ARD1 subunit (Arrest-defective protein 1) {Saccharomyces cerevisiae}; contains Pfam profile PF00583: acetyltransferase, GNAT family // tigr // 11 // --- /// NM_121381 // Arabidopsis thaliana N-acetyltransferase (AT5G13780) mRNA, complete cds. // refseq // 11 // ---	BX832744 // gb // 1 // Cross Hyb Matching Probes /// At5g13770 // tigr // 1 // Negative Strand Matching Probes /// NM_121380 // refseq // 1 // Negative Strand Matching Probes	Ptp.4006.1.S1_at	Poplar Genome Array	Ptp.4006.1
PtpAffx.153933.1.A1_at	3.15917	3.42679	1.08471	-4.16978	0.00587996	1	0.832041	7.16097	24.3628	3.40216	-2.3961	0.053579	1	0.973216	0.832041	PtpAffx.153933.1.A1_at	Not Mapped	NA	NA	NA	NA	NA	NA	NA	NA	NA	NA	NA	NA	NA	NA	NA	NA	NA	NA	NA	NA	NA	NA	NA	NA	NA	NA	NA	NA	NA	PtpAffx.153933.1.A1_at	Poplar Genome Array	PtpAffx.153933.1
PtpAffx.58816.1.S1_at	2.91723	3.17402	1.08803	-4.16321	0.00592318	1	0.836231	13.9334	23.1368	1.66053	-1.32889	0.232184	1	0.958401	0.836231	PtpAffx.58816.1.S1_at	Not Mapped	NA	NA	NA	NA	NA	NA	NA	NA	NA	NA	NA	NA	NA	NA	NA	NA	NA	NA	NA	NA	NA	NA	NA	NA	NA	NA	NA	NA	NA	PtpAffx.58816.1.S1_at	Poplar Genome Array	PtpAffx.58816.1
PtpAffx.24380.1.A1_at	4.72332	5.46088	1.15615	-4.1625	0.00592785	1	0.834971	76.4349	120.09	1.57114	-2.10181	0.0802771	1	0.962337	0.834971	PtpAffx.24380.1.A1_at	Not Mapped	NA	NA	NA	NA	NA	NA	NA	NA	NA	NA	NA	NA	NA	NA	NA	NA	NA	NA	NA	NA	NA	NA	NA	NA	NA	NA	NA	NA	NA	PtpAffx.24380.1.A1_at	Poplar Genome Array	PtpAffx.24380.1
PtpAffx.213237.1.S1_at	3.66098	3.87075	1.0573	-4.16107	0.00593729	1	0.834386	11.0123	6.41716	0.582724	0.580181	0.582909	1	0.964416	0.834386	PtpAffx.213237.1.S1_at	250807_at	Arabidopsis ATH1-121501 Genome Array	Arabidopsis thaliana	2006-11-15	Exemplar sequence	Affymetrix Proprietary Database	At5g05130	helicase-like transcription factor-like protein	At5g05130	At.33030	CHR5v01212004:1512116-1514918 (+) // 99.96 //	SNF2 domain-containing protein / helicase domain-containing protein / RING finger domain-containing protein	---	830395	Q9FF61	---	NP_196132.2	NM_120595	AT5G05130	6350 // transcription // inferred from electronic annotation /// 16568 // chromatin modification // inferred from electronic annotation	5634 // nucleus // inferred from electronic annotation	3676 // nucleic acid binding // inferred from electronic annotation /// 3677 // DNA binding // inferred from electronic annotation /// 3677 // DNA binding // inferred from sequence or structural similarity /// 4386 // helicase activity // inferred from electronic annotation /// 4386 // helicase activity // inferred from sequence or structural similarity /// 5515 // protein binding // inferred fro…	---	---	IPR000330 // SNF2 related domain // 9.4E-55 /// IPR001650 // Helicase, C-terminal // 4.3E-21 /// IPR001841 // Zn-finger, RING // 3.2E-9	---	This probe set was annotated using the Matching Probes based pipeline to a Entrez Gene identifier using 1 transcripts. // false // Matching Probes // A	NM_120595(11)	At5g05130 // 68418.t00502 SNF2 domain-containing protein / helicase domain-containing protein / RING finger domain-containing protein similar to transcription factor RUSH-1alpha [Oryctolagus cuniculus] GI:1655930; contains Pfam profiles PF00271: Helicase conserved C-terminal domain, PF00176: SNF2 family N-terminal domain, PF00097: Zinc finger, C3HC4 type (RING finger) // tigr // 11 // --- /// NM_…	---	PtpAffx.213237.1.S1_at	Poplar Genome Array	PtpAffx.213237.1
PtpAffx.84165.1.A1_s_at	7.28228	7.69204	1.05627	-4.15985	0.0059454	1	0.833618	534.727	681.217	1.27395	-2.40211	0.0531422	1	0.974506	0.833618	PtpAffx.84165.1.A1_s_at	Not Mapped	NA	NA	NA	NA	NA	NA	NA	NA	NA	NA	NA	NA	NA	NA	NA	NA	NA	NA	NA	NA	NA	NA	NA	NA	NA	NA	NA	NA	NA	PtpAffx.84165.1.A1_s_at	Poplar Genome Array	PtpAffx.84165.1
PtpAffx.37028.1.A1_s_at	11.2932	11.8678	1.05088	-4.1596	0.00594708	1	0.831954	13392.7	22428	1.67465	-7.7462	0.000243216	1	0.649419	0.831954	PtpAffx.37028.1.A1_s_at	248332_at	Arabidopsis ATH1-121501 Genome Array	Arabidopsis thaliana	2006-11-15	Exemplar sequence	Affymetrix Proprietary Database	At5g52640	heat-shock protein ; supported by cDNA: gi_166769_gb_M62984.1_ATHHSP83	At5g52640	At.25471	CHR5v01212004:21369767-21372371 (+) // 99.91 //	heat shock protein 81-1 (HSP81-1) / heat shock protein 83 (HSP83)	HSP81-1	835341	P27323 /// Q570T4 /// Q8H0Z5	---	NP_200076.1	NM_124642	AT5G52640	9408 // response to heat // inferred from expression pattern /// 46685 // response to arsenic // inferred from expression pattern /// 6457 // protein folding // inferred from electronic annotation /// 6986 // response to unfolded protein // inferred from electronic annotation /// 42830 // defense response to pathogenic bacteria // inferred from mutant phenotype	---	166 // nucleotide binding // inferred from electronic annotation /// 5524 // ATP binding // inferred from electronic annotation /// 51082 // unfolded protein binding // inferred from electronic annotation	---	---	IPR001404 // Heat shock protein Hsp90 // 1.0E-126 /// IPR003594 // ATP-binding region, ATPase-like // 2.2E-17	---	This probe set was annotated using the Matching Probes based pipeline to a Entrez Gene identifier using 1 transcripts. // false // Matching Probes // A	NM_124642(11)	At5g52640 // 68418.t06069 heat shock protein 81-1 (HSP81-1) / heat shock protein 83 (HSP83) nearly identical to SP|P27323 Heat shock protein 81-1 (HSP81-1) (Heat shock protein 83) {Arabidopsis thaliana}; contains Pfam profiles PF02518: ATPase, histidine kinase-, DNA gyrase B-, and HSP90-like domain protein, PF00183: Hsp90 protein // tigr // 11 // --- /// NM_124642 // Arabidopsis thaliana HSP81-1 …	---	PtpAffx.37028.1.A1_s_at	Poplar Genome Array	PtpAffx.37028.1
PtpAffx.41125.1.S1_at	9.05853	9.7752	1.07912	-4.15702	0.00596417	1	0.832448	2196.03	3270.82	1.48942	-3.22062	0.0181231	1	0.937654	0.832448	PtpAffx.41125.1.S1_at	260025_at	Arabidopsis ATH1-121501 Genome Array	Arabidopsis thaliana	2006-11-15	Exemplar sequence	Affymetrix Proprietary Database	At1g30070	unknown protein ;supported by full-length cDNA: Ceres:270659.	At1g30070	At.17978	CHR1v01212004:10546778-10548056 (-) // 99.85 //	SGS domain-containing protein	---	839886	Q9C8R4	---	NP_564346.1	NM_102746	AT1G30070	---	---	---	---	---	IPR007699 // SGS // 3.6E-26	---	This probe set was annotated using the Matching Probes based pipeline to a Entrez Gene identifier using 1 transcripts. // false // Matching Probes // A	NM_102746(11)	At1g30070 // 68414.t03297 SGS domain-containing protein similar to calcyclin binding protein [Mus musculus] GI:3142331; contains Pfam profile PF05002: SGS domain // tigr // 11 // --- /// NM_102746 // Arabidopsis thaliana unknown protein (AT1G30070) mRNA, complete cds. // refseq // 11 // ---	---	PtpAffx.41125.1.S1_at	Poplar Genome Array	PtpAffx.41125.1
PtpAffx.211405.1.S1_x_at	3.46391	3.81811	1.10225	-4.15433	0.00598211	1	0.83306	40.0569	50.4703	1.25997	-0.787359	0.461033	1	0.957764	0.83306	PtpAffx.211405.1.S1_x_at	Not Mapped	NA	NA	NA	NA	NA	NA	NA	NA	NA	NA	NA	NA	NA	NA	NA	NA	NA	NA	NA	NA	NA	NA	NA	NA	NA	NA	NA	NA	NA	PtpAffx.211405.1.S1_x_at	Poplar Genome Array	PtpAffx.211405.1
PtpAffx.9143.3.A1_a_at	5.42921	4.72478	0.870253	4.15104	0.0060041	1	0.834231	186.395	120.015	0.643874	2.22742	0.0675055	1	0.971804	0.834231	PtpAffx.9143.3.A1_a_at	253594_at	Arabidopsis ATH1-121501 Genome Array	Arabidopsis thaliana	2006-11-15	Exemplar sequence	Affymetrix Proprietary Database	At4g30820	Expressed protein ; supported by full-length cDNA: Ceres: 14193.	At4g30820	At.31803	CHR4v01212004:15007149-15008383 (+) // 99.81 //	cyclin-dependent kinase-activating kinase assembly factor-related / CDK-activating kinase assembly factor-related	---	829205	Q84K40 /// Q8LES8	---	NP_567855.1 /// NP_849476.1	NM_119228 /// NM_179145	AT4G30820	7049 // cell cycle // inferred from electronic annotation	5634 // nucleus // inferred from electronic annotation	---	---	---	IPR004575 // Cdk-activating kinase assembly factor (MAT1) // 7.3E-25	---	This probe set was annotated using the Matching Probes based pipeline to a Entrez Gene identifier using 2 transcripts. // false // Matching Probes // A	NM_119228(11),NM_179145(11)	At4g30820 // 68417.t04051 cyclin-dependent kinase-activating kinase assembly factor-related / CDK-activating kinase assembly factor-related contains similarity to CDK-activating kinase assembly factor MAT1 (RING finger protein MAT1) (Menage a trois) (CDK7/cyclin H assembly factor) (Swiss-Prot:P51950) [Marthasterias glacialis] // tigr // 11 // --- /// NM_119228 // Arabidopsis thaliana unknown prot…	---	PtpAffx.9143.3.A1_a_at	Poplar Genome Array	PtpAffx.9143.3
PtpAffx.12146.6.A1_at	8.24372	8.9107	1.08091	-4.15093	0.00600487	1	0.832453	675.519	1166.71	1.72713	-3.3662	0.0151132	1	0.909949	0.832453	PtpAffx.12146.6.A1_at	Not Mapped	NA	NA	NA	NA	NA	NA	NA	NA	NA	NA	NA	NA	NA	NA	NA	NA	NA	NA	NA	NA	NA	NA	NA	NA	NA	NA	NA	NA	NA	PtpAffx.12146.6.A1_at	Poplar Genome Array	PtpAffx.12146.6
PtpAffx.224393.1.S1_at	3.52759	3.81036	1.08016	-4.1488	0.00601915	1	0.832554	13.5686	34.5736	2.54806	-2.59515	0.0409277	1	0.963023	0.832554	PtpAffx.224393.1.S1_at	Not Mapped	NA	NA	NA	NA	NA	NA	NA	NA	NA	NA	NA	NA	NA	NA	NA	NA	NA	NA	NA	NA	NA	NA	NA	NA	NA	NA	NA	NA	NA	PtpAffx.224393.1.S1_at	Poplar Genome Array	PtpAffx.224393.1
PtpAffx.8013.1.A1_at	8.57062	8.86755	1.03465	-4.14652	0.00603449	1	0.8328	1134.1	1392.58	1.22792	-1.97884	0.0951764	1	0.96533	0.8328	PtpAffx.8013.1.A1_at	Not Mapped	NA	NA	NA	NA	NA	NA	NA	NA	NA	NA	NA	NA	NA	NA	NA	NA	NA	NA	NA	NA	NA	NA	NA	NA	NA	NA	NA	NA	NA	PtpAffx.8013.1.A1_at	Poplar Genome Array	PtpAffx.8013.1
PtpAffx.63559.1.A1_at	4.39405	5.12775	1.16698	-4.14645	0.00603494	1	0.830996	88.0661	160.093	1.81787	-3.08652	0.0214832	1	0.959524	0.830996	PtpAffx.63559.1.A1_at	Not Mapped	NA	NA	NA	NA	NA	NA	NA	NA	NA	NA	NA	NA	NA	NA	NA	NA	NA	NA	NA	NA	NA	NA	NA	NA	NA	NA	NA	NA	NA	PtpAffx.63559.1.A1_at	Poplar Genome Array	PtpAffx.63559.1
Ptp.1309.1.A1_at	7.60132	7.96632	1.04802	-4.14402	0.00605136	1	0.831392	971.698	1184.84	1.21935	-2.23927	0.0664139	1	0.969728	0.831392	Ptp.1309.1.A1_at	Not Mapped	NA	NA	NA	NA	NA	NA	NA	NA	NA	NA	NA	NA	NA	NA	NA	NA	NA	NA	NA	NA	NA	NA	NA	NA	NA	NA	NA	NA	NA	Ptp.1309.1.A1_at	Poplar Genome Array	Ptp.1309.1
PtpAffx.39532.1.A1_at	4.93463	5.57279	1.12932	-4.14222	0.00606354	1	0.831206	124.938	171.351	1.37148	-1.51984	0.179362	1	0.965313	0.831206	PtpAffx.39532.1.A1_at	Not Mapped	NA	NA	NA	NA	NA	NA	NA	NA	NA	NA	NA	NA	NA	NA	NA	NA	NA	NA	NA	NA	NA	NA	NA	NA	NA	NA	NA	NA	NA	PtpAffx.39532.1.A1_at	Poplar Genome Array	PtpAffx.39532.1
PtpAffx.215920.1.S1_at	4.47066	4.75069	1.06264	-4.14071	0.00607381	1	0.83076	26.6458	19.3297	0.725429	0.0706993	0.945935	1	0.995027	0.83076	PtpAffx.215920.1.S1_at	Not Mapped	NA	NA	NA	NA	NA	NA	NA	NA	NA	NA	NA	NA	NA	NA	NA	NA	NA	NA	NA	NA	NA	NA	NA	NA	NA	NA	NA	NA	NA	PtpAffx.215920.1.S1_at	Poplar Genome Array	PtpAffx.215920.1
PtpAffx.65173.1.A1_at	3.31415	3.69788	1.11578	-4.14021	0.00607723	1	0.829379	7.90551	44.7745	5.6637	-5.78848	0.00116342	1	0.752093	0.829379	PtpAffx.65173.1.A1_at	Not Mapped	NA	NA	NA	NA	NA	NA	NA	NA	NA	NA	NA	NA	NA	NA	NA	NA	NA	NA	NA	NA	NA	NA	NA	NA	NA	NA	NA	NA	NA	PtpAffx.65173.1.A1_at	Poplar Genome Array	PtpAffx.65173.1
PtpAffx.41993.1.S1_at	7.34232	7.79333	1.06143	-4.13614	0.00610492	1	0.831312	583.574	848.055	1.45321	-2.66395	0.0373265	1	0.962761	0.831312	PtpAffx.41993.1.S1_at	Not Mapped	NA	NA	NA	NA	NA	NA	NA	NA	NA	NA	NA	NA	NA	NA	NA	NA	NA	NA	NA	NA	NA	NA	NA	NA	NA	NA	NA	NA	NA	PtpAffx.41993.1.S1_at	Poplar Genome Array	PtpAffx.41993.1
Ptp.3934.1.S1_at	9.46112	9.82742	1.03872	-4.13611	0.00610511	1	0.829499	2588.19	3481.06	1.34498	-4.4147	0.00449652	1	0.873876	0.829499	Ptp.3934.1.S1_at	250281_at	Arabidopsis ATH1-121501 Genome Array	Arabidopsis thaliana	2006-11-15	Exemplar sequence	Affymetrix Proprietary Database	At5g13240	putative protein prdeicted proteins, Schizosaccharomyces pombe	At5g13240	At.43080	CHR5v01212004:4225264-4227697 (-) // 99.88 //	expressed protein	---	831164	Q8RXT1	---	NP_196828.2	NM_121327	AT5G13240	---	---	---	---	---	---	---	This probe set was annotated using the Matching Probes based pipeline to a Entrez Gene identifier using 1 transcripts. // false // Matching Probes // A	NM_121327(11)	At5g13240 // 68418.t01384 expressed protein prdeicted proteins, Schizosaccharomyces pombe // tigr // 9 // --- /// NM_121327 // Arabidopsis thaliana unknown protein (AT5G13240) mRNA, complete cds. // refseq // 11 // ---	---	Ptp.3934.1.S1_at	Poplar Genome Array	Ptp.3934.1
PtpAffx.69391.1.A1_at	3.28801	3.59183	1.0924	-4.13526	0.00611092	1	0.828454	21.1957	37.2486	1.75737	-1.45892	0.19487	1	0.961946	0.828454	PtpAffx.69391.1.A1_at	Not Mapped	NA	NA	NA	NA	NA	NA	NA	NA	NA	NA	NA	NA	NA	NA	NA	NA	NA	NA	NA	NA	NA	NA	NA	NA	NA	NA	NA	NA	NA	PtpAffx.69391.1.A1_at	Poplar Genome Array	PtpAffx.69391.1
PtpAffx.146792.1.A1_at	6.97611	7.48332	1.07271	-4.13451	0.00611604	1	0.827322	525.622	839.484	1.59712	-4.39233	0.00460638	1	0.875826	0.827322	PtpAffx.146792.1.A1_at	Not Mapped	NA	NA	NA	NA	NA	NA	NA	NA	NA	NA	NA	NA	NA	NA	NA	NA	NA	NA	NA	NA	NA	NA	NA	NA	NA	NA	NA	NA	NA	PtpAffx.146792.1.A1_at	Poplar Genome Array	PtpAffx.146792.1
Ptp.6738.1.S1_at	4.28497	3.80562	0.888133	4.13371	0.00612152	1	0.826243	69.7027	39.4075	0.565365	1.84819	0.114076	1	0.966712	0.826243	Ptp.6738.1.S1_at	Not Mapped	NA	NA	NA	NA	NA	NA	NA	NA	NA	NA	NA	NA	NA	NA	NA	NA	NA	NA	NA	NA	NA	NA	NA	NA	NA	NA	NA	NA	NA	Ptp.6738.1.S1_at	Poplar Genome Array	Ptp.6738.1
PtpAffx.201723.1.S1_at	3.07786	3.29237	1.0697	-4.12487	0.00618243	1	0.832636	24.4921	51.0367	2.0838	-2.16483	0.0735852	1	0.966857	0.832636	PtpAffx.201723.1.S1_at	Not Mapped	NA	NA	NA	NA	NA	NA	NA	NA	NA	NA	NA	NA	NA	NA	NA	NA	NA	NA	NA	NA	NA	NA	NA	NA	NA	NA	NA	NA	NA	PtpAffx.201723.1.S1_at	Poplar Genome Array	PtpAffx.201723.1
PtpAffx.18100.1.A1_s_at	9.90741	10.1751	1.02702	-4.11873	0.00622508	1	0.836544	3777.02	4632.63	1.22653	-3.53737	0.0122579	1	0.89618	0.836544	PtpAffx.18100.1.A1_s_at	Not Mapped	NA	NA	NA	NA	NA	NA	NA	NA	NA	NA	NA	NA	NA	NA	NA	NA	NA	NA	NA	NA	NA	NA	NA	NA	NA	NA	NA	NA	NA	PtpAffx.18100.1.A1_s_at	Poplar Genome Array	PtpAffx.18100.1
PtpAffx.218281.1.S1_at	3.0805	3.40374	1.10493	-4.11646	0.00624099	1	0.836851	17.1962	29.6346	1.72332	-0.568649	0.590228	1	0.964777	0.836851	PtpAffx.218281.1.S1_at	Not Mapped	NA	NA	NA	NA	NA	NA	NA	NA	NA	NA	NA	NA	NA	NA	NA	NA	NA	NA	NA	NA	NA	NA	NA	NA	NA	NA	NA	NA	NA	PtpAffx.218281.1.S1_at	Poplar Genome Array	PtpAffx.218281.1
Ptp.1282.1.S1_at	4.14884	4.55746	1.09849	-4.112	0.00627224	1	0.839209	718.552	1025.13	1.42666	-3.14234	0.0200085	1	0.948865	0.839209	Ptp.1282.1.S1_at	Not Mapped	NA	NA	NA	NA	NA	NA	NA	NA	NA	NA	NA	NA	NA	NA	NA	NA	NA	NA	NA	NA	NA	NA	NA	NA	NA	NA	NA	NA	NA	Ptp.1282.1.S1_at	Poplar Genome Array	Ptp.1282.1
PtpAffx.218614.1.S1_at	3.18906	3.4386	1.07825	-4.1103	0.00628422	1	0.838985	10.0389	41.4828	4.1322	-2.99016	0.0243153	1	0.954779	0.838985	PtpAffx.218614.1.S1_at	Not Mapped	NA	NA	NA	NA	NA	NA	NA	NA	NA	NA	NA	NA	NA	NA	NA	NA	NA	NA	NA	NA	NA	NA	NA	NA	NA	NA	NA	NA	NA	PtpAffx.218614.1.S1_at	Poplar Genome Array	PtpAffx.218614.1
Ptp.3662.1.S1_at	3.44082	3.71608	1.08	-4.10838	0.00629783	1	0.838977	24.4407	63.5176	2.59884	-2.06393	0.0845948	1	0.967452	0.838977	Ptp.3662.1.S1_at	Not Mapped	NA	NA	NA	NA	NA	NA	NA	NA	NA	NA	NA	NA	NA	NA	NA	NA	NA	NA	NA	NA	NA	NA	NA	NA	NA	NA	NA	NA	NA	Ptp.3662.1.S1_at	Poplar Genome Array	Ptp.3662.1
PtpAffx.17713.1.A1_at	11.308	10.5621	0.93404	4.10577	0.00631629	1	0.839615	7149.72	4294.61	0.600668	4.53417	0.00395762	1	0.864944	0.839615	PtpAffx.17713.1.A1_at	Not Mapped	NA	NA	NA	NA	NA	NA	NA	NA	NA	NA	NA	NA	NA	NA	NA	NA	NA	NA	NA	NA	NA	NA	NA	NA	NA	NA	NA	NA	NA	PtpAffx.17713.1.A1_at	Poplar Genome Array	PtpAffx.17713.1
Ptp.2671.1.S1_at	4.25898	3.808	0.894111	4.10274	0.00633785	1	0.840662	125.809	90.0872	0.716063	1.32847	0.232316	1	0.958176	0.840662	Ptp.2671.1.S1_at	Not Mapped	NA	NA	NA	NA	NA	NA	NA	NA	NA	NA	NA	NA	NA	NA	NA	NA	NA	NA	NA	NA	NA	NA	NA	NA	NA	NA	NA	NA	NA	Ptp.2671.1.S1_at	Poplar Genome Array	Ptp.2671.1
PtpAffx.249.739.A1_at	6.56982	7.0019	1.06577	-4.09693	0.00637937	1	0.844345	244.354	392.035	1.60438	-2.73597	0.0339164	1	0.955024	0.844345	PtpAffx.249.739.A1_at	Not Mapped	NA	NA	NA	NA	NA	NA	NA	NA	NA	NA	NA	NA	NA	NA	NA	NA	NA	NA	NA	NA	NA	NA	NA	NA	NA	NA	NA	NA	NA	PtpAffx.249.739.A1_at	Poplar Genome Array	PtpAffx.249.739
PtpAffx.69240.1.A1_s_at	2.82491	2.43164	0.860786	4.09401	0.00640036	1	0.845301	18.0454	12.6583	0.701468	0.177568	0.864905	1	0.989022	0.845301	PtpAffx.69240.1.A1_s_at	Not Mapped	NA	NA	NA	NA	NA	NA	NA	NA	NA	NA	NA	NA	NA	NA	NA	NA	NA	NA	NA	NA	NA	NA	NA	NA	NA	NA	NA	NA	NA	PtpAffx.69240.1.A1_s_at	Poplar Genome Array	PtpAffx.69240.1
PtpAffx.211826.1.S1_at	6.03573	6.28777	1.04176	-4.09109	0.00642136	1	0.846256	143.127	183.678	1.28332	-2.17614	0.0724462	1	0.9691	0.846256	PtpAffx.211826.1.S1_at	Not Mapped	NA	NA	NA	NA	NA	NA	NA	NA	NA	NA	NA	NA	NA	NA	NA	NA	NA	NA	NA	NA	NA	NA	NA	NA	NA	NA	NA	NA	NA	PtpAffx.211826.1.S1_at	Poplar Genome Array	PtpAffx.211826.1
PtpAffx.208450.1.S1_at	4.82476	4.49356	0.931356	4.08919	0.00643517	1	0.846259	111.748	58.5943	0.524343	2.75559	0.0330464	1	0.95685	0.846259	PtpAffx.208450.1.S1_at	Not Mapped	NA	NA	NA	NA	NA	NA	NA	NA	NA	NA	NA	NA	NA	NA	NA	NA	NA	NA	NA	NA	NA	NA	NA	NA	NA	NA	NA	NA	NA	PtpAffx.208450.1.S1_at	Poplar Genome Array	PtpAffx.208450.1
Ptp.249.1.S1_at	10.1288	10.5744	1.04399	-4.08897	0.00643671	1	0.844653	2824.44	4061.64	1.43803	-2.59107	0.0411525	1	0.96278	0.844653	Ptp.249.1.S1_at	258575_at	Arabidopsis ATH1-121501 Genome Array	Arabidopsis thaliana	2006-11-15	Exemplar sequence	Affymetrix Proprietary Database	At3g04240	putative O-linked GlcNAc transferase similar to O-linked GlcNAc transferase GB:AAB63465 [Caenorhabditis elegans]	At3g04240	At.27850	CHR3v01212004:1114195-1120729 (-) // 99.93 //	O-linked N-acetyl glucosamine transferase, putative	---	819579	Q9M8Y0	---	NP_187074.1	NM_111295	AT3G04240	6493 // protein amino acid O-linked glycosylation // inferred from direct assay /// 7275 // development // inferred from electronic annotation /// 6493 // protein amino acid O-linked glycosylation // inferred from sequence similarity	5634 // nucleus // inferred from electronic annotation /// 9507 // chloroplast // inferred from electronic annotation	16757 // transferase activity, transferring glycosyl groups // inferred from direct assay /// 16757 // transferase activity, transferring glycosyl groups // inferred from sequence or structural similarity /// 5488 // binding // inferred from electronic annotation /// 16740 // transferase activity // inferred from electronic annotation /// 16757 // transferase activity, transferring glycosyl group…	---	---	IPR001440 // TPR repeat // 0.0036 /// IPR001440 // TPR repeat // 2.0E-8 /// IPR001440 // TPR repeat // 3.2E-10 /// IPR001440 // TPR repeat // 1.2E-5 /// IPR001440 // TPR repeat // 5.9E-8 /// IPR001440 // TPR repeat // 4.3E-11 /// IPR001440 // TPR repeat // 6.3E-10 /// IPR001440 // TPR repeat // 1.8E-10 /// IPR001440 // TPR repeat // 5.9E-8 /// IPR001440 // TPR repeat // 7.3E-7 /// IPR001440 // TP…	---	This probe set was annotated using the Matching Probes based pipeline to a Entrez Gene identifier using 1 transcripts. // false // Matching Probes // A	NM_111295(11)	At3g04240 // 68416.t00408 O-linked N-acetyl glucosamine transferase, putative similar to O-GlcNAc transferase, Homo sapiens [SP|O15294], Rattus norvegicus [SP|P56558]; contains Pfam profile PF00515: TPR Domain; identical to cDNA GI:18139886 // tigr // 10 // --- /// NM_111295 // Arabidopsis thaliana SEC (SECRET AGENT); transferase, transferring glycosyl groups (SEC) mRNA, complete cds. // refseq /…	---	Ptp.249.1.S1_at	Poplar Genome Array	Ptp.249.1
PtpAffx.207579.1.S1_s_at	4.19614	3.96643	0.945257	4.08784	0.00644495	1	0.843931	33.6033	5.41526	0.161152	3.08833	0.0214335	1	0.960098	0.843931	PtpAffx.207579.1.S1_s_at	Not Mapped	NA	NA	NA	NA	NA	NA	NA	NA	NA	NA	NA	NA	NA	NA	NA	NA	NA	NA	NA	NA	NA	NA	NA	NA	NA	NA	NA	NA	NA	PtpAffx.207579.1.S1_s_at	Poplar Genome Array	PtpAffx.207579.1
PtpAffx.215439.1.S1_at	7.92258	8.32988	1.05141	-4.08453	0.00646901	1	0.845279	1032.13	1327.48	1.28615	-2.86126	0.0287541	1	0.957116	0.845279	PtpAffx.215439.1.S1_at	Not Mapped	NA	NA	NA	NA	NA	NA	NA	NA	NA	NA	NA	NA	NA	NA	NA	NA	NA	NA	NA	NA	NA	NA	NA	NA	NA	NA	NA	NA	NA	PtpAffx.215439.1.S1_at	Poplar Genome Array	PtpAffx.215439.1
PtpAffx.102687.1.S1_at	10.4091	10.9879	1.0556	-4.08403	0.00647261	1	0.843954	5142.5	7966.28	1.54911	-3.62565	0.0110224	1	0.884863	0.843954	PtpAffx.102687.1.S1_at	Not Mapped	NA	NA	NA	NA	NA	NA	NA	NA	NA	NA	NA	NA	NA	NA	NA	NA	NA	NA	NA	NA	NA	NA	NA	NA	NA	NA	NA	NA	NA	PtpAffx.102687.1.S1_at	Poplar Genome Array	PtpAffx.102687.1
Ptp.4331.1.S1_at	10.1619	10.4835	1.03165	-4.07895	0.00650976	1	0.846999	4004.97	4882.14	1.21902	-4.21643	0.00558325	1	0.852945	0.846999	Ptp.4331.1.S1_at	Not Mapped	NA	NA	NA	NA	NA	NA	NA	NA	NA	NA	NA	NA	NA	NA	NA	NA	NA	NA	NA	NA	NA	NA	NA	NA	NA	NA	NA	NA	NA	Ptp.4331.1.S1_at	Poplar Genome Array	Ptp.4331.1
PtpAffx.215692.1.S1_at	4.15184	4.51268	1.08691	-4.0779	0.0065175	1	0.846213	31.2157	37.4033	1.19822	-0.208096	0.842038	1	0.985386	0.846213	PtpAffx.215692.1.S1_at	Not Mapped	NA	NA	NA	NA	NA	NA	NA	NA	NA	NA	NA	NA	NA	NA	NA	NA	NA	NA	NA	NA	NA	NA	NA	NA	NA	NA	NA	NA	NA	PtpAffx.215692.1.S1_at	Poplar Genome Array	PtpAffx.215692.1
PtpAffx.249.238.A1_s_at	9.23884	8.23618	0.891473	4.0764	0.00652851	1	0.845855	2321.28	1221.75	0.526326	3.78649	0.00911082	1	0.886723	0.845855	PtpAffx.249.238.A1_s_at	Not Mapped	NA	NA	NA	NA	NA	NA	NA	NA	NA	NA	NA	NA	NA	NA	NA	NA	NA	NA	NA	NA	NA	NA	NA	NA	NA	NA	NA	NA	NA	PtpAffx.249.238.A1_s_at	Poplar Genome Array	PtpAffx.249.238
PtpAffx.209059.1.S1_at	4.16713	4.53842	1.0891	-4.06835	0.00658808	1	0.851776	13.678	20.9788	1.53376	-1.09303	0.316312	1	0.960289	0.851776	PtpAffx.209059.1.S1_at	Not Mapped	NA	NA	NA	NA	NA	NA	NA	NA	NA	NA	NA	NA	NA	NA	NA	NA	NA	NA	NA	NA	NA	NA	NA	NA	NA	NA	NA	NA	NA	PtpAffx.209059.1.S1_at	Poplar Genome Array	PtpAffx.209059.1
PtpAffx.221962.1.S1_at	4.25093	3.79276	0.892218	4.06728	0.00659606	1	0.851016	36.8444	14.6381	0.397293	1.61774	0.156847	1	0.966724	0.851016	PtpAffx.221962.1.S1_at	Not Mapped	NA	NA	NA	NA	NA	NA	NA	NA	NA	NA	NA	NA	NA	NA	NA	NA	NA	NA	NA	NA	NA	NA	NA	NA	NA	NA	NA	NA	NA	PtpAffx.221962.1.S1_at	Poplar Genome Array	PtpAffx.221962.1
PtpAffx.100051.1.A1_at	4.5444	4.86174	1.06983	-4.06646	0.00660218	1	0.850021	45.8103	56.2792	1.22853	-0.118079	0.909859	1	0.993019	0.850021	PtpAffx.100051.1.A1_at	Not Mapped	NA	NA	NA	NA	NA	NA	NA	NA	NA	NA	NA	NA	NA	NA	NA	NA	NA	NA	NA	NA	NA	NA	NA	NA	NA	NA	NA	NA	NA	PtpAffx.100051.1.A1_at	Poplar Genome Array	PtpAffx.100051.1
PtpAffx.200149.1.S1_at	3.39864	3.0934	0.910188	4.06528	0.00661095	1	0.849369	24.0709	3.61482	0.150174	5.74158	0.00121363	1	0.745324	0.849369	PtpAffx.200149.1.S1_at	Not Mapped	NA	NA	NA	NA	NA	NA	NA	NA	NA	NA	NA	NA	NA	NA	NA	NA	NA	NA	NA	NA	NA	NA	NA	NA	NA	NA	NA	NA	NA	PtpAffx.200149.1.S1_at	Poplar Genome Array	PtpAffx.200149.1
PtpAffx.26358.1.S1_at	2.8992	3.0739	1.06026	-4.05766	0.00666815	1	0.854929	5.71827	20.8397	3.64441	-1.18781	0.279794	1	0.957056	0.854929	PtpAffx.26358.1.S1_at	Not Mapped	NA	NA	NA	NA	NA	NA	NA	NA	NA	NA	NA	NA	NA	NA	NA	NA	NA	NA	NA	NA	NA	NA	NA	NA	NA	NA	NA	NA	NA	PtpAffx.26358.1.S1_at	Poplar Genome Array	PtpAffx.26358.1
PtpAffx.15642.1.S1_at	8.03463	8.34575	1.03872	-4.05319	0.00670186	1	0.857462	843.275	1211.58	1.43675	-4.47042	0.00423555	1	0.869958	0.857462	PtpAffx.15642.1.S1_at	Not Mapped	NA	NA	NA	NA	NA	NA	NA	NA	NA	NA	NA	NA	NA	NA	NA	NA	NA	NA	NA	NA	NA	NA	NA	NA	NA	NA	NA	NA	NA	PtpAffx.15642.1.S1_at	Poplar Genome Array	PtpAffx.15642.1
PtpAffx.53192.1.S1_at	3.65453	4.297	1.1758	-4.04975	0.00672805	1	0.859022	102.779	199.781	1.94378	-4.04142	0.00679178	1	0.861785	0.859022	PtpAffx.53192.1.S1_at	Not Mapped	NA	NA	NA	NA	NA	NA	NA	NA	NA	NA	NA	NA	NA	NA	NA	NA	NA	NA	NA	NA	NA	NA	NA	NA	NA	NA	NA	NA	NA	PtpAffx.53192.1.S1_at	Poplar Genome Array	PtpAffx.53192.1
PtpAffx.249.770.A1_at	2.71528	2.93033	1.0792	-4.04889	0.00673456	1	0.858069	11.7348	33.147	2.82467	-1.91178	0.10445	1	0.966348	0.858069	PtpAffx.249.770.A1_at	Not Mapped	NA	NA	NA	NA	NA	NA	NA	NA	NA	NA	NA	NA	NA	NA	NA	NA	NA	NA	NA	NA	NA	NA	NA	NA	NA	NA	NA	NA	NA	PtpAffx.249.770.A1_at	Poplar Genome Array	PtpAffx.249.770
PtpAffx.160510.1.A1_at	3.17007	3.33178	1.05101	-4.04878	0.00673544	1	0.856405	57.6881	64.8636	1.12438	-0.6015	0.56952	1	0.96387	0.856405	PtpAffx.160510.1.A1_at	Not Mapped	NA	NA	NA	NA	NA	NA	NA	NA	NA	NA	NA	NA	NA	NA	NA	NA	NA	NA	NA	NA	NA	NA	NA	NA	NA	NA	NA	NA	NA	PtpAffx.160510.1.A1_at	Poplar Genome Array	PtpAffx.160510.1
PtpAffx.44678.1.S1_a_at	6.99423	7.36863	1.05353	-4.04697	0.00674927	1	0.85639	463.227	643.46	1.38908	-4.34118	0.00486904	1	0.849496	0.85639	PtpAffx.44678.1.S1_a_at	264177_at	Arabidopsis ATH1-121501 Genome Array	Arabidopsis thaliana	2006-11-15	Exemplar sequence	Affymetrix Proprietary Database	At1g02150	hypothetical protein contains Pfam profile: PF01535 PPR repeat	At1g02150	At.28171	CHR1v01212004:407109-410431 (+) // 99.9 //	pentatricopeptide (PPR) repeat-containing protein	---	839577	O23677 /// Q8LPS6	---	NP_171717.2	NM_100095	AT1G02150	---	5739 // mitochondrion // inferred from electronic annotation	5488 // binding // inferred from electronic annotation	---	---	IPR002885 // PPR repeat // 1.6E-4 /// IPR002885 // PPR repeat // 1.9E-4 /// IPR002885 // PPR repeat // 1.9E-4 /// IPR002885 // PPR repeat // 0.052 /// IPR002885 // PPR repeat // 0.05 /// IPR002885 // PPR repeat // 4.4E-7 /// IPR002885 // PPR repeat // 29.0	---	This probe set was annotated using the Matching Probes based pipeline to a Entrez Gene identifier using 1 transcripts. // false // Matching Probes // A	NM_100095(11)	At1g02150 // 68414.t00122 pentatricopeptide (PPR) repeat-containing protein low similiarity to DNA-binding protein [Triticum aestivum] GI:6958202; contains Pfam profile: PF01535 PPR repeat // tigr // 11 // --- /// NM_100095 // Arabidopsis thaliana unknown protein (AT1G02150) mRNA, complete cds. // refseq // 11 // ---	BX817186 // gb // 6 // Cross Hyb Matching Probes	PtpAffx.44678.1.S1_a_at	Poplar Genome Array	PtpAffx.44678.1
PtpAffx.138477.1.S1_at	9.08653	7.85031	0.86395	4.0452	0.0067628	1	0.856338	1577.54	755.131	0.478676	2.98529	0.0244686	1	0.955302	0.856338	PtpAffx.138477.1.S1_at	261059_at	Arabidopsis ATH1-121501 Genome Array	Arabidopsis thaliana	2006-11-15	Exemplar sequence	Affymetrix Proprietary Database	At1g01250	transcription factor TINY, putative similar to transcription factor TINY GB:CAA64359 GI:1246403 from [Arabidopsis thaliana];supported by full-length cDNA: Ceres:25524.	At1g01250	At.42657	CHR1v01212004:104731-105309 (-) // 99.83 //	AP2 domain-containing transcription factor, putative	---	839322	Q1ECI2 /// Q8LCM8	---	NP_563624.1	NM_100008	AT1G01250	6355 // regulation of transcription, DNA-dependent // inferred from electronic annotation /// 6355 // regulation of transcription, DNA-dependent // inferred from sequence or structural similarity /// 6355 // regulation of transcription, DNA-dependent // inferred from sequence similarity	5634 // nucleus // Unknown /// 5634 // nucleus // inferred from electronic annotation /// 5634 // nucleus // inferred from curator	3677 // DNA binding // inferred from sequence or structural similarity /// 3700 // transcription factor activity // inferred from sequence or structural similarity /// 3700 // transcription factor activity // inferred from electronic annotation /// 3700 // transcription factor activity // inferred from sequence similarity /// 3677 // DNA binding // inferred from sequence similarity	---	---	IPR001471 // Pathogenesis-related transcriptional factor and ERF // 3.8E-36	---	This probe set was annotated using the Matching Probes based pipeline to a Entrez Gene identifier using 1 transcripts. // false // Matching Probes // A	NM_100008(11)	At1g01250 // 68414.t00033 AP2 domain-containing transcription factor, putative similar to transcription factor TINY GB:CAA64359 GI:1246403 from [Arabidopsis thaliana] // tigr // 11 // --- /// NM_100008 // Arabidopsis thaliana DNA binding / transcription factor (AT1G01250) mRNA, complete cds. // refseq // 11 // ---	---	PtpAffx.138477.1.S1_at	Poplar Genome Array	PtpAffx.138477.1
PtpAffx.215156.1.S1_at	3.62896	4.07239	1.12219	-4.04137	0.0067922	1	0.858291	24.9743	63.4902	2.54222	-2.25261	0.0652067	1	0.971975	0.858291	PtpAffx.215156.1.S1_at	Not Mapped	NA	NA	NA	NA	NA	NA	NA	NA	NA	NA	NA	NA	NA	NA	NA	NA	NA	NA	NA	NA	NA	NA	NA	NA	NA	NA	NA	NA	NA	PtpAffx.215156.1.S1_at	Poplar Genome Array	PtpAffx.215156.1
PtpAffx.15456.1.S1_at	9.08905	8.67879	0.954861	4.03929	0.00680818	1	0.858544	1761.75	1474.58	0.836999	2.49209	0.0470292	1	0.970825	0.858544	PtpAffx.15456.1.S1_at	Not Mapped	NA	NA	NA	NA	NA	NA	NA	NA	NA	NA	NA	NA	NA	NA	NA	NA	NA	NA	NA	NA	NA	NA	NA	NA	NA	NA	NA	NA	NA	PtpAffx.15456.1.S1_at	Poplar Genome Array	PtpAffx.15456.1
PtpAffx.48189.1.A1_at	3.79598	4.0933	1.07833	-4.03665	0.00682858	1	0.859351	25.7587	57.4516	2.23038	-1.71411	0.137338	1	0.969466	0.859351	PtpAffx.48189.1.A1_at	Not Mapped	NA	NA	NA	NA	NA	NA	NA	NA	NA	NA	NA	NA	NA	NA	NA	NA	NA	NA	NA	NA	NA	NA	NA	NA	NA	NA	NA	NA	NA	PtpAffx.48189.1.A1_at	Poplar Genome Array	PtpAffx.48189.1
PtpAffx.216568.1.S1_s_at	4.61904	4.83578	1.04692	-4.03261	0.00685995	1	0.861534	85.1384	68.7392	0.807381	0.969236	0.369859	1	0.957029	0.861534	PtpAffx.216568.1.S1_s_at	Not Mapped	NA	NA	NA	NA	NA	NA	NA	NA	NA	NA	NA	NA	NA	NA	NA	NA	NA	NA	NA	NA	NA	NA	NA	NA	NA	NA	NA	NA	NA	PtpAffx.216568.1.S1_s_at	Poplar Genome Array	PtpAffx.216568.1
PtpAffx.154121.1.A1_at	3.40486	3.68729	1.08295	-4.03244	0.00686123	1	0.859936	14.7412	40.0689	2.71815	-3.98392	0.00725074	1	0.859633	0.859936	PtpAffx.154121.1.A1_at	Not Mapped	NA	NA	NA	NA	NA	NA	NA	NA	NA	NA	NA	NA	NA	NA	NA	NA	NA	NA	NA	NA	NA	NA	NA	NA	NA	NA	NA	NA	NA	PtpAffx.154121.1.A1_at	Poplar Genome Array	PtpAffx.154121.1
PtpAffx.210500.1.S1_at	6.96387	5.76967	0.828515	4.03195	0.00686506	1	0.858664	518.277	256.699	0.495293	2.24205	0.0661603	1	0.969945	0.858664	PtpAffx.210500.1.S1_at	Not Mapped	NA	NA	NA	NA	NA	NA	NA	NA	NA	NA	NA	NA	NA	NA	NA	NA	NA	NA	NA	NA	NA	NA	NA	NA	NA	NA	NA	NA	NA	PtpAffx.210500.1.S1_at	Poplar Genome Array	PtpAffx.210500.1
Ptp.7653.1.S1_s_at	8.35498	9.75226	1.16724	-4.03163	0.00686755	1	0.857229	1057.34	2921.73	2.76328	-4.13549	0.00610934	1	0.862512	0.857229	Ptp.7653.1.S1_s_at	Not Mapped	NA	NA	NA	NA	NA	NA	NA	NA	NA	NA	NA	NA	NA	NA	NA	NA	NA	NA	NA	NA	NA	NA	NA	NA	NA	NA	NA	NA	NA	Ptp.7653.1.S1_s_at	Poplar Genome Array	Ptp.7653.1
PtpAffx.216426.1.S1_at	4.51646	4.87402	1.07917	-4.02854	0.00689173	1	0.858503	61.7802	61.3738	0.993422	-0.148647	0.886703	1	0.991733	0.858503	PtpAffx.216426.1.S1_at	Not Mapped	NA	NA	NA	NA	NA	NA	NA	NA	NA	NA	NA	NA	NA	NA	NA	NA	NA	NA	NA	NA	NA	NA	NA	NA	NA	NA	NA	NA	NA	PtpAffx.216426.1.S1_at	Poplar Genome Array	PtpAffx.216426.1
PtpAffx.214462.1.S1_at	2.57643	2.74151	1.06407	-4.02724	0.00690189	1	0.858028	34.1105	46.0259	1.34932	-1.54394	0.17355	1	0.965681	0.858028	PtpAffx.214462.1.S1_at	Not Mapped	NA	NA	NA	NA	NA	NA	NA	NA	NA	NA	NA	NA	NA	NA	NA	NA	NA	NA	NA	NA	NA	NA	NA	NA	NA	NA	NA	NA	NA	PtpAffx.214462.1.S1_at	Poplar Genome Array	PtpAffx.214462.1
PtpAffx.218741.1.S1_at	3.19469	3.53414	1.10625	-4.02636	0.00690873	1	0.857143	18.9717	16.0396	0.845448	-0.872354	0.416555	1	0.956046	0.857143	PtpAffx.218741.1.S1_at	Not Mapped	NA	NA	NA	NA	NA	NA	NA	NA	NA	NA	NA	NA	NA	NA	NA	NA	NA	NA	NA	NA	NA	NA	NA	NA	NA	NA	NA	NA	NA	PtpAffx.218741.1.S1_at	Poplar Genome Array	PtpAffx.218741.1
PtpAffx.43184.1.S1_a_at	9.7675	9.46145	0.968667	4.02559	0.0069148	1	0.856167	3018.04	2638.98	0.874404	2.95345	0.0254987	1	0.956597	0.856167	PtpAffx.43184.1.S1_a_at	254127_at	Arabidopsis ATH1-121501 Genome Array	Arabidopsis thaliana	2006-11-15	Exemplar sequence	Affymetrix Proprietary Database	At4g24520	NADPH-ferrihemoprotein reductase ATR1 ; supported by cDNA: gi_15451215_gb_AY054688.1_	At4g24520	At.144	CHR4v01212004:12663075-12667076 (-) // 99.95 //	NADPH-cytochrome p450 reductase, putative / NADPH-ferrihemoprotein reductase, putative	---	828554	Q39035 /// Q9SB48	---	NP_194183.1	NM_118585	AT4G24520	6118 // electron transport // inferred from electronic annotation /// 9698 // phenylpropanoid metabolism // inferred from direct assay /// 6979 // response to oxidative stress // inferred from expression pattern	---	5506 // iron ion binding // inferred from electronic annotation /// 9055 // electron carrier activity // inferred from electronic annotation /// 10181 // FMN binding // inferred from electronic annotation /// 16491 // oxidoreductase activity // inferred from electronic annotation /// 3958 // NADPH-hemoprotein reductase activity // inferred from electronic annotation	---	---	IPR008254 // Flavodoxin/nitric oxide synthase // 1.3E-49 /// IPR001433 // Oxidoreductase FAD/NAD(P)-binding // 3.1E-37 /// IPR003097 // FAD-binding // 1.5E-114	---	This probe set was annotated using the Matching Probes based pipeline to a Entrez Gene identifier using 1 transcripts. // false // Matching Probes // A	NM_118585(11)	At4g24520 // 68417.t03280 NADPH-cytochrome p450 reductase, putative / NADPH-ferrihemoprotein reductase, putative similar to NADPH-ferrihemoprotein reductase NADPH-cytochrome P450 oxydoreductase isoform 1 [Populus balsamifera subsp. trichocarpa x Populus deltoides] GI:13183562, SP|P37116 NADPH-cytochrome P450 reductase (EC 1.6.2.4) (CPR) [Vigna radiata] {Phaseolus aureus} // tigr // 11 // --- /// …	---	PtpAffx.43184.1.S1_a_at	Poplar Genome Array	PtpAffx.43184.1
PtpAffx.221484.1.S1_at	3.2647	2.98234	0.913511	4.02506	0.00691895	1	0.854956	99.373	59.4944	0.598698	1.78372	0.124733	1	0.970144	0.854956	PtpAffx.221484.1.S1_at	Not Mapped	NA	NA	NA	NA	NA	NA	NA	NA	NA	NA	NA	NA	NA	NA	NA	NA	NA	NA	NA	NA	NA	NA	NA	NA	NA	NA	NA	NA	NA	PtpAffx.221484.1.S1_at	Poplar Genome Array	PtpAffx.221484.1
PtpAffx.205992.1.S1_x_at	2.87915	3.07335	1.06745	-4.02268	0.00693768	1	0.855549	18.9102	34.3345	1.81566	-1.06353	0.32846	1	0.958596	0.855549	PtpAffx.205992.1.S1_x_at	Not Mapped	NA	NA	NA	NA	NA	NA	NA	NA	NA	NA	NA	NA	NA	NA	NA	NA	NA	NA	NA	NA	NA	NA	NA	NA	NA	NA	NA	NA	NA	PtpAffx.205992.1.S1_x_at	Poplar Genome Array	PtpAffx.205992.1
PtpAffx.214574.1.S1_at	6.10875	6.47048	1.05921	-4.02242	0.00693972	1	0.854086	236.564	315.063	1.33183	-2.72187	0.0345568	1	0.950398	0.854086	PtpAffx.214574.1.S1_at	Not Mapped	NA	NA	NA	NA	NA	NA	NA	NA	NA	NA	NA	NA	NA	NA	NA	NA	NA	NA	NA	NA	NA	NA	NA	NA	NA	NA	NA	NA	NA	PtpAffx.214574.1.S1_at	Poplar Genome Array	PtpAffx.214574.1
PtpAffx.205431.1.S1_at	5.58759	5.79021	1.03626	-4.01876	0.00696868	1	0.855935	103.639	87.3064	0.842406	0.131972	0.899321	1	0.992167	0.855935	PtpAffx.205431.1.S1_at	Not Mapped	NA	NA	NA	NA	NA	NA	NA	NA	NA	NA	NA	NA	NA	NA	NA	NA	NA	NA	NA	NA	NA	NA	NA	NA	NA	NA	NA	NA	NA	PtpAffx.205431.1.S1_at	Poplar Genome Array	PtpAffx.205431.1
PtpAffx.31151.1.A1_at	5.55839	6.35738	1.14375	-4.01649	0.00698662	1	0.856426	191.997	232.598	1.21147	-1.48108	0.189089	1	0.964016	0.856426	PtpAffx.31151.1.A1_at	Not Mapped	NA	NA	NA	NA	NA	NA	NA	NA	NA	NA	NA	NA	NA	NA	NA	NA	NA	NA	NA	NA	NA	NA	NA	NA	NA	NA	NA	NA	NA	PtpAffx.31151.1.A1_at	Poplar Genome Array	PtpAffx.31151.1
PtpAffx.225762.1.S1_s_at	5.2978	5.84489	1.10327	-4.01413	0.00700545	1	0.857023	133.4	152.532	1.14342	-0.994899	0.3582	1	0.955984	0.857023	PtpAffx.225762.1.S1_s_at	Not Mapped	NA	NA	NA	NA	NA	NA	NA	NA	NA	NA	NA	NA	NA	NA	NA	NA	NA	NA	NA	NA	NA	NA	NA	NA	NA	NA	NA	NA	NA	PtpAffx.225762.1.S1_s_at	Poplar Genome Array	PtpAffx.225762.1
Ptp.711.1.S1_at	9.11943	8.8427	0.969656	4.01252	0.00701829	1	0.856887	1942.99	1351.07	0.695356	5.67292	0.00129166	1	0.727748	0.856887	Ptp.711.1.S1_at	247825_at	Arabidopsis ATH1-121501 Genome Array	Arabidopsis thaliana	2006-11-15	Exemplar sequence	Affymetrix Proprietary Database	At5g58470	RNA/ssDNA-binding protein - like RNA/ssDNA-binding protein TAFII68, Homo sapiens, PIR:S71954	At5g58470	At.9752	CHR5v01212004:23656465-23658080 (-) // 98.37 //	zinc finger (Ran-binding) family protein	---	835960	Q6S7B1 /// Q8LCM2 /// Q94KD0	---	NP_568879.3 /// NP_851215.1	NM_125233 /// NM_180884	AT5G58470	---	5622 // intracellular // inferred from electronic annotation	3676 // nucleic acid binding // inferred from electronic annotation /// 5488 // binding // inferred from sequence or structural similarity /// 8270 // zinc ion binding // inferred from electronic annotation /// 166 // nucleotide binding // inferred from electronic annotation /// 3723 // RNA binding // inferred from electronic annotation /// 5488 // binding // inferred from sequence similarity	---	---	IPR001876 // Zn-finger, Ran-binding // 6.4E-10 /// IPR000504 // RNA-binding region RNP-1 (RNA recognition motif) // 1.3E-8	---	This probe set was annotated using the Matching Probes based pipeline to a Entrez Gene identifier using 2 transcripts. // false // Matching Probes // A	NM_125233(10),NM_180884(10)	At5g58470 // 68418.t06782 zinc finger (Ran-binding) family protein weak similarity to SP|Q01844 RNA-binding protein EWS (EWS oncogene) (Ewing sarcoma breakpoint region 1 protein) {Homo sapiens}; contains Pfam profiles PF00076: RNA recognition motif. (a.k.a. RRM, RBD, or RNP domain), PF00641: Zn-finger in Ran binding protein and others // tigr // 10 // --- /// NM_125233 // Arabidopsis thaliana bin…	---	Ptp.711.1.S1_at	Poplar Genome Array	Ptp.711.1
PtpAffx.221116.1.S1_at	3.46118	3.77535	1.09077	-4.00982	0.00703984	1	0.857813	6.5153	11.9496	1.83408	-0.647564	0.541237	1	0.960636	0.857813	PtpAffx.221116.1.S1_at	Not Mapped	NA	NA	NA	NA	NA	NA	NA	NA	NA	NA	NA	NA	NA	NA	NA	NA	NA	NA	NA	NA	NA	NA	NA	NA	NA	NA	NA	NA	NA	PtpAffx.221116.1.S1_at	Poplar Genome Array	PtpAffx.221116.1
PtpAffx.202584.1.S1_at	3.60551	3.87076	1.07357	-4.00924	0.00704447	1	0.856677	4.59	8.00151	1.74325	-3.18285	0.0190072	1	0.945173	0.856677	PtpAffx.202584.1.S1_at	Not Mapped	NA	NA	NA	NA	NA	NA	NA	NA	NA	NA	NA	NA	NA	NA	NA	NA	NA	NA	NA	NA	NA	NA	NA	NA	NA	NA	NA	NA	NA	PtpAffx.202584.1.S1_at	Poplar Genome Array	PtpAffx.202584.1
PtpAffx.108328.1.A1_a_at	3.65262	3.95627	1.08313	-4.00527	0.00707639	1	0.858858	26.9264	43.3941	1.61158	-1.42029	0.205339	1	0.962926	0.858858	PtpAffx.108328.1.A1_a_at	Not Mapped	NA	NA	NA	NA	NA	NA	NA	NA	NA	NA	NA	NA	NA	NA	NA	NA	NA	NA	NA	NA	NA	NA	NA	NA	NA	NA	NA	NA	NA	PtpAffx.108328.1.A1_a_at	Poplar Genome Array	PtpAffx.108328.1
PtpAffx.224662.1.S1_at	4.34405	4.89416	1.12663	-4.00255	0.00709837	1	0.859827	97.7901	158.157	1.61731	-2.68793	0.0361522	1	0.956164	0.859827	PtpAffx.224662.1.S1_at	Not Mapped	NA	NA	NA	NA	NA	NA	NA	NA	NA	NA	NA	NA	NA	NA	NA	NA	NA	NA	NA	NA	NA	NA	NA	NA	NA	NA	NA	NA	NA	PtpAffx.224662.1.S1_at	Poplar Genome Array	PtpAffx.224662.1
Ptp.67.1.S1_at	8.34047	8.67821	1.04049	-4.00125	0.00710882	1	0.859398	977.415	1324.76	1.35537	-5.51016	0.00150059	1	0.737246	0.859398	Ptp.67.1.S1_at	248379_at	Arabidopsis ATH1-121501 Genome Array	Arabidopsis thaliana	2006-11-15	Exemplar sequence	Affymetrix Proprietary Database	At5g51700	RAR1 (gb|AAF18433.1) non-consensus GT acceptor splice site at exon 2; supported by full-length cDNA: Ceres: 99615.	At5g51700	At.9103	CHR5v01212004:21018599-21020302 (-) // 99.84 //	RAR1 disease resistance protein (RAR1)	---	835244	Q9SE33	---	NP_568762.3	NM_124549	AT5G51700	6952 // defense response // traceable author statement /// 9817 // defense response to pathogenic fungi, incompatible interaction // inferred from mutant phenotype /// 50821 // protein stabilization // inferred from mutant phenotype	---	---	---	---	IPR007051 // CHORD // 1.5E-26 /// IPR007051 // CHORD // 1.2E-47	---	This probe set was annotated using the Matching Probes based pipeline to a Entrez Gene identifier using 1 transcripts. // false // Matching Probes // A	NM_124549(11)	At5g51700 // 68418.t05954 RAR1 disease resistance protein (RAR1) Contains a 3 nt micro-exon at exon 2. // tigr // 10 // --- /// NM_124549 // Arabidopsis thaliana PBS2 (PPHB SUSCEPTIBLE 2) (PBS2) mRNA, complete cds. // refseq // 11 // --- /// BX833078 // Arabidopsis thaliana Full-length cDNA Complete sequence from clone GSLTSIL33ZC02 of Silique of strain col-0 of Arabidopsis thaliana (thale cress)…	AK175924 // gb // 2 // Cross Hyb Matching Probes	Ptp.67.1.S1_at	Poplar Genome Array	Ptp.67.1
PtpAffx.52247.1.A1_at	3.07628	2.82702	0.918974	4.00105	0.00711051	1	0.857913	41.8865	21.1794	0.505639	2.91754	0.0267168	1	0.954483	0.857913	PtpAffx.52247.1.A1_at	Not Mapped	NA	NA	NA	NA	NA	NA	NA	NA	NA	NA	NA	NA	NA	NA	NA	NA	NA	NA	NA	NA	NA	NA	NA	NA	NA	NA	NA	NA	NA	PtpAffx.52247.1.A1_at	Poplar Genome Array	PtpAffx.52247.1
PtpAffx.74203.1.A1_at	4.08796	4.32414	1.05778	-3.99991	0.0071197	1	0.857337	6.02292	8.25772	1.37105	-1.18601	0.280453	1	0.956326	0.857337	PtpAffx.74203.1.A1_at	Not Mapped	NA	NA	NA	NA	NA	NA	NA	NA	NA	NA	NA	NA	NA	NA	NA	NA	NA	NA	NA	NA	NA	NA	NA	NA	NA	NA	NA	NA	NA	PtpAffx.74203.1.A1_at	Poplar Genome Array	PtpAffx.74203.1
PtpAffx.35479.1.S1_at	6.53372	6.79948	1.04068	-3.998	0.00713525	1	0.857528	259.514	325.683	1.25497	-1.79762	0.122355	1	0.969576	0.857528	PtpAffx.35479.1.S1_at	Not Mapped	NA	NA	NA	NA	NA	NA	NA	NA	NA	NA	NA	NA	NA	NA	NA	NA	NA	NA	NA	NA	NA	NA	NA	NA	NA	NA	NA	NA	NA	PtpAffx.35479.1.S1_at	Poplar Genome Array	PtpAffx.35479.1
PtpAffx.13954.1.A1_at	6.24091	6.67617	1.06974	-3.99706	0.00714285	1	0.856765	163.823	249.46	1.52274	-2.24598	0.0658037	1	0.97051	0.856765	PtpAffx.13954.1.A1_at	Not Mapped	NA	NA	NA	NA	NA	NA	NA	NA	NA	NA	NA	NA	NA	NA	NA	NA	NA	NA	NA	NA	NA	NA	NA	NA	NA	NA	NA	NA	NA	PtpAffx.13954.1.A1_at	Poplar Genome Array	PtpAffx.13954.1
PtpAffx.222542.1.S1_at	4.36397	4.76591	1.0921	-3.99352	0.00717176	1	0.858556	15.5505	49.3813	3.17555	-2.299	0.0611842	1	0.975468	0.858556	PtpAffx.222542.1.S1_at	Not Mapped	NA	NA	NA	NA	NA	NA	NA	NA	NA	NA	NA	NA	NA	NA	NA	NA	NA	NA	NA	NA	NA	NA	NA	NA	NA	NA	NA	NA	NA	PtpAffx.222542.1.S1_at	Poplar Genome Array	PtpAffx.222542.1
Ptp.7138.1.S1_at	5.17856	5.62095	1.08543	-3.99272	0.00717832	1	0.857669	183.386	238.623	1.30121	-1.5788	0.165461	1	0.967941	0.857669	Ptp.7138.1.S1_at	Not Mapped	NA	NA	NA	NA	NA	NA	NA	NA	NA	NA	NA	NA	NA	NA	NA	NA	NA	NA	NA	NA	NA	NA	NA	NA	NA	NA	NA	NA	NA	Ptp.7138.1.S1_at	Poplar Genome Array	Ptp.7138.1
Ptp.3325.1.S1_at	5.12717	4.80688	0.937531	3.99228	0.00718189	1	0.856429	108.828	107.747	0.990067	-0.296093	0.77714	1	0.980413	0.856429	Ptp.3325.1.S1_at	256985_at	Arabidopsis ATH1-121501 Genome Array	Arabidopsis thaliana	2006-11-15	Exemplar sequence	Affymetrix Proprietary Database	At3g13540	myb-related protein 5 identical to GB:S68688 from [Arabidopsis thaliana] (FEBS Lett. 379 (2), 117-121 (1996))	At3g13540	At.39401	CHR3v01212004:4420245-4421450 (+) // 100.0 //	myb family transcription factor	---	820556	Q38850 /// Q8GW84	---	NP_187963.1	NM_112200	AT3G13540	9845 // seed germination // non-traceable author statement /// 10026 // trichome differentiation (sensu Magnoliophyta) // non-traceable author statement /// 45449 // regulation of transcription // inferred from electronic annotation /// 6355 // regulation of transcription, DNA-dependent // inferred from sequence similarity	5634 // nucleus // inferred from electronic annotation	3677 // DNA binding // inferred from electronic annotation /// 3677 // DNA binding // traceable author statement /// 3700 // transcription factor activity // inferred from sequence similarity /// 3677 // DNA binding // inferred from sequence similarity	---	scop // a.4.1.Myb // All alpha proteins; DNA/RNA-binding 3-helical bundle; Homeodomain-like; Myb // 3.99999987306209E-20 /// scop // a.4.1.Myb // All alpha proteins; DNA/RNA-binding 3-helical bundle; Homeodomain-like; Myb // 1.99999993653105E-20	IPR001005 // Myb DNA-binding domain // 1.3E-11 /// IPR001005 // Myb DNA-binding domain // 2.3E-11	---	This probe set was annotated using the Matching Probes based pipeline to a Entrez Gene identifier using 1 transcripts. // false // Matching Probes // A	NM_112200(11)	At3g13540 // 68416.t01510 myb family transcription factor contains Pfam profile: PF00249 myb-like DNA-binding domain // tigr // 11 // --- /// NM_112200 // Arabidopsis thaliana ATMYB5; DNA binding / transcription factor (ATMYB5) mRNA, complete cds. // refseq // 11 // ---	---	Ptp.3325.1.S1_at	Poplar Genome Array	Ptp.3325.1
PtpAffx.101954.2.A1_s_at	6.92649	7.23211	1.04412	-3.99205	0.00718378	1	0.854995	511.411	601.39	1.17594	-3.00102	0.0239765	1	0.953672	0.854995	PtpAffx.101954.2.A1_s_at	Not Mapped	NA	NA	NA	NA	NA	NA	NA	NA	NA	NA	NA	NA	NA	NA	NA	NA	NA	NA	NA	NA	NA	NA	NA	NA	NA	NA	NA	NA	NA	PtpAffx.101954.2.A1_s_at	Poplar Genome Array	PtpAffx.101954.2
PtpAffx.207214.1.S1_at	3.30827	3.11742	0.942312	3.98788	0.00721803	1	0.85741	42.7216	8.58768	0.201015	2.3865	0.0542849	1	0.973087	0.85741	PtpAffx.207214.1.S1_at	Not Mapped	NA	NA	NA	NA	NA	NA	NA	NA	NA	NA	NA	NA	NA	NA	NA	NA	NA	NA	NA	NA	NA	NA	NA	NA	NA	NA	NA	NA	NA	PtpAffx.207214.1.S1_at	Poplar Genome Array	PtpAffx.207214.1
PtpAffx.209488.1.S1_at	6.38585	6.90914	1.08195	-3.98301	0.00725825	1	0.860522	264.657	389.785	1.47279	-5.0362	0.00236572	1	0.802686	0.860522	PtpAffx.209488.1.S1_at	Not Mapped	NA	NA	NA	NA	NA	NA	NA	NA	NA	NA	NA	NA	NA	NA	NA	NA	NA	NA	NA	NA	NA	NA	NA	NA	NA	NA	NA	NA	NA	PtpAffx.209488.1.S1_at	Poplar Genome Array	PtpAffx.209488.1
PtpAffx.212751.1.S1_at	3.10823	3.46044	1.11332	-3.982	0.00726666	1	0.85986	2.62739	30.376	11.5613	-3.72288	0.00981887	1	0.88808	0.85986	PtpAffx.212751.1.S1_at	Not Mapped	NA	NA	NA	NA	NA	NA	NA	NA	NA	NA	NA	NA	NA	NA	NA	NA	NA	NA	NA	NA	NA	NA	NA	NA	NA	NA	NA	NA	NA	PtpAffx.212751.1.S1_at	Poplar Genome Array	PtpAffx.212751.1
Ptp.84.1.A1_at	3.0085	3.2388	1.07655	-3.98069	0.00727753	1	0.859491	8.54606	12.3913	1.44995	-1.07395	0.324124	1	0.959575	0.859491	Ptp.84.1.A1_at	Not Mapped	NA	NA	NA	NA	NA	NA	NA	NA	NA	NA	NA	NA	NA	NA	NA	NA	NA	NA	NA	NA	NA	NA	NA	NA	NA	NA	NA	NA	NA	Ptp.84.1.A1_at	Poplar Genome Array	Ptp.84.1
PtpAffx.85994.1.S1_at	5.88211	4.4814	0.761871	3.97653	0.00731219	1	0.861927	299.289	184.691	0.617099	2.38814	0.0541633	1	0.974321	0.861927	PtpAffx.85994.1.S1_at	Not Mapped	NA	NA	NA	NA	NA	NA	NA	NA	NA	NA	NA	NA	NA	NA	NA	NA	NA	NA	NA	NA	NA	NA	NA	NA	NA	NA	NA	NA	NA	PtpAffx.85994.1.S1_at	Poplar Genome Array	PtpAffx.85994.1
PtpAffx.211916.1.S1_s_at	6.90131	6.4213	0.930447	3.9764	0.00731323	1	0.860397	424.23	316.875	0.746942	1.71756	0.136684	1	0.969978	0.860397	PtpAffx.211916.1.S1_s_at	Not Mapped	NA	NA	NA	NA	NA	NA	NA	NA	NA	NA	NA	NA	NA	NA	NA	NA	NA	NA	NA	NA	NA	NA	NA	NA	NA	NA	NA	NA	NA	PtpAffx.211916.1.S1_s_at	Poplar Genome Array	PtpAffx.211916.1
PtpAffx.94118.1.S1_at	7.13669	7.70033	1.07898	-3.97536	0.00732194	1	0.859775	450.019	685.622	1.52354	-3.857	0.00839146	1	0.89006	0.859775	PtpAffx.94118.1.S1_at	Not Mapped	NA	NA	NA	NA	NA	NA	NA	NA	NA	NA	NA	NA	NA	NA	NA	NA	NA	NA	NA	NA	NA	NA	NA	NA	NA	NA	NA	NA	NA	PtpAffx.94118.1.S1_at	Poplar Genome Array	PtpAffx.94118.1
PtpAffx.50719.1.S1_s_at	3.46185	3.16116	0.913142	3.97392	0.00733404	1	0.859553	74.4235	40.6764	0.546554	1.46604	0.192995	1	0.962201	0.859553	PtpAffx.50719.1.S1_s_at	Not Mapped	NA	NA	NA	NA	NA	NA	NA	NA	NA	NA	NA	NA	NA	NA	NA	NA	NA	NA	NA	NA	NA	NA	NA	NA	NA	NA	NA	NA	NA	PtpAffx.50719.1.S1_s_at	Poplar Genome Array	PtpAffx.50719.1
PtpAffx.28701.1.S1_at	7.76877	8.09982	1.04261	-3.97349	0.00733766	1	0.858339	539.481	648.716	1.20248	-1.81806	0.118939	1	0.970814	0.858339	PtpAffx.28701.1.S1_at	251084_at	Arabidopsis ATH1-121501 Genome Array	Arabidopsis thaliana	2006-11-15	Exemplar sequence	Affymetrix Proprietary Database	At5g01520	putative protein putative proteins - Arabidopsis thaliana; supported by cDNA: gi_15292802_gb_AY050835.1_	At5g01520	At.22936	CHR5v01212004:206795-208397 (+) // 99.86 //	zinc finger (C3HC4-type RING finger) family protein	---	831747	Q93WE1 /// Q9M022	---	NP_195772.1 /// NP_974721.1	NM_120230 /// NM_202992	AT5G01520	---	---	5515 // protein binding // inferred from electronic annotation /// 5515 // protein binding // inferred from sequence or structural similarity /// 8270 // zinc ion binding // inferred from electronic annotation /// 8270 // zinc ion binding // inferred from sequence or structural similarity /// 5515 // protein binding // inferred from sequence similarity /// 8270 // zinc ion binding // inferred fro…	---	---	IPR001841 // Zn-finger, RING // 1.1E-8	---	This probe set was annotated using the Matching Probes based pipeline to a Entrez Gene identifier using 2 transcripts. // false // Matching Probes // A	NM_120230(11),NM_202992(11)	At5g01520 // 68418.t00062 zinc finger (C3HC4-type RING finger) family protein similar to MTD2 [Medicago truncatula] GI:9294812; contains Pfam profile PF00097: Zinc finger, C3HC4 type (RING finger) // tigr // 10 // --- /// NM_202992 // Arabidopsis thaliana protein binding / zinc ion binding (AT5G01520) mRNA, complete cds. // refseq // 11 // --- /// NM_120230 // Arabidopsis thaliana protein binding…	BX841640 // gb // 3 // Negative Strand Matching Probes	PtpAffx.28701.1.S1_at	Poplar Genome Array	PtpAffx.28701.1
PtpAffx.151314.1.S1_at	3.19387	3.44056	1.07724	-3.97337	0.00733864	1	0.856821	17.8815	40.0921	2.2421	-1.74915	0.130844	1	0.969186	0.856821	PtpAffx.151314.1.S1_at	Not Mapped	NA	NA	NA	NA	NA	NA	NA	NA	NA	NA	NA	NA	NA	NA	NA	NA	NA	NA	NA	NA	NA	NA	NA	NA	NA	NA	NA	NA	NA	PtpAffx.151314.1.S1_at	Poplar Genome Array	PtpAffx.151314.1
PtpAffx.5915.2.A1_at	8.47361	8.84392	1.0437	-3.97132	0.00735585	1	0.857201	1072.43	1418.47	1.32267	-4.2197	0.0055631	1	0.856257	0.857201	PtpAffx.5915.2.A1_at	Not Mapped	NA	NA	NA	NA	NA	NA	NA	NA	NA	NA	NA	NA	NA	NA	NA	NA	NA	NA	NA	NA	NA	NA	NA	NA	NA	NA	NA	NA	NA	PtpAffx.5915.2.A1_at	Poplar Genome Array	PtpAffx.5915.2
PtpAffx.1968.1.S1_at	4.82088	5.39736	1.11958	-3.97055	0.00736231	1	0.856329	124.678	184.466	1.47954	-2.36143	0.0561746	1	0.973984	0.856329	PtpAffx.1968.1.S1_at	Not Mapped	NA	NA	NA	NA	NA	NA	NA	NA	NA	NA	NA	NA	NA	NA	NA	NA	NA	NA	NA	NA	NA	NA	NA	NA	NA	NA	NA	NA	NA	PtpAffx.1968.1.S1_at	Poplar Genome Array	PtpAffx.1968.1
PtpAffx.61580.1.S1_at	9.55066	9.83479	1.02975	-3.97031	0.00736436	1	0.854948	2148.16	2656.24	1.23652	-4.30482	0.00506602	1	0.850054	0.854948	PtpAffx.61580.1.S1_at	Not Mapped	NA	NA	NA	NA	NA	NA	NA	NA	NA	NA	NA	NA	NA	NA	NA	NA	NA	NA	NA	NA	NA	NA	NA	NA	NA	NA	NA	NA	NA	PtpAffx.61580.1.S1_at	Poplar Genome Array	PtpAffx.61580.1
PtpAffx.217655.1.S1_at	3.6904	4.04843	1.09702	-3.96773	0.00738614	1	0.855859	10.6862	16.294	1.52477	-1.17576	0.284225	1	0.957652	0.855859	PtpAffx.217655.1.S1_at	Not Mapped	NA	NA	NA	NA	NA	NA	NA	NA	NA	NA	NA	NA	NA	NA	NA	NA	NA	NA	NA	NA	NA	NA	NA	NA	NA	NA	NA	NA	NA	PtpAffx.217655.1.S1_at	Poplar Genome Array	PtpAffx.217655.1
PtpAffx.217876.1.S1_at	2.86568	3.02287	1.05485	-3.96615	0.00739946	1	0.855788	25.3833	42.5538	1.67645	-4.78633	0.00304302	1	0.857251	0.855788	PtpAffx.217876.1.S1_at	Not Mapped	NA	NA	NA	NA	NA	NA	NA	NA	NA	NA	NA	NA	NA	NA	NA	NA	NA	NA	NA	NA	NA	NA	NA	NA	NA	NA	NA	NA	NA	PtpAffx.217876.1.S1_at	Poplar Genome Array	PtpAffx.217876.1
PtpAffx.212609.1.S1_x_at	3.44268	3.08727	0.896763	3.96458	0.00741276	1	0.855714	19.8322	5.26806	0.265632	1.88277	0.108736	1	0.965422	0.855714	PtpAffx.212609.1.S1_x_at	Not Mapped	NA	NA	NA	NA	NA	NA	NA	NA	NA	NA	NA	NA	NA	NA	NA	NA	NA	NA	NA	NA	NA	NA	NA	NA	NA	NA	NA	NA	NA	PtpAffx.212609.1.S1_x_at	Poplar Genome Array	PtpAffx.212609.1
PtpAffx.102334.1.A1_at	5.13176	6.70985	1.30751	-3.96289	0.00742712	1	0.855763	229.158	455.485	1.98765	-3.966	0.00740072	1	0.860797	0.855763	PtpAffx.102334.1.A1_at	Not Mapped	NA	NA	NA	NA	NA	NA	NA	NA	NA	NA	NA	NA	NA	NA	NA	NA	NA	NA	NA	NA	NA	NA	NA	NA	NA	NA	NA	NA	NA	PtpAffx.102334.1.A1_at	Poplar Genome Array	PtpAffx.102334.1
PtpAffx.206470.1.S1_at	7.44992	8.24917	1.10728	-3.96085	0.00744448	1	0.856157	838.213	1356	1.61773	-3.31409	0.0161224	1	0.921905	0.856157	PtpAffx.206470.1.S1_at	Not Mapped	NA	NA	NA	NA	NA	NA	NA	NA	NA	NA	NA	NA	NA	NA	NA	NA	NA	NA	NA	NA	NA	NA	NA	NA	NA	NA	NA	NA	NA	PtpAffx.206470.1.S1_at	Poplar Genome Array	PtpAffx.206470.1
PtpAffx.213744.1.S1_at	6.34058	6.55888	1.03443	-3.95901	0.00746018	1	0.856359	144.935	144.462	0.996731	-0.435845	0.678193	1	0.972945	0.856359	PtpAffx.213744.1.S1_at	Not Mapped	NA	NA	NA	NA	NA	NA	NA	NA	NA	NA	NA	NA	NA	NA	NA	NA	NA	NA	NA	NA	NA	NA	NA	NA	NA	NA	NA	NA	NA	PtpAffx.213744.1.S1_at	Poplar Genome Array	PtpAffx.213744.1
PtpAffx.26464.1.A1_at	6.23572	8.17078	1.31032	-3.95878	0.00746221	1	0.854994	369.99	1251.94	3.38372	-3.64228	0.0108054	1	0.884787	0.854994	PtpAffx.26464.1.A1_at	Not Mapped	NA	NA	NA	NA	NA	NA	NA	NA	NA	NA	NA	NA	NA	NA	NA	NA	NA	NA	NA	NA	NA	NA	NA	NA	NA	NA	NA	NA	NA	PtpAffx.26464.1.A1_at	Poplar Genome Array	PtpAffx.26464.1
Ptp.5452.1.S1_a_at	8.6584	8.79372	1.01563	-3.95551	0.00749016	1	0.856599	1472.09	1553.32	1.05518	-0.950205	0.378696	1	0.956679	0.856599	Ptp.5452.1.S1_a_at	248588_at	Arabidopsis ATH1-121501 Genome Array	Arabidopsis thaliana	2006-11-15	Exemplar sequence	Affymetrix Proprietary Database	At5g49540	unknown protein ; supported by cDNA: gi_13605737_gb_AF361850.1_AF361850	At5g49540	At.43253	CHR5v01212004:20122030-20122835 (-) // 99.71 //	expressed protein	---	835015	Q9AST5	---	NP_568710.1	NM_124331	AT5G49540	---	---	---	---	---	IPR008504 // Protein of unknown function DUF786 // 1.6E-77	---	This probe set was annotated using the Matching Probes based pipeline to a Entrez Gene identifier using 1 transcripts. // false // Matching Probes // A	NM_124331(11)	NM_124331 // Arabidopsis thaliana unknown protein (AT5G49540) mRNA, complete cds. // refseq // 11 // ---	At5g49540 // tigr // 8 // Cross Hyb Matching Probes	Ptp.5452.1.S1_a_at	Poplar Genome Array	Ptp.5452.1
PtpAffx.8035.1.A1_at	10.8522	11.1338	1.02595	-3.95417	0.00750165	1	0.856318	7110.19	9022.73	1.26899	-3.8404	0.00855496	1	0.887476	0.856318	PtpAffx.8035.1.A1_at	Not Mapped	NA	NA	NA	NA	NA	NA	NA	NA	NA	NA	NA	NA	NA	NA	NA	NA	NA	NA	NA	NA	NA	NA	NA	NA	NA	NA	NA	NA	NA	PtpAffx.8035.1.A1_at	Poplar Genome Array	PtpAffx.8035.1
PtpAffx.2951.2.S1_at	9.77197	8.47729	0.86751	3.95354	0.00750713	1	0.855354	2565.96	1063.48	0.414457	4.01934	0.00696409	1	0.860535	0.855354	PtpAffx.2951.2.S1_at	Not Mapped	NA	NA	NA	NA	NA	NA	NA	NA	NA	NA	NA	NA	NA	NA	NA	NA	NA	NA	NA	NA	NA	NA	NA	NA	NA	NA	NA	NA	NA	PtpAffx.2951.2.S1_at	Poplar Genome Array	PtpAffx.2951.2
PtpAffx.26440.2.A1_s_at	9.50165	9.05281	0.952762	3.95291	0.00751254	1	0.854385	1718.61	1300.48	0.756706	3.79609	0.00900891	1	0.886641	0.854385	PtpAffx.26440.2.A1_s_at	Not Mapped	NA	NA	NA	NA	NA	NA	NA	NA	NA	NA	NA	NA	NA	NA	NA	NA	NA	NA	NA	NA	NA	NA	NA	NA	NA	NA	NA	NA	NA	PtpAffx.26440.2.A1_s_at	Poplar Genome Array	PtpAffx.26440.2
PtpAffx.71404.1.A1_at	6.97391	7.58431	1.08753	-3.95232	0.00751759	1	0.853378	327.355	546.286	1.66879	-4.14386	0.00605245	1	0.866432	0.853378	PtpAffx.71404.1.A1_at	Not Mapped	NA	NA	NA	NA	NA	NA	NA	NA	NA	NA	NA	NA	NA	NA	NA	NA	NA	NA	NA	NA	NA	NA	NA	NA	NA	NA	NA	NA	NA	PtpAffx.71404.1.A1_at	Poplar Genome Array	PtpAffx.71404.1
PtpAffx.126940.1.A1_at	4.54796	3.99329	0.87804	3.9518	0.00752213	1	0.852319	79.3667	76.6098	0.965263	0.0452989	0.965339	1	0.996493	0.852319	PtpAffx.126940.1.A1_at	Not Mapped	NA	NA	NA	NA	NA	NA	NA	NA	NA	NA	NA	NA	NA	NA	NA	NA	NA	NA	NA	NA	NA	NA	NA	NA	NA	NA	NA	NA	NA	PtpAffx.126940.1.A1_at	Poplar Genome Array	PtpAffx.126940.1
PtpAffx.93015.1.S1_at	3.1218	3.28918	1.05362	-3.95157	0.00752407	1	0.850968	4.59103	14.4777	3.15349	-0.836899	0.43471	1	0.956018	0.850968	PtpAffx.93015.1.S1_at	Not Mapped	NA	NA	NA	NA	NA	NA	NA	NA	NA	NA	NA	NA	NA	NA	NA	NA	NA	NA	NA	NA	NA	NA	NA	NA	NA	NA	NA	NA	NA	PtpAffx.93015.1.S1_at	Poplar Genome Array	PtpAffx.93015.1
PtpAffx.37622.1.A1_a_at	4.30436	4.69451	1.09064	-3.95084	0.0075304	1	0.850119	47.2086	69.9565	1.48186	-1.52003	0.179314	1	0.965475	0.850119	PtpAffx.37622.1.A1_a_at	Not Mapped	NA	NA	NA	NA	NA	NA	NA	NA	NA	NA	NA	NA	NA	NA	NA	NA	NA	NA	NA	NA	NA	NA	NA	NA	NA	NA	NA	NA	NA	PtpAffx.37622.1.A1_a_at	Poplar Genome Array	PtpAffx.37622.1
PtpAffx.3504.1.A1_at	8.30688	7.31213	0.880251	3.95014	0.00753643	1	0.849238	1279.16	663.469	0.518677	2.4361	0.0507398	1	0.971347	0.849238	PtpAffx.3504.1.A1_at	Not Mapped	NA	NA	NA	NA	NA	NA	NA	NA	NA	NA	NA	NA	NA	NA	NA	NA	NA	NA	NA	NA	NA	NA	NA	NA	NA	NA	NA	NA	NA	PtpAffx.3504.1.A1_at	Poplar Genome Array	PtpAffx.3504.1
PtpAffx.215884.1.S1_at	2.92695	3.08875	1.05528	-3.94494	0.00758149	1	0.852751	15.4042	17.9872	1.16768	-1.01694	0.348421	1	0.955292	0.852751	PtpAffx.215884.1.S1_at	Not Mapped	NA	NA	NA	NA	NA	NA	NA	NA	NA	NA	NA	NA	NA	NA	NA	NA	NA	NA	NA	NA	NA	NA	NA	NA	NA	NA	NA	NA	NA	PtpAffx.215884.1.S1_at	Poplar Genome Array	PtpAffx.215884.1
PtpAffx.134444.1.A1_s_at	7.2711	6.8636	0.943956	3.94364	0.00759288	1	0.852471	531.793	366.159	0.688537	2.90738	0.0270728	1	0.956631	0.852471	PtpAffx.134444.1.A1_s_at	257516_at	Arabidopsis ATH1-121501 Genome Array	Arabidopsis thaliana	2006-11-15	Exemplar sequence	Affymetrix Proprietary Database	At1g69040	unknown protein	At1g69040	At.35453	CHR1v01212004:25961858-25963741 (+) // 99.93 //	ACT domain containing protein (ACR4)	---	843236	Q3ECF7 /// Q8GWT8 /// Q8LJW3	---	NP_177067.1 /// NP_974107.1	NM_105575 /// NM_202378	AT1G69040	6521 // regulation of amino acid metabolism // inferred from sequence or structural similarity /// 9735 // response to cytokinin stimulus // inferred from expression pattern /// 9793 // embryonic development (sensu Magnoliophyta) // inferred from mutant phenotype /// 8152 // metabolism // inferred from electronic annotation /// 6521 // regulation of amino acid metabolism // inferred from sequence…	5829 // cytosol // inferred from sequence or structural similarity /// 5886 // plasma membrane // inferred from direct assay /// 9986 // cell surface // inferred from direct assay /// 30139 // endocytic vesicle // inferred from direct assay /// 5829 // cytosol // inferred from sequence similarity	19199 // transmembrane receptor protein kinase activity // inferred from sequence or structural similarity /// 16597 // amino acid binding // inferred from electronic annotation	---	---	IPR002912 // Amino acid-binding ACT // 2.0E-7 /// IPR002912 // Amino acid-binding ACT // 5.2E-10 /// IPR002912 // Amino acid-binding ACT // 4.2E-5 /// IPR002912 // Amino acid-binding ACT // 1.6E-6 /// IPR002912 // Amino acid-binding ACT // 2.0E-7 /// IPR002912 // Amino acid-binding ACT // 5.2E-10 /// IPR002912 // Amino acid-binding ACT // 4.2E-5 /// IPR002912 // Amino acid-binding ACT // 1.6E-6	---	This probe set was annotated using the Matching Probes based pipeline to a Entrez Gene identifier using 2 transcripts. // false // Matching Probes // A	NM_105575(11),NM_202378(11)	At1g69040 // 68414.t07243 ACT domain containing protein (ACR4) low similarity to uridylyltransferase [Gluconacetobacter diazotrophicus] GI:17226253; contains Pfam profile PF01842: ACT domain // tigr // 11 // --- /// NM_202378 // Arabidopsis thaliana ACR4; amino acid binding (ACR4) mRNA, complete cds. // refseq // 11 // --- /// NM_105575 // Arabidopsis thaliana ACR4; amino acid binding (ACR4) mRNA…	---	PtpAffx.134444.1.A1_s_at	Poplar Genome Array	PtpAffx.134444.1
PtpAffx.49949.1.S1_at	9.81889	10.1706	1.03582	-3.93989	0.00762558	1	0.85458	2278.51	2559.41	1.12328	-1.12109	0.305104	1	0.960497	0.85458	PtpAffx.49949.1.S1_at	Not Mapped	NA	NA	NA	NA	NA	NA	NA	NA	NA	NA	NA	NA	NA	NA	NA	NA	NA	NA	NA	NA	NA	NA	NA	NA	NA	NA	NA	NA	NA	PtpAffx.49949.1.S1_at	Poplar Genome Array	PtpAffx.49949.1
PtpAffx.37260.1.S1_at	7.76921	8.8112	1.13412	-3.93982	0.00762625	1	0.853098	845.511	1746.35	2.06544	-3.03898	0.0228329	1	0.955852	0.853098	PtpAffx.37260.1.S1_at	258133_at	Arabidopsis ATH1-121501 Genome Array	Arabidopsis thaliana	2006-11-15	Exemplar sequence	Affymetrix Proprietary Database	At3g24500	ethylene-responsive transcriptional coactivator, putative similar to GB:AAD46402 from [Lycopersicon esculentum] (Plant J. 18 (6), 589-600 (1999));supported by full-length cDNA: Ceres:158734.	At3g24500	At.37513	CHR3v01212004:8918761-8919207 (+) // 99.78 //	ethylene-responsive transcriptional coactivator, putative	---	822041	Q8LE67 /// Q9LV58	---	NP_189093.1	NM_113358	AT3G24500	9408 // response to heat // inferred from expression pattern /// 9414 // response to water deprivation // inferred from expression pattern /// 9737 // response to abscisic acid stimulus // inferred from expression pattern /// 9873 // ethylene mediated signaling pathway // traceable author statement /// 45941 // positive regulation of transcription // traceable author statement /// 6350 // transcr…	5730 // nucleolus // inferred from direct assay	3713 // transcription coactivator activity // inferred from genetic interaction /// 43565 // sequence-specific DNA binding // inferred from electronic annotation /// 3700 // transcription factor activity // traceable author statement /// 3677 // DNA binding // inferred from sequence similarity /// 3713 // transcription coactivator activity // inferred from sequence similarity	---	---	IPR001387 // Helix-turn-helix motif // 6.3E-14	---	This probe set was annotated using the Matching Probes based pipeline to a Entrez Gene identifier using 1 transcripts. // false // Matching Probes // A	NM_113358(11)	At3g24500 // 68416.t02775 ethylene-responsive transcriptional coactivator, putative similar to ethylene-responsive transcriptional coactivator [Lycopersicon esculentum] gi|5669634|gb|AAD46402 // tigr // 11 // --- /// NM_113358 // Arabidopsis thaliana DNA binding / transcription coactivator/ transcription factor (AT3G24500) mRNA, complete cds. // refseq // 11 // ---	---	PtpAffx.37260.1.S1_at	Poplar Genome Array	PtpAffx.37260.1
PtpAffx.220152.1.S1_at	8.06889	6.68285	0.828224	3.93627	0.00765737	1	0.855021	1046.7	468.476	0.447573	3.57058	0.011776	1	0.888449	0.855021	PtpAffx.220152.1.S1_at	Not Mapped	NA	NA	NA	NA	NA	NA	NA	NA	NA	NA	NA	NA	NA	NA	NA	NA	NA	NA	NA	NA	NA	NA	NA	NA	NA	NA	NA	NA	NA	PtpAffx.220152.1.S1_at	Poplar Genome Array	PtpAffx.220152.1
PtpAffx.22096.2.A1_at	6.59171	5.92502	0.898859	3.93377	0.00767935	1	0.855921	300.644	143.835	0.478423	1.6354	0.153083	1	0.964829	0.855921	PtpAffx.22096.2.A1_at	Not Mapped	NA	NA	NA	NA	NA	NA	NA	NA	NA	NA	NA	NA	NA	NA	NA	NA	NA	NA	NA	NA	NA	NA	NA	NA	NA	NA	NA	NA	NA	PtpAffx.22096.2.A1_at	Poplar Genome Array	PtpAffx.22096.2
PtpAffx.151040.1.S1_at	5.90048	6.75587	1.14497	-3.93364	0.00768051	1	0.854499	184.319	354.009	1.92063	-3.40102	0.0144778	1	0.910054	0.854499	PtpAffx.151040.1.S1_at	Not Mapped	NA	NA	NA	NA	NA	NA	NA	NA	NA	NA	NA	NA	NA	NA	NA	NA	NA	NA	NA	NA	NA	NA	NA	NA	NA	NA	NA	NA	NA	PtpAffx.151040.1.S1_at	Poplar Genome Array	PtpAffx.151040.1
PtpAffx.145306.1.A1_s_at	4.09356	4.34326	1.061	-3.93325	0.00768394	1	0.853334	36.4899	78.7503	2.15814	-2.96841	0.025009	1	0.95337	0.853334	PtpAffx.145306.1.A1_s_at	Not Mapped	NA	NA	NA	NA	NA	NA	NA	NA	NA	NA	NA	NA	NA	NA	NA	NA	NA	NA	NA	NA	NA	NA	NA	NA	NA	NA	NA	NA	NA	PtpAffx.145306.1.A1_s_at	Poplar Genome Array	PtpAffx.145306.1
PtpAffx.220428.1.S1_at	4.41657	4.6162	1.0452	-3.92803	0.00773025	1	0.856927	48.8566	48.9608	1.00213	-0.29501	0.777928	1	0.9804	0.856927	PtpAffx.220428.1.S1_at	Not Mapped	NA	NA	NA	NA	NA	NA	NA	NA	NA	NA	NA	NA	NA	NA	NA	NA	NA	NA	NA	NA	NA	NA	NA	NA	NA	NA	NA	NA	NA	PtpAffx.220428.1.S1_at	Poplar Genome Array	PtpAffx.220428.1
PtpAffx.218095.1.S1_at	3.49825	3.79448	1.08468	-3.92425	0.00776391	1	0.859108	32.837	30.6764	0.934202	0.230995	0.824994	1	0.984405	0.859108	PtpAffx.218095.1.S1_at	Not Mapped	NA	NA	NA	NA	NA	NA	NA	NA	NA	NA	NA	NA	NA	NA	NA	NA	NA	NA	NA	NA	NA	NA	NA	NA	NA	NA	NA	NA	NA	PtpAffx.218095.1.S1_at	Poplar Genome Array	PtpAffx.218095.1
PtpAffx.692.2.S2_at	3.0143	2.78971	0.925491	3.92158	0.00778786	1	0.860208	32.507	20.4936	0.630437	1.23064	0.264509	1	0.956842	0.860208	PtpAffx.692.2.S2_at	Not Mapped	NA	NA	NA	NA	NA	NA	NA	NA	NA	NA	NA	NA	NA	NA	NA	NA	NA	NA	NA	NA	NA	NA	NA	NA	NA	NA	NA	NA	NA	PtpAffx.692.2.S2_at	Poplar Genome Array	PtpAffx.692.2
PtpAffx.201790.1.S1_at	3.07715	2.91708	0.94798	3.92155	0.00778812	1	0.858693	32.7316	21.6844	0.66249	1.27107	0.250755	1	0.955431	0.858693	PtpAffx.201790.1.S1_at	261232_at	Arabidopsis ATH1-121501 Genome Array	Arabidopsis thaliana	2006-11-15	Exemplar sequence	Affymetrix Proprietary Database	At1g20220	unknown protein ; supported by cDNA: gi_16612273_gb_AF439833.1_AF439833	At1g20220	At.15439	CHR1v01212004:7005081-7007276 (-) // 99.89 //	expressed protein	---	838610	Q8H7C6 /// Q944A2	---	NP_564108.1	NM_101874	AT1G20220	---	9505 // cell wall (sensu Magnoliophyta) // inferred from direct assay	3676 // nucleic acid binding // inferred from electronic annotation	---	---	---	---	This probe set was annotated using the Matching Probes based pipeline to a Entrez Gene identifier using 1 transcripts. // false // Matching Probes // A	NM_101874(11)	At1g20220 // 68414.t02258 expressed protein // tigr // 11 // --- /// NM_101874 // Arabidopsis thaliana unknown protein (AT1G20220) mRNA, complete cds. // refseq // 11 // ---	---	PtpAffx.201790.1.S1_at	Poplar Genome Array	PtpAffx.201790.1
PtpAffx.202361.1.S1_at	3.42224	3.09977	0.905771	3.91869	0.00781375	1	0.859974	37.8525	10.2776	0.271517	1.93129	0.101662	1	0.965718	0.859974	PtpAffx.202361.1.S1_at	Not Mapped	NA	NA	NA	NA	NA	NA	NA	NA	NA	NA	NA	NA	NA	NA	NA	NA	NA	NA	NA	NA	NA	NA	NA	NA	NA	NA	NA	NA	NA	PtpAffx.202361.1.S1_at	Poplar Genome Array	PtpAffx.202361.1
Ptp.7965.2.S1_s_at	7.21147	6.79199	0.941832	3.91339	0.00786162	1	0.863695	325.643	237.711	0.729973	2.00419	0.0918919	1	0.966659	0.863695	Ptp.7965.2.S1_s_at	Not Mapped	NA	NA	NA	NA	NA	NA	NA	NA	NA	NA	NA	NA	NA	NA	NA	NA	NA	NA	NA	NA	NA	NA	NA	NA	NA	NA	NA	NA	NA	Ptp.7965.2.S1_s_at	Poplar Genome Array	Ptp.7965.2
PtpAffx.206787.1.S1_at	3.10402	3.39041	1.09226	-3.9131	0.00786426	1	0.862443	14.2553	55.069	3.86306	-3.6975	0.0101184	1	0.885183	0.862443	PtpAffx.206787.1.S1_at	Not Mapped	NA	NA	NA	NA	NA	NA	NA	NA	NA	NA	NA	NA	NA	NA	NA	NA	NA	NA	NA	NA	NA	NA	NA	NA	NA	NA	NA	NA	NA	PtpAffx.206787.1.S1_at	Poplar Genome Array	PtpAffx.206787.1
Ptp.4528.1.S1_at	4.50791	5.11069	1.13372	-3.91188	0.0078753	1	0.862113	147.636	198.849	1.34689	-2.52633	0.0449013	1	0.963496	0.862113	Ptp.4528.1.S1_at	Not Mapped	NA	NA	NA	NA	NA	NA	NA	NA	NA	NA	NA	NA	NA	NA	NA	NA	NA	NA	NA	NA	NA	NA	NA	NA	NA	NA	NA	NA	NA	Ptp.4528.1.S1_at	Poplar Genome Array	Ptp.4528.1
PtpAffx.220924.1.S1_x_at	3.82874	3.98659	1.04123	-3.91176	0.00787642	1	0.860702	16.2396	24.4074	1.50296	-0.236804	0.820686	1	0.984333	0.860702	PtpAffx.220924.1.S1_x_at	Not Mapped	NA	NA	NA	NA	NA	NA	NA	NA	NA	NA	NA	NA	NA	NA	NA	NA	NA	NA	NA	NA	NA	NA	NA	NA	NA	NA	NA	NA	NA	PtpAffx.220924.1.S1_x_at	Poplar Genome Array	PtpAffx.220924.1
PtpAffx.134275.1.A1_at	3.23834	3.467	1.07061	-3.91151	0.00787863	1	0.859414	27.2976	33.278	1.21908	-0.536076	0.611187	1	0.967243	0.859414	PtpAffx.134275.1.A1_at	Not Mapped	NA	NA	NA	NA	NA	NA	NA	NA	NA	NA	NA	NA	NA	NA	NA	NA	NA	NA	NA	NA	NA	NA	NA	NA	NA	NA	NA	NA	NA	PtpAffx.134275.1.A1_at	Poplar Genome Array	PtpAffx.134275.1
PtpAffx.218819.1.S1_at	2.78404	3.02653	1.0871	-3.91125	0.00788102	1	0.858151	7.96493	28.3409	3.55821	-1.51392	0.180816	1	0.965606	0.858151	PtpAffx.218819.1.S1_at	Not Mapped	NA	NA	NA	NA	NA	NA	NA	NA	NA	NA	NA	NA	NA	NA	NA	NA	NA	NA	NA	NA	NA	NA	NA	NA	NA	NA	NA	NA	NA	PtpAffx.218819.1.S1_at	Poplar Genome Array	PtpAffx.218819.1
PtpAffx.212285.1.S1_at	7.45776	6.8727	0.92155	3.91042	0.00788859	1	0.857454	453.979	395.933	0.87214	2.01961	0.0899485	1	0.966919	0.857454	PtpAffx.212285.1.S1_at	Not Mapped	NA	NA	NA	NA	NA	NA	NA	NA	NA	NA	NA	NA	NA	NA	NA	NA	NA	NA	NA	NA	NA	NA	NA	NA	NA	NA	NA	NA	NA	PtpAffx.212285.1.S1_at	Poplar Genome Array	PtpAffx.212285.1
PtpAffx.10684.1.S1_s_at	11.8496	12.4693	1.05229	-3.90633	0.00792585	1	0.859983	11722.7	17711.6	1.51088	-3.03854	0.0228456	1	0.955083	0.859983	PtpAffx.10684.1.S1_s_at	252670_at	Arabidopsis ATH1-121501 Genome Array	Arabidopsis thaliana	2006-11-15	Exemplar sequence	Affymetrix Proprietary Database	At3g44110	dnaJ protein homolog atj3 ;supported by full-length cDNA: Ceres:40976.	At3g44110	At.24417	CHR3v01212004:15880103-15882046 (-) // 99.84 //	DNAJ heat shock protein, putative (J3)	ATJ3	823531	Q3EAQ4 /// Q56ZJ7 /// Q94AW8 /// Q9SAS0	---	NP_189997.1 /// NP_850653.1	NM_114279 /// NM_180322	AT3G44110	6457 // protein folding // inferred from sequence or structural similarity /// 6457 // protein folding // inferred from electronic annotation /// 6457 // protein folding // inferred from sequence similarity	---	5515 // protein binding // inferred from sequence or structural similarity /// 31072 // heat shock protein binding // inferred from electronic annotation /// 51082 // unfolded protein binding // inferred from electronic annotation /// 8270 // zinc ion binding // inferred from electronic annotation /// 46872 // metal ion binding // inferred from electronic annotation /// 5515 // protein binding //…	---	scop // a.2.3.Chaperone J-domain // All alpha proteins; Long alpha-hairpin; Chaperone J-domain; Chaperone J-domain // 1.99999993653105E-19	IPR002939 // Chaperone DnaJ, C-terminal // 1.7E-6 /// IPR001623 // Heat shock protein DnaJ, N-terminal // 3.9E-35 /// IPR001305 // DnaJ central domain (CXXCXGXG) // 1.0E-38	---	This probe set was annotated using the Matching Probes based pipeline to a Entrez Gene identifier using 2 transcripts. // false // Matching Probes // A	AY035087(11),NM_114279(11)	At3g44110 // 68416.t04386 DNAJ heat shock protein, putative (J3) identical to AtJ3 [Arabidopsis thaliana] GI:2641638, strong similarity to several plant DnaJ proteins from PGR; contains Pfam profiles PF00226 DnaJ domain, PF00684 DnaJ central domain (4 repeats), PF01556 DnaJ C terminal region // tigr // 10 // --- /// NM_114279 // Arabidopsis thaliana ATJ3 (ATJ3) mRNA, complete cds. // refseq // 11…	NM_180322 // refseq // 5 // Cross Hyb Matching Probes	PtpAffx.10684.1.S1_s_at	Poplar Genome Array	PtpAffx.10684.1
PtpAffx.1729.3.S1_at	4.945	4.61212	0.932683	3.90339	0.00795278	1	0.861382	172.14	167.881	0.975261	-0.209406	0.84106	1	0.98503	0.861382	PtpAffx.1729.3.S1_at	Not Mapped	NA	NA	NA	NA	NA	NA	NA	NA	NA	NA	NA	NA	NA	NA	NA	NA	NA	NA	NA	NA	NA	NA	NA	NA	NA	NA	NA	NA	NA	PtpAffx.1729.3.S1_at	Poplar Genome Array	PtpAffx.1729.3
PtpAffx.219235.1.S1_at	3.58359	3.95197	1.1028	-3.90288	0.00795747	1	0.860374	14.8763	26.5462	1.78446	-1.32039	0.234837	1	0.956811	0.860374	PtpAffx.219235.1.S1_at	Not Mapped	NA	NA	NA	NA	NA	NA	NA	NA	NA	NA	NA	NA	NA	NA	NA	NA	NA	NA	NA	NA	NA	NA	NA	NA	NA	NA	NA	NA	NA	PtpAffx.219235.1.S1_at	Poplar Genome Array	PtpAffx.219235.1
PtpAffx.7359.1.S1_at	4.99257	5.75026	1.15176	-3.90256	0.00796046	1	0.859184	189.769	292.131	1.5394	-2.93039	0.0262737	1	0.951945	0.859184	PtpAffx.7359.1.S1_at	Not Mapped	NA	NA	NA	NA	NA	NA	NA	NA	NA	NA	NA	NA	NA	NA	NA	NA	NA	NA	NA	NA	NA	NA	NA	NA	NA	NA	NA	NA	NA	PtpAffx.7359.1.S1_at	Poplar Genome Array	PtpAffx.7359.1
PtpAffx.208164.1.S1_at	2.65271	3.04689	1.14859	-3.90096	0.00797513	1	0.859257	10.4239	38.8009	3.7223	-1.80101	0.121783	1	0.969289	0.859257	PtpAffx.208164.1.S1_at	Not Mapped	NA	NA	NA	NA	NA	NA	NA	NA	NA	NA	NA	NA	NA	NA	NA	NA	NA	NA	NA	NA	NA	NA	NA	NA	NA	NA	NA	NA	NA	PtpAffx.208164.1.S1_at	Poplar Genome Array	PtpAffx.208164.1
PtpAffx.12030.1.S1_at	6.05709	5.3344	0.880688	3.90091	0.00797561	1	0.857804	207.907	68.9172	0.331481	2.96309	0.0251818	1	0.954623	0.857804	PtpAffx.12030.1.S1_at	Not Mapped	NA	NA	NA	NA	NA	NA	NA	NA	NA	NA	NA	NA	NA	NA	NA	NA	NA	NA	NA	NA	NA	NA	NA	NA	NA	NA	NA	NA	NA	PtpAffx.12030.1.S1_at	Poplar Genome Array	PtpAffx.12030.1
PtpAffx.101922.1.A1_at	6.75867	4.94904	0.73225	3.89982	0.00798559	1	0.857376	436.97	153.942	0.352294	2.87683	0.0281741	1	0.957002	0.857376	PtpAffx.101922.1.A1_at	Not Mapped	NA	NA	NA	NA	NA	NA	NA	NA	NA	NA	NA	NA	NA	NA	NA	NA	NA	NA	NA	NA	NA	NA	NA	NA	NA	NA	NA	NA	NA	PtpAffx.101922.1.A1_at	Poplar Genome Array	PtpAffx.101922.1
PtpAffx.1174.1.S1_s_at	6.49889	6.89775	1.06137	-3.89856	0.00799727	1	0.857131	244.314	260.819	1.06756	-0.622017	0.556813	1	0.962522	0.857131	PtpAffx.1174.1.S1_s_at	256235_at	Arabidopsis ATH1-121501 Genome Array	Arabidopsis thaliana	2006-11-15	Exemplar sequence	Affymetrix Proprietary Database	At3g12490	cysteine proteinase inhibitor, putative similar to cysteine proteinase inhibitor (BCPI-2) GB:U51119 [Brassica rapa]; supported by full-length cDNA: Ceres: 20055.	At3g12490	At.16910	CHR3v01212004:3960529-3961784 (-) // 100.0 //	cysteine protease inhibitor, putative / cystatin, putative	---	820428	Q8H0X6 /// Q8VZA2 /// Q9FUB0	---	NP_566425.1 /// NP_850570.2	NM_112084 /// NM_180239	AT3G12490	---	12505 // endomembrane system // inferred from electronic annotation	4869 // cysteine protease inhibitor activity // inferred from electronic annotation /// 4869 // cysteine protease inhibitor activity // inferred from sequence or structural similarity /// 4869 // cysteine protease inhibitor activity // inferred from sequence similarity	---	---	IPR000010 // Cysteine protease inhibitor // 5.8E-21 /// IPR000010 // Cysteine protease inhibitor // 1.8E-5 /// IPR000010 // Cysteine protease inhibitor // 3.7E-22 /// IPR000010 // Cysteine protease inhibitor // 7.7E-6	---	This probe set was annotated using the Matching Probes based pipeline to a Entrez Gene identifier using 2 transcripts. // false // Matching Probes // A	NM_112084(11),NM_180239(11)	At3g12490 // 68416.t01379 cysteine protease inhibitor, putative / cystatin, putative similar to PRLI-interacting factor M [Arabidopsis thaliana] GI:11139270, cysteine proteinase inhibitor [Brassica rapa] GI:762785; contains Pfam profile PF00031: Cystatin domain // tigr // 11 // --- /// NM_180239 // Arabidopsis thaliana cysteine protease inhibitor (AT3G12490) mRNA, complete cds. // refseq // 11 //…	---	PtpAffx.1174.1.S1_s_at	Poplar Genome Array	PtpAffx.1174.1
PtpAffx.205530.1.S1_at	4.48276	4.9362	1.10115	-3.89816	0.00800091	1	0.856028	81.4417	127.634	1.56718	-1.92067	0.10317	1	0.964679	0.856028	PtpAffx.205530.1.S1_at	Not Mapped	NA	NA	NA	NA	NA	NA	NA	NA	NA	NA	NA	NA	NA	NA	NA	NA	NA	NA	NA	NA	NA	NA	NA	NA	NA	NA	NA	NA	NA	PtpAffx.205530.1.S1_at	Poplar Genome Array	PtpAffx.205530.1
PtpAffx.133358.1.A1_at	3.85598	3.72325	0.965576	3.89656	0.00801572	1	0.856121	20.2012	32.9732	1.63224	-0.747288	0.483137	1	0.959664	0.856121	PtpAffx.133358.1.A1_at	Not Mapped	NA	NA	NA	NA	NA	NA	NA	NA	NA	NA	NA	NA	NA	NA	NA	NA	NA	NA	NA	NA	NA	NA	NA	NA	NA	NA	NA	NA	NA	PtpAffx.133358.1.A1_at	Poplar Genome Array	PtpAffx.133358.1
PtpAffx.221840.1.S1_at	2.99327	3.46512	1.15764	-3.89638	0.0080174	1	0.854814	5.7238	22.4688	3.9255	-1.54745	0.172719	1	0.966838	0.854814	PtpAffx.221840.1.S1_at	Not Mapped	NA	NA	NA	NA	NA	NA	NA	NA	NA	NA	NA	NA	NA	NA	NA	NA	NA	NA	NA	NA	NA	NA	NA	NA	NA	NA	NA	NA	NA	PtpAffx.221840.1.S1_at	Poplar Genome Array	PtpAffx.221840.1
PtpAffx.76658.1.S1_s_at	7.8376	8.33043	1.06288	-3.89528	0.00802762	1	0.85442	857.447	1294.84	1.51011	-5.18827	0.00203789	1	0.797153	0.85442	PtpAffx.76658.1.S1_s_at	Not Mapped	NA	NA	NA	NA	NA	NA	NA	NA	NA	NA	NA	NA	NA	NA	NA	NA	NA	NA	NA	NA	NA	NA	NA	NA	NA	NA	NA	NA	NA	PtpAffx.76658.1.S1_s_at	Poplar Genome Array	PtpAffx.76658.1
PtpAffx.78018.1.S1_at	6.91058	7.4544	1.07869	-3.89239	0.00805443	1	0.85579	411.888	510.219	1.23873	-5.25771	0.0019056	1	0.790735	0.85579	PtpAffx.78018.1.S1_at	Not Mapped	NA	NA	NA	NA	NA	NA	NA	NA	NA	NA	NA	NA	NA	NA	NA	NA	NA	NA	NA	NA	NA	NA	NA	NA	NA	NA	NA	NA	NA	PtpAffx.78018.1.S1_at	Poplar Genome Array	PtpAffx.78018.1
PtpAffx.158656.1.A1_a_at	2.70801	2.93991	1.08563	-3.89226	0.00805566	1	0.854443	16.8393	27.2376	1.6175	-0.0516361	0.960495	1	0.995861	0.854443	PtpAffx.158656.1.A1_a_at	260553_at	Arabidopsis ATH1-121501 Genome Array	Arabidopsis thaliana	2006-11-15	Exemplar sequence	Affymetrix Proprietary Database	At2g41800	unknown protein similar to T11A07.9	At2g41800	At.27769	CHR2v01212004:17443750-17445083 (-) // 99.82 //	expressed protein	---	818779	O22940	---	NP_181711.1	NM_129744	AT2G41800	---	9505 // cell wall (sensu Magnoliophyta) // inferred from direct assay	---	---	---	IPR006946 // Protein of unknown function DUF642 // 1.0E-126	---	This probe set was annotated using the Matching Probes based pipeline to a Entrez Gene identifier using 1 transcripts. // false // Matching Probes // A	NM_129744(11)	At2g41800 // 68415.t04740 expressed protein contains Pfam profile PF04862: Protein of unknown function, DUF642 // tigr // 11 // --- /// NM_129744 // Arabidopsis thaliana unknown protein (AT2G41800) mRNA, complete cds. // refseq // 11 // ---	---	PtpAffx.158656.1.A1_a_at	Poplar Genome Array	PtpAffx.158656.1
PtpAffx.225367.1.S1_at	3.17537	3.00319	0.945775	3.8919	0.00805903	1	0.853326	17.8536	22.6011	1.26591	-0.8752	0.415122	1	0.955614	0.853326	PtpAffx.225367.1.S1_at	Not Mapped	NA	NA	NA	NA	NA	NA	NA	NA	NA	NA	NA	NA	NA	NA	NA	NA	NA	NA	NA	NA	NA	NA	NA	NA	NA	NA	NA	NA	NA	PtpAffx.225367.1.S1_at	Poplar Genome Array	PtpAffx.225367.1
PtpAffx.211958.1.S1_at	4.36655	4.89299	1.12056	-3.89113	0.00806617	1	0.852612	85.5144	137.15	1.60382	-3.01455	0.0235621	1	0.948242	0.852612	PtpAffx.211958.1.S1_at	Not Mapped	NA	NA	NA	NA	NA	NA	NA	NA	NA	NA	NA	NA	NA	NA	NA	NA	NA	NA	NA	NA	NA	NA	NA	NA	NA	NA	NA	NA	NA	PtpAffx.211958.1.S1_at	Poplar Genome Array	PtpAffx.211958.1
PtpAffx.204336.1.S1_at	2.76469	2.93992	1.06338	-3.89056	0.00807155	1	0.851715	2.76161	10.1151	3.66277	-2.9029	0.0272313	1	0.956724	0.851715	PtpAffx.204336.1.S1_at	Not Mapped	NA	NA	NA	NA	NA	NA	NA	NA	NA	NA	NA	NA	NA	NA	NA	NA	NA	NA	NA	NA	NA	NA	NA	NA	NA	NA	NA	NA	NA	PtpAffx.204336.1.S1_at	Poplar Genome Array	PtpAffx.204336.1
PtpAffx.119412.1.A1_at	5.99904	6.79904	1.13336	-3.88991	0.00807757	1	0.850888	280.729	352.747	1.25654	-2.03943	0.0875139	1	0.964035	0.850888	PtpAffx.119412.1.A1_at	Not Mapped	NA	NA	NA	NA	NA	NA	NA	NA	NA	NA	NA	NA	NA	NA	NA	NA	NA	NA	NA	NA	NA	NA	NA	NA	NA	NA	NA	NA	NA	PtpAffx.119412.1.A1_at	Poplar Genome Array	PtpAffx.119412.1
PtpAffx.36284.1.A1_s_at	6.97937	6.46519	0.926328	3.8889	0.00808704	1	0.850427	445.019	333.698	0.749851	2.68504	0.0362918	1	0.956152	0.850427	PtpAffx.36284.1.A1_s_at	Not Mapped	NA	NA	NA	NA	NA	NA	NA	NA	NA	NA	NA	NA	NA	NA	NA	NA	NA	NA	NA	NA	NA	NA	NA	NA	NA	NA	NA	NA	NA	PtpAffx.36284.1.A1_s_at	Poplar Genome Array	PtpAffx.36284.1
PtpAffx.200952.1.S1_at	4.83324	4.22148	0.873427	3.88874	0.00808849	1	0.849125	82.3155	61.9259	0.752299	1.24329	0.260136	1	0.95663	0.849125	PtpAffx.200952.1.S1_at	Not Mapped	NA	NA	NA	NA	NA	NA	NA	NA	NA	NA	NA	NA	NA	NA	NA	NA	NA	NA	NA	NA	NA	NA	NA	NA	NA	NA	NA	NA	NA	PtpAffx.200952.1.S1_at	Poplar Genome Array	PtpAffx.200952.1
PtpAffx.202351.1.S1_at	3.46313	3.70481	1.06979	-3.88762	0.00809901	1	0.848779	54.687	56.5504	1.03407	-0.457964	0.663096	1	0.971137	0.848779	PtpAffx.202351.1.S1_at	Not Mapped	NA	NA	NA	NA	NA	NA	NA	NA	NA	NA	NA	NA	NA	NA	NA	NA	NA	NA	NA	NA	NA	NA	NA	NA	NA	NA	NA	NA	NA	PtpAffx.202351.1.S1_at	Poplar Genome Array	PtpAffx.202351.1
PtpAffx.41056.1.S1_at	9.29712	9.52494	1.0245	-3.8869	0.00810574	1	0.848038	2079.41	2093.13	1.0066	-0.0161854	0.987611	1	0.99834	0.848038	PtpAffx.41056.1.S1_at	265703_at	Arabidopsis ATH1-121501 Genome Array	Arabidopsis thaliana	2006-11-15	Exemplar sequence	Affymetrix Proprietary Database	At2g03430	putative ankyrin	At2g03430	At.41394	CHR2v01212004:1036190-1037533 (-) // 99.73 //	ankyrin repeat family protein	---	814872	Q8GZ22	---	NP_178442.2	NM_126394	AT2G03430	---	---	5515 // protein binding // inferred from sequence or structural similarity /// 5515 // protein binding // inferred from sequence similarity	---	---	IPR002110 // Ankyrin // 8.8E-6 /// IPR002110 // Ankyrin // 2.4E-10 /// IPR002110 // Ankyrin // 3.7E-11 /// IPR002110 // Ankyrin // 2.1E-9 /// IPR002110 // Ankyrin // 7.4E-8	---	This probe set was annotated using the Matching Probes based pipeline to a Entrez Gene identifier using 1 transcripts. // false // Matching Probes // A	NM_126394(10)	At2g03430 // 68415.t00267 ankyrin repeat family protein contains ankyrin repeats, Pfam:PF00023 // tigr // 10 // --- /// NM_126394 // Arabidopsis thaliana protein binding (AT2G03430) mRNA, complete cds. // refseq // 10 // ---	---	PtpAffx.41056.1.S1_at	Poplar Genome Array	PtpAffx.41056.1
PtpAffx.205120.1.S1_at	5.08927	4.13683	0.812853	3.88359	0.00813683	1	0.849842	131.095	51.0632	0.389514	2.2998	0.0611174	1	0.975163	0.849842	PtpAffx.205120.1.S1_at	Not Mapped	NA	NA	NA	NA	NA	NA	NA	NA	NA	NA	NA	NA	NA	NA	NA	NA	NA	NA	NA	NA	NA	NA	NA	NA	NA	NA	NA	NA	NA	PtpAffx.205120.1.S1_at	Poplar Genome Array	PtpAffx.205120.1
PtpAffx.112917.1.A1_a_at	8.17658	8.30821	1.0161	-3.88357	0.00813704	1	0.848421	915.684	1076.12	1.17521	-1.97861	0.0952078	1	0.96501	0.848421	PtpAffx.112917.1.A1_a_at	Not Mapped	NA	NA	NA	NA	NA	NA	NA	NA	NA	NA	NA	NA	NA	NA	NA	NA	NA	NA	NA	NA	NA	NA	NA	NA	NA	NA	NA	NA	NA	PtpAffx.112917.1.A1_a_at	Poplar Genome Array	PtpAffx.112917.1
Ptp.6587.1.S1_at	10.5507	10.8108	1.02466	-3.88337	0.00813892	1	0.847179	3162.57	3347.55	1.05849	-1.26782	0.251839	1	0.954761	0.847179	Ptp.6587.1.S1_at	250406_at	Arabidopsis ATH1-121501 Genome Array	Arabidopsis thaliana	2006-11-15	Exemplar sequence	Affymetrix Proprietary Database	At5g10810	enhancer of rudimentary ; supported by cDNA: gi_1595811_gb_U67398.1_ATU67398	At5g10810	At.20502	CHR5v01212004:3418898-3420302 (-) // 99.09 //	enhancer of rudimentary protein, putative	---	830948	Q541Y0 /// Q96319	---	NP_568240.1	NM_121119	AT5G10810	---	5739 // mitochondrion // inferred from electronic annotation	---	---	---	IPR000781 // Enhancer of rudimentary // 3.3E-85	---	This probe set was annotated using the Matching Probes based pipeline to a Entrez Gene identifier using 1 transcripts. // false // Matching Probes // A	NM_121119(11)	At5g10810 // 68418.t01142 enhancer of rudimentary protein, putative identical to enhancer of rudimentary homolog SP:Q96319 from [Arabidopsis thaliana]; contains Pfam profile: PF01133 enhancer of rudimentary // tigr // 9 // --- /// NM_121119 // Arabidopsis thaliana ATER (ATER) mRNA, complete cds. // refseq // 11 // ---	---	Ptp.6587.1.S1_at	Poplar Genome Array	Ptp.6587.1
PtpAffx.26521.1.S1_at	3.20888	2.76308	0.861072	3.88142	0.00815726	1	0.847651	56.1714	19.4481	0.346227	1.79719	0.122428	1	0.969527	0.847651	PtpAffx.26521.1.S1_at	Not Mapped	NA	NA	NA	NA	NA	NA	NA	NA	NA	NA	NA	NA	NA	NA	NA	NA	NA	NA	NA	NA	NA	NA	NA	NA	NA	NA	NA	NA	NA	PtpAffx.26521.1.S1_at	Poplar Genome Array	PtpAffx.26521.1
PtpAffx.213205.1.S1_at	2.90583	3.02684	1.04164	-3.88036	0.00816726	1	0.847256	17.3904	17.4995	1.00628	0.0550432	0.957891	1	0.995734	0.847256	PtpAffx.213205.1.S1_at	Not Mapped	NA	NA	NA	NA	NA	NA	NA	NA	NA	NA	NA	NA	NA	NA	NA	NA	NA	NA	NA	NA	NA	NA	NA	NA	NA	NA	NA	NA	NA	PtpAffx.213205.1.S1_at	Poplar Genome Array	PtpAffx.213205.1
Ptp.1385.1.S1_s_at	11.3953	9.77123	0.857482	3.87899	0.00818026	1	0.847174	9078.35	2968.86	0.327026	4.01326	0.00701231	1	0.856158	0.847174	Ptp.1385.1.S1_s_at	263548_at	Arabidopsis ATH1-121501 Genome Array	Arabidopsis thaliana	2006-11-15	Exemplar sequence	Affymetrix Proprietary Database	At2g21660	glycine-rich RNA binding protein 7 Alternative splicing exists based on EST evidence, form 1 splice site is 'AG', form 2 splice site is 'AT'	At2g21660	At.23628	CHR2v01212004:9272558-9273396 (-) // 99.62 //	glycine-rich RNA-binding protein (GRP7)	---	816705	Q03250 /// Q3EBX0 /// Q9LTU6	---	NP_179760.1 /// NP_850017.1	NM_127738 /// NM_179686	AT2G21660	7623 // circadian rhythm // inferred from expression pattern /// 7623 // circadian rhythm // traceable author statement	5634 // nucleus // inferred from sequence or structural similarity /// 5634 // nucleus // inferred from sequence similarity	3723 // RNA binding // inferred from sequence or structural similarity /// 166 // nucleotide binding // inferred from electronic annotation /// 3676 // nucleic acid binding // inferred from electronic annotation /// 3723 // RNA binding // inferred from electronic annotation /// 3723 // RNA binding // inferred from sequence similarity /// 3690 // double-stranded DNA binding // inferred from direct…	---	---	IPR000504 // RNA-binding region RNP-1 (RNA recognition motif) // 1.4E-28	---	This probe set was annotated using the Matching Probes based pipeline to a Entrez Gene identifier using 2 transcripts. // false // Matching Probes // A	NM_127738(11),NM_179686(10)	At2g21660 // 68415.t02424 glycine-rich RNA-binding protein (GRP7) SP|Q03250 Glycine-rich RNA-binding protein 7 {Arabidopsis thaliana} // tigr // 11 // --- /// NM_127738 // Arabidopsis thaliana ATGRP7; RNA binding (ATGRP7) mRNA, complete cds. // refseq // 11 // --- /// NM_179686 // Arabidopsis thaliana ATGRP7; RNA binding (ATGRP7) mRNA, complete cds. // refseq // 10 // --- /// BT008667 // Arabidop…	---	Ptp.1385.1.S1_s_at	Poplar Genome Array	Ptp.1385.1
PtpAffx.211017.1.S1_at	6.33789	5.80913	0.916572	3.87883	0.0081818	1	0.845907	261.598	187.182	0.715534	3.37856	0.0148843	1	0.911353	0.845907	PtpAffx.211017.1.S1_at	Not Mapped	NA	NA	NA	NA	NA	NA	NA	NA	NA	NA	NA	NA	NA	NA	NA	NA	NA	NA	NA	NA	NA	NA	NA	NA	NA	NA	NA	NA	NA	PtpAffx.211017.1.S1_at	Poplar Genome Array	PtpAffx.211017.1
PtpAffx.71229.1.S1_at	2.69009	2.81558	1.04665	-3.87815	0.00818825	1	0.845152	1.68851	5.33911	3.16202	-1.81572	0.119325	1	0.970868	0.845152	PtpAffx.71229.1.S1_at	Not Mapped	NA	NA	NA	NA	NA	NA	NA	NA	NA	NA	NA	NA	NA	NA	NA	NA	NA	NA	NA	NA	NA	NA	NA	NA	NA	NA	NA	NA	NA	PtpAffx.71229.1.S1_at	Poplar Genome Array	PtpAffx.71229.1
PtpAffx.69764.1.S1_at	7.90391	8.36308	1.05809	-3.87624	0.00820633	1	0.845596	946.437	1307.1	1.38107	-4.33042	0.00492641	1	0.849847	0.845596	PtpAffx.69764.1.S1_at	246541_at	Arabidopsis ATH1-121501 Genome Array	Arabidopsis thaliana	2006-11-15	Exemplar sequence	Affymetrix Proprietary Database	At5g15400	ubiquitin-fusion degradation protein-like ubiquitin-fusion degradation protein - Homo sapiens, EMBL:AF043117; supported by cDNA: gi_15215855_gb_AY050458.1_	At5g15400	At.31807	CHR5v01212004:4997768-5002910 (-) // 99.94 //	U-box domain-containing protein	---	831392	Q9LF41	---	NP_568313.2	NM_121544	AT5G15400	16567 // protein ubiquitination // inferred from electronic annotation	151 // ubiquitin ligase complex // inferred from electronic annotation	4842 // ubiquitin-protein ligase activity // inferred from electronic annotation	---	---	IPR003613 // Zn-finger, modified RING // 6.3E-59	---	This probe set was annotated using the Matching Probes based pipeline to a Entrez Gene identifier using 1 transcripts. // false // Matching Probes // A	NM_121544(11)	At5g15400 // 68418.t01639 U-box domain-containing protein contains Pfam profile PF04564: U-box domain // tigr // 10 // --- /// NM_121544 // Arabidopsis thaliana ubiquitin-protein ligase (AT5G15400) mRNA, complete cds. // refseq // 11 // --- /// AY050458 // Arabidopsis thaliana AT5g15400/T20K14_10 mRNA, complete sequence. // gb // 11 // ---	---	PtpAffx.69764.1.S1_at	Poplar Genome Array	PtpAffx.69764.1
PtpAffx.203953.1.S1_at	3.15915	2.90244	0.91874	3.87578	0.00821071	1	0.84463	13.0973	13.3244	1.01734	0.230953	0.825026	1	0.984385	0.84463	PtpAffx.203953.1.S1_at	Not Mapped	NA	NA	NA	NA	NA	NA	NA	NA	NA	NA	NA	NA	NA	NA	NA	NA	NA	NA	NA	NA	NA	NA	NA	NA	NA	NA	NA	NA	NA	PtpAffx.203953.1.S1_at	Poplar Genome Array	PtpAffx.203953.1
PtpAffx.218222.1.S1_at	4.12029	4.4189	1.07247	-3.87532	0.0082151	1	0.843669	75.3631	79.9917	1.06142	-0.726212	0.495051	1	0.960556	0.843669	PtpAffx.218222.1.S1_at	Not Mapped	NA	NA	NA	NA	NA	NA	NA	NA	NA	NA	NA	NA	NA	NA	NA	NA	NA	NA	NA	NA	NA	NA	NA	NA	NA	NA	NA	NA	NA	PtpAffx.218222.1.S1_at	Poplar Genome Array	PtpAffx.218222.1
PtpAffx.41594.1.S1_at	9.52225	9.30034	0.976695	3.8707	0.00825921	1	0.846783	2294.65	1951.98	0.850663	2.46945	0.0484936	1	0.972295	0.846783	PtpAffx.41594.1.S1_at	Not Mapped	NA	NA	NA	NA	NA	NA	NA	NA	NA	NA	NA	NA	NA	NA	NA	NA	NA	NA	NA	NA	NA	NA	NA	NA	NA	NA	NA	NA	NA	PtpAffx.41594.1.S1_at	Poplar Genome Array	PtpAffx.41594.1
PtpAffx.210754.1.S1_at	2.8371	3.03662	1.07033	-3.86951	0.00827061	1	0.846539	29.4953	51.5081	1.74632	-1.77771	0.125774	1	0.970618	0.846539	PtpAffx.210754.1.S1_at	Not Mapped	NA	NA	NA	NA	NA	NA	NA	NA	NA	NA	NA	NA	NA	NA	NA	NA	NA	NA	NA	NA	NA	NA	NA	NA	NA	NA	NA	NA	NA	PtpAffx.210754.1.S1_at	Poplar Genome Array	PtpAffx.210754.1
PtpAffx.202102.1.S1_at	3.01462	3.2092	1.06454	-3.86792	0.0082858	1	0.846682	35.3714	22.55	0.63752	1.05758	0.330956	1	0.957823	0.846682	PtpAffx.202102.1.S1_at	Not Mapped	NA	NA	NA	NA	NA	NA	NA	NA	NA	NA	NA	NA	NA	NA	NA	NA	NA	NA	NA	NA	NA	NA	NA	NA	NA	NA	NA	NA	NA	PtpAffx.202102.1.S1_at	Poplar Genome Array	PtpAffx.202102.1
PtpAffx.201631.1.S1_at	2.83114	3.17065	1.11992	-3.86779	0.00828706	1	0.845404	9.4665	13.8443	1.46246	-0.00488953	0.996257	1	0.999676	0.845404	PtpAffx.201631.1.S1_at	Not Mapped	NA	NA	NA	NA	NA	NA	NA	NA	NA	NA	NA	NA	NA	NA	NA	NA	NA	NA	NA	NA	NA	NA	NA	NA	NA	NA	NA	NA	NA	PtpAffx.201631.1.S1_at	Poplar Genome Array	PtpAffx.201631.1
PtpAffx.212049.1.S1_x_at	2.63961	2.46376	0.933382	3.86641	0.0083004	1	0.84536	18.8376	3.05397	0.162121	4.56884	0.00381514	1	0.877526	0.84536	PtpAffx.212049.1.S1_x_at	244989_s_at	Arabidopsis ATH1-121501 Genome Array	Arabidopsis thaliana	2006-11-15	Exemplar sequence	Affymetrix Proprietary Database	ycf2.1	hypothetical protein	ycf2.1	---	gi|7525012|ref|NC_000932.1|:86473-93356 (+) // 99.97 // /// gi|7525012|ref|NC_000932.1|:145292-152175 (-) // 99.97 //	---	---	---	---	---	---	---	---	---	---	---	---	---	IPR001750 // NADH/Ubiquinone/plastoquinone (complex I) // 4.2E-92 /// IPR001516 // NADH-Ubiquinone oxidoreductase (complex I), chain 5/L, N-terminal // 2.2E-31 /// IPR001750 // NADH/Ubiquinone/plastoquinone (complex I) // 1.5E-94 /// IPR001268 // NADH dehydrogenase (ubiquinone), 30 kDa subunit // 3.4E-39 /// IPR000114 // Ribosomal protein L16 // 4.2E-77 /// IPR001351 // Ribosomal protein S3, C-te…	---	This probe set was annotated using the Matching Probes based pipeline to a GenBank identifier using 1 transcripts. // false // Matching Probes // A	NC_000932(11)	NC_000932 // ycf2, Chloroplast [Arabidopsis thaliana] // ncbi_mito // 11 // ---	---	PtpAffx.212049.1.S1_x_at	Poplar Genome Array	PtpAffx.212049.1
PtpAffx.58451.1.S1_at	2.9529	3.0695	1.03949	-3.86425	0.00832117	1	0.846073	6.30183	7.43321	1.17953	-0.777671	0.466311	1	0.95874	0.846073	PtpAffx.58451.1.S1_at	Not Mapped	NA	NA	NA	NA	NA	NA	NA	NA	NA	NA	NA	NA	NA	NA	NA	NA	NA	NA	NA	NA	NA	NA	NA	NA	NA	NA	NA	NA	NA	PtpAffx.58451.1.S1_at	Poplar Genome Array	PtpAffx.58451.1
Ptp.7572.1.S1_s_at	5.9056	6.36927	1.07851	-3.86288	0.00833442	1	0.846019	445.793	614.56	1.37858	-1.99455	0.093127	1	0.964779	0.846019	Ptp.7572.1.S1_s_at	263369_at	Arabidopsis ATH1-121501 Genome Array	Arabidopsis thaliana	2006-11-15	Exemplar sequence	Affymetrix Proprietary Database	At2g20480	unknown protein	At2g20480	At.39688	CHR2v01212004:8837795-8838577 (-) // 100.0 //	expressed protein	---	816568	Q9SIM1	---	NP_179638.1	NM_127607	AT2G20480	---	---	---	---	---	---	---	This probe set was annotated using the Matching Probes based pipeline to a Entrez Gene identifier using 1 transcripts. // false // Matching Probes // A	NM_127607(11)	At2g20480 // 68415.t02268 expressed protein // tigr // 10 // --- /// NM_127607 // Arabidopsis thaliana unknown protein (AT2G20480) mRNA, complete cds. // refseq // 11 // ---	---	Ptp.7572.1.S1_s_at	Poplar Genome Array	Ptp.7572.1
PtpAffx.212363.1.S1_s_at	6.02734	5.7312	0.950867	3.86105	0.00835214	1	0.846419	192.26	118.912	0.618495	2.96256	0.0251992	1	0.954692	0.846419	PtpAffx.212363.1.S1_s_at	Not Mapped	NA	NA	NA	NA	NA	NA	NA	NA	NA	NA	NA	NA	NA	NA	NA	NA	NA	NA	NA	NA	NA	NA	NA	NA	NA	NA	NA	NA	NA	PtpAffx.212363.1.S1_s_at	Poplar Genome Array	PtpAffx.212363.1
PtpAffx.113927.1.A1_at	5.1651	5.46772	1.05859	-3.86086	0.00835397	1	0.845209	51.21	99.2864	1.93881	-3.04486	0.0226609	1	0.955166	0.845209	PtpAffx.113927.1.A1_at	Not Mapped	NA	NA	NA	NA	NA	NA	NA	NA	NA	NA	NA	NA	NA	NA	NA	NA	NA	NA	NA	NA	NA	NA	NA	NA	NA	NA	NA	NA	NA	PtpAffx.113927.1.A1_at	Poplar Genome Array	PtpAffx.113927.1
PtpAffx.9411.1.A1_at	6.78365	7.29606	1.07554	-3.85897	0.0083723	1	0.845671	247.999	355.516	1.43353	-1.83325	0.116463	1	0.968757	0.845671	PtpAffx.9411.1.A1_at	266985_at	Arabidopsis ATH1-121501 Genome Array	Arabidopsis thaliana	2006-11-15	Exemplar sequence	Affymetrix Proprietary Database	At2g39550	putative geranylgeranyl transferase type I beta subunit ; supported by cDNA: gi_11878246_gb_AF311225.1_AF311225	At2g39550	At.16938	CHR2v01212004:16508743-16511221 (+) // 99.91 //	geranylgeranyl transferase type I beta subunit (GGT-IB)	GGT-IB	818540	O80642 /// Q9FPP6	---	NP_181487.1	NM_129513	AT2G39550	9414 // response to water deprivation // inferred from mutant phenotype /// 9733 // response to auxin stimulus // inferred from mutant phenotype /// 9737 // response to abscisic acid stimulus // inferred from mutant phenotype /// 18348 // protein amino acid geranylgeranylation // inferred from mutant phenotype /// 9788 // negative regulation of abscisic acid mediated signaling // traceable author…	5953 // CAAX-protein geranylgeranyltransferase complex // inferred from physical interaction	4662 // CAAX-protein geranylgeranyltransferase activity // inferred from mutant phenotype /// 46982 // protein heterodimerization activity // inferred from physical interaction /// 3824 // catalytic activity // inferred from electronic annotation /// 16740 // transferase activity // inferred from electronic annotation /// 4662 // CAAX-protein geranylgeranyltransferase activity // inferred from di…	---	---	IPR001330 // Prenyltransferase/squalene oxidase // 0.0062 /// IPR001330 // Prenyltransferase/squalene oxidase // 0.0060 /// IPR001330 // Prenyltransferase/squalene oxidase // 9.3E-19 /// IPR001330 // Prenyltransferase/squalene oxidase // 1.7E-11 /// IPR001330 // Prenyltransferase/squalene oxidase // 7.6E-13	---	This probe set was annotated using the Matching Probes based pipeline to a Entrez Gene identifier using 1 transcripts. // false // Matching Probes // A	NM_129513(11)	At2g39550 // 68415.t04469 geranylgeranyl transferase type I beta subunit (GGT-IB) nearly identical to GI:11878247 // tigr // 11 // --- /// NM_129513 // Arabidopsis thaliana ATGGT-IB (GERANYLGERANYLTRANSFERASE-I BETA SUBUNIT); CAAX-protein geranylgeranyltransferase (ATGGT-IB) mRNA, complete cds. // refseq // 11 // ---	BX820800 // gb // 7 // Cross Hyb Matching Probes	PtpAffx.9411.1.A1_at	Poplar Genome Array	PtpAffx.9411.1
PtpAffx.216248.1.S1_at	3.68237	3.83908	1.04256	-3.85769	0.00838473	1	0.845536	6.75519	8.2264	1.21779	0.367033	0.726191	1	0.977439	0.845536	PtpAffx.216248.1.S1_at	Not Mapped	NA	NA	NA	NA	NA	NA	NA	NA	NA	NA	NA	NA	NA	NA	NA	NA	NA	NA	NA	NA	NA	NA	NA	NA	NA	NA	NA	NA	NA	PtpAffx.216248.1.S1_at	Poplar Genome Array	PtpAffx.216248.1
PtpAffx.221204.1.S1_at	6.13883	6.38996	1.04091	-3.85748	0.00838681	1	0.84436	238.704	278.905	1.16841	-2.22874	0.0673825	1	0.971628	0.84436	PtpAffx.221204.1.S1_at	Not Mapped	NA	NA	NA	NA	NA	NA	NA	NA	NA	NA	NA	NA	NA	NA	NA	NA	NA	NA	NA	NA	NA	NA	NA	NA	NA	NA	NA	NA	NA	PtpAffx.221204.1.S1_at	Poplar Genome Array	PtpAffx.221204.1
PtpAffx.221732.1.S1_at	3.53388	3.30317	0.934715	3.85684	0.00839303	1	0.843602	53.8889	46.4966	0.862825	0.351519	0.737214	1	0.977789	0.843602	PtpAffx.221732.1.S1_at	Not Mapped	NA	NA	NA	NA	NA	NA	NA	NA	NA	NA	NA	NA	NA	NA	NA	NA	NA	NA	NA	NA	NA	NA	NA	NA	NA	NA	NA	NA	NA	PtpAffx.221732.1.S1_at	Poplar Genome Array	PtpAffx.221732.1
Ptp.7143.1.S1_at	9.48333	9.09314	0.958856	3.85466	0.00841427	1	0.844355	3742.68	2943.46	0.786457	4.54769	0.00390134	1	0.861845	0.844355	Ptp.7143.1.S1_at	Not Mapped	NA	NA	NA	NA	NA	NA	NA	NA	NA	NA	NA	NA	NA	NA	NA	NA	NA	NA	NA	NA	NA	NA	NA	NA	NA	NA	NA	NA	NA	Ptp.7143.1.S1_at	Poplar Genome Array	Ptp.7143.1
PtpAffx.54927.1.A1_at	3.89977	4.14576	1.06308	-3.85449	0.00841592	1	0.843143	20.9029	19.5447	0.93502	-0.568716	0.590185	1	0.964784	0.843143	PtpAffx.54927.1.A1_at	Not Mapped	NA	NA	NA	NA	NA	NA	NA	NA	NA	NA	NA	NA	NA	NA	NA	NA	NA	NA	NA	NA	NA	NA	NA	NA	NA	NA	NA	NA	NA	PtpAffx.54927.1.A1_at	Poplar Genome Array	PtpAffx.54927.1
PtpAffx.151954.3.S1_at	4.58281	4.95397	1.08099	-3.85317	0.00842883	1	0.843061	65.6004	77.426	1.18027	-1.38411	0.215609	1	0.960062	0.843061	PtpAffx.151954.3.S1_at	251578_at	Arabidopsis ATH1-121501 Genome Array	Arabidopsis thaliana	2006-11-15	Exemplar sequence	Affymetrix Proprietary Database	At3g58180	putative protein contains alternative donor splice site TT at exon 2,hypothetical protein C14A4.1 - Caenorhabditis elegans, PIR:T19243; supported by cDNA: gi_13926239_gb_AF372878.1_AF372878	At3g58180	At.19133	CHR3v01212004:21555165-21556956 (+) // 99.79 //	PBS lyase HEAT-like repeat-containing protein	---	824987	Q94JW0	---	NP_567062.1	NM_115680	AT3G58180	---	30089 // phycobilisome // inferred from sequence or structural similarity /// 30089 // phycobilisome // inferred from sequence similarity	16829 // lyase activity // inferred from sequence or structural similarity /// 5488 // binding // inferred from electronic annotation /// 16829 // lyase activity // inferred from electronic annotation /// 16829 // lyase activity // inferred from sequence similarity	---	---	IPR004155 // PBS lyase HEAT-like repeat // 1.5E-8 /// IPR004155 // PBS lyase HEAT-like repeat // 2.0E-4 /// IPR004155 // PBS lyase HEAT-like repeat // 0.0012 /// IPR004155 // PBS lyase HEAT-like repeat // 2.0E-5 /// IPR004155 // PBS lyase HEAT-like repeat // 5.5E-8	---	This probe set was annotated using the Matching Probes based pipeline to a Entrez Gene identifier using 1 transcripts. // false // Matching Probes // A	NM_115680(11)	NM_115680 // Arabidopsis thaliana lyase (AT3G58180) mRNA, complete cds. // refseq // 11 // ---	At3g58180 // tigr // 8 // Cross Hyb Matching Probes	PtpAffx.151954.3.S1_at	Poplar Genome Array	PtpAffx.151954.3
PtpAffx.216209.1.S1_at	2.92613	3.06215	1.04648	-3.8503	0.00845704	1	0.844507	7.27381	16.7211	2.29881	-1.86859	0.110896	1	0.967532	0.844507	PtpAffx.216209.1.S1_at	Not Mapped	NA	NA	NA	NA	NA	NA	NA	NA	NA	NA	NA	NA	NA	NA	NA	NA	NA	NA	NA	NA	NA	NA	NA	NA	NA	NA	NA	NA	NA	PtpAffx.216209.1.S1_at	Poplar Genome Array	PtpAffx.216209.1
Ptp.2733.1.S1_at	4.82563	5.38433	1.11578	-3.85011	0.00845885	1	0.843317	34.3845	94.1567	2.73835	-2.50674	0.0461061	1	0.966387	0.843317	Ptp.2733.1.S1_at	Not Mapped	NA	NA	NA	NA	NA	NA	NA	NA	NA	NA	NA	NA	NA	NA	NA	NA	NA	NA	NA	NA	NA	NA	NA	NA	NA	NA	NA	NA	NA	Ptp.2733.1.S1_at	Poplar Genome Array	Ptp.2733.1
PtpAffx.2885.2.S1_at	10.1016	10.3142	1.02105	-3.84991	0.00846089	1	0.842153	4001.71	4461.84	1.11498	-2.11308	0.079036	1	0.960015	0.842153	PtpAffx.2885.2.S1_at	250401_at	Arabidopsis ATH1-121501 Genome Array	Arabidopsis thaliana	2006-11-15	Exemplar sequence	Affymetrix Proprietary Database	At5g10780	putative protein HSPC184, Homo sapiens, EMBL:AF151018; supported by cDNA: gi_14335059_gb_AY037209.1_	At5g10780	At.6007	CHR5v01212004:3408422-3409759 (+) // 99.82 //	expressed protein	---	830945	Q93VE6	---	NP_568238.1	NM_121116	AT5G10780	---	---	---	---	---	IPR009445 // Protein of unknown function DUF1077 // 6.0E-91	---	This probe set was annotated using the Matching Probes based pipeline to a Entrez Gene identifier using 1 transcripts. // false // Matching Probes // A	NM_121116(11)	At5g10780 // 68418.t01139 expressed protein HSPC184, Homo sapiens, EMBL:AF151018 // tigr // 11 // --- /// NM_121116 // Arabidopsis thaliana unknown protein (AT5G10780) mRNA, complete cds. // refseq // 11 // ---	---	PtpAffx.2885.2.S1_at	Poplar Genome Array	PtpAffx.2885.2
PtpAffx.205095.1.S1_at	3.57421	3.35304	0.93812	3.84711	0.00848841	1	0.843525	40.8878	16.7508	0.409676	2.08066	0.0826592	1	0.965269	0.843525	PtpAffx.205095.1.S1_at	Not Mapped	NA	NA	NA	NA	NA	NA	NA	NA	NA	NA	NA	NA	NA	NA	NA	NA	NA	NA	NA	NA	NA	NA	NA	NA	NA	NA	NA	NA	NA	PtpAffx.205095.1.S1_at	Poplar Genome Array	PtpAffx.205095.1
PtpAffx.31463.3.S1_at	2.8755	3.07823	1.0705	-3.84493	0.00850999	1	0.844304	30.7257	65.6039	2.13515	-1.55054	0.171991	1	0.967346	0.844304	PtpAffx.31463.3.S1_at	257657_at	Arabidopsis ATH1-121501 Genome Array	Arabidopsis thaliana	2006-11-15	Exemplar sequence	Affymetrix Proprietary Database	At3g13235	Expressed protein ; supported by full-length cDNA: Ceres: 12734.	At3g13235	At.39456	CHR3v01212004:4271500-4274355 (-) // 99.84 //	ubiquitin family protein	---	820522	Q1EBV4 /// Q8LF25	---	NP_566451.1	NM_112168	AT3G13235	6464 // protein modification // inferred from electronic annotation /// 6508 // proteolysis // inferred from electronic annotation /// 6512 // ubiquitin cycle // inferred from sequence or structural similarity /// 6512 // ubiquitin cycle // inferred from sequence similarity	---	4190 // aspartic-type endopeptidase activity // inferred from electronic annotation	---	---	IPR000626 // Ubiquitin // 1.6E-18 /// IPR000449 // Ubiquitin-associated domain // 5.0E-10	---	This probe set was annotated using the Matching Probes based pipeline to a Entrez Gene identifier using 1 transcripts. // false // Matching Probes // A	NM_112168(11)	At3g13235 // 68416.t01476 ubiquitin family protein contains INTERPRO:IPR000626 ubiquitin domain // tigr // 11 // --- /// NM_112168 // Arabidopsis thaliana aspartic-type endopeptidase (AT3G13235) mRNA, complete cds. // refseq // 11 // ---	---	PtpAffx.31463.3.S1_at	Poplar Genome Array	PtpAffx.31463.3
PtpAffx.221264.1.S1_s_at	8.86994	9.1319	1.02953	-3.8445	0.00851421	1	0.84336	1013.55	1246.64	1.22997	-1.81335	0.119718	1	0.970596	0.84336	PtpAffx.221264.1.S1_s_at	265854_at	Arabidopsis ATH1-121501 Genome Array	Arabidopsis thaliana	2006-11-15	Exemplar sequence	Affymetrix Proprietary Database	At2g42370	hypothetical protein predicted by genscan and genefinder	At2g42370	At.47782	CHR2v01212004:17650411-17652610 (+) // 99.95 //	expressed protein	---	818838	Q9SLC2	---	NP_181766.1	NM_129799	AT2G42370	---	---	---	---	---	---	---	This probe set was annotated using the Matching Probes based pipeline to a Entrez Gene identifier using 1 transcripts. // false // Matching Probes // A	NM_129799(11)	At2g42370 // 68415.t04807 expressed protein // tigr // 11 // --- /// NM_129799 // Arabidopsis thaliana unknown protein (AT2G42370) mRNA, complete cds. // refseq // 11 // --- /// AY429350 // Arabidopsis thaliana At2g42370 mRNA, partial sequence. // gb // 10 // ---	---	PtpAffx.221264.1.S1_s_at	Poplar Genome Array	PtpAffx.221264.1
PtpAffx.223217.1.S1_at	3.44955	2.95634	0.857022	3.84431	0.00851612	1	0.842191	4.92077	1.90343	0.386816	3.59481	0.0114375	1	0.889129	0.842191	PtpAffx.223217.1.S1_at	Not Mapped	NA	NA	NA	NA	NA	NA	NA	NA	NA	NA	NA	NA	NA	NA	NA	NA	NA	NA	NA	NA	NA	NA	NA	NA	NA	NA	NA	NA	NA	PtpAffx.223217.1.S1_at	Poplar Genome Array	PtpAffx.223217.1
PtpAffx.107894.2.A1_a_at	4.97947	5.81678	1.16815	-3.84266	0.00853251	1	0.842455	93.5917	150.401	1.607	-3.17337	0.0192364	1	0.950416	0.842455	PtpAffx.107894.2.A1_a_at	Not Mapped	NA	NA	NA	NA	NA	NA	NA	NA	NA	NA	NA	NA	NA	NA	NA	NA	NA	NA	NA	NA	NA	NA	NA	NA	NA	NA	NA	NA	NA	PtpAffx.107894.2.A1_a_at	Poplar Genome Array	PtpAffx.107894.2
PtpAffx.104716.1.S1_a_at	7.59449	7.34548	0.967212	3.83984	0.00856053	1	0.843865	610.626	586.76	0.960916	0.512371	0.6267	1	0.967364	0.843865	PtpAffx.104716.1.S1_a_at	245320_at	Arabidopsis ATH1-121501 Genome Array	Arabidopsis thaliana	2006-11-15	Exemplar sequence	Affymetrix Proprietary Database	At4g16444	Expressed protein ; supported by full-length cDNA: Ceres: 30471.	At4g16444	At.33080	CHR4v01212004:9274814-9276078 (-) // 99.63 //	expressed protein	---	827341	Q1H5D2 /// Q8LBT2	---	NP_567498.1	NM_117741	AT4G16444	---	12505 // endomembrane system // inferred from electronic annotation	---	---	---	---	---	This probe set was annotated using the Matching Probes based pipeline to a Entrez Gene identifier using 2 transcripts. // false // Matching Probes // A	AK227418(11),NM_117741(11)	NM_117741 // Arabidopsis thaliana unknown protein (AT4G16444) mRNA, complete cds. // refseq // 11 // --- /// AK227418 // Arabidopsis thaliana mRNA for hypothetical protein, complete cds, clone: RAFL14-07-F07. // gb // 11 // --- /// BX826980 // Arabidopsis thaliana Full-length cDNA Complete sequence from clone GSLTFB83ZB09 of Flowers and buds of strain col-0 of Arabidopsis thaliana (thale cress). …	At4g16444 // tigr // 7 // Cross Hyb Matching Probes	PtpAffx.104716.1.S1_a_at	Poplar Genome Array	PtpAffx.104716.1
PtpAffx.156310.2.S1_at	3.05086	3.3237	1.08943	-3.83733	0.00858552	1	0.844972	3.73141	41.7504	11.1889	-5.94974	0.00100802	1	0.754944	0.844972	PtpAffx.156310.2.S1_at	Not Mapped	NA	NA	NA	NA	NA	NA	NA	NA	NA	NA	NA	NA	NA	NA	NA	NA	NA	NA	NA	NA	NA	NA	NA	NA	NA	NA	NA	NA	NA	PtpAffx.156310.2.S1_at	Poplar Genome Array	PtpAffx.156310.2
PtpAffx.206659.1.S1_at	6.69672	6.48033	0.967687	3.83729	0.00858597	1	0.843664	466.956	437.673	0.937289	0.790045	0.459577	1	0.957331	0.843664	PtpAffx.206659.1.S1_at	254156_at	Arabidopsis ATH1-121501 Genome Array	Arabidopsis thaliana	2006-11-15	Exemplar sequence	Affymetrix Proprietary Database	At4g24490	Rab geranylgeranyl transferase like protein (fragment) Rab geranylgeranyl transferase (EC 2.5.1.-) alpha chain, human, PIR2:JC5538	At4g24490	At.28080	CHR4v01212004:12655408-12658113 (-) // 100.0 //	geranylgeranyl transferase alpha subunit-related / RAB geranylgeranyltransferase alpha subunit-related	---	828551	Q8VYB7	---	NP_194180.2	NM_118582	AT4G24490	18346 // protein amino acid prenylation // inferred from electronic annotation	---	8318 // protein prenyltransferase activity // inferred from electronic annotation /// 16740 // transferase activity // inferred from electronic annotation	---	---	IPR001611 // Leucine-rich repeat // 0.15 /// IPR001611 // Leucine-rich repeat // 0.48 /// IPR002088 // Protein prenyltransferase, alpha subunit // 8.5E-10 /// IPR002088 // Protein prenyltransferase, alpha subunit // 4.5E-9 /// IPR002088 // Protein prenyltransferase, alpha subunit // 1.1E-11	---	This probe set was annotated using the Matching Probes based pipeline to a Entrez Gene identifier using 1 transcripts. // false // Matching Probes // A	NM_118582(11)	At4g24490 // 68417.t03276 geranylgeranyl transferase alpha subunit-related / RAB geranylgeranyltransferase alpha subunit-related low similarity to SP|Q08602 [Rattus norvegicus] // tigr // 11 // --- /// NM_118582 // Arabidopsis thaliana protein prenyltransferase (AT4G24490) mRNA, complete cds. // refseq // 11 // ---	---	PtpAffx.206659.1.S1_at	Poplar Genome Array	PtpAffx.206659.1
Ptp.6714.2.S1_a_at	9.92419	10.1629	1.02405	-3.83579	0.00860098	1	0.843789	3422.22	4176.1	1.22029	-3.36331	0.0151674	1	0.909644	0.843789	Ptp.6714.2.S1_a_at	252999_at	Arabidopsis ATH1-121501 Genome Array	Arabidopsis thaliana	2006-11-15	Exemplar sequence	Affymetrix Proprietary Database	At4g38500	putative protein other Arabidopsis hypothetical proteins; supported by cDNA: gi_15010783_gb_AY045693.1_	At4g38500	At.66574	CHR4v01212004:18008411-18010686 (+) // 99.93 //	expressed protein	---	830007	Q94AV6	---	NP_568044.1	NM_120011	AT4G38500	---	5739 // mitochondrion // inferred from electronic annotation	---	---	---	IPR006852 // Protein of unknown function DUF616 // 1.0E-126	---	This probe set was annotated using the Matching Probes based pipeline to a Entrez Gene identifier using 1 transcripts. // false // Matching Probes // A	NM_120011(11)	At4g38500 // 68417.t05001 expressed protein contains Pfam profile: PF04765 protein of unknown function (DUF616) // tigr // 11 // --- /// NM_120011 // Arabidopsis thaliana unknown protein (AT4G38500) mRNA, complete cds. // refseq // 11 // ---	At4g38510 // tigr // 6 // Negative Strand Matching Probes /// NM_001036730 // refseq // 6 // Negative Strand Matching Probes /// NM_202978 // refseq // 6 // Negative Strand Matching Probes /// NM_001036731 // refseq // 6 // Negative Strand Matching Probes /// NM_120012 // refseq // 6 // Negative Strand Matching Probes	Ptp.6714.2.S1_a_at	Poplar Genome Array	Ptp.6714.2
PtpAffx.17087.1.S1_s_at	6.17307	5.33985	0.865024	3.83366	0.00862234	1	0.844536	267.277	149.314	0.558651	1.36081	0.222466	1	0.95802	0.844536	PtpAffx.17087.1.S1_s_at	Not Mapped	NA	NA	NA	NA	NA	NA	NA	NA	NA	NA	NA	NA	NA	NA	NA	NA	NA	NA	NA	NA	NA	NA	NA	NA	NA	NA	NA	NA	NA	PtpAffx.17087.1.S1_s_at	Poplar Genome Array	PtpAffx.17087.1
PtpAffx.18053.1.A1_at	10.3696	10.7701	1.03863	-3.83218	0.00863721	1	0.844645	4698.96	5812.83	1.23704	-3.09466	0.021261	1	0.960077	0.844645	PtpAffx.18053.1.A1_at	266284_at	Arabidopsis ATH1-121501 Genome Array	Arabidopsis thaliana	2006-11-15	Exemplar sequence	Affymetrix Proprietary Database	At2g29190	putative pumilio/Mpt5 family RNA-binding protein	At2g29190	At.48528	CHR2v01212004:12551338-12555148 (-) // 99.93 // /// CHR2v01212004:12556563-12560262 (-) // 90.2 //	pumilio/Puf RNA-binding domain-containing protein	---	817468	Q8LPN4 /// Q9ZW06	---	NP_180482.1	NM_128475	AT2G29190	---	---	3723 // RNA binding // inferred from electronic annotation /// 3723 // RNA binding // inferred from sequence or structural similarity /// 5488 // binding // inferred from electronic annotation /// 3723 // RNA binding // inferred from sequence similarity	---	---	IPR001313 // Pumilio/Puf RNA-binding // 3.3E-9 /// IPR001313 // Pumilio/Puf RNA-binding // 5.4E-9 /// IPR001313 // Pumilio/Puf RNA-binding // 6.8E-9 /// IPR001313 // Pumilio/Puf RNA-binding // 1.4E-10 /// IPR001313 // Pumilio/Puf RNA-binding // 3.4E-12 /// IPR001313 // Pumilio/Puf RNA-binding // 8.8E-8 /// IPR001313 // Pumilio/Puf RNA-binding // 3.7E-9 /// IPR001313 // Pumilio/Puf RNA-binding // …	---	This probe set was annotated using the Matching Probes based pipeline to a Entrez Gene identifier using 1 transcripts. // false // Matching Probes // A	NM_128475(11)	At2g29190 // 68415.t03301 pumilio/Puf RNA-binding domain-containing protein // tigr // 11 // --- /// NM_128475 // Arabidopsis thaliana RNA binding (AT2G29190) mRNA, complete cds. // refseq // 11 // ---	---	PtpAffx.18053.1.A1_at	Poplar Genome Array	PtpAffx.18053.1
PtpAffx.249.375.S1_at	7.57961	8.72072	1.15055	-3.83153	0.00864374	1	0.843939	760.623	1538.78	2.02305	-3.35878	0.0152526	1	0.912085	0.843939	PtpAffx.249.375.S1_at	258336_at	Arabidopsis ATH1-121501 Genome Array	Arabidopsis thaliana	2006-11-15	Exemplar sequence	Affymetrix Proprietary Database	At3g16050	putative ethylene-inducible protein similar to ethylene-inducible protein GB:M88254 from [Hevea brasiliensis]; supported by cDNA: gi_4103951_gb_AF029980.1_AF029980	At3g16050	At.7601	CHR3v01212004:5444127-5445071 (-) // 99.89 //	stress-responsive protein, putative	---	820850	Q9ZNR6	---	NP_188226.1	NM_112475	AT3G16050	8615 // pyridoxine biosynthesis // inferred from electronic annotation	5829 // cytosol // inferred from direct assay	---	---	---	IPR001852 // Vitamin B6 biosynthesis protein // 9.4E-89	---	This probe set was annotated using the Matching Probes based pipeline to a Entrez Gene identifier using 1 transcripts. // false // Matching Probes // A	NM_112475(11)	At3g16050 // 68416.t01802 stress-responsive protein, putative similar to ethylene-inducible protein HEVER [Hevea brasiliensis] SWISS-PROT:Q39963; contains Pfam domain, PF01680: SOR/SNZ family // tigr // 11 // --- /// NM_112475 // Arabidopsis thaliana A37 (A37) mRNA, complete cds. // refseq // 11 // ---	---	PtpAffx.249.375.S1_at	Poplar Genome Array	PtpAffx.249.375
PtpAffx.4085.6.A1_at	3.58128	3.21194	0.896867	3.82886	0.00867063	1	0.845221	32.8875	2.84177	0.0864088	4.06363	0.00662328	1	0.858134	0.845221	PtpAffx.4085.6.A1_at	Not Mapped	NA	NA	NA	NA	NA	NA	NA	NA	NA	NA	NA	NA	NA	NA	NA	NA	NA	NA	NA	NA	NA	NA	NA	NA	NA	NA	NA	NA	NA	PtpAffx.4085.6.A1_at	Poplar Genome Array	PtpAffx.4085.6
PtpAffx.249.244.A1_s_at	2.86081	3.16527	1.10643	-3.82839	0.00867537	1	0.844343	2.57699	3.95277	1.53387	-2.17083	0.0729779	1	0.967571	0.844343	PtpAffx.249.244.A1_s_at	Not Mapped	NA	NA	NA	NA	NA	NA	NA	NA	NA	NA	NA	NA	NA	NA	NA	NA	NA	NA	NA	NA	NA	NA	NA	NA	NA	NA	NA	NA	NA	PtpAffx.249.244.A1_s_at	Poplar Genome Array	PtpAffx.249.244
PtpAffx.208834.1.S1_at	3.19089	3.36568	1.05478	-3.82751	0.00868431	1	0.843876	8.58294	30.3648	3.53781	-2.00385	0.0919342	1	0.966442	0.843876	PtpAffx.208834.1.S1_at	Not Mapped	NA	NA	NA	NA	NA	NA	NA	NA	NA	NA	NA	NA	NA	NA	NA	NA	NA	NA	NA	NA	NA	NA	NA	NA	NA	NA	NA	NA	NA	PtpAffx.208834.1.S1_at	Poplar Genome Array	PtpAffx.208834.1
PtpAffx.81852.1.A1_at	4.90174	4.55466	0.929193	3.82749	0.0086845	1	0.842561	52.2719	42.3071	0.809365	0.661161	0.53306	1	0.96132	0.842561	PtpAffx.81852.1.A1_at	Not Mapped	NA	NA	NA	NA	NA	NA	NA	NA	NA	NA	NA	NA	NA	NA	NA	NA	NA	NA	NA	NA	NA	NA	NA	NA	NA	NA	NA	NA	NA	PtpAffx.81852.1.A1_at	Poplar Genome Array	PtpAffx.81852.1
PtpAffx.208750.1.S1_at	7.74097	8.22132	1.06205	-3.82551	0.00870454	1	0.843174	881.018	1168.5	1.32631	-2.53234	0.0445387	1	0.961763	0.843174	PtpAffx.208750.1.S1_at	Not Mapped	NA	NA	NA	NA	NA	NA	NA	NA	NA	NA	NA	NA	NA	NA	NA	NA	NA	NA	NA	NA	NA	NA	NA	NA	NA	NA	NA	NA	NA	PtpAffx.208750.1.S1_at	Poplar Genome Array	PtpAffx.208750.1
PtpAffx.49526.1.A1_at	3.79848	3.46136	0.91125	3.8251	0.00870878	1	0.842256	16.2173	3.50169	0.215923	2.32931	0.0586961	1	0.975827	0.842256	PtpAffx.49526.1.A1_at	Not Mapped	NA	NA	NA	NA	NA	NA	NA	NA	NA	NA	NA	NA	NA	NA	NA	NA	NA	NA	NA	NA	NA	NA	NA	NA	NA	NA	NA	NA	NA	PtpAffx.49526.1.A1_at	Poplar Genome Array	PtpAffx.49526.1
PtpAffx.69360.1.A1_at	3.40386	3.63246	1.06716	-3.82424	0.00871748	1	0.841771	17.1492	29.0627	1.6947	-0.792499	0.45825	1	0.957685	0.841771	PtpAffx.69360.1.A1_at	Not Mapped	NA	NA	NA	NA	NA	NA	NA	NA	NA	NA	NA	NA	NA	NA	NA	NA	NA	NA	NA	NA	NA	NA	NA	NA	NA	NA	NA	NA	NA	PtpAffx.69360.1.A1_at	Poplar Genome Array	PtpAffx.69360.1
PtpAffx.28269.1.S1_at	5.53701	3.99479	0.72147	3.82271	0.00873301	1	0.841947	210.418	88.5576	0.420866	1.94761	0.0993873	1	0.96455	0.841947	PtpAffx.28269.1.S1_at	Not Mapped	NA	NA	NA	NA	NA	NA	NA	NA	NA	NA	NA	NA	NA	NA	NA	NA	NA	NA	NA	NA	NA	NA	NA	NA	NA	NA	NA	NA	NA	PtpAffx.28269.1.S1_at	Poplar Genome Array	PtpAffx.28269.1
PtpAffx.210364.1.S1_at	3.29523	3.61504	1.09705	-3.82145	0.00874595	1	0.841873	10.2165	14.7758	1.44627	-0.740954	0.486696	1	0.959626	0.841873	PtpAffx.210364.1.S1_at	Not Mapped	NA	NA	NA	NA	NA	NA	NA	NA	NA	NA	NA	NA	NA	NA	NA	NA	NA	NA	NA	NA	NA	NA	NA	NA	NA	NA	NA	NA	NA	PtpAffx.210364.1.S1_at	Poplar Genome Array	PtpAffx.210364.1
PtpAffx.118954.1.S1_at	4.44677	5.25415	1.18156	-3.82109	0.00874953	1	0.8409	160.862	280.32	1.74261	-2.81685	0.0304802	1	0.964389	0.8409	PtpAffx.118954.1.S1_at	Not Mapped	NA	NA	NA	NA	NA	NA	NA	NA	NA	NA	NA	NA	NA	NA	NA	NA	NA	NA	NA	NA	NA	NA	NA	NA	NA	NA	NA	NA	NA	PtpAffx.118954.1.S1_at	Poplar Genome Array	PtpAffx.118954.1
PtpAffx.223543.1.S1_s_at	3.1983	3.54531	1.1085	-3.82056	0.00875495	1	0.840106	4.00999	10.131	2.52645	-1.58903	0.163155	1	0.968004	0.840106	PtpAffx.223543.1.S1_s_at	Not Mapped	NA	NA	NA	NA	NA	NA	NA	NA	NA	NA	NA	NA	NA	NA	NA	NA	NA	NA	NA	NA	NA	NA	NA	NA	NA	NA	NA	NA	NA	PtpAffx.223543.1.S1_s_at	Poplar Genome Array	PtpAffx.223543.1
PtpAffx.215842.1.S1_at	3.94545	4.20814	1.06658	-3.81984	0.00876236	1	0.839505	5.50202	22.9707	4.17497	-2.61659	0.0397675	1	0.966458	0.839505	PtpAffx.215842.1.S1_at	Not Mapped	NA	NA	NA	NA	NA	NA	NA	NA	NA	NA	NA	NA	NA	NA	NA	NA	NA	NA	NA	NA	NA	NA	NA	NA	NA	NA	NA	NA	NA	PtpAffx.215842.1.S1_at	Poplar Genome Array	PtpAffx.215842.1
Ptp.7676.1.S1_at	4.61057	5.15522	1.11813	-3.81856	0.00877546	1	0.839451	139.381	228.758	1.64124	-6.08017	0.000899545	1	0.746537	0.839451	Ptp.7676.1.S1_at	248435_at	Arabidopsis ATH1-121501 Genome Array	Arabidopsis thaliana	2006-11-15	Exemplar sequence	Affymetrix Proprietary Database	At5g51210	oleosin-like	At5g51210	At.9693	CHR5v01212004:20837396-20837930 (+) // 99.53 //	glycine-rich protein / oleosin	---	835196	Q43284 /// Q5HZ52 /// Q84WT0	---	NP_199934.1	NM_124500	AT5G51210	19915 // sequestering of lipid // inferred from sequence or structural similarity /// 19915 // sequestering of lipid // inferred from sequence similarity	16020 // membrane // inferred from sequence or structural similarity /// 12511 // lipid storage body (sensu Viridiplantae) // inferred from electronic annotation /// 16020 // membrane // inferred from electronic annotation /// 16021 // integral to membrane // inferred from electronic annotation /// 16020 // membrane // inferred from sequence similarity	---	---	---	IPR000136 // Oleosin // 1.0E-49	---	This probe set was annotated using the Matching Probes based pipeline to a Entrez Gene identifier using 1 transcripts. // false // Matching Probes // A	NM_124500(11)	At5g51210 // 68418.t05900 glycine-rich protein / oleosin // tigr // 11 // --- /// NM_124500 // Arabidopsis thaliana unknown protein (AT5G51210) mRNA, complete cds. // refseq // 11 // ---	---	Ptp.7676.1.S1_at	Poplar Genome Array	Ptp.7676.1
PtpAffx.109609.1.S1_at	4.65535	4.3617	0.936923	3.81825	0.00877863	1	0.838448	83.8642	78.3017	0.933673	0.0863497	0.933998	1	0.994894	0.838448	PtpAffx.109609.1.S1_at	248771_at	Arabidopsis ATH1-121501 Genome Array	Arabidopsis thaliana	2006-11-15	Exemplar sequence	Affymetrix Proprietary Database	At5g47790	unknown protein	At5g47790	At.29879	CHR5v01212004:19368621-19369803 (+) // 99.82 //	forkhead-associated domain-containing protein / FHA domain-containing protein	---	834830	Q9FIK2	---	NP_199590.1	NM_124153	AT5G47790	---	5739 // mitochondrion // inferred from electronic annotation	---	---	---	IPR000253 // Forkhead-associated (FHA) // 4.7E-15	---	This probe set was annotated using the Matching Probes based pipeline to a Entrez Gene identifier using 1 transcripts. // false // Matching Probes // A	NM_124153(11)	At5g47790 // 68418.t05484 forkhead-associated domain-containing protein / FHA domain-containing protein // tigr // 11 // --- /// NM_124153 // Arabidopsis thaliana unknown protein (AT5G47790) mRNA, complete cds. // refseq // 11 // ---	---	PtpAffx.109609.1.S1_at	Poplar Genome Array	PtpAffx.109609.1
PtpAffx.201081.1.S1_at	4.0766	4.62252	1.13392	-3.81626	0.00879905	1	0.839093	62.6882	91.3277	1.45686	-1.75005	0.130682	1	0.96927	0.839093	PtpAffx.201081.1.S1_at	Not Mapped	NA	NA	NA	NA	NA	NA	NA	NA	NA	NA	NA	NA	NA	NA	NA	NA	NA	NA	NA	NA	NA	NA	NA	NA	NA	NA	NA	NA	NA	PtpAffx.201081.1.S1_at	Poplar Genome Array	PtpAffx.201081.1
PtpAffx.4454.2.S1_at	9.49676	9.77959	1.02978	-3.81527	0.0088092	1	0.838759	2524.99	3090.71	1.22405	-2.12541	0.0777009	1	0.960903	0.838759	PtpAffx.4454.2.S1_at	262295_at	Arabidopsis ATH1-121501 Genome Array	Arabidopsis thaliana	2006-11-15	Exemplar sequence	Affymetrix Proprietary Database	At1g27650	putative U2 snRNP auxiliary factor Strong similarity to gb|Y18349 U2 snRNP auxiliary factor, small subunit from Oryza sativa. ESTs gb|AA586295 and gb|AA597332 come from this gene;supported by full-length cDNA: Ceres:7697.	At1g27650	At.63995	CHR1v01212004:9615138-9616027 (+) // 99.78 //	U2 snRNP auxiliary factor small subunit, putative	---	839657	Q945S1 /// Q9S709	---	NP_174086.1	NM_102530	AT1G27650	48573 // photoperiodism, flowering // inferred from mutant phenotype	5634 // nucleus // inferred from direct assay /// 5634 // nucleus // inferred from electronic annotation	166 // nucleotide binding // inferred from electronic annotation /// 3676 // nucleic acid binding // inferred from electronic annotation /// 3723 // RNA binding // inferred from electronic annotation /// 8270 // zinc ion binding // inferred from electronic annotation /// 3723 // RNA binding // inferred from sequence similarity	---	---	IPR000504 // RNA-binding region RNP-1 (RNA recognition motif) // 7.9E-11 /// IPR000571 // Zn-finger, C-x8-C-x5-C-x3-H type // 3.4E-9 /// IPR000571 // Zn-finger, C-x8-C-x5-C-x3-H type // 1.9E-5	---	This probe set was annotated using the Matching Probes based pipeline to a Entrez Gene identifier using 1 transcripts. // false // Matching Probes // A	NM_102530(11)	At1g27650 // 68414.t03037 U2 snRNP auxiliary factor small subunit, putative Strong similarity to gb|Y18349 U2 snRNP auxiliary factor, small subunit from Oryza sativa. ESTs gb|AA586295 and gb|AA597332 come from this gene // tigr // 11 // --- /// NM_102530 // Arabidopsis thaliana RNA binding / nucleic acid binding (AT1G27650) mRNA, complete cds. // refseq // 11 // --- /// BX841806 // Arabidopsis th…	---	PtpAffx.4454.2.S1_at	Poplar Genome Array	PtpAffx.4454.2
PtpAffx.136105.1.A1_at	6.85911	7.32069	1.0673	-3.81422	0.00881996	1	0.838483	277.235	393.825	1.42054	-3.60912	0.0112428	1	0.886332	0.838483	PtpAffx.136105.1.A1_at	Not Mapped	NA	NA	NA	NA	NA	NA	NA	NA	NA	NA	NA	NA	NA	NA	NA	NA	NA	NA	NA	NA	NA	NA	NA	NA	NA	NA	NA	NA	NA	PtpAffx.136105.1.A1_at	Poplar Genome Array	PtpAffx.136105.1
PtpAffx.3872.1.S1_a_at	11.0362	11.6046	1.0515	-3.81213	0.00884154	1	0.839236	5238.76	8273.55	1.5793	-2.59827	0.0407568	1	0.964919	0.839236	PtpAffx.3872.1.S1_a_at	248833_at	Arabidopsis ATH1-121501 Genome Array	Arabidopsis thaliana	2006-11-15	Exemplar sequence	Affymetrix Proprietary Database	At5g47120	Bax inhibitor-1 like ;supported by full-length cDNA: Ceres:36400.	At5g47120	At.24669	CHR5v01212004:19153297-19154811 (+) // 99.87 //	Bax inhibitor-1 putative / BI-1 putative	---	834758	Q8LAY4 /// Q9LD45	---	NP_199523.1	NM_124083	AT5G47120	6916 // anti-apoptosis // inferred from genetic interaction /// 43066 // negative regulation of apoptosis // inferred from electronic annotation /// 6915 // apoptosis // inferred from electronic annotation	5635 // nuclear envelope // inferred from direct assay /// 5783 // endoplasmic reticulum // inferred from direct assay /// 16021 // integral to membrane // inferred from electronic annotation /// 16020 // membrane // inferred from electronic annotation	---	---	---	IPR006214 // Protein of unknown function UPF0005 // 6.6E-24	---	This probe set was annotated using the Matching Probes based pipeline to a Entrez Gene identifier using 2 transcripts. // false // Matching Probes // A	AB025927(11),NM_124083(11)	At5g47120 // 68418.t05403 Bax inhibitor-1 putative / BI-1 putative SP:Q9LD45: Bax inhibitor-1 (BI-1) (AtBI-1). [Mouse-ear cress] {Arabidopsis thaliana} // tigr // 11 // --- /// NM_124083 // Arabidopsis thaliana ATBI-1 (ARABIDOPSIS BAX INHIBITOR 1) (ATBI-1) mRNA, complete cds. // refseq // 11 // --- /// AB025927 // Arabidopsis thaliana AtBI-1 mRNA for Bax inhibitor-1, complete cds. // gb // 11 // …	---	PtpAffx.3872.1.S1_a_at	Poplar Genome Array	PtpAffx.3872.1
PtpAffx.249.233.A1_at	4.32727	3.56513	0.823876	3.81024	0.00886107	1	0.839792	19.6064	18.7687	0.957273	0.177353	0.865067	1	0.988986	0.839792	PtpAffx.249.233.A1_at	Not Mapped	NA	NA	NA	NA	NA	NA	NA	NA	NA	NA	NA	NA	NA	NA	NA	NA	NA	NA	NA	NA	NA	NA	NA	NA	NA	NA	NA	NA	NA	PtpAffx.249.233.A1_at	Poplar Genome Array	PtpAffx.249.233
PtpAffx.11664.2.S1_at	11.0213	11.5549	1.04842	-3.8086	0.0088781	1	0.840109	7449.79	12373.4	1.66091	-4.04197	0.00678755	1	0.86303	0.840109	PtpAffx.11664.2.S1_at	261265_at	Arabidopsis ATH1-121501 Genome Array	Arabidopsis thaliana	2006-11-15	Exemplar sequence	Affymetrix Proprietary Database	At1g26800	hypothetical protein predicted by genscan+;supported by full-length cDNA: Ceres:250127.	At1g26800	At.15652	CHR1v01212004:9285562-9286177 (-) // 100.0 //	zinc finger (C3HC4-type RING finger) family protein	---	839223	Q8LCT4 /// Q9LQX2	---	NP_564263.1	NM_102444	AT1G26800	---	5634 // nucleus // inferred from electronic annotation	5515 // protein binding // inferred from electronic annotation /// 5515 // protein binding // inferred from sequence or structural similarity /// 8270 // zinc ion binding // inferred from electronic annotation /// 8270 // zinc ion binding // inferred from sequence or structural similarity /// 46872 // metal ion binding // inferred from electronic annotation /// 5515 // protein binding // inferred…	---	---	IPR001841 // Zn-finger, RING // 1.3E-15	---	This probe set was annotated using the Matching Probes based pipeline to a Entrez Gene identifier using 1 transcripts. // false // Matching Probes // A	NM_102444(11)	At1g26800 // 68414.t02933 zinc finger (C3HC4-type RING finger) family protein contains Pfam profile: PF00097 zinc finger, C3HC4 type (RING finger) // tigr // 11 // --- /// NM_102444 // Arabidopsis thaliana protein binding / ubiquitin-protein ligase/ zinc ion binding (AT1G26800) mRNA, complete cds. // refseq // 11 // ---	BX817219 // gb // 1 // Cross Hyb Matching Probes	PtpAffx.11664.2.S1_at	Poplar Genome Array	PtpAffx.11664.2
PtpAffx.56694.1.A1_at	7.13205	7.43798	1.04289	-3.80794	0.00888489	1	0.839458	428.107	461.081	1.07702	-0.754689	0.479	1	0.959797	0.839458	PtpAffx.56694.1.A1_at	259687_at	Arabidopsis ATH1-121501 Genome Array	Arabidopsis thaliana	2006-11-15	Exemplar sequence	Affymetrix Proprietary Database	At1g63110	unknown protein	At1g63110	At.17754	CHR1v01212004:23407727-23411420 (+) // 99.88 //	cell division cycle protein-related	---	842615	Q3ECJ6 /// Q3ECJ7 /// Q8VZB3	---	NP_176499.2 /// NP_850969.2 /// NP_974075.1	NM_104989 /// NM_180638 /// NM_202346	AT1G63110	6506 // GPI anchor biosynthesis // inferred from electronic annotation	12505 // endomembrane system // inferred from electronic annotation /// 5789 // endoplasmic reticulum membrane // inferred from electronic annotation /// 16021 // integral to membrane // inferred from electronic annotation	---	---	---	IPR009600 // GPI transamidase subunit PIG-U // 8.0E-95 /// IPR009600 // GPI transamidase subunit PIG-U // 8.0E-95 /// IPR009600 // GPI transamidase subunit PIG-U // 8.0E-95	---	This probe set was annotated using the Matching Probes based pipeline to a Entrez Gene identifier using 3 transcripts. // false // Matching Probes // A	NM_104989(11),NM_180638(11),NM_202346(11)	At1g63110 // 68414.t06536 cell division cycle protein-related contains 9 transmembrane domains; similar to PIG-U (GI:27372215) [Rattus norvegicus]; similar to Cell division cycle protein 91-like 1 (CDC91-like 1 protein) (PIG-U) (Swiss-Prot:Q9H490) [Homo sapiens] // tigr // 11 // --- /// NM_202346 // Arabidopsis thaliana unknown protein (AT1G63110) mRNA, complete cds. // refseq // 11 // --- /// NM…	---	PtpAffx.56694.1.A1_at	Poplar Genome Array	PtpAffx.56694.1
PtpAffx.16003.1.S1_at	3.46271	3.60741	1.04179	-3.80788	0.00888559	1	0.838235	26.6309	39.4423	1.48107	-0.713424	0.502376	1	0.960268	0.838235	PtpAffx.16003.1.S1_at	Not Mapped	NA	NA	NA	NA	NA	NA	NA	NA	NA	NA	NA	NA	NA	NA	NA	NA	NA	NA	NA	NA	NA	NA	NA	NA	NA	NA	NA	NA	NA	PtpAffx.16003.1.S1_at	Poplar Genome Array	PtpAffx.16003.1
PtpAffx.133484.1.A1_at	5.28339	5.61534	1.06283	-3.80629	0.00890214	1	0.838508	127.058	199.002	1.56623	-2.22844	0.0674105	1	0.971575	0.838508	PtpAffx.133484.1.A1_at	266247_at	Arabidopsis ATH1-121501 Genome Array	Arabidopsis thaliana	2006-11-15	Exemplar sequence	Affymetrix Proprietary Database	At2g27660	hypothetical protein predicted by genscan	At2g27660	At.38732	CHR2v01212004:11805772-11807927 (-) // 99.91 //	DC1 domain-containing protein	---	817312	Q9ZUW8	---	NP_180334.1	NM_128325	AT2G27660	---	9507 // chloroplast // inferred from electronic annotation	8270 // zinc ion binding // inferred from electronic annotation	---	---	IPR004146 // DC1 domain // 2.0E-9 /// IPR004146 // DC1 domain // 4.6E-9 /// IPR004146 // DC1 domain // 9.9E-10	---	This probe set was annotated using the Matching Probes based pipeline to a Entrez Gene identifier using 1 transcripts. // false // Matching Probes // A	NM_128325(11)	At2g27660 // 68415.t03120 DC1 domain-containing protein contains Pfam profile PF03107: DC1 domain // tigr // 11 // --- /// NM_128325 // Arabidopsis thaliana unknown protein (AT2G27660) mRNA, complete cds. // refseq // 11 // ---	---	PtpAffx.133484.1.A1_at	Poplar Genome Array	PtpAffx.133484.1
PtpAffx.202193.1.S1_at	3.11112	3.32541	1.06888	-3.80588	0.00890633	1	0.837618	12.9546	30.0785	2.32183	-0.423637	0.686597	1	0.974261	0.837618	PtpAffx.202193.1.S1_at	Not Mapped	NA	NA	NA	NA	NA	NA	NA	NA	NA	NA	NA	NA	NA	NA	NA	NA	NA	NA	NA	NA	NA	NA	NA	NA	NA	NA	NA	NA	NA	PtpAffx.202193.1.S1_at	Poplar Genome Array	PtpAffx.202193.1
PtpAffx.204026.1.S1_at	2.96995	3.20164	1.07801	-3.80569	0.00890837	1	0.836529	5.84544	24.589	4.20652	-2.54719	0.0436554	1	0.963352	0.836529	PtpAffx.204026.1.S1_at	Not Mapped	NA	NA	NA	NA	NA	NA	NA	NA	NA	NA	NA	NA	NA	NA	NA	NA	NA	NA	NA	NA	NA	NA	NA	NA	NA	NA	NA	NA	NA	PtpAffx.204026.1.S1_at	Poplar Genome Array	PtpAffx.204026.1
PtpAffx.84964.1.A1_at	7.69163	8.08317	1.05091	-3.8051	0.00891449	1	0.835826	404.446	472.287	1.16774	-1.85241	0.113411	1	0.967883	0.835826	PtpAffx.84964.1.A1_at	249342_at	Arabidopsis ATH1-121501 Genome Array	Arabidopsis thaliana	2006-11-15	Exemplar sequence	Affymetrix Proprietary Database	At5g40660	putative protein ATP12 protein precursor, Saccharomyces cerevisiae, PIR:S56963;supported by full-length cDNA: Ceres:3303.	At5g40660	At.7421	CHR5v01212004:16300878-16302389 (-) // 99.9 //	ATP12 protein-related	---	834066	Q8LBG1 /// Q94BY8	---	NP_198882.1	NM_123431	AT5G40660	---	5739 // mitochondrion // inferred from electronic annotation	---	---	---	---	---	This probe set was annotated using the Matching Probes based pipeline to a Entrez Gene identifier using 1 transcripts. // false // Matching Probes // A	NM_123431(11)	At5g40660 // 68418.t04597 ATP12 protein-related weak similarity to SP|P22135 ATP12 protein, mitochondrial precursor {Saccharomyces cerevisiae} // tigr // 11 // --- /// NM_123431 // Arabidopsis thaliana unknown protein (AT5G40660) mRNA, complete cds. // refseq // 11 // --- /// BX829665 // Arabidopsis thaliana Full-length cDNA Complete sequence from clone GSLTFB28ZE02 of Flowers and buds of strain …	BX833763 // gb // 3 // Cross Hyb Matching Probes	PtpAffx.84964.1.A1_at	Poplar Genome Array	PtpAffx.84964.1
PtpAffx.24826.1.S1_s_at	7.53218	8.19793	1.08839	-3.80431	0.00892269	1	0.835319	367.883	531.484	1.44471	-2.9357	0.026093	1	0.952704	0.835319	PtpAffx.24826.1.S1_s_at	263112_at	Arabidopsis ATH1-121501 Genome Array	Arabidopsis thaliana	2006-11-15	Exemplar sequence	Affymetrix Proprietary Database	At1g03080	unknown protein Strong similarity to gi|2244833 centromere protein homolog from Arabidopsis thaliana chromosome 4 contig gb|Z97337. ESTs gb|T20765 and gb|AA586277 come from this gene	At1g03080	At.42561	CHR1v01212004:731794-737332 (-) // 99.98 //	kinase interacting family protein	---	838350	Q9SA62	---	NP_171807.1	NM_100190	AT1G03080	---	---	---	---	---	---	---	This probe set was annotated using the Matching Probes based pipeline to a Entrez Gene identifier using 1 transcripts. // false // Matching Probes // A	NM_100190(11)	At1g03080 // 68414.t00245 kinase interacting family protein similar to kinase interacting protein 1 (GI:13936326) [Petunia integrifolia] // tigr // 11 // --- /// NM_100190 // Arabidopsis thaliana unknown protein (AT1G03080) mRNA, complete cds. // refseq // 11 // ---	---	PtpAffx.24826.1.S1_s_at	Poplar Genome Array	PtpAffx.24826.1
PtpAffx.218868.1.S1_at	3.8439	4.07002	1.05883	-3.8039	0.00892697	1	0.834448	44.432	20.8721	0.469755	1.34973	0.225797	1	0.959713	0.834448	PtpAffx.218868.1.S1_at	Not Mapped	NA	NA	NA	NA	NA	NA	NA	NA	NA	NA	NA	NA	NA	NA	NA	NA	NA	NA	NA	NA	NA	NA	NA	NA	NA	NA	NA	NA	NA	PtpAffx.218868.1.S1_at	Poplar Genome Array	PtpAffx.218868.1
PtpAffx.1601.1.S1_at	4.05169	4.21511	1.04033	-3.80349	0.00893131	1	0.833585	1940.07	2204.37	1.13623	-1.02913	0.343107	1	0.955351	0.833585	PtpAffx.1601.1.S1_at	Not Mapped	NA	NA	NA	NA	NA	NA	NA	NA	NA	NA	NA	NA	NA	NA	NA	NA	NA	NA	NA	NA	NA	NA	NA	NA	NA	NA	NA	NA	NA	PtpAffx.1601.1.S1_at	Poplar Genome Array	PtpAffx.1601.1
PtpAffx.223897.1.S1_at	2.83301	2.58346	0.911913	3.80225	0.00894423	1	0.833524	25.9854	2.66573	0.102585	1.93676	0.100894	1	0.965891	0.833524	PtpAffx.223897.1.S1_at	Not Mapped	NA	NA	NA	NA	NA	NA	NA	NA	NA	NA	NA	NA	NA	NA	NA	NA	NA	NA	NA	NA	NA	NA	NA	NA	NA	NA	NA	NA	NA	PtpAffx.223897.1.S1_at	Poplar Genome Array	PtpAffx.223897.1
PtpAffx.217804.1.S1_at	5.50073	6.27991	1.14165	-3.80206	0.0089462	1	0.832444	251.835	440.765	1.75021	-3.24666	0.0175397	1	0.929392	0.832444	PtpAffx.217804.1.S1_at	Not Mapped	NA	NA	NA	NA	NA	NA	NA	NA	NA	NA	NA	NA	NA	NA	NA	NA	NA	NA	NA	NA	NA	NA	NA	NA	NA	NA	NA	NA	NA	PtpAffx.217804.1.S1_at	Poplar Genome Array	PtpAffx.217804.1
PtpAffx.218324.1.S1_at	3.87955	4.06863	1.04874	-3.80191	0.00894784	1	0.831337	50.4824	44.1296	0.874158	0.128157	0.902212	1	0.992611	0.831337	PtpAffx.218324.1.S1_at	Not Mapped	NA	NA	NA	NA	NA	NA	NA	NA	NA	NA	NA	NA	NA	NA	NA	NA	NA	NA	NA	NA	NA	NA	NA	NA	NA	NA	NA	NA	NA	PtpAffx.218324.1.S1_at	Poplar Genome Array	PtpAffx.218324.1
PtpAffx.208121.1.S1_at	3.55051	3.90353	1.09943	-3.7991	0.00897729	1	0.832813	16.384	33.5838	2.04979	-1.18704	0.280075	1	0.956899	0.832813	PtpAffx.208121.1.S1_at	Not Mapped	NA	NA	NA	NA	NA	NA	NA	NA	NA	NA	NA	NA	NA	NA	NA	NA	NA	NA	NA	NA	NA	NA	NA	NA	NA	NA	NA	NA	NA	PtpAffx.208121.1.S1_at	Poplar Genome Array	PtpAffx.208121.1
PtpAffx.207905.1.S1_at	6.10405	6.64835	1.08917	-3.79893	0.00897899	1	0.831714	232.872	364.968	1.56725	-2.80064	0.0311378	1	0.962873	0.831714	PtpAffx.207905.1.S1_at	Not Mapped	NA	NA	NA	NA	NA	NA	NA	NA	NA	NA	NA	NA	NA	NA	NA	NA	NA	NA	NA	NA	NA	NA	NA	NA	NA	NA	NA	NA	NA	PtpAffx.207905.1.S1_at	Poplar Genome Array	PtpAffx.207905.1
PtpAffx.116686.1.A1_at	6.92209	7.37188	1.06498	-3.79829	0.00898575	1	0.831087	506.847	660.751	1.30365	-2.45429	0.0495013	1	0.972497	0.831087	PtpAffx.116686.1.A1_at	Not Mapped	NA	NA	NA	NA	NA	NA	NA	NA	NA	NA	NA	NA	NA	NA	NA	NA	NA	NA	NA	NA	NA	NA	NA	NA	NA	NA	NA	NA	NA	PtpAffx.116686.1.A1_at	Poplar Genome Array	PtpAffx.116686.1
PtpAffx.63654.1.S1_at	5.30524	5.80871	1.0949	-3.79329	0.00903852	1	0.834711	332.123	330.688	0.995679	-0.177371	0.865053	1	0.988989	0.834711	PtpAffx.63654.1.S1_at	Not Mapped	NA	NA	NA	NA	NA	NA	NA	NA	NA	NA	NA	NA	NA	NA	NA	NA	NA	NA	NA	NA	NA	NA	NA	NA	NA	NA	NA	NA	NA	PtpAffx.63654.1.S1_at	Poplar Genome Array	PtpAffx.63654.1
PtpAffx.218044.1.S1_at	3.51338	3.75436	1.06859	-3.79306	0.00904093	1	0.83368	27.1061	27.8257	1.02655	-0.530108	0.615072	1	0.967086	0.83368	PtpAffx.218044.1.S1_at	Not Mapped	NA	NA	NA	NA	NA	NA	NA	NA	NA	NA	NA	NA	NA	NA	NA	NA	NA	NA	NA	NA	NA	NA	NA	NA	NA	NA	NA	NA	NA	PtpAffx.218044.1.S1_at	Poplar Genome Array	PtpAffx.218044.1
PtpAffx.212517.1.S1_at	3.01776	3.24201	1.07431	-3.79214	0.00905065	1	0.833325	16.5281	25.05	1.5156	-0.954658	0.376614	1	0.956889	0.833325	PtpAffx.212517.1.S1_at	Not Mapped	NA	NA	NA	NA	NA	NA	NA	NA	NA	NA	NA	NA	NA	NA	NA	NA	NA	NA	NA	NA	NA	NA	NA	NA	NA	NA	NA	NA	NA	PtpAffx.212517.1.S1_at	Poplar Genome Array	PtpAffx.212517.1
PtpAffx.34041.1.A1_at	4.92573	4.58298	0.930418	3.78986	0.00907488	1	0.834305	136.837	96.3643	0.704225	1.07389	0.324148	1	0.959555	0.834305	PtpAffx.34041.1.A1_at	250891_at	Arabidopsis ATH1-121501 Genome Array	Arabidopsis thaliana	2006-11-15	Exemplar sequence	Affymetrix Proprietary Database	At5g04530	fatty acid elongase - like protein KCS1 fatty acid elongase 3-ketoacyl-CoA synthase 1, Arabidopsis thaliana, EMBL:AF053345	At5g04530	At.33109	CHR5v01212004:1292223-1293617 (-) // 99.93 //	beta-ketoacyl-CoA synthase family protein	---	830332	Q9LZ72	---	NP_196073.1	NM_120535	AT5G04530	9058 // biosynthesis // inferred from electronic annotation	12505 // endomembrane system // inferred from electronic annotation	8415 // acyltransferase activity // inferred from electronic annotation /// 8415 // acyltransferase activity // inferred from sequence or structural similarity /// 16740 // transferase activity // inferred from electronic annotation /// 8415 // acyltransferase activity // inferred from sequence similarity	---	---	IPR001099 // Naringenin-chalcone synthase // 2.5E-10	---	This probe set was annotated using the Matching Probes based pipeline to a Entrez Gene identifier using 1 transcripts. // false // Matching Probes // A	NM_120535(11)	At5g04530 // 68418.t00419 beta-ketoacyl-CoA synthase family protein KCS1 fatty acid elongase 3-ketoacyl-CoA synthase 1, Arabidopsis thaliana, EMBL:AF053345 // tigr // 11 // --- /// NM_120535 // Arabidopsis thaliana acyltransferase (AT5G04530) mRNA, complete cds. // refseq // 11 // ---	---	PtpAffx.34041.1.A1_at	Poplar Genome Array	PtpAffx.34041.1
PtpAffx.206903.1.S1_s_at	4.76074	5.20544	1.09341	-3.78892	0.00908489	1	0.833977	32.0671	29.7611	0.928089	0.376781	0.719302	1	0.977701	0.833977	PtpAffx.206903.1.S1_s_at	Not Mapped	NA	NA	NA	NA	NA	NA	NA	NA	NA	NA	NA	NA	NA	NA	NA	NA	NA	NA	NA	NA	NA	NA	NA	NA	NA	NA	NA	NA	NA	PtpAffx.206903.1.S1_s_at	Poplar Genome Array	PtpAffx.206903.1
PtpAffx.216092.1.S1_s_at	3.0223	3.33139	1.10227	-3.78609	0.00911508	1	0.835499	3.21361	12.8362	3.99434	-2.78832	0.0316477	1	0.961694	0.835499	PtpAffx.216092.1.S1_s_at	Not Mapped	NA	NA	NA	NA	NA	NA	NA	NA	NA	NA	NA	NA	NA	NA	NA	NA	NA	NA	NA	NA	NA	NA	NA	NA	NA	NA	NA	NA	NA	PtpAffx.216092.1.S1_s_at	Poplar Genome Array	PtpAffx.216092.1
PtpAffx.203843.1.S1_at	3.09149	3.35883	1.08647	-3.78512	0.0091254	1	0.835199	36.9594	55.9019	1.51252	-0.759533	0.476305	1	0.959406	0.835199	PtpAffx.203843.1.S1_at	Not Mapped	NA	NA	NA	NA	NA	NA	NA	NA	NA	NA	NA	NA	NA	NA	NA	NA	NA	NA	NA	NA	NA	NA	NA	NA	NA	NA	NA	NA	NA	PtpAffx.203843.1.S1_at	Poplar Genome Array	PtpAffx.203843.1
Ptp.1842.1.A1_at	10.0681	10.3489	1.02789	-3.78355	0.00914217	1	0.835488	4648.03	5716.32	1.22984	-6.05497	0.000919418	1	0.742951	0.835488	Ptp.1842.1.A1_at	Not Mapped	NA	NA	NA	NA	NA	NA	NA	NA	NA	NA	NA	NA	NA	NA	NA	NA	NA	NA	NA	NA	NA	NA	NA	NA	NA	NA	NA	NA	NA	Ptp.1842.1.A1_at	Poplar Genome Array	Ptp.1842.1
PtpAffx.66898.1.S1_at	3.85866	3.54151	0.917808	3.7828	0.00915023	1	0.834982	52.6346	44.521	0.845849	0.349439	0.738697	1	0.977855	0.834982	PtpAffx.66898.1.S1_at	Not Mapped	NA	NA	NA	NA	NA	NA	NA	NA	NA	NA	NA	NA	NA	NA	NA	NA	NA	NA	NA	NA	NA	NA	NA	NA	NA	NA	NA	NA	NA	PtpAffx.66898.1.S1_at	Poplar Genome Array	PtpAffx.66898.1
PtpAffx.22767.1.S1_a_at	3.18368	3.53981	1.11186	-3.78274	0.00915086	1	0.833801	31.5682	37.7168	1.19477	-0.241337	0.81733	1	0.984132	0.833801	PtpAffx.22767.1.S1_a_at	Not Mapped	NA	NA	NA	NA	NA	NA	NA	NA	NA	NA	NA	NA	NA	NA	NA	NA	NA	NA	NA	NA	NA	NA	NA	NA	NA	NA	NA	NA	NA	PtpAffx.22767.1.S1_a_at	Poplar Genome Array	PtpAffx.22767.1
PtpAffx.15315.1.S1_at	10.7759	11.2228	1.04147	-3.78197	0.0091592	1	0.833325	4450.33	6053.78	1.3603	-3.08878	0.0214212	1	0.960249	0.833325	PtpAffx.15315.1.S1_at	Not Mapped	NA	NA	NA	NA	NA	NA	NA	NA	NA	NA	NA	NA	NA	NA	NA	NA	NA	NA	NA	NA	NA	NA	NA	NA	NA	NA	NA	NA	NA	PtpAffx.15315.1.S1_at	Poplar Genome Array	PtpAffx.15315.1
PtpAffx.209523.1.S1_at	3.20421	3.5502	1.10798	-3.78119	0.00916759	1	0.832854	32.9146	33.6442	1.02217	-0.434733	0.678957	1	0.973041	0.832854	PtpAffx.209523.1.S1_at	Not Mapped	NA	NA	NA	NA	NA	NA	NA	NA	NA	NA	NA	NA	NA	NA	NA	NA	NA	NA	NA	NA	NA	NA	NA	NA	NA	NA	NA	NA	NA	PtpAffx.209523.1.S1_at	Poplar Genome Array	PtpAffx.209523.1
Ptp.111.1.S1_at	3.70532	4.11561	1.11073	-3.78048	0.00917519	1	0.832313	30.0375	18.2657	0.608097	0.656432	0.535895	1	0.96079	0.832313	Ptp.111.1.S1_at	Not Mapped	NA	NA	NA	NA	NA	NA	NA	NA	NA	NA	NA	NA	NA	NA	NA	NA	NA	NA	NA	NA	NA	NA	NA	NA	NA	NA	NA	NA	NA	Ptp.111.1.S1_at	Poplar Genome Array	Ptp.111.1
PtpAffx.208120.1.S1_at	2.85687	3.10245	1.08596	-3.78032	0.00917688	1	0.831239	6.60225	24.4676	3.70595	-1.99841	0.0926297	1	0.966146	0.831239	PtpAffx.208120.1.S1_at	Not Mapped	NA	NA	NA	NA	NA	NA	NA	NA	NA	NA	NA	NA	NA	NA	NA	NA	NA	NA	NA	NA	NA	NA	NA	NA	NA	NA	NA	NA	NA	PtpAffx.208120.1.S1_at	Poplar Genome Array	PtpAffx.208120.1
PtpAffx.2690.2.S1_at	9.35648	9.00695	0.962643	3.77368	0.00924872	1	0.836512	1798.12	1311.99	0.729644	3.03997	0.0228037	1	0.955933	0.836512	PtpAffx.2690.2.S1_at	Not Mapped	NA	NA	NA	NA	NA	NA	NA	NA	NA	NA	NA	NA	NA	NA	NA	NA	NA	NA	NA	NA	NA	NA	NA	NA	NA	NA	NA	NA	NA	PtpAffx.2690.2.S1_at	Poplar Genome Array	PtpAffx.2690.2
Ptp.2730.1.S1_s_at	9.83348	10.641	1.08212	-3.77306	0.00925541	1	0.835886	3373.26	6178.3	1.83155	-4.40057	0.00456555	1	0.87347	0.835886	Ptp.2730.1.S1_s_at	261692_at	Arabidopsis ATH1-121501 Genome Array	Arabidopsis thaliana	2006-11-15	Exemplar sequence	Affymetrix Proprietary Database	At1g08450	calreticulin, putative similar to calreticulin GB:AAC49697 GI:2052383 from [Arabidopsis thaliana]; supported by cDNA: gi_2052382_gb_U66345.1_ATU66345	At1g08450	At.24804	CHR1v01212004:2668005-2671797 (-) // 99.92 //	calreticulin 3 (CRT3)	CRT3	837365	O04153 /// Q570J4 /// Q8GUI1 /// Q93ZR4	---	NP_563816.1 /// NP_973793.1	NM_100718 /// NM_202064	AT1G08450	6457 // protein folding // inferred from electronic annotation	5783 // endoplasmic reticulum // inferred from electronic annotation /// 12505 // endomembrane system // inferred from electronic annotation	5509 // calcium ion binding // inferred from electronic annotation /// 5529 // sugar binding // inferred from electronic annotation /// 8270 // zinc ion binding // inferred from electronic annotation /// 46872 // metal ion binding // inferred from electronic annotation /// 51082 // unfolded protein binding // inferred from electronic annotation /// 5509 // calcium ion binding // inferred from seq…	---	---	IPR001580 // Calreticulin/calnexin // 1.0E-126 /// IPR001580 // Calreticulin/calnexin // 7.5E-41 /// IPR001580 // Calreticulin/calnexin // 1.8E-66	---	This probe set was annotated using the Matching Probes based pipeline to a Entrez Gene identifier using 2 transcripts. // false // Matching Probes // A	NM_100718(11),NM_202064(11)	At1g08450 // 68414.t00833 calreticulin 3 (CRT3) identical to similar to SP|O04153 Calreticulin 3 precursor {Arabidopsis thaliana} // tigr // 9 // --- /// NM_100718 // Arabidopsis thaliana CRT3 (CALRETICULIN 3); calcium ion binding (CRT3) mRNA, complete cds. // refseq // 11 // --- /// NM_202064 // Arabidopsis thaliana CRT3 (CALRETICULIN 3); calcium ion binding (CRT3) mRNA, complete cds. // refseq …	---	Ptp.2730.1.S1_s_at	Poplar Genome Array	Ptp.2730.1
PtpAffx.200780.1.S1_s_at	10.5684	9.49812	0.898728	3.77149	0.00927254	1	0.836203	5883.14	2943.59	0.500343	3.74367	0.00958098	1	0.887476	0.836203	PtpAffx.200780.1.S1_s_at	Not Mapped	NA	NA	NA	NA	NA	NA	NA	NA	NA	NA	NA	NA	NA	NA	NA	NA	NA	NA	NA	NA	NA	NA	NA	NA	NA	NA	NA	NA	NA	PtpAffx.200780.1.S1_s_at	Poplar Genome Array	PtpAffx.200780.1
PtpAffx.206689.1.S1_at	6.93039	7.15295	1.03211	-3.77055	0.00928274	1	0.835896	386.515	479.853	1.24149	-3.06509	0.0220804	1	0.963769	0.835896	PtpAffx.206689.1.S1_at	Not Mapped	NA	NA	NA	NA	NA	NA	NA	NA	NA	NA	NA	NA	NA	NA	NA	NA	NA	NA	NA	NA	NA	NA	NA	NA	NA	NA	NA	NA	NA	PtpAffx.206689.1.S1_at	Poplar Genome Array	PtpAffx.206689.1
PtpAffx.47448.1.S1_at	3.39874	3.78051	1.11233	-3.76886	0.00930119	1	0.836331	12.5816	25	1.98702	-0.8076	0.450143	1	0.957125	0.836331	PtpAffx.47448.1.S1_at	Not Mapped	NA	NA	NA	NA	NA	NA	NA	NA	NA	NA	NA	NA	NA	NA	NA	NA	NA	NA	NA	NA	NA	NA	NA	NA	NA	NA	NA	NA	NA	PtpAffx.47448.1.S1_at	Poplar Genome Array	PtpAffx.47448.1
PtpAffx.214079.1.S1_at	3.11936	3.35935	1.07694	-3.76706	0.00932084	1	0.836873	3.24816	7.00153	2.15554	-1.17551	0.284321	1	0.957711	0.836873	PtpAffx.214079.1.S1_at	Not Mapped	NA	NA	NA	NA	NA	NA	NA	NA	NA	NA	NA	NA	NA	NA	NA	NA	NA	NA	NA	NA	NA	NA	NA	NA	NA	NA	NA	NA	NA	PtpAffx.214079.1.S1_at	Poplar Genome Array	PtpAffx.214079.1
PtpAffx.222104.1.S1_x_at	4.03238	4.34358	1.07718	-3.76678	0.00932393	1	0.835928	16.3332	8.36365	0.512063	-0.425069	0.685609	1	0.974141	0.835928	PtpAffx.222104.1.S1_x_at	Not Mapped	NA	NA	NA	NA	NA	NA	NA	NA	NA	NA	NA	NA	NA	NA	NA	NA	NA	NA	NA	NA	NA	NA	NA	NA	NA	NA	NA	NA	NA	PtpAffx.222104.1.S1_x_at	Poplar Genome Array	PtpAffx.222104.1
PtpAffx.43829.1.A1_at	4.62793	4.24981	0.918296	3.76584	0.00933424	1	0.835633	81.067	62.3915	0.769629	1.3895	0.214049	1	0.961343	0.835633	PtpAffx.43829.1.A1_at	Not Mapped	NA	NA	NA	NA	NA	NA	NA	NA	NA	NA	NA	NA	NA	NA	NA	NA	NA	NA	NA	NA	NA	NA	NA	NA	NA	NA	NA	NA	NA	PtpAffx.43829.1.A1_at	Poplar Genome Array	PtpAffx.43829.1
PtpAffx.108387.1.A1_at	6.49379	7.19658	1.10823	-3.76402	0.00935427	1	0.836206	279.594	459.908	1.64492	-2.99854	0.0240534	1	0.953025	0.836206	PtpAffx.108387.1.A1_at	Not Mapped	NA	NA	NA	NA	NA	NA	NA	NA	NA	NA	NA	NA	NA	NA	NA	NA	NA	NA	NA	NA	NA	NA	NA	NA	NA	NA	NA	NA	NA	PtpAffx.108387.1.A1_at	Poplar Genome Array	PtpAffx.108387.1
PtpAffx.201294.1.S1_at	8.59829	9.0208	1.04914	-3.76391	0.00935541	1	0.835092	299.001	311.247	1.04095	-1.07	0.325762	1	0.959108	0.835092	PtpAffx.201294.1.S1_at	Not Mapped	NA	NA	NA	NA	NA	NA	NA	NA	NA	NA	NA	NA	NA	NA	NA	NA	NA	NA	NA	NA	NA	NA	NA	NA	NA	NA	NA	NA	NA	PtpAffx.201294.1.S1_at	Poplar Genome Array	PtpAffx.201294.1
PtpAffx.210970.1.S1_at	3.96409	4.26828	1.07674	-3.76321	0.00936313	1	0.834569	9.42417	18.7809	1.99285	-1.30774	0.238831	1	0.957773	0.834569	PtpAffx.210970.1.S1_at	Not Mapped	NA	NA	NA	NA	NA	NA	NA	NA	NA	NA	NA	NA	NA	NA	NA	NA	NA	NA	NA	NA	NA	NA	NA	NA	NA	NA	NA	NA	NA	PtpAffx.210970.1.S1_at	Poplar Genome Array	PtpAffx.210970.1
PtpAffx.86213.1.S1_at	7.11874	7.49457	1.05279	-3.75746	0.00942664	1	0.839012	436.718	552.049	1.26409	-1.98433	0.0944556	1	0.963748	0.839012	PtpAffx.86213.1.S1_at	258609_at	Arabidopsis ATH1-121501 Genome Array	Arabidopsis thaliana	2006-11-15	Exemplar sequence	Affymetrix Proprietary Database	At3g02910	unknown protein ;supported by full-length cDNA: Ceres:269248.	At3g02910	At.18767	CHR3v01212004:649992-650555 (+) // 99.82 //	expressed protein	---	821189	Q8LCA5 /// Q8VZJ3 /// Q9M8T3	---	NP_566187.1	NM_111161	AT3G02910	---	---	---	---	---	IPR005347 // Protein of unknown function UPF0131 // 4.8E-15	---	This probe set was annotated using the Matching Probes based pipeline to a Entrez Gene identifier using 1 transcripts. // false // Matching Probes // A	NM_111161(11)	At3g02910 // 68416.t00256 expressed protein contains Pfam domain PF03674: Uncharacterised protein family (UPF0131) // tigr // 11 // --- /// NM_111161 // Arabidopsis thaliana unknown protein (AT3G02910) mRNA, complete cds. // refseq // 11 // ---	---	PtpAffx.86213.1.S1_at	Poplar Genome Array	PtpAffx.86213.1
Ptp.4037.1.S1_at	3.39604	3.99193	1.17547	-3.75432	0.00946151	1	0.840897	67.9694	108.294	1.59328	-2.42532	0.0514891	1	0.973853	0.840897	Ptp.4037.1.S1_at	Not Mapped	NA	NA	NA	NA	NA	NA	NA	NA	NA	NA	NA	NA	NA	NA	NA	NA	NA	NA	NA	NA	NA	NA	NA	NA	NA	NA	NA	NA	NA	Ptp.4037.1.S1_at	Poplar Genome Array	Ptp.4037.1
PtpAffx.138719.1.A1_at	3.06755	2.83845	0.925315	3.75406	0.00946448	1	0.839945	25.0326	12.2943	0.491132	1.60115	0.160462	1	0.968115	0.839945	PtpAffx.138719.1.A1_at	Not Mapped	NA	NA	NA	NA	NA	NA	NA	NA	NA	NA	NA	NA	NA	NA	NA	NA	NA	NA	NA	NA	NA	NA	NA	NA	NA	NA	NA	NA	NA	PtpAffx.138719.1.A1_at	Poplar Genome Array	PtpAffx.138719.1
PtpAffx.151850.1.A1_at	7.70248	8.23096	1.06861	-3.75365	0.00946901	1	0.839135	718.188	1027.8	1.4311	-4.80493	0.00298566	1	0.860837	0.839135	PtpAffx.151850.1.A1_at	Not Mapped	NA	NA	NA	NA	NA	NA	NA	NA	NA	NA	NA	NA	NA	NA	NA	NA	NA	NA	NA	NA	NA	NA	NA	NA	NA	NA	NA	NA	NA	PtpAffx.151850.1.A1_at	Poplar Genome Array	PtpAffx.151850.1
PtpAffx.213552.1.S1_at	2.76993	3.13227	1.13081	-3.7511	0.00949742	1	0.84044	70.0255	91.5775	1.30777	-2.73642	0.0338963	1	0.955773	0.84044	PtpAffx.213552.1.S1_at	Not Mapped	NA	NA	NA	NA	NA	NA	NA	NA	NA	NA	NA	NA	NA	NA	NA	NA	NA	NA	NA	NA	NA	NA	NA	NA	NA	NA	NA	NA	NA	PtpAffx.213552.1.S1_at	Poplar Genome Array	PtpAffx.213552.1
Ptp.4898.1.S1_at	12.8617	11.4958	0.893801	3.74717	0.00954154	1	0.843129	15964.7	5547.33	0.347474	5.19258	0.00202939	1	0.80407	0.843129	Ptp.4898.1.S1_at	Not Mapped	NA	NA	NA	NA	NA	NA	NA	NA	NA	NA	NA	NA	NA	NA	NA	NA	NA	NA	NA	NA	NA	NA	NA	NA	NA	NA	NA	NA	NA	Ptp.4898.1.S1_at	Poplar Genome Array	Ptp.4898.1
Ptp.3720.1.S1_at	6.17796	6.84789	1.10844	-3.74555	0.00955973	1	0.843522	302.563	471.324	1.55777	-2.69843	0.0356502	1	0.953149	0.843522	Ptp.3720.1.S1_at	250449_at	Arabidopsis ATH1-121501 Genome Array	Arabidopsis thaliana	2006-11-15	Exemplar sequence	Affymetrix Proprietary Database	At5g10830	embryonic abundant protein -like embryonic abundant protein EMB34, white spruce, PIR:T09281	At5g10830	At.27558	CHR5v01212004:3423731-3424649 (+) // 99.87 //	embryo-abundant protein-related	---	830950	Q9LEV6	---	NP_196644.1	NM_121121	AT5G10830	---	---	---	---	---	---	---	This probe set was annotated using the Matching Probes based pipeline to a Entrez Gene identifier using 1 transcripts. // false // Matching Probes // A	NM_121121(11)	At5g10830 // 68418.t01144 embryo-abundant protein-related similar to embryo-abundant protein [Picea glauca] GI:1350531 // tigr // 11 // --- /// NM_121121 // Arabidopsis thaliana unknown protein (AT5G10830) mRNA, complete cds. // refseq // 11 // ---	---	Ptp.3720.1.S1_at	Poplar Genome Array	Ptp.3720.1
PtpAffx.212602.1.S1_at	4.25708	4.51792	1.06127	-3.74438	0.00957297	1	0.843479	7.65531	23.905	3.12267	-0.51944	0.622051	1	0.967704	0.843479	PtpAffx.212602.1.S1_at	Not Mapped	NA	NA	NA	NA	NA	NA	NA	NA	NA	NA	NA	NA	NA	NA	NA	NA	NA	NA	NA	NA	NA	NA	NA	NA	NA	NA	NA	NA	NA	PtpAffx.212602.1.S1_at	Poplar Genome Array	PtpAffx.212602.1
PtpAffx.202248.1.S1_at	4.44243	3.88496	0.874512	3.74276	0.00959121	1	0.843875	89.8574	46.7151	0.51988	1.53092	0.176668	1	0.964589	0.843875	PtpAffx.202248.1.S1_at	Not Mapped	NA	NA	NA	NA	NA	NA	NA	NA	NA	NA	NA	NA	NA	NA	NA	NA	NA	NA	NA	NA	NA	NA	NA	NA	NA	NA	NA	NA	NA	PtpAffx.202248.1.S1_at	Poplar Genome Array	PtpAffx.202248.1
PtpAffx.218859.1.S1_at	3.54535	3.87202	1.09214	-3.74223	0.00959718	1	0.843192	5.52392	19.4908	3.52843	-1.19589	0.276854	1	0.955944	0.843192	PtpAffx.218859.1.S1_at	Not Mapped	NA	NA	NA	NA	NA	NA	NA	NA	NA	NA	NA	NA	NA	NA	NA	NA	NA	NA	NA	NA	NA	NA	NA	NA	NA	NA	NA	NA	NA	PtpAffx.218859.1.S1_at	Poplar Genome Array	PtpAffx.218859.1
PtpAffx.225054.1.S1_at	7.00112	7.39354	1.05605	-3.74135	0.00960716	1	0.842863	396.068	554.042	1.39886	-4.13446	0.00611639	1	0.861527	0.842863	PtpAffx.225054.1.S1_at	Not Mapped	NA	NA	NA	NA	NA	NA	NA	NA	NA	NA	NA	NA	NA	NA	NA	NA	NA	NA	NA	NA	NA	NA	NA	NA	NA	NA	NA	NA	NA	PtpAffx.225054.1.S1_at	Poplar Genome Array	PtpAffx.225054.1
PtpAffx.19554.1.A1_at	4.34624	4.65709	1.07152	-3.73949	0.00962824	1	0.843508	15.7965	22.5575	1.42801	-1.29604	0.242579	1	0.957732	0.843508	PtpAffx.19554.1.A1_at	Not Mapped	NA	NA	NA	NA	NA	NA	NA	NA	NA	NA	NA	NA	NA	NA	NA	NA	NA	NA	NA	NA	NA	NA	NA	NA	NA	NA	NA	NA	NA	PtpAffx.19554.1.A1_at	Poplar Genome Array	PtpAffx.19554.1
PtpAffx.16414.1.A1_at	3.91068	4.24699	1.086	-3.73888	0.00963519	1	0.842914	48.4177	83.1973	1.71832	-2.54061	0.0440446	1	0.962601	0.842914	PtpAffx.16414.1.A1_at	Not Mapped	NA	NA	NA	NA	NA	NA	NA	NA	NA	NA	NA	NA	NA	NA	NA	NA	NA	NA	NA	NA	NA	NA	NA	NA	NA	NA	NA	NA	NA	PtpAffx.16414.1.A1_at	Poplar Genome Array	PtpAffx.16414.1
PtpAffx.208948.1.S1_at	3.81437	3.56632	0.93497	3.73887	0.00963531	1	0.841726	34.2289	7.17779	0.2097	3.04646	0.0226145	1	0.955834	0.841726	PtpAffx.208948.1.S1_at	Not Mapped	NA	NA	NA	NA	NA	NA	NA	NA	NA	NA	NA	NA	NA	NA	NA	NA	NA	NA	NA	NA	NA	NA	NA	NA	NA	NA	NA	NA	NA	PtpAffx.208948.1.S1_at	Poplar Genome Array	PtpAffx.208948.1
PtpAffx.213578.1.S1_s_at	2.82535	3.00972	1.06525	-3.73558	0.00967273	1	0.843794	17.9909	19.425	1.07971	-0.803254	0.452466	1	0.957192	0.843794	PtpAffx.213578.1.S1_s_at	Not Mapped	NA	NA	NA	NA	NA	NA	NA	NA	NA	NA	NA	NA	NA	NA	NA	NA	NA	NA	NA	NA	NA	NA	NA	NA	NA	NA	NA	NA	NA	PtpAffx.213578.1.S1_s_at	Poplar Genome Array	PtpAffx.213578.1
PtpAffx.87695.1.S1_at	6.49025	7.01574	1.08096	-3.73457	0.00968432	1	0.843608	320.361	402.187	1.25542	-2.51524	0.045579	1	0.966555	0.843608	PtpAffx.87695.1.S1_at	249454_at	Arabidopsis ATH1-121501 Genome Array	Arabidopsis thaliana	2006-11-15	Exemplar sequence	Affymetrix Proprietary Database	At5g39520	expressed protein predicted protein, Synechocystis sp., PIR:S77152; supported by full-length cDNA: Ceres: 5331.	At5g39520	At.49111	CHR5v01212004:15841147-15842644 (-) // 100.0 //	expressed protein	---	833948	Q8L9Q2	---	NP_198768.1	NM_123314	AT5G39520	---	9507 // chloroplast // inferred from electronic annotation	---	---	---	---	---	This probe set was annotated using the Matching Probes based pipeline to a Entrez Gene identifier using 1 transcripts. // false // Matching Probes // A	NM_123314(11)	At5g39520 // 68418.t04452 expressed protein predicted protein, Synechocystis sp., PIR:S77152 // tigr // 10 // --- /// NM_123314 // Arabidopsis thaliana unknown protein (AT5G39520) mRNA, complete cds. // refseq // 11 // ---	---	PtpAffx.87695.1.S1_at	Poplar Genome Array	PtpAffx.87695.1
PtpAffx.212771.1.S1_at	3.62455	4.0029	1.10439	-3.7321	0.00971256	1	0.844868	18.6566	27.7802	1.48903	-1.14458	0.295979	1	0.957992	0.844868	PtpAffx.212771.1.S1_at	Not Mapped	NA	NA	NA	NA	NA	NA	NA	NA	NA	NA	NA	NA	NA	NA	NA	NA	NA	NA	NA	NA	NA	NA	NA	NA	NA	NA	NA	NA	NA	PtpAffx.212771.1.S1_at	Poplar Genome Array	PtpAffx.212771.1
PtpAffx.203892.1.S1_x_at	3.5621	3.8195	1.07226	-3.73208	0.00971282	1	0.843696	56.7176	58.18	1.02578	-0.470247	0.654785	1	0.970117	0.843696	PtpAffx.203892.1.S1_x_at	Not Mapped	NA	NA	NA	NA	NA	NA	NA	NA	NA	NA	NA	NA	NA	NA	NA	NA	NA	NA	NA	NA	NA	NA	NA	NA	NA	NA	NA	NA	NA	PtpAffx.203892.1.S1_x_at	Poplar Genome Array	PtpAffx.203892.1
PtpAffx.114161.1.A1_at	7.62083	8.05654	1.05717	-3.73186	0.00971529	1	0.842719	291.461	361.191	1.23924	-1.9342	0.101252	1	0.965562	0.842719	PtpAffx.114161.1.A1_at	Not Mapped	NA	NA	NA	NA	NA	NA	NA	NA	NA	NA	NA	NA	NA	NA	NA	NA	NA	NA	NA	NA	NA	NA	NA	NA	NA	NA	NA	NA	NA	PtpAffx.114161.1.A1_at	Poplar Genome Array	PtpAffx.114161.1
Ptp.2178.1.S1_x_at	8.95862	9.33232	1.04171	-3.73025	0.00973379	1	0.843133	5660.88	7382.26	1.30408	-2.46432	0.0488327	1	0.971167	0.843133	Ptp.2178.1.S1_x_at	Not Mapped	NA	NA	NA	NA	NA	NA	NA	NA	NA	NA	NA	NA	NA	NA	NA	NA	NA	NA	NA	NA	NA	NA	NA	NA	NA	NA	NA	NA	NA	Ptp.2178.1.S1_x_at	Poplar Genome Array	Ptp.2178.1
Ptp.7653.1.S1_a_at	9.60421	11.0037	1.14572	-3.72758	0.00976452	1	0.844604	2528.71	6594.77	2.60795	-3.96524	0.00740717	1	0.859917	0.844604	Ptp.7653.1.S1_a_at	Not Mapped	NA	NA	NA	NA	NA	NA	NA	NA	NA	NA	NA	NA	NA	NA	NA	NA	NA	NA	NA	NA	NA	NA	NA	NA	NA	NA	NA	NA	NA	Ptp.7653.1.S1_a_at	Poplar Genome Array	Ptp.7653.1
PtpAffx.20292.1.S1_at	6.52174	6.05409	0.928294	3.72739	0.00976676	1	0.843609	396.439	305.407	0.770376	2.05084	0.0861423	1	0.964672	0.843609	PtpAffx.20292.1.S1_at	254052_at	Arabidopsis ATH1-121501 Genome Array	Arabidopsis thaliana	2006-11-15	Exemplar sequence	Affymetrix Proprietary Database	At4g25280	UMP/CMP kinase like protein UMP/CMP kinase - Arabidopsis thaliana,PID:g2121275	At4g25280	At.43141	CHR4v01212004:12939078-12940733 (-) // 99.85 //	adenylate kinase family protein	---	828631	Q6NMK6	---	NP_194258.2	NM_118660	AT4G25280	6139 // nucleobase, nucleoside, nucleotide and nucleic acid metabolism // inferred from electronic annotation	9507 // chloroplast // inferred from electronic annotation	5524 // ATP binding // inferred from electronic annotation /// 16776 // phosphotransferase activity, phosphate group as acceptor // inferred from electronic annotation /// 19201 // nucleotide kinase activity // inferred from electronic annotation /// 19201 // nucleotide kinase activity // inferred from sequence or structural similarity /// 166 // nucleotide binding // inferred from electronic ann…	---	---	IPR000850 // Adenylate kinase // 2.2E-65	---	This probe set was annotated using the Matching Probes based pipeline to a Entrez Gene identifier using 1 transcripts. // false // Matching Probes // A	NM_118660(10)	NM_118660 // Arabidopsis thaliana ATP binding / nucleotide kinase/ phosphotransferase, phosphate group as acceptor (AT4G25280) mRNA, complete cds. // refseq // 10 // ---	At4g25280 // tigr // 8 // Cross Hyb Matching Probes	PtpAffx.20292.1.S1_at	Poplar Genome Array	PtpAffx.20292.1
PtpAffx.78230.1.A1_at	6.88652	5.83918	0.847914	3.72719	0.00976904	1	0.842621	434.348	214.374	0.493553	3.07374	0.0218374	1	0.965514	0.842621	PtpAffx.78230.1.A1_at	Not Mapped	NA	NA	NA	NA	NA	NA	NA	NA	NA	NA	NA	NA	NA	NA	NA	NA	NA	NA	NA	NA	NA	NA	NA	NA	NA	NA	NA	NA	NA	PtpAffx.78230.1.A1_at	Poplar Genome Array	PtpAffx.78230.1
[truncated: 60,701 more rows]
[truncated: 11 more columns]
