# Supplementary material for: Overexpression of Constans Homologs CO1 and CO2 Fails to Alter Normal Reproductive Onset and Fall Bud Set in Woody Perennial Poplar
Source: PLoS One. 2012 Sep 19;7(9):e45448. doi: 10.1371/journal.pone.0045448 (PMC3446887; doi:10.1371/journal.pone.0045448)
Supplement: Table S4 — Normalized expression for all probe sets in the microarray analysis that compared Pro35S : CO2 to controls. (XLS) [file pone.0045448.s008.xls]

## Sheet: probe results Factor A x B
Table S4.
Probe	Mean(35S-PdCO2)	Mean(pBI101)	Fold change	t(Welch t-test)	p-value(Welch t-test)	Bonferroni(Welch t-test)	Sidak(Welch t-test)	FDR(Welch t-test)	Transcript.ID.Array.Design.	Target.Description	Representative.Public.ID	UniGene.ID	Alignments	Gene.Title	Gene.Symbol	Entrez.Gene	SwissProt	EC	RefSeq.Protein.ID	RefSeq.Transcript.ID	AGI	Gene.Ontology.Biological.Process	Gene.Ontology.Cellular.Component	Gene.Ontology.Molecular.Function	InterPro	Annotation.Description	Annotation.Transcript.Cluster	Transcript.Assignments	Annotation.Notes	poplar-Probe.Set.ID	poplar-GeneChip.Array	poplar-Transcript.ID.Array.Design.	poplar-Target.Description	poplar-Representative.Public.ID	poplar-Alignments	poplar-SwissProt	poplar-Gene.Ontology.Biological.Process	poplar-Gene.Ontology.Cellular.Component	poplar-Gene.Ontology.Molecular.Function	poplar-Annotation.Description	poplar-Annotation.Transcript.Cluster	poplar-Transcript.Assignments	poplar-Annotation.Notes
PtpAffx.205533.1.S1_at	126.472	192.845	1.52481	-15.8876	4.52331e-06	0.27779	0.242545	0.27779	NA	NA	NA	NA	NA	NA	NA	NA	NA	NA	NA	NA	NA	NA	NA	NA	NA	NA	NA	NA	NA	PtpAffx.205533.1.S1_at	Poplar Genome Array	PtpAffx.205533.1	pmrna:pmrna10942 /TID=PtpAffx.205533.1 /CNT=1 /FEA=mRNA /TIER=ConsEnd /STK=0 /NOTE=sequence(s) not in UniGene /DEF=pmrna:pmrna10942 /REP_ORG=P. trichocarpa	pmrna10942	LG_V:11492378-11499840 (+) // 100.0 //	---	---	---	---	This probe set was annotated using the Matching Probes based pipeline to a Joint Genome Institute identifier using 1 transcripts. // false // Matching Probes // A	estExt_Genewise1_v1.C_LG_V5255(11)	estExt_Genewise1_v1.C_LG_V5255 // jgi_model_id=716656 // jgi // 11 // ---	---
PtpAffx.161070.1.S1_s_at	25168.2	1365.88	0.05427	16.7668	5.18199e-05	1	0.958518	1	At3g02380	putative flowering-time gene CONSTANS (COL2) identical to putative flowering-time gene CONSTANS (COL2) GB:AAB67879 GI:1507699 (Arabidopsis thaliana);supported by full-length cDNA: Ceres:949.	At3g02380	At.10373	CHR3v01212004:487446-488631 (-) // 99.81 //	zinc finger protein CONSTANS-LIKE 2 (COL2)	---	821298	Q96502	---	NP_186887.1	NM_111105	AT3G02380	9909 // regulation of flower development // inferred from mutant phenotype /// 6350 // transcription // inferred from electronic annotation /// 6355 // regulation of transcription, DNA-dependent // inferred from electronic annotation	5622 // intracellular // inferred from electronic annotation /// 5634 // nucleus // inferred from electronic annotation	3700 // transcription factor activity // inferred from sequence or structural similarity /// 3677 // DNA binding // inferred from electronic annotation /// 8270 // zinc ion binding // inferred from electronic annotation /// 46872 // metal ion binding // inferred from electronic annotation /// 3700 // transcription factor activity // inferred from sequence similarity /// 8270 // zinc ion binding /…	IPR010402 // CCT // 6.7E-21 /// IPR000315 // Zn-finger, B-box // 6.3E-10 /// IPR000315 // Zn-finger, B-box // 1.9E-16	This probe set was annotated using the Matching Probes based pipeline to a Entrez Gene identifier using 1 transcripts. // false // Matching Probes // A	NM_111105(11)	At3g02380 // 68416.t00197 zinc finger protein CONSTANS-LIKE 2 (COL2) identical to putative flowering-time gene CONSTANS (COL2) GB:AAB67879 GI:1507699 SP:Q96502 (Arabidopsis thaliana) // tigr // 10 // --- /// NM_111105 // Arabidopsis thaliana COL2 (CONSTANS-LIKE 2); transcription factor/ zinc ion binding (COL2) mRNA, complete cds. // refseq // 11 // ---	---	PtpAffx.161070.1.S1_s_at	Poplar Genome Array	PtpAffx.161070.1	gb:CX182602 /DB_XREF=gi:56830026 /DB_XREF=C03_45-27_05.ab1 /TID=PtpAffx.161070.1 /CNT=8 /FEA=EST /TIER=ConsEnd /STK=0 /NOTE=sequence(s) not in UniGene /REP_ORG=P. euramericana	CX182602	LG_IV:9039270-9039944 (+) // 98.39 //	Q6R3R1	---	5622 // intracellular // inferred from electronic annotation	3677 // DNA binding // inferred from electronic annotation /// 8270 // zinc ion binding // inferred from electronic annotation	This probe set was annotated using the Matching Probes based pipeline to a GenBank,Joint Genome Institute identifier using 1 transcripts. // false // Matching Probes // A	estExt_Genewise1_v1.C_LG_IV4235(11),AY515151(11)	estExt_Genewise1_v1.C_LG_IV4235 // jgi_model_id=714450 // jgi // 11 // --- /// AY515151 // Populus deltoides CONSTANS-like protein CO2 mRNA, complete cds. // gb // 11 // ---	---
PtpAffx.112712.1.A1_at	1.31831	27.2334	20.6578	-11.5734	5.71615e-05	1	0.97012	1	NA	NA	NA	NA	NA	NA	NA	NA	NA	NA	NA	NA	NA	NA	NA	NA	NA	NA	NA	NA	NA	PtpAffx.112712.1.A1_at	Poplar Genome Array	PtpAffx.112712.1	gb:DN486370 /DB_XREF=gi:60695904 /DB_XREF=P021A10.3pR /CLONE=P021A10 /TID=PtpAffx.112712.1 /CNT=1 /FEA=EST /TIER=ConsEnd /STK=1 /NOTE=sequence(s) not in UniGene /REP_ORG=P. tremula	DN486370	LG_IV:14539385-14539501 (+) // 53.03 //	---	---	---	---	This probe set was annotated using the Design Representative Id based pipeline to a GenBank identifier using 1 transcripts. // false // Design Representative Id // R	DN486370	DN486370 // --- // gb // --- // ---	---
PtpAffx.126919.1.A1_at	1.03266	25.0255	24.234	-10.4357	9.20004e-05	1	0.996483	1	NA	NA	NA	NA	NA	NA	NA	NA	NA	NA	NA	NA	NA	NA	NA	NA	NA	NA	NA	NA	NA	PtpAffx.126919.1.A1_at	Poplar Genome Array	PtpAffx.126919.1	gb:CV279944 /DB_XREF=gi:52532919 /DB_XREF=WS0134.B21_B17 /CLONE=WS0134_B17 /TID=PtpAffx.126919.1 /CNT=1 /FEA=EST /TIER=ConsEnd /STK=1 /NOTE=sequence(s) not in UniGene /REP_ORG=P. trichocarpa x P. deltoides	CV279944	LG_II:22429355-22429974 (-) // 95.45 //	---	---	---	---	This probe set was annotated using the Genome Target Overlap based pipeline to a Joint Genome Institute identifier using 1 transcripts. // false // Genome Target Overlap // B	eugene3.00002449	eugene3.00002449 // jgi_model_id=553134 // jgi // 0 // chrLG_II:22429352-22432467(-)	---
PtpAffx.204865.1.S1_at	632.021	294.853	0.466524	10.8809	9.38728e-05	1	0.996865	1	NA	NA	NA	NA	NA	NA	NA	NA	NA	NA	NA	NA	NA	NA	NA	NA	NA	NA	NA	NA	NA	PtpAffx.204865.1.S1_at	Poplar Genome Array	PtpAffx.204865.1	pmrna:pmrna9614 /TID=PtpAffx.204865.1 /CNT=1 /FEA=mRNA /TIER=ConsEnd /STK=0 /NOTE=sequence(s) not in UniGene /DEF=pmrna:pmrna9614 /REP_ORG=P. trichocarpa	pmrna9614	LG_IX:7041639-7042698 (+) // 100.0 //	---	---	---	---	This probe set was annotated using the Matching Probes based pipeline to a Joint Genome Institute identifier using 1 transcripts. // false // Matching Probes // A	fgenesh1_pg.C_LG_IX001033(11)	fgenesh1_pg.C_LG_IX001033 // jgi_model_id=79545 // jgi // 11 // ---	---
Ptp.3428.1.S1_at	260.474	383.326	1.47164	-8.81636	0.000139366	1	0.999808	1	NA	NA	NA	NA	NA	NA	NA	NA	NA	NA	NA	NA	NA	NA	NA	NA	NA	NA	NA	NA	NA	Ptp.3428.1.S1_at	Poplar Genome Array	Ptp.3428.1	gb:DN493146 /DB_XREF=gi:60703336 /DB_XREF=X060D06.3pR /CLONE=X060D06 /TID=Ptp.3428.1 /CNT=21 /FEA=EST /TIER=ConsEnd /STK=1 /UG=Ptp.3428 /UG_TITLE=Transcribed locus /REP_ORG=P. tremula x P. tremuloides	DN493146	LG_I:20229518-20232699 (+) // 97.33 //	---	---	---	---	This probe set was annotated using the Genome Consensus/Exemplar Overlap based pipeline to a Joint Genome Institute identifier using 1 transcripts. // false // Genome Consensus/Exemplar Overlap // C	estExt_fgenesh1_pg_v1.C_LG_I1983	estExt_fgenesh1_pg_v1.C_LG_I1983 // jgi_model_id=691503 // jgi // 0 // chrLG_I:20224654-20232291(+)	---
PtpAffx.91938.1.S1_at	2901.88	1885.23	0.649659	8.66039	0.000162723	1	0.999954	1	NA	NA	NA	NA	NA	NA	NA	NA	NA	NA	NA	NA	NA	NA	NA	NA	NA	NA	NA	NA	NA	PtpAffx.91938.1.S1_at	Poplar Genome Array	PtpAffx.91938.1	gb:BU874702 /DB_XREF=gi:24066226 /DB_XREF=Q071A04 /TID=PtpAffx.91938.1 /CNT=5 /FEA=EST /TIER=ConsEnd /STK=0 /NOTE=sequence(s) not in UniGene /REP_ORG=P. trichocarpa	BU874702	LG_VIII:3477692-3478313 (+) // 95.2 //	---	---	---	---	This probe set was annotated using the Design Representative Id based pipeline to a GenBank identifier using 1 transcripts. // false // Design Representative Id // R	BU874702	BU874702 // --- // gb // --- // ---	---
Ptp.2730.1.S1_at	278.988	509.655	1.8268	-10.2233	0.000166367	1	0.999963	1	At1g08450	calreticulin, putative similar to calreticulin GB:AAC49697 GI:2052383 from [Arabidopsis thaliana]; supported by cDNA: gi_2052382_gb_U66345.1_ATU66345	At1g08450	At.24804	CHR1v01212004:2668005-2671797 (-) // 99.92 //	calreticulin 3 (CRT3)	CRT3	837365	O04153 /// Q570J4 /// Q8GUI1 /// Q93ZR4	---	NP_563816.1 /// NP_973793.1	NM_100718 /// NM_202064	AT1G08450	6457 // protein folding // inferred from electronic annotation	5783 // endoplasmic reticulum // inferred from electronic annotation /// 12505 // endomembrane system // inferred from electronic annotation	5509 // calcium ion binding // inferred from electronic annotation /// 5529 // sugar binding // inferred from electronic annotation /// 8270 // zinc ion binding // inferred from electronic annotation /// 46872 // metal ion binding // inferred from electronic annotation /// 51082 // unfolded protein binding // inferred from electronic annotation /// 5509 // calcium ion binding // inferred from seq…	IPR001580 // Calreticulin/calnexin // 1.0E-126 /// IPR001580 // Calreticulin/calnexin // 7.5E-41 /// IPR001580 // Calreticulin/calnexin // 1.8E-66	This probe set was annotated using the Matching Probes based pipeline to a Entrez Gene identifier using 2 transcripts. // false // Matching Probes // A	NM_100718(11),NM_202064(11)	At1g08450 // 68414.t00833 calreticulin 3 (CRT3) identical to similar to SP|O04153 Calreticulin 3 precursor {Arabidopsis thaliana} // tigr // 9 // --- /// NM_100718 // Arabidopsis thaliana CRT3 (CALRETICULIN 3); calcium ion binding (CRT3) mRNA, complete cds. // refseq // 11 // --- /// NM_202064 // Arabidopsis thaliana CRT3 (CALRETICULIN 3); calcium ion binding (CRT3) mRNA, complete cds. // refseq …	---	Ptp.2730.1.S1_at	Poplar Genome Array	Ptp.2730.1	gb:BU833186 /DB_XREF=gi:24013505 /DB_XREF=T043D02 /TID=Ptp.2730.1 /CNT=4 /FEA=EST /TIER=ConsEnd /STK=0 /UG=Ptp.2730 /UG_TITLE=Transcribed locus /REP_ORG=P. tremula x P. tremuloides	BU833186	LG_XIX:7391664-7392819 (-) // 87.87 //	---	---	---	---	This probe set was annotated using the Accession mapped clusters based pipeline to a UniGene identifier using 3 transcripts. // false // Accession mapped clusters // E	BU833186,BU895710,DN502661	BU833186 // /DB_XREF=T043D02 // gb // --- // --- /// BU895710 // /DB_XREF=X029H02 // gb // --- // --- /// DN502661 // /DB_XREF=X029H02.5pR /CLONE=X029H02 // gb // --- // ---	---
PtpAffx.63309.1.A1_at	6.8248	27.2442	3.99194	-9.5643	0.000181324	1	0.999985	1	NA	NA	NA	NA	NA	NA	NA	NA	NA	NA	NA	NA	NA	NA	NA	NA	NA	NA	NA	NA	NA	PtpAffx.63309.1.A1_at	Poplar Genome Array	PtpAffx.63309.1	gb:CV245184 /DB_XREF=gi:52498159 /DB_XREF=WS0256.B21_L09 /CLONE=WS0256_L09 /TID=PtpAffx.63309.1 /CNT=1 /FEA=EST /TIER=ConsEnd /STK=0 /NOTE=sequence(s) not in UniGene /REP_ORG=P. trichocarpa	CV245184	---	---	---	---	---	This probe set was annotated using the Accession mapped clusters based pipeline to a UniGene identifier using 1 transcripts. // false // Accession mapped clusters // E	CV245184	CV245184 // /DB_XREF=WS0256.B21_L09 /CLONE=WS0256_L09 // gb // --- // ---	---
Ptp.4131.1.S1_at	13.1263	52.5708	4.00499	-8.4224	0.000189154	1	0.999991	1	At1g47990	dioxygenase, putative similar to dioxygenase GB:CAA70330 GI:1666096 from [Marah macrocarpus]	At1g47990	At.51190	CHR1v01212004:17702323-17704503 (+) // 100.0 //	gibberellin 2-oxidase, putative / GA2-oxidase, putative	---	841217	Q9C7Z1	---	NP_175233.1	NM_103695	AT1G47990	17000 // antibiotic biosynthesis // inferred from electronic annotation	---	5506 // iron ion binding // inferred from electronic annotation /// 16216 // isopenicillin-N synthase activity // inferred from electronic annotation /// 16491 // oxidoreductase activity // inferred from electronic annotation /// 16702 // oxidoreductase activity, acting on single donors with incorporation of molecular oxygen, incorporation of two atoms of oxygen // inferred from electronic annota…	IPR005123 // 2OG-Fe(II) oxygenase superfamily // 3.5E-30	This probe set was annotated using the Matching Probes based pipeline to a Entrez Gene identifier using 1 transcripts. // false // Matching Probes // A	NM_103695(11)	At1g47990 // 68414.t04893 gibberellin 2-oxidase, putative / GA2-oxidase, putative similar to GA2ox1 [GI:4678366]; similar to dioxygenase GB:CAA70330 GI:1666096 from [Marah macrocarpus]; contains PF03171 2OG-Fe(II) oxygenase superfamily domain // tigr // 11 // --- /// NM_103695 // Arabidopsis thaliana gibberellin 2-beta-dioxygenase (AT1G47990) mRNA, complete cds. // refseq // 11 // ---	---	Ptp.4131.1.S1_at	Poplar Genome Array	Ptp.4131.1	gb:AY392094.1 /DB_XREF=gi:37544100 /TID=Ptp.4131.1 /CNT=3 /FEA=FLmRNA /TIER=FL /STK=1 /UG=Ptp.4131 /UG_TITLE=Transcribed locus /DEF=Populus alba x Populus tremuloides gibberellin 2-oxidase (GA2ox1) mRNA, complete cds. /FL=gb:AY392094.1 /REP_ORG=P. alba x P. tremuloides	AY392094.1	LG_X:14161723-14165843 (+) // 95.26 //	Q6TN17	17000 // antibiotic biosynthesis // inferred from electronic annotation	---	5506 // iron ion binding // inferred from electronic annotation /// 16216 // isopenicillin-N synthase activity // inferred from electronic annotation /// 16491 // oxidoreductase activity // inferred from electronic annotation	This probe set was annotated using the Matching Probes based pipeline to a GenBank identifier using 1 transcripts. // false // Matching Probes // A	AY392094(11)	AY392094 // Populus alba x Populus tremuloides gibberellin 2-oxidase (GA2ox1) mRNA, complete cds. // gb // 11 // ---	estExt_Genewise1_v1.C_LG_X0681 // jgi // 3 // Cross Hyb Matching Probes
PtpAffx.224958.1.S1_at	51.7869	2.48475	0.0479802	9.38962	0.000196067	1	0.999994	1	NA	NA	NA	NA	NA	NA	NA	NA	NA	NA	NA	NA	NA	NA	NA	NA	NA	NA	NA	NA	NA	PtpAffx.224958.1.S1_at	Poplar Genome Array	PtpAffx.224958.1	pmrna:pmrna43900 /TID=PtpAffx.224958.1 /CNT=1 /FEA=mRNA /TIER=ConsEnd /STK=0 /NOTE=sequence(s) not in UniGene /DEF=pmrna:pmrna43900 /REP_ORG=P. trichocarpa	pmrna43900	LG_XIX:8271035-8276620 (+) // 100.0 //	---	---	---	---	This probe set was annotated using the Matching Probes based pipeline to a Joint Genome Institute identifier using 1 transcripts. // false // Matching Probes // A	eugene3.00190624(11)	eugene3.00190624 // jgi_model_id=574150 // jgi // 11 // ---	---
PtpAffx.213420.1.S1_a_at	4.82376	27.1378	5.62586	-8.38694	0.000206536	1	0.999997	1	NA	NA	NA	NA	NA	NA	NA	NA	NA	NA	NA	NA	NA	NA	NA	NA	NA	NA	NA	NA	NA	PtpAffx.213420.1.S1_a_at	Poplar Genome Array	PtpAffx.213420.1	pmrna:pmrna26245 /TID=PtpAffx.213420.1 /CNT=1 /FEA=mRNA /TIER=ConsEnd /STK=0 /NOTE=sequence(s) not in UniGene /DEF=pmrna:pmrna26245 /REP_ORG=P. trichocarpa	pmrna26245	LG_XVI:5324260-5325092 (+) // 100.0 //	---	---	---	---	This probe set was annotated using the Matching Probes based pipeline to a Joint Genome Institute identifier using 1 transcripts. // false // Matching Probes // A	eugene3.00160667(11)	eugene3.00160667 // jgi_model_id=576532 // jgi // 11 // ---	---
PtpAffx.209865.1.S1_at	1232.87	1580.46	1.28194	-9.5709	0.000213826	1	0.999998	1	NA	NA	NA	NA	NA	NA	NA	NA	NA	NA	NA	NA	NA	NA	NA	NA	NA	NA	NA	NA	NA	PtpAffx.209865.1.S1_at	Poplar Genome Array	PtpAffx.209865.1	pmrna:pmrna19440 /TID=PtpAffx.209865.1 /CNT=1 /FEA=mRNA /TIER=ConsEnd /STK=0 /NOTE=sequence(s) not in UniGene /DEF=pmrna:pmrna19440 /REP_ORG=P. trichocarpa	pmrna19440	LG_XI:7708815-7711136 (+) // 99.96 //	---	---	---	---	This probe set was annotated using the Matching Probes based pipeline to a Joint Genome Institute identifier using 1 transcripts. // false // Matching Probes // A	fgenesh1_pg.C_LG_XI000662(11)	fgenesh1_pg.C_LG_XI000662 // jgi_model_id=83067 // jgi // 11 // ---	---
PtpAffx.17713.1.A1_at	2039.73	3308.64	1.62209	-8.12157	0.000214886	1	0.999998	0.94263	NA	NA	NA	NA	NA	NA	NA	NA	NA	NA	NA	NA	NA	NA	NA	NA	NA	NA	NA	NA	NA	PtpAffx.17713.1.A1_at	Poplar Genome Array	PtpAffx.17713.1	gb:CV267000 /DB_XREF=gi:52519975 /DB_XREF=WS02030.B21_I19 /CLONE=WS02030_I19 /TID=PtpAffx.17713.1 /CNT=7 /FEA=EST /TIER=ConsEnd /STK=2 /NOTE=sequence(s) not in UniGene /REP_ORG=P. trichocarpa x P. nigra	CV267000	LG_V:10685307-10689915 (-) // 97.37 //	---	---	---	---	This probe set was annotated using the Genome Target Overlap based pipeline to a Joint Genome Institute identifier using 1 transcripts. // false // Genome Target Overlap // B	fgenesh1_pg.C_LG_V000901	fgenesh1_pg.C_LG_V000901 // jgi_model_id=72393 // jgi // 0 // chrLG_V:10685552-10690317(-)	---
Ptp.6228.1.S1_at	1806.73	2857.27	1.58146	-8.19762	0.000237324	1	1	0.971651	NA	NA	NA	NA	NA	NA	NA	NA	NA	NA	NA	NA	NA	NA	NA	NA	NA	NA	NA	NA	NA	Ptp.6228.1.S1_at	Poplar Genome Array	Ptp.6228.1	gb:DN490570 /DB_XREF=gi:60700628 /DB_XREF=UL63PA05.3pR /CLONE=UL63PA05 /TID=Ptp.6228.1 /CNT=7 /FEA=EST /TIER=ConsEnd /STK=2 /UG=Ptp.6228 /UG_TITLE=Transcribed locus /REP_ORG=P. tremula x P. tremuloides	DN490570	LG_III:9901420-9902320 (+) // 81.44 //	---	---	---	---	This probe set was annotated using the Genome Target Overlap based pipeline to a Joint Genome Institute identifier using 1 transcripts. // false // Genome Target Overlap // B	grail3.0018007101	grail3.0018007101 // jgi_model_id=646335 // jgi // 0 // chrLG_III:9900397-9902323(+)	---
PtpAffx.161833.1.A1_at	22.034	88.1118	3.99891	-7.77205	0.000268993	1	1	1	NA	NA	NA	NA	NA	NA	NA	NA	NA	NA	NA	NA	NA	NA	NA	NA	NA	NA	NA	NA	NA	PtpAffx.161833.1.A1_at	Poplar Genome Array	PtpAffx.161833.1	gb:CK097391 /DB_XREF=gi:38581716 /DB_XREF=UB49DPE05.3pR /CLONE=UB49DPE05 /TID=PtpAffx.161833.1 /CNT=1 /FEA=EST /TIER=ConsEnd /STK=1 /NOTE=sequence(s) not in UniGene /REP_ORG=P. tremula	CK097391	---	---	---	---	---	This probe set was annotated using the Design Representative Id based pipeline to a GenBank identifier using 1 transcripts. // false // Design Representative Id // R	CK097391	CK097391 // --- // gb // --- // ---	---
PtpAffx.75910.1.A1_at	8.61389	35.6612	4.13996	-9.99786	0.000306865	1	1	1	NA	NA	NA	NA	NA	NA	NA	NA	NA	NA	NA	NA	NA	NA	NA	NA	NA	NA	NA	NA	NA	PtpAffx.75910.1.A1_at	Poplar Genome Array	PtpAffx.75910.1	gb:CV252708 /DB_XREF=gi:52505683 /DB_XREF=PX0015.B21_L09 /CLONE=PX0015_L09 /TID=PtpAffx.75910.1 /CNT=1 /FEA=EST /TIER=ConsEnd /STK=1 /NOTE=sequence(s) not in UniGene /REP_ORG=P. trichocarpa	CV252708	---	---	---	---	---	This probe set was annotated using the Design Representative Id based pipeline to a GenBank identifier using 1 transcripts. // false // Design Representative Id // R	CV252708	CV252708 // --- // gb // --- // ---	eugene3.00280091 // jgi // 11 // Negative Strand Matching Probes
PtpAffx.220468.1.S1_s_at	18.644	2.1325	0.11438	8.5481	0.000308704	1	1	1	NA	NA	NA	NA	NA	NA	NA	NA	NA	NA	NA	NA	NA	NA	NA	NA	NA	NA	NA	NA	NA	PtpAffx.220468.1.S1_s_at	Poplar Genome Array	PtpAffx.220468.1	pmrna:pmrna36861 /TID=PtpAffx.220468.1 /CNT=1 /FEA=mRNA /TIER=ConsEnd /STK=0 /NOTE=sequence(s) not in UniGene /DEF=pmrna:pmrna36861 /REP_ORG=P. trichocarpa	pmrna36861	LG_XII:2671081-2778843 (-) // 96.53 //	---	---	---	---	This probe set was annotated using the Matching Probes based pipeline to a Joint Genome Institute identifier using 1 transcripts. // false // Matching Probes // A	eugene3.00120297(11),eugene3.03240001(11)	eugene3.00120297 // jgi_model_id=569644 // jgi // 11 // --- /// eugene3.03240001 // jgi_model_id=590617 // jgi // 11 // ---	---
PtpAffx.218247.1.S1_s_at	53.6963	25.3823	0.472701	7.53662	0.000309348	1	1	0.999894	NA	NA	NA	NA	NA	NA	NA	NA	NA	NA	NA	NA	NA	NA	NA	NA	NA	NA	NA	NA	NA	PtpAffx.218247.1.S1_s_at	Poplar Genome Array	PtpAffx.218247.1	pmrna:pmrna33799 /TID=PtpAffx.218247.1 /CNT=1 /FEA=mRNA /TIER=ConsEnd /STK=0 /NOTE=sequence(s) not in UniGene /DEF=pmrna:pmrna33799 /REP_ORG=P. trichocarpa	pmrna33799	---	---	---	---	---	This probe set was annotated using the Matching Probes based pipeline to a Joint Genome Institute identifier using 1 transcripts. // false // Matching Probes // A	fgenesh1_pg.C_scaffold_196000033(11),eugene3.02140027(11)	fgenesh1_pg.C_scaffold_196000033 // jgi_model_id=100131 // jgi // 11 // --- /// eugene3.02140027 // jgi_model_id=587549 // jgi // 11 // ---	---
PtpAffx.65172.2.S1_s_at	3769.76	4808.46	1.27554	-9.47533	0.000339296	1	1	1	At3g53540	putative protein predicted proteins, Arabidopsis thaliana	At3g53540	At.28142	CHR3v01212004:19857782-19862086 (-) // 100.0 //	expressed protein	---	824522	Q8L7V8	---	NP_190922.3	NM_115214	AT3G53540	---	5739 // mitochondrion // inferred from electronic annotation	---	---	This probe set was annotated using the Matching Probes based pipeline to a Entrez Gene identifier using 1 transcripts. // false // Matching Probes // A	NM_115214(11)	At3g53540 // 68416.t05489 expressed protein // tigr // 11 // --- /// NM_115214 // Arabidopsis thaliana unknown protein (AT3G53540) mRNA, complete cds. // refseq // 11 // ---	At3g53530 // tigr // 9 // Negative Strand Matching Probes /// NM_001035775 // refseq // 9 // Negative Strand Matching Probes /// NM_115213 // refseq // 9 // Negative Strand Matching Probes	PtpAffx.65172.2.S1_s_at	Poplar Genome Array	PtpAffx.65172.2	gb:CK091698 /DB_XREF=gi:38576023 /DB_XREF=F119P32.3pR /CLONE=F119P32 /TID=PtpAffx.65172.2 /CNT=1 /FEA=EST /TIER=ConsEnd /STK=0 /NOTE=sequence(s) not in UniGene /REP_ORG=P. trichocarpa	CK091698	---	---	---	---	---	This probe set was annotated using the Matching Probes based pipeline to a Joint Genome Institute identifier using 1 transcripts. // false // Matching Probes // A	eugene3.00160738(11)	eugene3.00160738 // jgi_model_id=576603 // jgi // 11 // ---	---
PtpAffx.91700.1.S1_a_at	346.343	164.337	0.474494	7.676	0.000363072	1	1	1	NA	NA	NA	NA	NA	NA	NA	NA	NA	NA	NA	NA	NA	NA	NA	NA	NA	NA	NA	NA	NA	PtpAffx.91700.1.S1_a_at	Poplar Genome Array	PtpAffx.91700.1	gb:BU895299 /DB_XREF=gi:24106364 /DB_XREF=X022A12 /TID=PtpAffx.91700.1 /CNT=3 /FEA=EST /TIER=ConsEnd /STK=0 /NOTE=sequence(s) not in UniGene /REP_ORG=P. tremula x P. tremuloides	BU895299	LG_IV:16149312-16151644 (-) // 94.37 //	---	---	---	---	This probe set was annotated using the Matching Probes based pipeline to a Joint Genome Institute identifier using 1 transcripts. // false // Matching Probes // A	grail3.0045022402(11)	grail3.0045022402 // jgi_model_id=648834 // jgi // 11 // ---	eugene3.09800003 // jgi // 7 // Cross Hyb Matching Probes
PtpAffx.206676.1.S1_at	285.236	402.752	1.412	-7.71229	0.000403471	1	1	1	At5g11900	putative protein density regulated protein drp1, Homo sapiens, EMBL:AF038554	At5g11900	At.27058	CHR5v01212004:3834154-3836023 (+) // 99.85 //	eukaryotic translation initiation factor SUI1 family protein	---	831063	Q8VZK2	---	NP_196751.2	NM_121228	AT5G11900	6413 // translational initiation // inferred from electronic annotation /// 6413 // translational initiation // inferred from sequence or structural similarity /// 6413 // translational initiation // inferred from sequence similarity	---	3743 // translation initiation factor activity // inferred from electronic annotation /// 3743 // translation initiation factor activity // inferred from sequence or structural similarity /// 3743 // translation initiation factor activity // inferred from sequence similarity	IPR001950 // Translation initiation factor SUI1 // 9.2E-33	This probe set was annotated using the Matching Probes based pipeline to a Entrez Gene identifier using 1 transcripts. // false // Matching Probes // A	NM_121228(10)	At5g11900 // 68418.t01270 eukaryotic translation initiation factor SUI1 family protein similar to SP|O43583 Density-regulated protein (DRP1 protein) (Smooth muscle cell associated protein-3) {Homo sapiens}; contains Pfam profile PF01253: Translation initiation factor SUI1 // tigr // 9 // --- /// NM_121228 // Arabidopsis thaliana translation initiation factor (AT5G11900) mRNA, complete cds. // ref…	---	PtpAffx.206676.1.S1_at	Poplar Genome Array	PtpAffx.206676.1	pmrna:pmrna13246 /TID=PtpAffx.206676.1 /CNT=1 /FEA=mRNA /TIER=ConsEnd /STK=0 /NOTE=sequence(s) not in UniGene /DEF=pmrna:pmrna13246 /REP_ORG=P. trichocarpa	pmrna13246	LG_VI:15272551-15275496 (-) // 100.0 //	---	---	---	---	This probe set was annotated using the Matching Probes based pipeline to a Joint Genome Institute identifier using 1 transcripts. // false // Matching Probes // A	eugene3.00061613(11)	eugene3.00061613 // jgi_model_id=561654 // jgi // 11 // ---	---
PtpAffx.215277.1.S1_at	19.3471	59.4711	3.0739	-7.1018	0.000418475	1	1	1	NA	NA	NA	NA	NA	NA	NA	NA	NA	NA	NA	NA	NA	NA	NA	NA	NA	NA	NA	NA	NA	PtpAffx.215277.1.S1_at	Poplar Genome Array	PtpAffx.215277.1	pmrna:pmrna29370 /TID=PtpAffx.215277.1 /CNT=1 /FEA=mRNA /TIER=ConsEnd /STK=0 /NOTE=sequence(s) not in UniGene /DEF=pmrna:pmrna29370 /REP_ORG=P. trichocarpa	pmrna29370	---	---	---	---	---	This probe set was annotated using the Matching Probes based pipeline to a Joint Genome Institute identifier using 1 transcripts. // false // Matching Probes // A	eugene3.12110002(11)	eugene3.12110002 // jgi_model_id=580428 // jgi // 11 // ---	---
PtpAffx.160576.1.A1_at	11.8625	50.4539	4.25323	-7.01551	0.00046159	1	1	1	NA	NA	NA	NA	NA	NA	NA	NA	NA	NA	NA	NA	NA	NA	NA	NA	NA	NA	NA	NA	NA	PtpAffx.160576.1.A1_at	Poplar Genome Array	PtpAffx.160576.1	gb:CV228437 /DB_XREF=gi:52379900 /DB_XREF=WS01910.B21_B12 /CLONE=WS01910_B12 /TID=PtpAffx.160576.1 /CNT=2 /FEA=EST /TIER=ConsEnd /STK=0 /NOTE=sequence(s) not in UniGene /REP_ORG=P. trichocarpa	CV228437	LG_VIII:3524813-3525139 (+) // 94.77 //	---	---	---	---	This probe set was annotated using the Accession mapped clusters based pipeline to a UniGene identifier using 2 transcripts. // false // Accession mapped clusters // E	CV228437,CV228859	CV228437 // /DB_XREF=WS01910.B21_B12 /CLONE=WS01910_B12 // gb // --- // --- /// CV228859 // /DB_XREF=WS01911.B21_H09 /CLONE=WS01911_H09 // gb // --- // ---	---
PtpAffx.1701.1.S1_at	96.2462	15.1565	0.157476	8.08913	0.000475201	1	1	1	At1g72440	hypothetical protein similar to CCAAT-box-binding transcription factor GB:NP_005751 [Homo sapiens], GB:P53569 [Mus musculus]	At1g72440	At.35098	CHR1v01212004:27271988-27277258 (-) // 99.94 //	CCAAT-box-binding transcription factor-related	---	843576	Q9C9E2	---	NP_177388.1	NM_105903	AT1G72440	---	12505 // endomembrane system // inferred from electronic annotation	---	IPR005612 // CBF/Mak21 family // 1.0E-126	This probe set was annotated using the Matching Probes based pipeline to a Entrez Gene identifier using 1 transcripts. // false // Matching Probes // A	NM_105903(11)	At1g72440 // 68414.t07666 CCAAT-box-binding transcription factor-related similar to CCAAT-box-binding transcription factor (CCAAT-binding factor) (CBF) (Swiss-Prot:Q03701) [Homo sapiens], GB:P53569 [Mus musculus] // tigr // 11 // --- /// NM_105903 // Arabidopsis thaliana unknown protein (AT1G72440) mRNA, complete cds. // refseq // 11 // ---	---	PtpAffx.1701.1.S1_at	Poplar Genome Array	PtpAffx.1701.1	gb:CV257695 /DB_XREF=gi:52510670 /DB_XREF=WS0247.B21_G07 /CLONE=WS0247_G07 /TID=PtpAffx.1701.1 /CNT=3 /FEA=EST /TIER=ConsEnd /STK=1 /NOTE=sequence(s) not in UniGene /REP_ORG=P. trichocarpa x P. deltoides	CV257695	---	---	---	---	---	This probe set was annotated using the Design Representative Id based pipeline to a GenBank identifier using 1 transcripts. // false // Design Representative Id // R	CV257695	CV257695 // --- // gb // --- // ---	---
Ptp.2058.2.A1_a_at	532.303	676.32	1.27056	-8.78958	0.000583922	1	1	1	At5g62610	putative protein contains similarity to DNA-binding protein;supported by full-length cDNA: Ceres:112281.	At5g62610	At.24534	CHR5v01212004:25150344-25151826 (-) // 99.76 //	basic helix-loop-helix (bHLH) family protein	---	836382	Q9LV17	---	NP_201067.1	NM_125656	AT5G62610	45449 // regulation of transcription // traceable author statement /// 45449 // regulation of transcription // inferred from electronic annotation	5634 // nucleus // inferred from electronic annotation /// 9507 // chloroplast // inferred from electronic annotation	3677 // DNA binding // inferred from sequence or structural similarity /// 3700 // transcription factor activity // inferred from sequence or structural similarity /// 3677 // DNA binding // inferred from electronic annotation /// 30528 // transcription regulator activity // inferred from electronic annotation /// 3700 // transcription factor activity // inferred from sequence similarity /// 3677…	IPR001092 // Basic helix-loop-helix dimerization domain bHLH // 6.8E-9	This probe set was annotated using the Matching Probes based pipeline to a Entrez Gene identifier using 1 transcripts. // false // Matching Probes // A	NM_125656(11)	At5g62610 // 68418.t07254 basic helix-loop-helix (bHLH) family protein contains Pfam profile: PF00010 helix-loop-helix DNA-binding domain // tigr // 9 // --- /// NM_125656 // Arabidopsis thaliana DNA binding / transcription factor (AT5G62610) mRNA, complete cds. // refseq // 11 // --- /// AF488611 // Arabidopsis thaliana clone bHLH079 putative bHLH transcription factor mRNA, partial sequence. // …	---	Ptp.2058.2.A1_a_at	Poplar Genome Array	Ptp.2058.2	gb:CV258020 /DB_XREF=gi:52510995 /DB_XREF=WS0248.B21_E24 /CLONE=WS0248_E24 /TID=Ptp.2058.2 /CNT=1 /FEA=EST /TIER=ConsEnd /STK=1 /UG=Ptp.2058 /UG_TITLE=Transcribed locus, weakly similar to XP_469986.1 hypothetical protein (Oryza sativa (japonica cultivar-group)) /REP_ORG=P. trichocarpa x P. deltoides	CV258020	LG_XII:8965144-8968012 (+) // 97.55 //	---	---	---	---	This probe set was annotated using the Design Representative Id based pipeline to a GenBank identifier using 1 transcripts. // false // Design Representative Id // R	CV258020	CV258020 // --- // gb // --- // ---	---
PtpAffx.51993.1.S1_at	5.41415	42.6417	7.87597	-7.04268	0.00062421	1	1	1	NA	NA	NA	NA	NA	NA	NA	NA	NA	NA	NA	NA	NA	NA	NA	NA	NA	NA	NA	NA	NA	PtpAffx.51993.1.S1_at	Poplar Genome Array	PtpAffx.51993.1	gb:CK103982 /DB_XREF=gi:38588307 /DB_XREF=I008P59.5pR /CLONE=I008P59 /TID=PtpAffx.51993.1 /CNT=3 /FEA=EST /TIER=ConsEnd /STK=0 /NOTE=sequence(s) not in UniGene /REP_ORG=P. tremula	CK103982	---	---	---	---	---	This probe set was annotated using the Design Representative Id based pipeline to a GenBank identifier using 1 transcripts. // false // Design Representative Id // R	CK103982	CK103982 // --- // gb // --- // ---	---
PtpAffx.141558.1.S1_at	870.304	1273.6	1.4634	-6.71536	0.000636508	1	1	1	At5g13640	putative protein contains similarity to unknown protein (ref|NP_014405.1); supported by cDNA: gi_15450694_gb_AY052715.1_	At5g13640	At.22329	CHR5v01212004:4393531-4397215 (+) // 99.95 //	lecithin:cholesterol acyltransferase family protein / LACT family protein	---	831208	Q6YC80 /// Q9FNA9	---	NP_196868.1	NM_121367	AT5G13640	6629 // lipid metabolism // inferred from electronic annotation /// 6629 // lipid metabolism // inferred from sequence similarity	---	4607 // phosphatidylcholine-sterol O-acyltransferase activity // inferred from electronic annotation /// 8415 // acyltransferase activity // inferred from electronic annotation /// 16740 // transferase activity // inferred from electronic annotation /// 4607 // phosphatidylcholine-sterol O-acyltransferase activity // inferred from sequence similarity	IPR003386 // Lecithin:cholesterol acyltransferase // 8.6E-51 /// IPR003386 // Lecithin:cholesterol acyltransferase // 6.6E-17	This probe set was annotated using the Matching Probes based pipeline to a Entrez Gene identifier using 1 transcripts. // false // Matching Probes // A	NM_121367(11)	At5g13640 // 68418.t01441 lecithin:cholesterol acyltransferase family protein / LACT family protein similar to SP|P40345 Phospholipid:diacylglycerol acyltransferase (EC 2.3.1.158) (PDAT) {Saccharomyces cerevisiae}; contains Pfam profile PF02450: Lecithin:cholesterol acyltransferase (phosphatidylcholine-sterol acyltransferase) // tigr // 11 // --- /// NM_121367 // Arabidopsis thaliana ATPDAT; phos…	---	PtpAffx.141558.1.S1_at	Poplar Genome Array	PtpAffx.141558.1	gb:AJ772873 /DB_XREF=gi:50064548 /DB_XREF=AJ772873 /CLONE=P0000200001G02F1 /TID=PtpAffx.141558.1 /CNT=3 /FEA=EST /TIER=ConsEnd /STK=0 /NOTE=sequence(s) not in UniGene /REP_ORG=P. euphratica	AJ772873	LG_I:9137754-9139234 (+) // 98.48 //	---	---	---	---	This probe set was annotated using the Genome Target Overlap based pipeline to a Joint Genome Institute identifier using 1 transcripts. // false // Genome Target Overlap // B	eugene3.00030266,eugene3.00011034	eugene3.00011034 // jgi_model_id=548593 // jgi // 0 // chrLG_I:9133819-9138910(+) /// eugene3.00030266 // jgi_model_id=553633 // jgi // 0 // chrLG_I:9134044-9138910(+)	fgenesh1_pg.C_LG_II000770 // jgi // 1 // Negative Strand Matching Probes
PtpAffx.209270.1.S1_at	49.7296	15.0943	0.303527	6.93509	0.000655089	1	1	1	NA	NA	NA	NA	NA	NA	NA	NA	NA	NA	NA	NA	NA	NA	NA	NA	NA	NA	NA	NA	NA	PtpAffx.209270.1.S1_at	Poplar Genome Array	PtpAffx.209270.1	pmrna:pmrna18314 /TID=PtpAffx.209270.1 /CNT=1 /FEA=mRNA /TIER=ConsEnd /STK=0 /NOTE=sequence(s) not in UniGene /DEF=pmrna:pmrna18314 /REP_ORG=P. trichocarpa	pmrna18314	LG_X:16674125-16675432 (+) // 99.92 //	---	---	---	---	This probe set was annotated using the Matching Probes based pipeline to a Joint Genome Institute identifier using 1 transcripts. // false // Matching Probes // A	fgenesh1_pm.C_LG_X000606(11)	fgenesh1_pm.C_LG_X000606 // jgi_model_id=55464 // jgi // 11 // ---	---
Ptp.3814.1.S1_s_at	647.93	380.674	0.587524	7.25193	0.000669802	1	1	1	NA	NA	NA	NA	NA	NA	NA	NA	NA	NA	NA	NA	NA	NA	NA	NA	NA	NA	NA	NA	NA	Ptp.3814.1.S1_s_at	Poplar Genome Array	Ptp.3814.1	gb:BU887656 /DB_XREF=gi:24080368 /DB_XREF=R064G07 /TID=Ptp.3814.1 /CNT=7 /FEA=EST /TIER=ConsEnd /STK=0 /UG=Ptp.3814 /UG_TITLE=Transcribed locus /REP_ORG=P. tremula x P. tremuloides	BU887656	---	---	---	---	---	This probe set was annotated using the Accession mapped clusters based pipeline to a UniGene identifier using 3 transcripts. // false // Accession mapped clusters // E	BI131353,BU887656,CK103482	BI131353 // /DB_XREF=G119P65Y // gb // --- // --- /// BU887656 // /DB_XREF=R064G07 // gb // --- // --- /// CK103482 // /DB_XREF=G119P65.5pR /CLONE=G119P65 // gb // --- // ---	---
PtpAffx.120127.1.A1_at	818.953	606.172	0.740179	6.41969	0.000777411	1	1	1	At1g29820	unknown protein	At1g29820	At.40654	CHR1v01212004:10438202-10440607 (+) // 99.88 //	expressed protein	---	839860	---	---	NP_174275.1	NM_102722	AT1G29820	---	---	---	---	This probe set was annotated using the Matching Probes based pipeline to a Entrez Gene identifier using 1 transcripts. // false // Matching Probes // A	NM_102722(11)	At1g29820 // 68414.t03269 expressed protein // tigr // 10 // --- /// NM_102722 // Arabidopsis thaliana unknown protein (AT1G29820) mRNA, complete cds. // refseq // 11 // ---	---	PtpAffx.120127.1.A1_at	Poplar Genome Array	PtpAffx.120127.1	gb:CX176806 /DB_XREF=gi:56824230 /DB_XREF=D09_69-37_07.ab1 /TID=PtpAffx.120127.1 /CNT=3 /FEA=EST /TIER=ConsEnd /STK=0 /NOTE=sequence(s) not in UniGene /REP_ORG=P. deltoides	CX176806	---	---	---	---	---	This probe set was annotated using the Design Representative Id based pipeline to a GenBank identifier using 1 transcripts. // false // Design Representative Id // R	CX176806	CX176806 // --- // gb // --- // ---	fgenesh1_pm.C_scaffold_204000004 // jgi // 7 // Cross Hyb Matching Probes
PtpAffx.203394.1.S1_at	22.349	2.87576	0.128675	6.23222	0.000789627	1	1	1	NA	NA	NA	NA	NA	NA	NA	NA	NA	NA	NA	NA	NA	NA	NA	NA	NA	NA	NA	NA	NA	PtpAffx.203394.1.S1_at	Poplar Genome Array	PtpAffx.203394.1	pmrna:pmrna6752 /TID=PtpAffx.203394.1 /CNT=1 /FEA=mRNA /TIER=ConsEnd /STK=0 /NOTE=sequence(s) not in UniGene /DEF=pmrna:pmrna6752 /REP_ORG=P. trichocarpa	pmrna6752	LG_III:14634259-14634440 (-) // 98.91 //	---	---	---	---	This probe set was annotated using the Matching Probes based pipeline to a Joint Genome Institute identifier using 1 transcripts. // false // Matching Probes // A	eugene3.00031332(11)	eugene3.00031332 // jgi_model_id=554699 // jgi // 11 // ---	---
PtpAffx.157814.1.S1_at	8.41952	1.42591	0.169358	6.6391	0.00079761	1	1	1	NA	NA	NA	NA	NA	NA	NA	NA	NA	NA	NA	NA	NA	NA	NA	NA	NA	NA	NA	NA	NA	PtpAffx.157814.1.S1_at	Poplar Genome Array	PtpAffx.157814.1	gb:BU874882 /DB_XREF=gi:24066406 /DB_XREF=Q073A03 /TID=PtpAffx.157814.1 /CNT=2 /FEA=EST /TIER=ConsEnd /STK=0 /NOTE=sequence(s) not in UniGene /REP_ORG=P. trichocarpa	BU874882	LG_XVII:5518237-5518959 (+) // 92.31 //	---	---	---	---	This probe set was annotated using the Genome Target Overlap based pipeline to a Joint Genome Institute identifier using 1 transcripts. // false // Genome Target Overlap // B	eugene3.00170467	eugene3.00170467 // jgi_model_id=577725 // jgi // 0 // chrLG_XVII:5517229-5519099(+)	---
PtpAffx.131057.1.A1_at	3.65763	15.4528	4.22481	-6.23766	0.000808059	1	1	1	NA	NA	NA	NA	NA	NA	NA	NA	NA	NA	NA	NA	NA	NA	NA	NA	NA	NA	NA	NA	NA	PtpAffx.131057.1.A1_at	Poplar Genome Array	PtpAffx.131057.1	gb:CX656262 /DB_XREF=gi:57891091 /DB_XREF=PO02051C07 /CLONE=PO02051C07 /TID=PtpAffx.131057.1 /CNT=2 /FEA=EST /TIER=ConsEnd /STK=0 /NOTE=sequence(s) not in UniGene /REP_ORG=P. alba x P. tremula var. glandulosa	CX656262	LG_XI:10492881-10493456 (-) // 75.1 //	---	---	---	---	This probe set was annotated using the Genome Target Overlap based pipeline to a Joint Genome Institute identifier using 1 transcripts. // false // Genome Target Overlap // B	grail3.0014003601	grail3.0014003601 // jgi_model_id=660852 // jgi // 0 // chrLG_XI:10492914-10493478(-)	---
PtpAffx.218220.1.S1_x_at	95.2032	134.49	1.41267	-6.2841	0.000810542	1	1	1	NA	NA	NA	NA	NA	NA	NA	NA	NA	NA	NA	NA	NA	NA	NA	NA	NA	NA	NA	NA	NA	PtpAffx.218220.1.S1_x_at	Poplar Genome Array	PtpAffx.218220.1	pmrna:pmrna33770 /TID=PtpAffx.218220.1 /CNT=1 /FEA=mRNA /TIER=ConsEnd /STK=0 /NOTE=sequence(s) not in UniGene /DEF=pmrna:pmrna33770 /REP_ORG=P. trichocarpa	pmrna33770	LG_XIX:10724376-10724703 (-) // 91.75 //	---	---	---	---	This probe set was annotated using the Matching Probes based pipeline to a Joint Genome Institute identifier using 1 transcripts. // false // Matching Probes // A	fgenesh1_pg.C_scaffold_1956000001(11)	fgenesh1_pg.C_scaffold_1956000001 // jgi_model_id=104307 // jgi // 11 // ---	fgenesh1_pg.C_scaffold_5839000001 // jgi // 3 // Cross Hyb Matching Probes /// eugene3.01920020 // jgi // 1 // Negative Strand Matching Probes
Ptp.1517.1.S1_at	2101.22	1436.63	0.68371	7.07336	0.000846719	1	1	1	At3g15450	unknown protein very similar to unknown protein GB:AAC39468 from [Arabidopsis thaliana]; supported by cDNA: gi_14335087_gb_AY037223.1_	At3g15450	At.25100	CHR3v01212004:5213056-5214004 (+) // 99.87 //	expressed protein	---	820784	O64957 /// Q8H7C3 /// Q9LE80	---	NP_001030701.1 /// NP_001030702.1 /// NP_566513.1	NM_001035624 /// NM_001035625 /// NM_112413	AT3G15450	---	---	---	---	This probe set was annotated using the Matching Probes based pipeline to a Entrez Gene identifier using 3 transcripts. // false // Matching Probes // A	NM_001035624(11),NM_001035625(9),NM_112413(11)	At3g15450 // 68416.t01738 expressed protein similar to auxin down-regulated protein ARG10 [Vigna radiata] GI:2970051, wali7 (aluminum-induced protein) [Triticum aestivum] GI:451193 // tigr // 11 // --- /// NM_001035624 // Arabidopsis thaliana unknown protein (AT3G15450) mRNA, complete cds. // refseq // 11 // --- /// NM_001035625 // Arabidopsis thaliana unknown protein (AT3G15450) mRNA, complete c…	BX822533 // gb // 5 // Cross Hyb Matching Probes /// At3g15460 // tigr // 8 // Negative Strand Matching Probes /// NM_112414 // refseq // 8 // Negative Strand Matching Probes	Ptp.1517.1.S1_at	Poplar Genome Array	Ptp.1517.1	gb:CK089318 /DB_XREF=gi:38573643 /DB_XREF=B009P45.3pR /CLONE=B009P45 /TID=Ptp.1517.1 /CNT=50 /FEA=EST /TIER=ConsEnd /STK=1 /UG=Ptp.1517 /UG_TITLE=Transcribed locus, weakly similar to NP_188925.1 expressed protein (Arabidopsis thaliana) /REP_ORG=P. tremula x P. tremuloides	CK089318	LG_IV:5141873-5143270 (+) // 73.64 //	---	---	---	---	This probe set was annotated using the Accession mapped clusters based pipeline to a UniGene identifier using 24 transcripts. // false // Accession mapped clusters // E	AI166155,BI128784,BU828803,BU885060,BU885080,BU885096,BU885786,BU885801,BU886009,BU886093,BU886291,BU886612,BU887012,BU887805,BU894408,BU894452,BU895163,BU896631,BU897644,CK089318,CK109688,CK113074,CK113438,CK116310	AI166155 // /DB_XREF=B00945U // gb // --- // --- /// BI128784 // /DB_XREF=G081P39Y // gb // --- // --- /// BU828803 // /DB_XREF=K028P88P // gb // --- // --- /// BU885060 // /DB_XREF=R020B05 // gb // --- // --- /// BU885080 // /DB_XREF=R020D07 // gb // --- // --- /// BU885096 // /DB_XREF=R020F01 // gb // --- // --- /// BU885786 // /DB_XREF=R036B04 // gb // --- // --- /// BU885801 // /DB_XREF=R036D…	---
PtpAffx.124853.1.S1_s_at	5676.49	4662.48	0.821366	6.23916	0.000850276	1	1	1	NA	NA	NA	NA	NA	NA	NA	NA	NA	NA	NA	NA	NA	NA	NA	NA	NA	NA	NA	NA	NA	PtpAffx.124853.1.S1_s_at	Poplar Genome Array	PtpAffx.124853.1	gb:CA824977 /DB_XREF=gi:28608526 /DB_XREF=R51D03 /TID=PtpAffx.124853.1 /CNT=2 /FEA=EST /TIER=ConsEnd /STK=1 /NOTE=sequence(s) not in UniGene /REP_ORG=P. trichocarpa x P. deltoides	CA824977	LG_V:16580688-16581728 (+) // 99.38 //	---	---	---	---	This probe set was annotated using the Matching Probes based pipeline to a Joint Genome Institute identifier using 1 transcripts. // false // Matching Probes // A	grail3.0002065601(11)	grail3.0002065601 // jgi_model_id=652045 // jgi // 11 // ---	---
PtpAffx.9312.1.A1_at	196.209	369.437	1.88288	-6.12069	0.000885209	1	1	1	At5g11090	putative protein predicted proteins, Arabidopsis thaliana;supported by full-length cDNA: Ceres:32958.	At5g11090	At.28073	CHR5v01212004:3524796-3525449 (+) // 99.85 //	serine-rich protein-related	---	830977	Q9FY56	---	NP_196670.1	NM_121147	AT5G11090	---	9507 // chloroplast // inferred from electronic annotation	---	---	This probe set was annotated using the Matching Probes based pipeline to a Entrez Gene identifier using 1 transcripts. // false // Matching Probes // A	NM_121147(11)	At5g11090 // 68418.t01179 serine-rich protein-related contains some similarity to serine-rich proteins // tigr // 11 // --- /// NM_121147 // Arabidopsis thaliana unknown protein (AT5G11090) mRNA, complete cds. // refseq // 11 // ---	---	PtpAffx.9312.1.A1_at	Poplar Genome Array	PtpAffx.9312.1	gb:CV283108 /DB_XREF=gi:52536083 /DB_XREF=WS0186.B21_H07 /CLONE=WS0186_H07 /TID=PtpAffx.9312.1 /CNT=9 /FEA=EST /TIER=ConsEnd /STK=4 /NOTE=sequence(s) not in UniGene /REP_ORG=P. trichocarpa x P. deltoides	CV283108	LG_VI:17505426-17506244 (-) // 96.68 //	---	---	---	---	This probe set was annotated using the Matching Probes based pipeline to a Joint Genome Institute identifier using 1 transcripts. // false // Matching Probes // A	eugene3.00061898(11)	eugene3.00061898 // jgi_model_id=561939 // jgi // 11 // ---	---
PtpAffx.116815.1.S1_at	8.99321	66.4169	7.38523	-8.8619	0.000901567	1	1	1	NA	NA	NA	NA	NA	NA	NA	NA	NA	NA	NA	NA	NA	NA	NA	NA	NA	NA	NA	NA	NA	PtpAffx.116815.1.S1_at	Poplar Genome Array	PtpAffx.116815.1	gb:CF235534 /DB_XREF=gi:33454963 /DB_XREF=PtaJXT0023H9H0915 /TID=PtpAffx.116815.1 /CNT=5 /FEA=EST /TIER=ConsEnd /STK=0 /NOTE=sequence(s) not in UniGene /REP_ORG=P. alba x P. tremula	CF235534	LG_XII:10517534-10519300 (-) // 98.17 //	---	---	---	---	This probe set was annotated using the Genome Target Overlap based pipeline to a Joint Genome Institute identifier using 1 transcripts. // false // Genome Target Overlap // B	grail3.0015018501	grail3.0015018501 // jgi_model_id=662052 // jgi // 0 // chrLG_XII:10518743-10519226(-)	---
PtpAffx.139032.1.S1_at	114.523	53.0018	0.462804	6.31256	0.000903651	1	1	1	NA	NA	NA	NA	NA	NA	NA	NA	NA	NA	NA	NA	NA	NA	NA	NA	NA	NA	NA	NA	NA	PtpAffx.139032.1.S1_at	Poplar Genome Array	PtpAffx.139032.1	gb:CB307011 /DB_XREF=gi:30233596 /DB_XREF=R01E11 /TID=PtpAffx.139032.1 /CNT=4 /FEA=EST /TIER=ConsEnd /STK=0 /NOTE=sequence(s) not in UniGene /REP_ORG=P. trichocarpa x P. deltoides	CB307011	LG_X:9768612-9769893 (+) // 98.99 //	---	---	---	---	This probe set was annotated using the Matching Probes based pipeline to a Joint Genome Institute identifier using 1 transcripts. // false // Matching Probes // A	estExt_Genewise1_v1.C_LG_X5926(10)	estExt_Genewise1_v1.C_LG_X5926 // jgi_model_id=726589 // jgi // 10 // ---	---
PtpAffx.29136.1.S1_at	458.229	681.566	1.48739	-6.17178	0.000958294	1	1	1	NA	NA	NA	NA	NA	NA	NA	NA	NA	NA	NA	NA	NA	NA	NA	NA	NA	NA	NA	NA	NA	PtpAffx.29136.1.S1_at	Poplar Genome Array	PtpAffx.29136.1	gb:CV266252 /DB_XREF=gi:52519227 /DB_XREF=WS02029.B21_I06 /CLONE=WS02029_I06 /TID=PtpAffx.29136.1 /CNT=12 /FEA=EST /TIER=ConsEnd /STK=0 /NOTE=sequence(s) not in UniGene /REP_ORG=P. trichocarpa x P. nigra	CV266252	LG_II:9538645-9540595 (+) // 96.97 //	---	---	---	---	This probe set was annotated using the Genome Target Overlap based pipeline to a Joint Genome Institute identifier using 1 transcripts. // false // Genome Target Overlap // B	eugene3.00400291,estExt_Genewise1_v1.C_18290001,grail3.0033012902	grail3.0033012902 // jgi_model_id=644125 // jgi // 0 // chrLG_II:9538639-9540598(+) /// estExt_Genewise1_v1.C_18290001 // jgi_model_id=748076 // jgi // 0 // chrLG_II:9538649-9540596(+) /// eugene3.00400291 // jgi_model_id=591946 // jgi // 0 // chrLG_II:9538651-9540508(+)	---
PtpAffx.204272.1.S1_s_at	1.82617	26.4056	14.4596	-6.03789	0.000959919	1	1	1	NA	NA	NA	NA	NA	NA	NA	NA	NA	NA	NA	NA	NA	NA	NA	NA	NA	NA	NA	NA	NA	PtpAffx.204272.1.S1_s_at	Poplar Genome Array	PtpAffx.204272.1	pmrna:pmrna8404 /TID=PtpAffx.204272.1 /CNT=1 /FEA=mRNA /TIER=ConsEnd /STK=0 /NOTE=sequence(s) not in UniGene /DEF=pmrna:pmrna8404 /REP_ORG=P. trichocarpa	pmrna8404	LG_IV:15362013-15362202 (-) // 100.0 //	---	---	---	---	This probe set was annotated using the Matching Probes based pipeline to a Joint Genome Institute identifier using 1 transcripts. // false // Matching Probes // A	eugene3.00041285(11),fgenesh1_pg.C_scaffold_1629000001(11)	eugene3.00041285 // jgi_model_id=556572 // jgi // 11 // --- /// fgenesh1_pg.C_scaffold_1629000001 // jgi_model_id=104026 // jgi // 11 // ---	---
Ptp.2730.1.S1_s_at	1058.96	1811.38	1.71053	-5.98029	0.000984224	1	1	1	At1g08450	calreticulin, putative similar to calreticulin GB:AAC49697 GI:2052383 from [Arabidopsis thaliana]; supported by cDNA: gi_2052382_gb_U66345.1_ATU66345	At1g08450	At.24804	CHR1v01212004:2668005-2671797 (-) // 99.92 //	calreticulin 3 (CRT3)	CRT3	837365	O04153 /// Q570J4 /// Q8GUI1 /// Q93ZR4	---	NP_563816.1 /// NP_973793.1	NM_100718 /// NM_202064	AT1G08450	6457 // protein folding // inferred from electronic annotation	5783 // endoplasmic reticulum // inferred from electronic annotation /// 12505 // endomembrane system // inferred from electronic annotation	5509 // calcium ion binding // inferred from electronic annotation /// 5529 // sugar binding // inferred from electronic annotation /// 8270 // zinc ion binding // inferred from electronic annotation /// 46872 // metal ion binding // inferred from electronic annotation /// 51082 // unfolded protein binding // inferred from electronic annotation /// 5509 // calcium ion binding // inferred from seq…	IPR001580 // Calreticulin/calnexin // 1.0E-126 /// IPR001580 // Calreticulin/calnexin // 7.5E-41 /// IPR001580 // Calreticulin/calnexin // 1.8E-66	This probe set was annotated using the Matching Probes based pipeline to a Entrez Gene identifier using 2 transcripts. // false // Matching Probes // A	NM_100718(11),NM_202064(11)	At1g08450 // 68414.t00833 calreticulin 3 (CRT3) identical to similar to SP|O04153 Calreticulin 3 precursor {Arabidopsis thaliana} // tigr // 9 // --- /// NM_100718 // Arabidopsis thaliana CRT3 (CALRETICULIN 3); calcium ion binding (CRT3) mRNA, complete cds. // refseq // 11 // --- /// NM_202064 // Arabidopsis thaliana CRT3 (CALRETICULIN 3); calcium ion binding (CRT3) mRNA, complete cds. // refseq …	---	Ptp.2730.1.S1_s_at	Poplar Genome Array	Ptp.2730.1	gb:BU833186 /DB_XREF=gi:24013505 /DB_XREF=T043D02 /TID=Ptp.2730.1 /CNT=4 /FEA=EST /TIER=ConsEnd /STK=0 /UG=Ptp.2730 /UG_TITLE=Transcribed locus /REP_ORG=P. tremula x P. tremuloides	BU833186	LG_XIX:7391664-7392819 (-) // 87.87 //	---	---	---	---	This probe set was annotated using the Matching Probes based pipeline to a Joint Genome Institute identifier using 1 transcripts. // false // Matching Probes // A	estExt_fgenesh1_pg_v1.C_LG_XIX0564(11)	estExt_fgenesh1_pg_v1.C_LG_XIX0564 // jgi_model_id=702495 // jgi // 11 // ---	---
PtpAffx.152765.1.S1_at	17.593	56.2292	3.19611	-6.18252	0.000988692	1	1	1	NA	NA	NA	NA	NA	NA	NA	NA	NA	NA	NA	NA	NA	NA	NA	NA	NA	NA	NA	NA	NA	PtpAffx.152765.1.S1_at	Poplar Genome Array	PtpAffx.152765.1	gb:CN520994 /DB_XREF=gi:46839363 /DB_XREF=GQ0108.B3_E10 /CLONE=GQ0108_E10 /TID=PtpAffx.152765.1 /CNT=4 /FEA=EST /TIER=ConsEnd /STK=0 /NOTE=sequence(s) not in UniGene /REP_ORG=P. trichocarpa x P. deltoides	CN520994	LG_II:9257426-9258212 (+) // 98.1 //	---	---	---	---	This probe set was annotated using the Genome Target Overlap based pipeline to a Joint Genome Institute identifier using 1 transcripts. // false // Genome Target Overlap // B	fgenesh1_pg.C_LG_II001133,eugene3.00400344	eugene3.00400344 // jgi_model_id=591999 // jgi // 0 // chrLG_II:9257503-9259110(+) /// fgenesh1_pg.C_LG_II001133 // jgi_model_id=358328 // jgi // 0 // chrLG_II:9257589-9263712(+)	---
PtpAffx.150004.1.S1_s_at	594.501	441.952	0.743399	7.54614	0.000994007	1	1	1	NA	NA	NA	NA	NA	NA	NA	NA	NA	NA	NA	NA	NA	NA	NA	NA	NA	NA	NA	NA	NA	PtpAffx.150004.1.S1_s_at	Poplar Genome Array	PtpAffx.150004.1	gb:BU883888 /DB_XREF=gi:24075405 /DB_XREF=R002G11 /TID=PtpAffx.150004.1 /CNT=4 /FEA=EST /TIER=ConsEnd /STK=0 /NOTE=sequence(s) not in UniGene /REP_ORG=P. tremula x P. tremuloides	BU883888	LG_XIX:9126612-9127509 (+) // 96.11 //	---	---	---	---	This probe set was annotated using the Matching Probes based pipeline to a Joint Genome Institute identifier using 1 transcripts. // false // Matching Probes // A	estExt_Genewise1_v1.C_LG_XIX1977(11)	estExt_Genewise1_v1.C_LG_XIX1977 // jgi_model_id=738792 // jgi // 11 // ---	---
Ptp.371.1.S1_at	91.2869	30.9515	0.339057	6.17618	0.00103406	1	1	1	NA	NA	NA	NA	NA	NA	NA	NA	NA	NA	NA	NA	NA	NA	NA	NA	NA	NA	NA	NA	NA	Ptp.371.1.S1_at	Poplar Genome Array	Ptp.371.1	gb:AY607758.1 /DB_XREF=gi:47717914 /TID=Ptp.371.1 /CNT=47 /FEA=FLmRNA /TIER=FL /STK=1 /UG=Ptp.371 /UG_TITLE=Transcribed locus, weakly similar to NP_916822.1 putative arabinogalactan-like protein (Oryza sativa (japonica cultivar-group)) /DEF=Populus alba x Populus tremula fasciclin-like AGP 6 (FLA6) mRNA, complete cds. /FL=gb:AY607758.1 /REP_ORG=P. alba x P. tremula	AY607758.1	LG_XIII:12191765-12192872 (-) // 95.84 //	Q6J198	7155 // cell adhesion // inferred from electronic annotation	---	---	This probe set was annotated using the Matching Probes based pipeline to a GenBank,Joint Genome Institute identifier using 1 transcripts. // false // Matching Probes // A	eugene3.00131208(10),AY607758(11)	eugene3.00131208 // jgi_model_id=571844 // jgi // 10 // --- /// AY607758 // Populus alba x Populus tremula fasciclin-like AGP 6 (FLA6) mRNA, complete cds. // gb // 11 // ---	fgenesh1_pg.C_scaffold_1081000003 // jgi // 5 // Cross Hyb Matching Probes
PtpAffx.9185.1.S1_s_at	212.085	331.331	1.56226	-7.26298	0.00105361	1	1	1	At3g57810	putative protein ;supported by full-length cDNA: Ceres:29384., Ceres:101256.	At3g57810	At.34796	CHR3v01212004:21427312-21428786 (+) // 100.0 //	OTU-like cysteine protease family protein	---	824950	Q67XW3 /// Q682S6 /// Q8LBZ4	---	NP_567058.2 /// NP_850716.1	NM_115643 /// NM_180385	AT3G57810	---	5739 // mitochondrion // inferred from electronic annotation /// 9507 // chloroplast // inferred from electronic annotation	8234 // cysteine-type peptidase activity // inferred from sequence or structural similarity /// 8234 // cysteine-type peptidase activity // inferred from sequence similarity	IPR003323 // Ovarian tumour, otubain // 1.9E-40	This probe set was annotated using the Matching Probes based pipeline to a Entrez Gene identifier using 2 transcripts. // false // Matching Probes // A	NM_115643(11),NM_180385(11)	At3g57810 // 68416.t05965 OTU-like cysteine protease family protein contains Pfam profile PF02338: OTU-like cysteine protease // tigr // 11 // --- /// NM_115643 // Arabidopsis thaliana cysteine-type peptidase (AT3G57810) mRNA, complete cds. // refseq // 11 // --- /// NM_180385 // Arabidopsis thaliana cysteine-type peptidase (AT3G57810) mRNA, complete cds. // refseq // 11 // --- /// BX824976 // Ar…	---	PtpAffx.9185.1.S1_s_at	Poplar Genome Array	PtpAffx.9185.1	gb:BU812108 /DB_XREF=gi:23966521 /DB_XREF=UL92TD01 /TID=PtpAffx.9185.1 /CNT=5 /FEA=EST /TIER=ConsEnd /STK=1 /NOTE=sequence(s) not in UniGene /REP_ORG=P. tremula x P. tremuloides	BU812108	LG_VIII:1223896-1224180 (+) // 96.86 //	---	---	---	---	This probe set was annotated using the Matching Probes based pipeline to a Joint Genome Institute identifier using 1 transcripts. // false // Matching Probes // A	eugene3.00080231(11)	eugene3.00080231 // jgi_model_id=563636 // jgi // 11 // ---	---
PtpAffx.221563.1.S1_at	220.377	137.334	0.62318	6.01887	0.00111892	1	1	1	At5g37020	auxin response factor 8 (ARF8) ; supported by cDNA: gi_4104930_gb_AF042196.1_AF042196	At5g37020	At.23446	CHR5v01212004:14647380-14651336 (+) // 100.0 //	auxin-responsive factor (ARF8)	---	833672	Q5IRX7 /// Q9FGV1	---	NP_198518.1	NM_123060	AT5G37020	9733 // response to auxin stimulus // inferred from mutant phenotype /// 9908 // flower development // inferred from genetic interaction /// 6355 // regulation of transcription, DNA-dependent // inferred from electronic annotation /// 6445 // regulation of translation // inferred from electronic annotation /// 9725 // response to hormone stimulus // inferred from electronic annotation /// 45449 /…	5634 // nucleus // inferred from electronic annotation	3700 // transcription factor activity // traceable author statement /// 3677 // DNA binding // inferred from electronic annotation /// 46983 // protein dimerization activity // inferred from electronic annotation /// 3700 // transcription factor activity // inferred from sequence similarity	IPR003340 // Transcriptional factor B3 // 1.3E-27 /// IPR010525 // Auxin response factor // 1.4E-53	This probe set was annotated using the Matching Probes based pipeline to a Entrez Gene identifier using 1 transcripts. // false // Matching Probes // A	NM_123060(11)	At5g37020 // 68418.t04119 auxin-responsive factor (ARF8) identical to auxin response factor 8 GI:4104931 from [Arabidopsis thaliana] // tigr // 11 // --- /// NM_123060 // Arabidopsis thaliana ARF8 (AUXIN RESPONSE FACTOR 8); transcription factor (ARF8) mRNA, complete cds. // refseq // 11 // ---	AK230074 // gb // 11 // Negative Strand Matching Probes	PtpAffx.221563.1.S1_at	Poplar Genome Array	PtpAffx.221563.1	pmrna:pmrna38507 /TID=PtpAffx.221563.1 /CNT=1 /FEA=mRNA /TIER=ConsEnd /STK=0 /NOTE=sequence(s) not in UniGene /DEF=pmrna:pmrna38507 /REP_ORG=P. trichocarpa	pmrna38507	LG_IV:7656049-7664119 (-) // 93.16 //	---	---	---	---	This probe set was annotated using the Matching Probes based pipeline to a Joint Genome Institute identifier using 1 transcripts. // false // Matching Probes // A	fgenesh1_pm.C_scaffold_44000055(11)	fgenesh1_pm.C_scaffold_44000055 // jgi_model_id=59628 // jgi // 11 // ---	---
PtpAffx.106138.1.S1_at	838.006	637.217	0.760397	6.5014	0.00114984	1	1	1	NA	NA	NA	NA	NA	NA	NA	NA	NA	NA	NA	NA	NA	NA	NA	NA	NA	NA	NA	NA	NA	PtpAffx.106138.1.S1_at	Poplar Genome Array	PtpAffx.106138.1	gb:BU889364 /DB_XREF=gi:24100429 /DB_XREF=P019H05 /TID=PtpAffx.106138.1 /CNT=3 /FEA=EST /TIER=ConsEnd /STK=0 /NOTE=sequence(s) not in UniGene /REP_ORG=P. tremula	BU889364	LG_XVI:4054727-4055059 (-) // 88.62 //	---	---	---	---	This probe set was annotated using the Design Representative Id based pipeline to a GenBank identifier using 1 transcripts. // false // Design Representative Id // R	BU889364	BU889364 // --- // gb // --- // ---	---
Ptp.6827.2.S1_at	16.065	57.8012	3.59797	-6.2646	0.001164	1	1	1	NA	NA	NA	NA	NA	NA	NA	NA	NA	NA	NA	NA	NA	NA	NA	NA	NA	NA	NA	NA	NA	Ptp.6827.2.S1_at	Poplar Genome Array	Ptp.6827.2	gb:CV273429 /DB_XREF=gi:52526404 /DB_XREF=WS01710.B21_P11 /CLONE=WS01710_P11 /TID=Ptp.6827.2 /CNT=1 /FEA=EST /TIER=ConsEnd /STK=1 /UG=Ptp.6827 /UG_TITLE=Transcribed locus /REP_ORG=P. trichocarpa x P. deltoides	CV273429	LG_XVI:13442421-13442622 (+) // 45.28 //	---	---	---	---	This probe set was annotated using the Design Representative Id based pipeline to a GenBank identifier using 1 transcripts. // false // Design Representative Id // R	CV273429	CV273429 // --- // gb // --- // ---	---
PtpAffx.218818.1.S1_x_at	8.3937	4.57088	0.54456	6.39179	0.00120493	1	1	1	NA	NA	NA	NA	NA	NA	NA	NA	NA	NA	NA	NA	NA	NA	NA	NA	NA	NA	NA	NA	NA	PtpAffx.218818.1.S1_x_at	Poplar Genome Array	PtpAffx.218818.1	pmrna:pmrna34556 /TID=PtpAffx.218818.1 /CNT=1 /FEA=mRNA /TIER=ConsEnd /STK=0 /NOTE=sequence(s) not in UniGene /DEF=pmrna:pmrna34556 /REP_ORG=P. trichocarpa	pmrna34556	LG_I:31865531-31866121 (-) // 92.72 // /// LG_I:31794069-31850181 (-) // 92.39 // /// LG_I:32078819-32079412 (-) // 91.71 // /// LG_I:31691114-31691707 (-) // 91.03 //	---	---	---	---	This probe set was annotated using the Matching Probes based pipeline to a Joint Genome Institute identifier using 1 transcripts. // false // Matching Probes // A	eugene3.02160011(11)	eugene3.02160011 // jgi_model_id=587629 // jgi // 11 // ---	---
PtpAffx.215332.1.S1_at	13.7675	3.64729	0.264921	5.73416	0.00122671	1	1	1	NA	NA	NA	NA	NA	NA	NA	NA	NA	NA	NA	NA	NA	NA	NA	NA	NA	NA	NA	NA	NA	PtpAffx.215332.1.S1_at	Poplar Genome Array	PtpAffx.215332.1	pmrna:pmrna29456 /TID=PtpAffx.215332.1 /CNT=1 /FEA=mRNA /TIER=ConsEnd /STK=0 /NOTE=sequence(s) not in UniGene /DEF=pmrna:pmrna29456 /REP_ORG=P. trichocarpa	pmrna29456	---	---	---	---	---	This probe set was annotated using the Matching Probes based pipeline to a Joint Genome Institute identifier using 1 transcripts. // false // Matching Probes // A	eugene3.122460001(11)	eugene3.122460001 // jgi_model_id=580546 // jgi // 11 // ---	---
PtpAffx.135671.1.S1_at	247.832	163.519	0.659798	7.31334	0.0012422	1	1	1	NA	NA	NA	NA	NA	NA	NA	NA	NA	NA	NA	NA	NA	NA	NA	NA	NA	NA	NA	NA	NA	PtpAffx.135671.1.S1_at	Poplar Genome Array	PtpAffx.135671.1	gb:CK106342 /DB_XREF=gi:38590667 /DB_XREF=UB17CPG03.5pR /CLONE=UB17CPG03 /TID=PtpAffx.135671.1 /CNT=2 /FEA=EST /TIER=ConsEnd /STK=0 /NOTE=sequence(s) not in UniGene /REP_ORG=P. tremula	CK106342	LG_V:16323542-16325810 (-) // 88.87 //	---	---	---	---	This probe set was annotated using the Genome Target Overlap based pipeline to a Joint Genome Institute identifier using 1 transcripts. // false // Genome Target Overlap // B	estExt_fgenesh1_pg_v1.C_LG_V1489	estExt_fgenesh1_pg_v1.C_LG_V1489 // jgi_model_id=694817 // jgi // 0 // chrLG_V:16323080-16325810(-)	---
PtpAffx.203623.1.S1_at	2.8689	30.3923	10.5937	-6.45202	0.00125281	1	1	1	NA	NA	NA	NA	NA	NA	NA	NA	NA	NA	NA	NA	NA	NA	NA	NA	NA	NA	NA	NA	NA	PtpAffx.203623.1.S1_at	Poplar Genome Array	PtpAffx.203623.1	pmrna:pmrna7181 /TID=PtpAffx.203623.1 /CNT=1 /FEA=mRNA /TIER=ConsEnd /STK=0 /NOTE=sequence(s) not in UniGene /DEF=pmrna:pmrna7181 /REP_ORG=P. trichocarpa	pmrna7181	LG_III:18580820-18582200 (+) // 99.83 //	---	---	---	---	This probe set was annotated using the Matching Probes based pipeline to a Joint Genome Institute identifier using 1 transcripts. // false // Matching Probes // A	eugene3.00031829(11)	eugene3.00031829 // jgi_model_id=555196 // jgi // 11 // ---	---
PtpAffx.213198.1.S1_at	26.3622	4.02927	0.152843	8.23384	0.00131091	1	1	1	NA	NA	NA	NA	NA	NA	NA	NA	NA	NA	NA	NA	NA	NA	NA	NA	NA	NA	NA	NA	NA	PtpAffx.213198.1.S1_at	Poplar Genome Array	PtpAffx.213198.1	pmrna:pmrna25824 /TID=PtpAffx.213198.1 /CNT=1 /FEA=mRNA /TIER=ConsEnd /STK=0 /NOTE=sequence(s) not in UniGene /DEF=pmrna:pmrna25824 /REP_ORG=P. trichocarpa	pmrna25824	LG_XVI:1314575-1319963 (+) // 100.0 //	---	---	---	---	This probe set was annotated using the Design Representative Id based pipeline to a Affymetrix Proprietary Database identifier using 1 transcripts. // false // Design Representative Id // R	pmrna25824	pmrna25824 // --- // pmrna // --- // ---	eugene3.03980005 // jgi // 2 // Cross Hyb Matching Probes
PtpAffx.93389.1.S1_at	144.494	213.153	1.47517	-5.66694	0.00133008	1	1	1	NA	NA	NA	NA	NA	NA	NA	NA	NA	NA	NA	NA	NA	NA	NA	NA	NA	NA	NA	NA	NA	PtpAffx.93389.1.S1_at	Poplar Genome Array	PtpAffx.93389.1	gb:DN496384 /DB_XREF=gi:60706574 /DB_XREF=P062H08.5pR /CLONE=P062H08 /TID=PtpAffx.93389.1 /CNT=5 /FEA=EST /TIER=ConsEnd /STK=0 /NOTE=sequence(s) not in UniGene /REP_ORG=P. tremula	DN496384	LG_V:17045960-17046837 (+) // 94.67 //	---	---	---	---	This probe set was annotated using the Genome Target Overlap based pipeline to a Joint Genome Institute identifier using 1 transcripts. // false // Genome Target Overlap // B	fgenesh1_pm.C_LG_V000579	fgenesh1_pm.C_LG_V000579 // jgi_model_id=52238 // jgi // 0 // chrLG_V:17041704-17046177(+)	---
Ptp.2996.2.A1_at	46.2776	85.6583	1.85097	-5.72052	0.00133676	1	1	1	NA	NA	NA	NA	NA	NA	NA	NA	NA	NA	NA	NA	NA	NA	NA	NA	NA	NA	NA	NA	NA	Ptp.2996.2.A1_at	Poplar Genome Array	Ptp.2996.2	gb:CV255177 /DB_XREF=gi:52508152 /DB_XREF=WS02412.B21_E15 /CLONE=WS02412_E15 /TID=Ptp.2996.2 /CNT=1 /FEA=EST /TIER=ConsEnd /STK=1 /UG=Ptp.2996 /UG_TITLE=Transcribed locus /REP_ORG=P. trichocarpa x P. deltoides	CV255177	LG_XV:9562869-9563834 (+) // 97.18 //	---	---	---	---	This probe set was annotated using the Genome Target Overlap based pipeline to a Joint Genome Institute identifier using 1 transcripts. // false // Genome Target Overlap // B	eugene3.00151102	eugene3.00151102 // jgi_model_id=575707 // jgi // 0 // chrLG_XV:9562420-9563698(+)	---
PtpAffx.67896.1.A1_at	806.417	1003.78	1.24474	-5.8582	0.00134256	1	1	1	NA	NA	NA	NA	NA	NA	NA	NA	NA	NA	NA	NA	NA	NA	NA	NA	NA	NA	NA	NA	NA	PtpAffx.67896.1.A1_at	Poplar Genome Array	PtpAffx.67896.1	gb:BP932626 /DB_XREF=gi:60214256 /DB_XREF=BP932626 /CLONE=PnFL1-038_G02.r /TID=PtpAffx.67896.1 /CNT=1 /FEA=EST /TIER=ConsEnd /STK=1 /NOTE=sequence(s) not in UniGene /REP_ORG=P. nigra	BP932626	LG_IX:11364813-11366398 (+) // 99.07 //	---	---	---	---	This probe set was annotated using the Genome Target Overlap based pipeline to a Joint Genome Institute identifier using 1 transcripts. // false // Genome Target Overlap // B	fgenesh1_pg.C_LG_IX001466	fgenesh1_pg.C_LG_IX001466 // jgi_model_id=79978 // jgi // 0 // chrLG_IX:11360817-11366335(+)	---
PtpAffx.249.575.A1_at	25.3332	76.6972	3.02753	-6.02786	0.00135028	1	1	1	NA	NA	NA	NA	NA	NA	NA	NA	NA	NA	NA	NA	NA	NA	NA	NA	NA	NA	NA	NA	NA	PtpAffx.249.575.A1_at	Poplar Genome Array	PtpAffx.249.575	gb:CV227133 /DB_XREF=gi:52377267 /DB_XREF=WS0166.B21_E21 /CLONE=WS0166_E21 /TID=PtpAffx.249.575 /CNT=1 /FEA=EST /TIER=ConsEnd /STK=1 /NOTE=sequence(s) not in UniGene /REP_ORG=P. trichocarpa	CV227133	LG_XII:4015374-4016618 (+) // 71.86 //	---	---	---	---	This probe set was annotated using the Genome Target Overlap based pipeline to a Joint Genome Institute identifier using 1 transcripts. // false // Genome Target Overlap // B	fgenesh1_pg.C_LG_XII000428	fgenesh1_pg.C_LG_XII000428 // jgi_model_id=366205 // jgi // 0 // chrLG_XII:4011654-4016419(+)	---
PtpAffx.59631.1.S1_s_at	41.879	79.9976	1.91021	-5.61383	0.0013772	1	1	1	NA	NA	NA	NA	NA	NA	NA	NA	NA	NA	NA	NA	NA	NA	NA	NA	NA	NA	NA	NA	NA	PtpAffx.59631.1.S1_s_at	Poplar Genome Array	PtpAffx.59631.1	gb:BI784472 /DB_XREF=gi:15787367 /DB_XREF=RXNWD10.1 /TID=PtpAffx.59631.1 /CNT=12 /FEA=EST /TIER=ConsEnd /STK=1 /NOTE=sequence(s) not in UniGene /REP_ORG=P. alba x P. tremula	BI784472	LG_IX:1293049-1293847 (+) // 92.81 //	---	---	---	---	This probe set was annotated using the Genome Target Overlap based pipeline to a Joint Genome Institute identifier using 1 transcripts. // false // Genome Target Overlap // B	estExt_Genewise1_v1.C_LG_IX0705	estExt_Genewise1_v1.C_LG_IX0705 // jgi_model_id=721480 // jgi // 0 // chrLG_IX:1290937-1293842(+)	---
PtpAffx.206874.1.S1_at	55.1749	109.174	1.97869	-6.17393	0.00138408	1	1	1	NA	NA	NA	NA	NA	NA	NA	NA	NA	NA	NA	NA	NA	NA	NA	NA	NA	NA	NA	NA	NA	PtpAffx.206874.1.S1_at	Poplar Genome Array	PtpAffx.206874.1	pmrna:pmrna13649 /TID=PtpAffx.206874.1 /CNT=1 /FEA=mRNA /TIER=ConsEnd /STK=0 /NOTE=sequence(s) not in UniGene /DEF=pmrna:pmrna13649 /REP_ORG=P. trichocarpa	pmrna13649	LG_VII:106932-112603 (+) // 99.94 //	---	---	---	---	This probe set was annotated using the Matching Probes based pipeline to a Joint Genome Institute identifier using 1 transcripts. // false // Matching Probes // A	fgenesh1_pm.C_LG_VII000006(10)	fgenesh1_pm.C_LG_VII000006 // jgi_model_id=53033 // jgi // 10 // ---	---
PtpAffx.7435.2.S1_at	448.612	713.473	1.5904	-6.616	0.0013864	1	1	1	NA	NA	NA	NA	NA	NA	NA	NA	NA	NA	NA	NA	NA	NA	NA	NA	NA	NA	NA	NA	NA	PtpAffx.7435.2.S1_at	Poplar Genome Array	PtpAffx.7435.2	gb:CF234011 /DB_XREF=gi:33453440 /DB_XREF=PtaJXO1D3D0307 /TID=PtpAffx.7435.2 /CNT=11 /FEA=EST /TIER=ConsEnd /STK=0 /NOTE=sequence(s) not in UniGene /REP_ORG=P. alba x P. tremula	CF234011	LG_IX:6398442-6401800 (-) // 98.06 //	---	---	---	---	This probe set was annotated using the Genome Target Overlap based pipeline to a Joint Genome Institute identifier using 1 transcripts. // false // Genome Target Overlap // B	eugene3.00091004	eugene3.00091004 // jgi_model_id=557744 // jgi // 0 // chrLG_IX:6398493-6401074(-)	---
PtpAffx.205954.1.S1_at	4.16007	30.6257	7.36181	-5.57839	0.00141024	1	1	1	NA	NA	NA	NA	NA	NA	NA	NA	NA	NA	NA	NA	NA	NA	NA	NA	NA	NA	NA	NA	NA	PtpAffx.205954.1.S1_at	Poplar Genome Array	PtpAffx.205954.1	pmrna:pmrna11817 /TID=PtpAffx.205954.1 /CNT=1 /FEA=mRNA /TIER=ConsEnd /STK=0 /NOTE=sequence(s) not in UniGene /DEF=pmrna:pmrna11817 /REP_ORG=P. trichocarpa	pmrna11817	LG_VI:624010-624305 (+) // 99.02 //	---	---	---	---	This probe set was annotated using the Matching Probes based pipeline to a Joint Genome Institute identifier using 1 transcripts. // false // Matching Probes // A	eugene3.00060104(11)	eugene3.00060104 // jgi_model_id=560145 // jgi // 11 // ---	---
PtpAffx.214729.1.S1_at	20.7605	3.60475	0.173635	5.81257	0.00143947	1	1	1	NA	NA	NA	NA	NA	NA	NA	NA	NA	NA	NA	NA	NA	NA	NA	NA	NA	NA	NA	NA	NA	PtpAffx.214729.1.S1_at	Poplar Genome Array	PtpAffx.214729.1	pmrna:pmrna28557 /TID=PtpAffx.214729.1 /CNT=1 /FEA=mRNA /TIER=ConsEnd /STK=0 /NOTE=sequence(s) not in UniGene /DEF=pmrna:pmrna28557 /REP_ORG=P. trichocarpa	pmrna28557	---	---	---	---	---	This probe set was annotated using the Matching Probes based pipeline to a Joint Genome Institute identifier using 1 transcripts. // false // Matching Probes // A	eugene3.104850001(11)	eugene3.104850001 // jgi_model_id=579267 // jgi // 11 // ---	---
Ptp.8006.1.S1_s_at	5696.62	7175.55	1.25961	-5.78189	0.00145165	1	1	1	NA	NA	NA	NA	NA	NA	NA	NA	NA	NA	NA	NA	NA	NA	NA	NA	NA	NA	NA	NA	NA	Ptp.8006.1.S1_s_at	Poplar Genome Array	Ptp.8006.1	gb:BU831728 /DB_XREF=gi:24010365 /DB_XREF=T025A04 /TID=Ptp.8006.1 /CNT=4 /FEA=EST /TIER=ConsEnd /STK=0 /UG=Ptp.8006 /UG_TITLE=Transcribed locus /REP_ORG=P. tremula x P. tremuloides	BU831728	LG_XVIII:527606-527857 (+) // 93.75 //	---	---	---	---	This probe set was annotated using the Accession mapped clusters based pipeline to a UniGene identifier using 3 transcripts. // false // Accession mapped clusters // E	BU897834,DN493201,DN503223	BU897834 // /DB_XREF=X070D11 // gb // --- // --- /// DN493201 // /DB_XREF=X070D11.3pR /CLONE=X070D11 // gb // --- // --- /// DN503223 // /DB_XREF=X070D11.5pR /CLONE=X070D11 // gb // --- // ---	---
PtpAffx.216520.1.S1_x_at	2.09357	21.4893	10.2644	-5.91831	0.00153272	1	1	1	NA	NA	NA	NA	NA	NA	NA	NA	NA	NA	NA	NA	NA	NA	NA	NA	NA	NA	NA	NA	NA	PtpAffx.216520.1.S1_x_at	Poplar Genome Array	PtpAffx.216520.1	pmrna:pmrna31348 /TID=PtpAffx.216520.1 /CNT=1 /FEA=mRNA /TIER=ConsEnd /STK=0 /NOTE=sequence(s) not in UniGene /DEF=pmrna:pmrna31348 /REP_ORG=P. trichocarpa	pmrna31348	LG_VII:1310747-1311694 (-) // 99.85 // /// LG_VII:1302622-1333077 (-) // 93.74 // /// LG_VII:1318812-1319674 (-) // 91.7 //	---	---	---	---	This probe set was annotated using the Matching Probes based pipeline to a Joint Genome Institute identifier using 1 transcripts. // false // Matching Probes // A	fgenesh1_pg.C_LG_VII000194(9)	fgenesh1_pg.C_LG_VII000194 // jgi_model_id=75430 // jgi // 9 // ---	fgenesh1_pg.C_LG_VII000192 // jgi // 2 // Cross Hyb Matching Probes
PtpAffx.208076.1.S1_at	82.0401	122.014	1.48724	-6.07074	0.00153353	1	1	1	NA	NA	NA	NA	NA	NA	NA	NA	NA	NA	NA	NA	NA	NA	NA	NA	NA	NA	NA	NA	NA	PtpAffx.208076.1.S1_at	Poplar Genome Array	PtpAffx.208076.1	pmrna:pmrna16042 /TID=PtpAffx.208076.1 /CNT=1 /FEA=mRNA /TIER=ConsEnd /STK=0 /NOTE=sequence(s) not in UniGene /DEF=pmrna:pmrna16042 /REP_ORG=P. trichocarpa	pmrna16042	LG_VIII:8853513-8856243 (+) // 99.84 //	---	---	---	---	This probe set was annotated using the Matching Probes based pipeline to a Joint Genome Institute identifier using 1 transcripts. // false // Matching Probes // A	estExt_fgenesh1_pg_v1.C_LG_VIII0771(11)	estExt_fgenesh1_pg_v1.C_LG_VIII0771 // jgi_model_id=696500 // jgi // 11 // ---	---
PtpAffx.6080.1.S1_s_at	183.436	252.203	1.37488	-5.49358	0.00156223	1	1	1	At1g68300	unknown protein ;supported by full-length cDNA: Ceres:27109.	At1g68300	At.43330	CHR1v01212004:25602181-25602924 (-) // 99.79 //	universal stress protein (USP) family protein	---	843159	Q9C9G5	---	NP_564927.1	NM_105501	AT1G68300	6950 // response to stress // inferred from electronic annotation /// 6950 // response to stress // inferred from sequence or structural similarity /// 6950 // response to stress // inferred from sequence similarity	---	---	IPR006016 // Usp domain // 3.1E-24	This probe set was annotated using the Matching Probes based pipeline to a Entrez Gene identifier using 1 transcripts. // false // Matching Probes // A	NM_105501(11)	At1g68300 // 68414.t07150 universal stress protein (USP) family protein similar to ER6 protein [Lycopersicon esculentum] GI:5669654; contains Pfam profile PF00582: universal stress protein family // tigr // 9 // --- /// NM_105501 // Arabidopsis thaliana unknown protein (AT1G68300) mRNA, complete cds. // refseq // 11 // ---	---	PtpAffx.6080.1.S1_s_at	Poplar Genome Array	PtpAffx.6080.1	gb:CV280962 /DB_XREF=gi:52533937 /DB_XREF=WS0138.B21_G11 /CLONE=WS0138_G11 /TID=PtpAffx.6080.1 /CNT=7 /FEA=EST /TIER=ConsEnd /STK=2 /NOTE=sequence(s) not in UniGene /REP_ORG=P. trichocarpa x P. deltoides	CV280962	LG_XI:3027830-3030952 (-) // 92.39 //	---	---	---	---	This probe set was annotated using the Matching Probes based pipeline to a Joint Genome Institute identifier using 1 transcripts. // false // Matching Probes // A	estExt_fgenesh1_pg_v1.C_LG_XI0308(11)	estExt_fgenesh1_pg_v1.C_LG_XI0308 // jgi_model_id=698888 // jgi // 11 // ---	---
Ptp.7355.1.S1_at	508.422	352.592	0.693503	5.56846	0.00157636	1	1	1	At1g01710	acyl CoA thioesterase, putative similar to HIV-Nef associated acyl CoA thioesterase GB:AAB71665 GI:2318125 from [Homo sapiens]	At1g01710	At.14897	CHR1v01212004:262070-266028 (+) // 99.93 //	acyl-CoA thioesterase family protein	---	839254	Q56XD4 /// Q56YI4 /// Q8GYW7	---	NP_563632.2	NM_100053	AT1G01710	6637 // acyl-CoA metabolism // inferred from electronic annotation /// 6637 // acyl-CoA metabolism // inferred from sequence or structural similarity /// 6637 // acyl-CoA metabolism // inferred from sequence similarity	---	16291 // acyl-CoA thioesterase activity // inferred from electronic annotation /// 16291 // acyl-CoA thioesterase activity // inferred from sequence or structural similarity /// 30551 // cyclic nucleotide binding // inferred from sequence or structural similarity /// 16291 // acyl-CoA thioesterase activity // inferred from sequence similarity /// 30551 // cyclic nucleotide binding // inferred fro…	IPR000595 // Cyclic nucleotide-binding domain // 3.3E-11 /// IPR003703 // Acyl-CoA thioesterase // 2.1E-24 /// IPR003703 // Acyl-CoA thioesterase // 5.4E-21	This probe set was annotated using the Matching Probes based pipeline to a Entrez Gene identifier using 1 transcripts. // false // Matching Probes // A	NM_100053(11)	At1g01710 // 68414.t00077 acyl-CoA thioesterase family protein contains Pfam profiles: PF02551 acyl-CoA thioesterase, PF00027 cyclic nucleotide-binding domain // tigr // 9 // --- /// NM_100053 // Arabidopsis thaliana acyl-CoA thioesterase/ cyclic nucleotide binding (AT1G01710) mRNA, complete cds. // refseq // 11 // --- /// AK221741 // Arabidopsis thaliana mRNA for acyl CoA thioesterase, complete …	---	Ptp.7355.1.S1_at	Poplar Genome Array	Ptp.7355.1	gb:CX174270 /DB_XREF=gi:56821694 /DB_XREF=B08_69-95_04.ab1 /TID=Ptp.7355.1 /CNT=12 /FEA=EST /TIER=ConsEnd /STK=0 /UG=Ptp.7355 /UG_TITLE=Transcribed locus /REP_ORG=P. deltoides	CX174270	LG_XIV:2354506-2359665 (-) // 98.76 //	---	---	---	---	This probe set was annotated using the Matching Probes based pipeline to a Joint Genome Institute identifier using 1 transcripts. // false // Matching Probes // A	estExt_fgenesh1_pg_v1.C_LG_XIV0276(11)	estExt_fgenesh1_pg_v1.C_LG_XIV0276 // jgi_model_id=700220 // jgi // 11 // ---	---
PtpAffx.205783.1.S1_at	120.555	152.466	1.2647	-5.55032	0.00158496	1	1	1	NA	NA	NA	NA	NA	NA	NA	NA	NA	NA	NA	NA	NA	NA	NA	NA	NA	NA	NA	NA	NA	PtpAffx.205783.1.S1_at	Poplar Genome Array	PtpAffx.205783.1	pmrna:pmrna11435 /TID=PtpAffx.205783.1 /CNT=1 /FEA=mRNA /TIER=ConsEnd /STK=0 /NOTE=sequence(s) not in UniGene /DEF=pmrna:pmrna11435 /REP_ORG=P. trichocarpa	pmrna11435	LG_V:15985227-15988252 (+) // 100.0 //	---	---	---	---	This probe set was annotated using the Matching Probes based pipeline to a Joint Genome Institute identifier using 1 transcripts. // false // Matching Probes // A	estExt_fgenesh1_pm_v1.C_LG_V0505(11)	estExt_fgenesh1_pm_v1.C_LG_V0505 // jgi_model_id=685407 // jgi // 11 // ---	---
PtpAffx.210742.1.S1_at	17.8202	1.53655	0.0862256	6.15779	0.00161862	1	1	1	NA	NA	NA	NA	NA	NA	NA	NA	NA	NA	NA	NA	NA	NA	NA	NA	NA	NA	NA	NA	NA	PtpAffx.210742.1.S1_at	Poplar Genome Array	PtpAffx.210742.1	pmrna:pmrna21073 /TID=PtpAffx.210742.1 /CNT=1 /FEA=mRNA /TIER=ConsEnd /STK=0 /NOTE=sequence(s) not in UniGene /DEF=pmrna:pmrna21073 /REP_ORG=P. trichocarpa	pmrna21073	LG_XII:12880793-12882401 (-) // 99.39 //	---	---	---	---	This probe set was annotated using the Matching Probes based pipeline to a Joint Genome Institute identifier using 1 transcripts. // false // Matching Probes // A	fgenesh1_pg.C_LG_XII001168(11)	fgenesh1_pg.C_LG_XII001168 // jgi_model_id=366945 // jgi // 11 // ---	---
Ptp.4942.2.S1_at	1040.18	777.931	0.747881	5.42891	0.00161945	1	1	1	NA	NA	NA	NA	NA	NA	NA	NA	NA	NA	NA	NA	NA	NA	NA	NA	NA	NA	NA	NA	NA	Ptp.4942.2.S1_at	Poplar Genome Array	Ptp.4942.2	gb:CV265590 /DB_XREF=gi:52518565 /DB_XREF=WS02027.B21_L02 /CLONE=WS02027_L02 /TID=Ptp.4942.2 /CNT=1 /FEA=EST /TIER=ConsEnd /STK=1 /UG=Ptp.4942 /UG_TITLE=Transcribed locus /REP_ORG=P. trichocarpa x P. nigra	CV265590	LG_X:2204639-2205239 (+) // 79.92 //	---	---	---	---	This probe set was annotated using the Matching Probes based pipeline to a Joint Genome Institute identifier using 1 transcripts. // false // Matching Probes // A	eugene3.02100017(11)	eugene3.02100017 // jgi_model_id=587310 // jgi // 11 // ---	eugene3.02100024 // jgi // 2 // Cross Hyb Matching Probes
PtpAffx.141614.1.S1_at	21.8752	87.1586	3.98436	-5.77977	0.00162115	1	1	1	NA	NA	NA	NA	NA	NA	NA	NA	NA	NA	NA	NA	NA	NA	NA	NA	NA	NA	NA	NA	NA	PtpAffx.141614.1.S1_at	Poplar Genome Array	PtpAffx.141614.1	gb:AJ771226 /DB_XREF=gi:50062901 /DB_XREF=AJ771226 /CLONE=P0001500003E10F1 /TID=PtpAffx.141614.1 /CNT=3 /FEA=EST /TIER=ConsEnd /STK=1 /NOTE=sequence(s) not in UniGene /REP_ORG=P. euphratica	AJ771226	---	---	---	---	---	This probe set was annotated using the Design Representative Id based pipeline to a GenBank identifier using 1 transcripts. // false // Design Representative Id // R	AJ771226	AJ771226 // --- // gb // --- // ---	eugene3.00400180 // jgi // 1 // Cross Hyb Matching Probes
Ptp.3558.1.A1_at	863.434	601.404	0.696526	5.42075	0.0016394	1	1	1	At5g34940	putative protein heparanase, Homo sapiens, EMBL:AF144325	At5g34940	At.30627	CHR5v01212004:13253143-13255948 (-) // 99.88 //	glycosyl hydrolase family 79 N-terminal domain-containing protein	---	833437	Q303Z4 /// Q3E8P7 /// Q9FZP1	---	NP_198344.2 /// NP_851092.1 /// NP_851093.1	NM_122885 /// NM_180761 /// NM_180762	AT5G34940	---	5739 // mitochondrion // inferred from electronic annotation /// 12505 // endomembrane system // inferred from electronic annotation /// 5764 // lysosome // inferred from electronic annotation /// 16020 // membrane // inferred from electronic annotation	4566 // beta-glucuronidase activity // inferred from sequence or structural similarity /// 16787 // hydrolase activity // inferred from electronic annotation /// 4566 // beta-glucuronidase activity // inferred from sequence similarity	IPR005199 // Glycoside hydrolase, family 79, N-terminal // 1.0E-126 /// IPR005199 // Glycoside hydrolase, family 79, N-terminal // 1.0E-126	This probe set was annotated using the Matching Probes based pipeline to a Entrez Gene identifier using 4 transcripts. // false // Matching Probes // A	AK229275(11),NM_122885(10),NM_180761(11),NM_180762(11)	At5g34940 // 68418.t03809 glycosyl hydrolase family 79 N-terminal domain-containing protein similar to beta-glucuronidase precursor [Scutellaria baicalensis] GI:8918740; contains Pfam profile PF03662: Glycosyl hydrolase family 79, N-terminal domain // tigr // 9 // --- /// NM_180762 // Arabidopsis thaliana beta-glucuronidase (AT5G34940) mRNA, complete cds. // refseq // 11 // --- /// NM_122885 // A…	---	Ptp.3558.1.A1_at	Poplar Genome Array	Ptp.3558.1	gb:CV236792 /DB_XREF=gi:52396733 /DB_XREF=WS01225.B21.1_H11 /CLONE=WS01225_H11 /TID=Ptp.3558.1 /CNT=5 /FEA=EST /TIER=ConsEnd /STK=1 /UG=Ptp.3558 /UG_TITLE=Transcribed locus /REP_ORG=P. trichocarpa	CV236792	LG_XVIII:11870936-11872145 (+) // 74.88 //	---	---	---	---	This probe set was annotated using the Genome Target Overlap based pipeline to a Joint Genome Institute identifier using 1 transcripts. // false // Genome Target Overlap // B	eugene3.00181084	eugene3.00181084 // jgi_model_id=578860 // jgi // 0 // chrLG_XVIII:11869222-11872021(+)	eugene3.01520059 // jgi // 6 // Cross Hyb Matching Probes
PtpAffx.140974.1.A1_at	1437.61	1850.11	1.28694	-7.03888	0.00164622	1	1	1	At4g23490	Expressed protein ; supported by cDNA: gi_15529152_gb_AY052200.1_	At4g23490	At.23127	CHR4v01212004:12251591-12253983 (-) // 99.87 //	fringe-related protein	---	828447	Q8H0S2 /// Q941F0	---	NP_567683.1	NM_118478	AT4G23490	---	---	16757 // transferase activity, transferring glycosyl groups // inferred from sequence or structural similarity /// 16757 // transferase activity, transferring glycosyl groups // inferred from sequence similarity	IPR006740 // Protein of unknown function DUF604 // 1.0E-126	This probe set was annotated using the Matching Probes based pipeline to a Entrez Gene identifier using 1 transcripts. // false // Matching Probes // A	NM_118478(11)	At4g23490 // 68417.t03164 fringe-related protein + weak similarity to Fringe [Schistocerca gregaria](GI:6573138);Fringe encodes an extracellular protein that regulates Notch signalling. // tigr // 11 // --- /// NM_118478 // Arabidopsis thaliana transferase, transferring glycosyl groups (AT4G23490) mRNA, complete cds. // refseq // 11 // ---	---	PtpAffx.140974.1.A1_at	Poplar Genome Array	PtpAffx.140974.1	gb:CV229395 /DB_XREF=gi:52381824 /DB_XREF=WS01913.B21_C18 /CLONE=WS01913_C18 /TID=PtpAffx.140974.1 /CNT=11 /FEA=EST /TIER=ConsEnd /STK=1 /NOTE=sequence(s) not in UniGene /REP_ORG=P. trichocarpa	CV229395	LG_I:7443869-7447417 (+) // 97.86 //	---	---	---	---	This probe set was annotated using the Matching Probes based pipeline to a Joint Genome Institute identifier using 1 transcripts. // false // Matching Probes // A	eugene3.00010871(11)	eugene3.00010871 // jgi_model_id=548430 // jgi // 11 // ---	estExt_fgenesh1_pg_v1.C_LG_III0811 // jgi // 1 // Cross Hyb Matching Probes
PtpAffx.36261.2.S1_a_at	720.189	844.577	1.17272	-5.37298	0.00170813	1	1	1	NA	NA	NA	NA	NA	NA	NA	NA	NA	NA	NA	NA	NA	NA	NA	NA	NA	NA	NA	NA	NA	PtpAffx.36261.2.S1_a_at	Poplar Genome Array	PtpAffx.36261.2	gb:CX183660 /DB_XREF=gi:56831084 /DB_XREF=C03_45-35_05.ab1 /TID=PtpAffx.36261.2 /CNT=2 /FEA=EST /TIER=ConsEnd /STK=1 /NOTE=sequence(s) not in UniGene /REP_ORG=P. euramericana	CX183660	LG_II:198373-199227 (-) // 98.83 //	---	---	---	---	This probe set was annotated using the Matching Probes based pipeline to a Joint Genome Institute identifier using 1 transcripts. // false // Matching Probes // A	estExt_Genewise1_v1.C_LG_II2109(9),eugene3.00020030(9)	estExt_Genewise1_v1.C_LG_II2109 // jgi_model_id=710672 // jgi // 9 // --- /// eugene3.00020030 // jgi_model_id=550715 // jgi // 9 // ---	---
PtpAffx.31069.1.A1_at	11.2448	59.0734	5.2534	-6.24926	0.00171868	1	1	1	NA	NA	NA	NA	NA	NA	NA	NA	NA	NA	NA	NA	NA	NA	NA	NA	NA	NA	NA	NA	NA	PtpAffx.31069.1.A1_at	Poplar Genome Array	PtpAffx.31069.1	gb:CV249790 /DB_XREF=gi:52502765 /DB_XREF=WS01125.B21_F02 /CLONE=WS01125_F02 /TID=PtpAffx.31069.1 /CNT=1 /FEA=EST /TIER=ConsEnd /STK=1 /NOTE=sequence(s) not in UniGene /REP_ORG=P. trichocarpa	CV249790	---	---	---	---	---	This probe set was annotated using the Accession mapped clusters based pipeline to a UniGene identifier using 1 transcripts. // false // Accession mapped clusters // E	CV249790	CV249790 // /DB_XREF=WS01125.B21_F02 /CLONE=WS01125_F02 // gb // --- // ---	---
PtpAffx.201831.1.S1_s_at	13.9325	64.7614	4.64822	-5.84542	0.00172058	1	1	1	NA	NA	NA	NA	NA	NA	NA	NA	NA	NA	NA	NA	NA	NA	NA	NA	NA	NA	NA	NA	NA	PtpAffx.201831.1.S1_s_at	Poplar Genome Array	PtpAffx.201831.1	pmrna:pmrna3649 /TID=PtpAffx.201831.1 /CNT=1 /FEA=mRNA /TIER=ConsEnd /STK=0 /NOTE=sequence(s) not in UniGene /DEF=pmrna:pmrna3649 /REP_ORG=P. trichocarpa	pmrna3649	LG_II:5167582-5168673 (-) // 99.82 //	---	---	---	---	This probe set was annotated using the Matching Probes based pipeline to a Joint Genome Institute identifier using 1 transcripts. // false // Matching Probes // A	eugene3.86840001(11)	eugene3.86840001 // jgi_model_id=596699 // jgi // 11 // ---	fgenesh1_pg.C_LG_II000692 // jgi // 5 // Cross Hyb Matching Probes
PtpAffx.211524.1.S1_at	865.005	584.904	0.676185	8.59691	0.00172203	1	1	1	NA	NA	NA	NA	NA	NA	NA	NA	NA	NA	NA	NA	NA	NA	NA	NA	NA	NA	NA	NA	NA	PtpAffx.211524.1.S1_at	Poplar Genome Array	PtpAffx.211524.1	pmrna:pmrna22585 /TID=PtpAffx.211524.1 /CNT=1 /FEA=mRNA /TIER=ConsEnd /STK=0 /NOTE=sequence(s) not in UniGene /DEF=pmrna:pmrna22585 /REP_ORG=P. trichocarpa	pmrna22585	LG_XIV:2235531-2239706 (+) // 100.0 //	---	---	---	---	This probe set was annotated using the Matching Probes based pipeline to a Joint Genome Institute identifier using 1 transcripts. // false // Matching Probes // A	eugene3.00140268(11)	eugene3.00140268 // jgi_model_id=572223 // jgi // 11 // ---	---
PtpAffx.206480.1.S1_at	8.57942	47.5923	5.54727	-5.72599	0.00179418	1	1	1	NA	NA	NA	NA	NA	NA	NA	NA	NA	NA	NA	NA	NA	NA	NA	NA	NA	NA	NA	NA	NA	PtpAffx.206480.1.S1_at	Poplar Genome Array	PtpAffx.206480.1	pmrna:pmrna12847 /TID=PtpAffx.206480.1 /CNT=1 /FEA=mRNA /TIER=ConsEnd /STK=0 /NOTE=sequence(s) not in UniGene /DEF=pmrna:pmrna12847 /REP_ORG=P. trichocarpa	pmrna12847	LG_VI:11102687-11103552 (+) // 100.0 //	---	---	---	---	This probe set was annotated using the Matching Probes based pipeline to a Joint Genome Institute identifier using 1 transcripts. // false // Matching Probes // A	fgenesh1_pg.C_LG_VI001164(11)	fgenesh1_pg.C_LG_VI001164 // jgi_model_id=362944 // jgi // 11 // ---	---
PtpAffx.1601.21.S1_s_at	1205.43	1108.5	0.919596	6.00726	0.00183896	1	1	1	NA	NA	NA	NA	NA	NA	NA	NA	NA	NA	NA	NA	NA	NA	NA	NA	NA	NA	NA	NA	NA	PtpAffx.1601.21.S1_s_at	Poplar Genome Array	PtpAffx.1601.21	gb:CN521812 /DB_XREF=gi:46840181 /DB_XREF=GQ0114.B3_I09 /CLONE=GQ0114_I09 /TID=PtpAffx.1601.21 /CNT=3 /FEA=EST /TIER=ConsEnd /STK=0 /NOTE=sequence(s) not in UniGene /REP_ORG=P. trichocarpa x P. deltoides	CN521812	LG_II:4064239-4064688 (+) // 99.34 //	---	---	---	---	This probe set was annotated using the Matching Probes based pipeline to a Joint Genome Institute identifier using 1 transcripts. // false // Matching Probes // A	estExt_fgenesh1_pm_v1.C_LG_II0887(11)	estExt_fgenesh1_pm_v1.C_LG_II0887 // jgi_model_id=684559 // jgi // 11 // ---	---
PtpAffx.223755.1.S1_at	26.7514	6.83581	0.255531	5.90638	0.0018852	1	1	1	NA	NA	NA	NA	NA	NA	NA	NA	NA	NA	NA	NA	NA	NA	NA	NA	NA	NA	NA	NA	NA	PtpAffx.223755.1.S1_at	Poplar Genome Array	PtpAffx.223755.1	pmrna:pmrna41914 /TID=PtpAffx.223755.1 /CNT=1 /FEA=mRNA /TIER=ConsEnd /STK=0 /NOTE=sequence(s) not in UniGene /DEF=pmrna:pmrna41914 /REP_ORG=P. trichocarpa	pmrna41914	LG_XV:3878936-3879020 (-) // 52.67 //	---	---	---	---	This probe set was annotated using the Design Representative Id based pipeline to a Affymetrix Proprietary Database identifier using 1 transcripts. // false // Design Representative Id // R	pmrna41914	pmrna41914 // --- // pmrna // --- // ---	---
PtpAffx.142714.1.S1_at	225.654	267.485	1.18538	-5.26604	0.00189053	1	1	1	NA	NA	NA	NA	NA	NA	NA	NA	NA	NA	NA	NA	NA	NA	NA	NA	NA	NA	NA	NA	NA	PtpAffx.142714.1.S1_at	Poplar Genome Array	PtpAffx.142714.1	gb:CX658989 /DB_XREF=gi:57893818 /DB_XREF=PO01025A11 /CLONE=PO01025A11 /TID=PtpAffx.142714.1 /CNT=8 /FEA=EST /TIER=ConsEnd /STK=0 /NOTE=sequence(s) not in UniGene /REP_ORG=P. alba x P. tremula var. glandulosa	CX658989	LG_XVI:4287737-4289345 (+) // 97.83 //	---	---	---	---	This probe set was annotated using the Genome Target Overlap based pipeline to a Joint Genome Institute identifier using 1 transcripts. // false // Genome Target Overlap // B	eugene3.00160559	eugene3.00160559 // jgi_model_id=576424 // jgi // 0 // chrLG_XVI:4287058-4289279(+)	---
Ptp.2652.1.A1_at	505.802	348.394	0.688796	5.26194	0.00189824	1	1	1	At2g46540	unknown protein ; supported by full-length cDNA: Ceres: 25575.	At2g46540	At.13830	CHR2v01212004:19117760-19118753 (-) // 98.99 //	expressed protein	---	819266	Q9ZPY5	---	NP_566079.1	NM_130219	AT2G46540	---	5739 // mitochondrion // inferred from direct assay	---	---	This probe set was annotated using the Matching Probes based pipeline to a Entrez Gene identifier using 1 transcripts. // false // Matching Probes // A	NM_130219(11)	At2g46540 // 68415.t05300 expressed protein // tigr // 10 // --- /// NM_130219 // Arabidopsis thaliana unknown protein (AT2G46540) mRNA, complete cds. // refseq // 11 // ---	BX842068 // gb // 1 // Cross Hyb Matching Probes /// AJ276721 // gb // 5 // Negative Strand Matching Probes	Ptp.2652.1.A1_at	Poplar Genome Array	Ptp.2652.1	gb:CV251557 /DB_XREF=gi:52504532 /DB_XREF=WS0117.B21_H14 /CLONE=WS0117_H14 /TID=Ptp.2652.1 /CNT=32 /FEA=EST /TIER=Stack /STK=7 /UG=Ptp.2652 /UG_TITLE=Transcribed locus, moderately similar to NP_566079.1 expressed protein (Arabidopsis thaliana) /REP_ORG=P. trichocarpa	CV251557	LG_II:13304928-13309233 (-) // 94.51 //	---	---	---	---	This probe set was annotated using the Matching Probes based pipeline to a Joint Genome Institute identifier using 1 transcripts. // false // Matching Probes // A	grail3.0039018101(11)	grail3.0039018101 // jgi_model_id=644598 // jgi // 11 // ---	---
PtpAffx.207727.1.S1_at	175.22	257.677	1.47059	-6.66684	0.00191703	1	1	1	NA	NA	NA	NA	NA	NA	NA	NA	NA	NA	NA	NA	NA	NA	NA	NA	NA	NA	NA	NA	NA	PtpAffx.207727.1.S1_at	Poplar Genome Array	PtpAffx.207727.1	pmrna:pmrna15356 /TID=PtpAffx.207727.1 /CNT=1 /FEA=mRNA /TIER=ConsEnd /STK=0 /NOTE=sequence(s) not in UniGene /DEF=pmrna:pmrna15356 /REP_ORG=P. trichocarpa	pmrna15356	LG_VIII:3421457-3422495 (+) // 100.0 //	---	---	---	---	This probe set was annotated using the Matching Probes based pipeline to a Joint Genome Institute identifier using 1 transcripts. // false // Matching Probes // A	eugene3.00080540(11)	eugene3.00080540 // jgi_model_id=563945 // jgi // 11 // ---	---
PtpAffx.216112.1.S1_s_at	67.3971	8.03822	0.119266	5.86208	0.00195454	1	1	1	NA	NA	NA	NA	NA	NA	NA	NA	NA	NA	NA	NA	NA	NA	NA	NA	NA	NA	NA	NA	NA	PtpAffx.216112.1.S1_s_at	Poplar Genome Array	PtpAffx.216112.1	pmrna:pmrna30695 /TID=PtpAffx.216112.1 /CNT=1 /FEA=mRNA /TIER=ConsEnd /STK=0 /NOTE=sequence(s) not in UniGene /DEF=pmrna:pmrna30695 /REP_ORG=P. trichocarpa	pmrna30695	---	---	---	---	---	This probe set was annotated using the Matching Probes based pipeline to a Joint Genome Institute identifier using 1 transcripts. // false // Matching Probes // A	estExt_fgenesh1_pg_v1.C_1480053(11),grail3.13545000101(11)	estExt_fgenesh1_pg_v1.C_1480053 // jgi_model_id=704680 // jgi // 11 // --- /// grail3.13545000101 // jgi_model_id=671942 // jgi // 11 // ---	---
PtpAffx.200783.1.S1_at	13.7607	71.1707	5.17201	-5.76374	0.00197209	1	1	1	At1g07530	transcription factor scarecrow-like 14, putative similar to GB:AAD24412 from [Arabidopsis thaliana] (Plant J. 18 (1), 111-119 (1999))	At1g07530	At.21921	CHR1v01212004:2313824-2316134 (-) // 100.0 //	scarecrow-like transcription factor 14 (SCL14)	---	837267	Q9XE58	---	NP_172233.1	NM_100627	AT1G07530	45449 // regulation of transcription // traceable author statement	---	3700 // transcription factor activity // inferred from sequence or structural similarity /// 3700 // transcription factor activity // inferred from sequence similarity	IPR005202 // GRAS family transcription factor // 1.0E-126	This probe set was annotated using the Matching Probes based pipeline to a Entrez Gene identifier using 1 transcripts. // false // Matching Probes // A	NM_100627(11)	At1g07530 // 68414.t00722 scarecrow-like transcription factor 14 (SCL14) identical to GB:AAD24412 from [Arabidopsis thaliana] (Plant J. 18 (1), 111-119 (1999)) // tigr // 11 // --- /// NM_100627 // Arabidopsis thaliana transcription factor (AT1G07530) mRNA, complete cds. // refseq // 11 // ---	---	PtpAffx.200783.1.S1_at	Poplar Genome Array	PtpAffx.200783.1	pmrna:pmrna1514 /TID=PtpAffx.200783.1 /CNT=1 /FEA=mRNA /TIER=ConsEnd /STK=0 /NOTE=sequence(s) not in UniGene /DEF=pmrna:pmrna1514 /REP_ORG=P. trichocarpa	pmrna1514	LG_I:17514183-17515308 (-) // 100.0 //	---	---	---	---	This probe set was annotated using the Matching Probes based pipeline to a Joint Genome Institute identifier using 1 transcripts. // false // Matching Probes // A	eugene3.00011595(11)	eugene3.00011595 // jgi_model_id=549154 // jgi // 11 // ---	---
Ptp.4579.1.S1_at	321.431	421.721	1.31201	-7.35188	0.00200468	1	1	1	NA	NA	NA	NA	NA	NA	NA	NA	NA	NA	NA	NA	NA	NA	NA	NA	NA	NA	NA	NA	NA	Ptp.4579.1.S1_at	Poplar Genome Array	Ptp.4579.1	gb:DN492845 /DB_XREF=gi:60703035 /DB_XREF=X041G11.3pR /CLONE=X041G11 /TID=Ptp.4579.1 /CNT=3 /FEA=EST /TIER=ConsEnd /STK=1 /UG=Ptp.4579 /UG_TITLE=Transcribed locus /REP_ORG=P. tremula x P. tremuloides	DN492845	LG_XIX:7161299-7162552 (+) // 95.23 //	---	---	---	---	This probe set was annotated using the Genome Consensus/Exemplar Overlap based pipeline to a Joint Genome Institute identifier using 1 transcripts. // false // Genome Consensus/Exemplar Overlap // C	estExt_Genewise1_v1.C_LG_XIX1480	estExt_Genewise1_v1.C_LG_XIX1480 // jgi_model_id=738641 // jgi // 0 // chrLG_XIX:7161293-7168893(+)	---
PtpAffx.1108.2.A1_a_at	511.668	746	1.45798	-5.19888	0.00204542	1	1	1	NA	NA	NA	NA	NA	NA	NA	NA	NA	NA	NA	NA	NA	NA	NA	NA	NA	NA	NA	NA	NA	PtpAffx.1108.2.A1_a_at	Poplar Genome Array	PtpAffx.1108.2	gb:CV247323 /DB_XREF=gi:52500298 /DB_XREF=WS01117.B21_M16 /CLONE=WS01117_M16 /TID=PtpAffx.1108.2 /CNT=3 /FEA=EST /TIER=ConsEnd /STK=1 /NOTE=sequence(s) not in UniGene /REP_ORG=P. trichocarpa	CV247323	LG_VII:9672355-9673153 (-) // 94.44 //	---	---	---	---	This probe set was annotated using the Matching Probes based pipeline to a Joint Genome Institute identifier using 1 transcripts. // false // Matching Probes // A	eugene3.00050449(11)	eugene3.00050449 // jgi_model_id=558834 // jgi // 11 // ---	fgenesh1_pg.C_LG_VII000931 // jgi // 4 // Cross Hyb Matching Probes
PtpAffx.5712.1.S1_at	351.751	519.251	1.47619	-5.28169	0.00206518	1	1	1	NA	NA	NA	NA	NA	NA	NA	NA	NA	NA	NA	NA	NA	NA	NA	NA	NA	NA	NA	NA	NA	PtpAffx.5712.1.S1_at	Poplar Genome Array	PtpAffx.5712.1	gb:CV237759 /DB_XREF=gi:52398746 /DB_XREF=WS0124.B21_A11 /CLONE=WS0124_A11 /TID=PtpAffx.5712.1 /CNT=5 /FEA=EST /TIER=ConsEnd /STK=0 /NOTE=sequence(s) not in UniGene /REP_ORG=P. trichocarpa	CV237759	---	---	---	---	---	This probe set was annotated using the Matching Probes based pipeline to a Joint Genome Institute identifier using 1 transcripts. // false // Matching Probes // A	estExt_fgenesh1_pg_v1.C_1400033(11)	estExt_fgenesh1_pg_v1.C_1400033 // jgi_model_id=704511 // jgi // 11 // ---	---
Ptp.6779.1.S1_a_at	768.232	1056.36	1.37506	-5.20705	0.00207357	1	1	1	At2g28430	unknown protein ; supported by cDNA: gi_16648715_gb_AY058134.1_	At2g28430	At.13737	CHR2v01212004:12166812-12167464 (-) // 100.0 //	expressed protein	---	817391	Q9SKM7	---	NP_029430.1	NM_128403	AT2G28430	---	12505 // endomembrane system // inferred from electronic annotation	---	---	This probe set was annotated using the Matching Probes based pipeline to a Entrez Gene identifier using 1 transcripts. // false // Matching Probes // A	NM_128403(11)	At2g28430 // 68415.t03213 expressed protein // tigr // 10 // --- /// NM_128403 // Arabidopsis thaliana unknown protein (AT2G28430) mRNA, complete cds. // refseq // 11 // ---	---	Ptp.6779.1.S1_a_at	Poplar Genome Array	Ptp.6779.1	gb:CV258940 /DB_XREF=gi:52511915 /DB_XREF=WS0201.B21_O18 /CLONE=WS0201_O18 /TID=Ptp.6779.1 /CNT=9 /FEA=EST /TIER=ConsEnd /STK=1 /UG=Ptp.6779 /UG_TITLE=Transcribed locus /REP_ORG=P. trichocarpa x P. nigra	CV258940	---	---	---	---	---	This probe set was annotated using the Matching Probes based pipeline to a Joint Genome Institute identifier using 1 transcripts. // false // Matching Probes // A	eugene3.00660252(11)	eugene3.00660252 // jgi_model_id=595058 // jgi // 11 // ---	---
PtpAffx.207190.1.S1_s_at	37.6627	6.4516	0.1713	5.1699	0.00207462	1	1	1	NA	NA	NA	NA	NA	NA	NA	NA	NA	NA	NA	NA	NA	NA	NA	NA	NA	NA	NA	NA	NA	PtpAffx.207190.1.S1_s_at	Poplar Genome Array	PtpAffx.207190.1	pmrna:pmrna14264 /TID=PtpAffx.207190.1 /CNT=1 /FEA=mRNA /TIER=ConsEnd /STK=0 /NOTE=sequence(s) not in UniGene /DEF=pmrna:pmrna14264 /REP_ORG=P. trichocarpa	pmrna14264	LG_VII:6031487-6031985 (+) // 99.5 //	---	---	---	---	This probe set was annotated using the Matching Probes based pipeline to a Joint Genome Institute identifier using 1 transcripts. // false // Matching Probes // A	eugene3.00070734(11),eugene3.09910001(11)	eugene3.00070734 // jgi_model_id=562796 // jgi // 11 // --- /// eugene3.09910001 // jgi_model_id=597749 // jgi // 11 // ---	---
PtpAffx.77522.1.S1_at	69.4953	23.9276	0.344305	5.16665	0.00208122	1	1	1	NA	NA	NA	NA	NA	NA	NA	NA	NA	NA	NA	NA	NA	NA	NA	NA	NA	NA	NA	NA	NA	PtpAffx.77522.1.S1_at	Poplar Genome Array	PtpAffx.77522.1	gb:CK106042 /DB_XREF=gi:38590367 /DB_XREF=UA51CPH02.5pR /CLONE=UA51CPH02 /TID=PtpAffx.77522.1 /CNT=3 /FEA=EST /TIER=ConsEnd /STK=0 /NOTE=sequence(s) not in UniGene /REP_ORG=P. tremula	CK106042	LG_IX:2141734-2142326 (-) // 98.15 //	---	---	---	---	This probe set was annotated using the Genome Target Overlap based pipeline to a Joint Genome Institute identifier using 1 transcripts. // false // Genome Target Overlap // B	estExt_fgenesh1_pg_v1.C_LG_IX0333	estExt_fgenesh1_pg_v1.C_LG_IX0333 // jgi_model_id=697192 // jgi // 0 // chrLG_IX:2139937-2142326(-)	---
PtpAffx.110303.1.S1_at	36.0822	72.8253	2.01832	-5.15281	0.00211465	1	1	1	At1g61010	putative cleavage and polyadenylation specificity factor similar to cleavage and polyadenylation specificity factor 73 kDa subunit GB:AAF00224 from [Homo sapiens]	At1g61010	At.23510	CHR1v01212004:22478618-22481325 (-) // 100.0 //	cleavage and polyadenylation specificity factor, putative	---	842393	Q8VY18 /// Q9C952	---	NP_001031215.1 /// NP_176297.1 /// NP_849835.1	NM_001036138 /// NM_104782 /// NM_179504	AT1G61010	6378 // mRNA polyadenylylation // inferred from sequence or structural similarity /// 6378 // mRNA polyadenylylation // inferred from sequence similarity	5847 // mRNA cleavage and polyadenylation specificity factor complex // inferred from sequence or structural similarity /// 5847 // mRNA cleavage and polyadenylation specificity factor complex // inferred from sequence similarity	---	IPR001279 // Beta-lactamase-like // 3.9E-18	This probe set was annotated using the Matching Probes based pipeline to a Entrez Gene identifier using 3 transcripts. // false // Matching Probes // A	NM_001036138(11),NM_104782(11),NM_179504(11)	At1g61010 // 68414.t06292 cleavage and polyadenylation specificity factor, putative similar to cleavage and polyadenylation specificity factor 73 kDa subunit [Homo sapiens] SWISS-PROT:Q9UKF6 // tigr // 11 // --- /// NM_179504 // Arabidopsis thaliana unknown protein (AT1G61010) mRNA, complete cds. // refseq // 11 // --- /// NM_001036138 // Arabidopsis thaliana unknown protein (AT1G61010) mRNA, com…	---	PtpAffx.110303.1.S1_at	Poplar Genome Array	PtpAffx.110303.1	gb:CX170272 /DB_XREF=gi:56817696 /DB_XREF=F01_69-32_11.ab1 /TID=PtpAffx.110303.1 /CNT=2 /FEA=EST /TIER=ConsEnd /STK=0 /NOTE=sequence(s) not in UniGene /REP_ORG=P. deltoides	CX170272	LG_XVII:3468496-3472488 (+) // 98.4 // /// LG_XVII:3450122-3505947 (+) // 97.81 //	---	---	---	---	This probe set was annotated using the Genome Target Overlap based pipeline to a Joint Genome Institute identifier using 1 transcripts. // false // Genome Target Overlap // B	eugene3.00170304,eugene3.00170305,eugene3.06500002,eugene3.00170302,fgenesh1_pg.C_scaffold_888000003,eugene3.00170303	fgenesh1_pg.C_scaffold_888000003 // jgi_model_id=103041 // jgi // 0 // chrLG_XVII:3470475-3472688(+) /// eugene3.00170302 // jgi_model_id=577560 // jgi // 0 // chrLG_XVII:3472307-3474690(+) /// eugene3.06500002 // jgi_model_id=594672 // jgi // 0 // chrLG_XVII:3470475-3470996(+) /// eugene3.00170305 // jgi_model_id=577563 // jgi // 0 // chrLG_XVII:3472295-3475798(+) /// eugene3.00170304 // jgi_mod…	---
PtpAffx.222232.1.S1_at	4.12059	30.5935	7.42455	-7.12939	0.00217768	1	1	1	NA	NA	NA	NA	NA	NA	NA	NA	NA	NA	NA	NA	NA	NA	NA	NA	NA	NA	NA	NA	NA	PtpAffx.222232.1.S1_at	Poplar Genome Array	PtpAffx.222232.1	pmrna:pmrna39512 /TID=PtpAffx.222232.1 /CNT=1 /FEA=mRNA /TIER=ConsEnd /STK=0 /NOTE=sequence(s) not in UniGene /DEF=pmrna:pmrna39512 /REP_ORG=P. trichocarpa	pmrna39512	---	---	---	---	---	This probe set was annotated using the Matching Probes based pipeline to a Joint Genome Institute identifier using 1 transcripts. // false // Matching Probes // A	eugene3.00640050(11)	eugene3.00640050 // jgi_model_id=594462 // jgi // 11 // ---	---
PtpAffx.221118.1.S1_at	942.769	1670.85	1.77228	-5.3744	0.00219422	1	1	1	NA	NA	NA	NA	NA	NA	NA	NA	NA	NA	NA	NA	NA	NA	NA	NA	NA	NA	NA	NA	NA	PtpAffx.221118.1.S1_at	Poplar Genome Array	PtpAffx.221118.1	pmrna:pmrna37728 /TID=PtpAffx.221118.1 /CNT=1 /FEA=mRNA /TIER=ConsEnd /STK=0 /NOTE=sequence(s) not in UniGene /DEF=pmrna:pmrna37728 /REP_ORG=P. trichocarpa	pmrna37728	---	---	---	---	---	This probe set was annotated using the Matching Probes based pipeline to a Joint Genome Institute identifier using 1 transcripts. // false // Matching Probes // A	eugene3.00400159(11)	eugene3.00400159 // jgi_model_id=591814 // jgi // 11 // ---	---
PtpAffx.37929.1.A1_at	17.8294	34.6084	1.94108	-5.35514	0.00222294	1	1	1	NA	NA	NA	NA	NA	NA	NA	NA	NA	NA	NA	NA	NA	NA	NA	NA	NA	NA	NA	NA	NA	PtpAffx.37929.1.A1_at	Poplar Genome Array	PtpAffx.37929.1	gb:CV233320 /DB_XREF=gi:52389757 /DB_XREF=WS0121.B21_N15 /CLONE=WS0121_N15 /TID=PtpAffx.37929.1 /CNT=1 /FEA=EST /TIER=ConsEnd /STK=0 /NOTE=sequence(s) not in UniGene /REP_ORG=P. trichocarpa	CV233320	---	---	---	---	---	This probe set was annotated using the Accession mapped clusters based pipeline to a UniGene identifier using 1 transcripts. // false // Accession mapped clusters // E	CV233320	CV233320 // /DB_XREF=WS0121.B21_N15 /CLONE=WS0121_N15 // gb // --- // ---	---
PtpAffx.219377.1.S1_s_at	3.51641	26.2046	7.45209	-5.24124	0.00223322	1	1	1	NA	NA	NA	NA	NA	NA	NA	NA	NA	NA	NA	NA	NA	NA	NA	NA	NA	NA	NA	NA	NA	PtpAffx.219377.1.S1_s_at	Poplar Genome Array	PtpAffx.219377.1	pmrna:pmrna35288 /TID=PtpAffx.219377.1 /CNT=1 /FEA=mRNA /TIER=ConsEnd /STK=0 /NOTE=sequence(s) not in UniGene /DEF=pmrna:pmrna35288 /REP_ORG=P. trichocarpa	pmrna35288	LG_III:16622981-16623465 (-) // 98.16 // /// LG_III:16593029-16593512 (-) // 97.96 //	---	---	---	---	This probe set was annotated using the Matching Probes based pipeline to a Joint Genome Institute identifier using 1 transcripts. // false // Matching Probes // A	fgenesh1_pg.C_LG_III001588(11),fgenesh1_pg.C_scaffold_663000007(11),eugene3.26470001(11)	fgenesh1_pg.C_LG_III001588 // jgi_model_id=361466 // jgi // 11 // --- /// fgenesh1_pg.C_scaffold_663000007 // jgi_model_id=102551 // jgi // 11 // --- /// eugene3.26470001 // jgi_model_id=588782 // jgi // 11 // ---	---
PtpAffx.213921.1.S1_at	533.217	650.286	1.21955	-5.31088	0.00224328	1	1	1	NA	NA	NA	NA	NA	NA	NA	NA	NA	NA	NA	NA	NA	NA	NA	NA	NA	NA	NA	NA	NA	PtpAffx.213921.1.S1_at	Poplar Genome Array	PtpAffx.213921.1	pmrna:pmrna27139 /TID=PtpAffx.213921.1 /CNT=1 /FEA=mRNA /TIER=ConsEnd /STK=0 /NOTE=sequence(s) not in UniGene /DEF=pmrna:pmrna27139 /REP_ORG=P. trichocarpa	pmrna27139	LG_XVII:4056980-4058436 (+) // 99.9 //	---	---	---	---	This probe set was annotated using the Matching Probes based pipeline to a Joint Genome Institute identifier using 1 transcripts. // false // Matching Probes // A	estExt_Genewise1_v1.C_LG_XVII0982(11)	estExt_Genewise1_v1.C_LG_XVII0982 // jgi_model_id=736257 // jgi // 11 // ---	---
PtpAffx.86948.1.S1_at	1.75673	11.3141	6.4404	-5.08731	0.00225056	1	1	1	NA	NA	NA	NA	NA	NA	NA	NA	NA	NA	NA	NA	NA	NA	NA	NA	NA	NA	NA	NA	NA	PtpAffx.86948.1.S1_at	Poplar Genome Array	PtpAffx.86948.1	gb:DN483659 /DB_XREF=gi:60692875 /DB_XREF=PSO201G05 /TID=PtpAffx.86948.1 /CNT=1 /FEA=EST /TIER=ConsEnd /STK=1 /NOTE=sequence(s) not in UniGene /REP_ORG=P. tomentiglandulosa	DN483659	---	---	---	---	---	This probe set was annotated using the Design Representative Id based pipeline to a GenBank identifier using 1 transcripts. // false // Design Representative Id // R	DN483659	DN483659 // --- // gb // --- // ---	---
Ptp.3143.1.S1_at	266.866	554.627	2.0783	-5.97417	0.00229789	1	1	1	At3g56400	DNA-binding protein-like DNA-binding protein 4 WRKY4 - Nicotiana tabacum, EMBL:AF193771;supported by full-length cDNA: Ceres:34847.	At3g56400	At.5242	CHR3v01212004:20920061-20921388 (-) // 99.89 //	WRKY family transcription factor	---	824807	Q9LY00	---	NP_191199.1	NM_115498	AT3G56400	9753 // response to jasmonic acid stimulus // inferred from mutant phenotype /// 9862 // systemic acquired resistance, salicylic acid mediated signaling pathway // inferred from mutant phenotype /// 9864 // induced systemic resistance, jasmonic acid mediated signaling pathway // inferred from mutant phenotype /// 42830 // defense response to pathogenic bacteria // inferred from mutant phenotype /…	5634 // nucleus // inferred from electronic annotation	3700 // transcription factor activity // inferred from sequence or structural similarity /// 16564 // transcriptional repressor activity // inferred from mutant phenotype /// 3677 // DNA binding // inferred from electronic annotation /// 3700 // transcription factor activity // inferred from electronic annotation /// 43565 // sequence-specific DNA binding // inferred from electronic annotation //…	IPR003657 // DNA-binding WRKY // 5.8E-31	This probe set was annotated using the Matching Probes based pipeline to a Entrez Gene identifier using 1 transcripts. // false // Matching Probes // A	NM_115498(11)	At3g56400 // 68416.t05807 WRKY family transcription factor DNA-binding protein 4 WRKY4 - Nicotiana tabacum, EMBL:AF193771 // tigr // 11 // --- /// NM_115498 // Arabidopsis thaliana WRKY70; transcription factor (WRKY70) mRNA, complete cds. // refseq // 11 // ---	---	Ptp.3143.1.S1_at	Poplar Genome Array	Ptp.3143.1	gb:CK110027 /DB_XREF=gi:38594352 /DB_XREF=N051H12 /CLONE=N051H12 /TID=Ptp.3143.1 /CNT=8 /FEA=EST /TIER=ConsEnd /STK=0 /UG=Ptp.3143 /UG_TITLE=Transcribed locus /REP_ORG=P. tremula x P. tremuloides	CK110027	LG_VI:7722477-7724328 (-) // 81.13 //	---	---	---	---	This probe set was annotated using the Genome Target Overlap based pipeline to a Joint Genome Institute identifier using 1 transcripts. // false // Genome Target Overlap // B	eugene3.00060953	eugene3.00060953 // jgi_model_id=560994 // jgi // 0 // chrLG_VI:7722484-7724404(-)	---
PtpAffx.72903.1.S1_s_at	402.836	334.588	0.830582	5.25413	0.00232212	1	1	1	NA	NA	NA	NA	NA	NA	NA	NA	NA	NA	NA	NA	NA	NA	NA	NA	NA	NA	NA	NA	NA	PtpAffx.72903.1.S1_s_at	Poplar Genome Array	PtpAffx.72903.1	gb:CX655584 /DB_XREF=gi:57890413 /DB_XREF=PO02036H05 /CLONE=PO02036H05 /TID=PtpAffx.72903.1 /CNT=5 /FEA=EST /TIER=ConsEnd /STK=0 /NOTE=sequence(s) not in UniGene /REP_ORG=P. alba x P. tremula var. glandulosa	CX655584	LG_III:16679263-16681513 (-) // 94.67 //	---	---	---	---	This probe set was annotated using the Matching Probes based pipeline to a Joint Genome Institute identifier using 1 transcripts. // false // Matching Probes // A	fgenesh1_pg.C_LG_III001601(11)	fgenesh1_pg.C_LG_III001601 // jgi_model_id=361479 // jgi // 11 // ---	fgenesh1_pg.C_LG_I000339 // jgi // 3 // Cross Hyb Matching Probes
PtpAffx.207025.1.S1_a_at	4.24759	34.971	8.23315	-5.09029	0.00233382	1	1	1	NA	NA	NA	NA	NA	NA	NA	NA	NA	NA	NA	NA	NA	NA	NA	NA	NA	NA	NA	NA	NA	PtpAffx.207025.1.S1_a_at	Poplar Genome Array	PtpAffx.207025.1	pmrna:pmrna13917 /TID=PtpAffx.207025.1 /CNT=1 /FEA=mRNA /TIER=ConsEnd /STK=0 /NOTE=sequence(s) not in UniGene /DEF=pmrna:pmrna13917 /REP_ORG=P. trichocarpa	pmrna13917	LG_VII:2005514-2006396 (-) // 99.86 //	---	---	---	---	This probe set was annotated using the Matching Probes based pipeline to a Joint Genome Institute identifier using 1 transcripts. // false // Matching Probes // A	fgenesh1_pg.C_LG_VII000308(11)	fgenesh1_pg.C_LG_VII000308 // jgi_model_id=75544 // jgi // 11 // ---	---
PtpAffx.1997.1.A1_x_at	837.361	636.012	0.759543	5.11475	0.00233511	1	1	1	NA	NA	NA	NA	NA	NA	NA	NA	NA	NA	NA	NA	NA	NA	NA	NA	NA	NA	NA	NA	NA	PtpAffx.1997.1.A1_x_at	Poplar Genome Array	PtpAffx.1997.1	gb:CV236998 /DB_XREF=gi:52397150 /DB_XREF=WS01226.B21.1_D23 /CLONE=WS01226_D23 /TID=PtpAffx.1997.1 /CNT=16 /FEA=EST /TIER=Stack /STK=10 /NOTE=sequence(s) not in UniGene /REP_ORG=P. trichocarpa	CV236998	LG_I:20273121-20274884 (-) // 90.33 //	---	---	---	---	This probe set was annotated using the Matching Probes based pipeline to a Joint Genome Institute identifier using 1 transcripts. // false // Matching Probes // A	grail3.0053017102(11)	grail3.0053017102 // jgi_model_id=641475 // jgi // 11 // ---	---
PtpAffx.225071.1.S1_at	83.1638	20.6088	0.24781	5.09245	0.00234392	1	1	1	NA	NA	NA	NA	NA	NA	NA	NA	NA	NA	NA	NA	NA	NA	NA	NA	NA	NA	NA	NA	NA	PtpAffx.225071.1.S1_at	Poplar Genome Array	PtpAffx.225071.1	pmrna:pmrna44157 /TID=PtpAffx.225071.1 /CNT=1 /FEA=mRNA /TIER=ConsEnd /STK=0 /NOTE=sequence(s) not in UniGene /DEF=pmrna:pmrna44157 /REP_ORG=P. trichocarpa	pmrna44157	LG_XVIII:8008619-8009035 (-) // 99.28 //	---	---	---	---	This probe set was annotated using the Design Representative Id based pipeline to a Affymetrix Proprietary Database identifier using 1 transcripts. // false // Design Representative Id // R	pmrna44157	pmrna44157 // --- // pmrna // --- // ---	---
Ptp.1206.2.A1_at	1728.14	2407.61	1.39318	-5.63801	0.00238182	1	1	1	NA	NA	NA	NA	NA	NA	NA	NA	NA	NA	NA	NA	NA	NA	NA	NA	NA	NA	NA	NA	NA	Ptp.1206.2.A1_at	Poplar Genome Array	Ptp.1206.2	gb:CK090115 /DB_XREF=gi:38574440 /DB_XREF=C064P63.3pR /CLONE=C064P63 /TID=Ptp.1206.2 /CNT=1 /FEA=EST /TIER=ConsEnd /STK=1 /UG=Ptp.1206 /UG_TITLE=Transcribed locus, strongly similar to NP_179770.1 ribonucleoside-diphosphate reductase small chain, putative ribonucleotide reductase, putative (Arabidopsis thaliana) /REP_ORG=P. tremula x P. tremuloides	CK090115	---	---	---	---	---	This probe set was annotated using the Accession mapped clusters based pipeline to a UniGene identifier using 1 transcripts. // false // Accession mapped clusters // E	CK090115	CK090115 // /DB_XREF=C064P63.3pR /CLONE=C064P63 // gb // --- // ---	---
PtpAffx.34909.1.S1_at	2603.62	3090	1.18681	-5.05249	0.00240823	1	1	1	At5g19070	putative protein predicted proteins, Arabidopsis thaliana	At5g19070	At.22433	CHR5v01212004:6375570-6377470 (+) // 99.75 //	expressed protein	---	832026	Q6DBQ2	---	NP_197408.2	NM_121912	AT5G19070	---	12505 // endomembrane system // inferred from electronic annotation	---	---	This probe set was annotated using the Matching Probes based pipeline to a Entrez Gene identifier using 1 transcripts. // false // Matching Probes // A	NM_121912(11)	At5g19070 // 68418.t02052 expressed protein // tigr // 9 // --- /// NM_121912 // Arabidopsis thaliana unknown protein (AT5G19070) mRNA, complete cds. // refseq // 11 // ---	BX832124 // gb // 6 // Cross Hyb Matching Probes	PtpAffx.34909.1.S1_at	Poplar Genome Array	PtpAffx.34909.1	gb:CX180573 /DB_XREF=gi:56827997 /DB_XREF=C06_45-117_06.ab1 /TID=PtpAffx.34909.1 /CNT=15 /FEA=EST /TIER=ConsEnd /STK=0 /NOTE=sequence(s) not in UniGene /REP_ORG=P. euramericana	CX180573	LG_VIII:14255046-14259693 (+) // 99.42 //	---	---	---	---	This probe set was annotated using the Matching Probes based pipeline to a Joint Genome Institute identifier using 1 transcripts. // false // Matching Probes // A	estExt_fgenesh1_pm_v1.C_LG_VIII0045(10)	estExt_fgenesh1_pm_v1.C_LG_VIII0045 // jgi_model_id=686163 // jgi // 10 // ---	---
PtpAffx.206441.1.S1_x_at	0.99179	10.5261	10.6132	-5.19312	0.0024642	1	1	1	NA	NA	NA	NA	NA	NA	NA	NA	NA	NA	NA	NA	NA	NA	NA	NA	NA	NA	NA	NA	NA	PtpAffx.206441.1.S1_x_at	Poplar Genome Array	PtpAffx.206441.1	pmrna:pmrna12784 /TID=PtpAffx.206441.1 /CNT=1 /FEA=mRNA /TIER=ConsEnd /STK=0 /NOTE=sequence(s) not in UniGene /DEF=pmrna:pmrna12784 /REP_ORG=P. trichocarpa	pmrna12784	LG_I:15465610-15466266 (+) // 95.16 // /// LG_I:10217287-10217947 (+) // 94.99 // /// LG_I:17906929-17907487 (+) // 92.23 // /// LG_III:245268-245924 (+) // 95.85 // /// LG_VII:8575329-8575985 (+) // 94.99 // /// LG_IX:7118816-7119476 (+) // 96.03 // /// LG_IX:8034277-8034933 (+) // 94.82 // /// LG_XI:4811377-4812031 (+) // 93.44 // /// LG_XVIII:757086-757743 (+) // 94.47 // /// LG_II:18490167-18…	---	---	---	---	This probe set was annotated using the Matching Probes based pipeline to a Joint Genome Institute identifier using 1 transcripts. // false // Matching Probes // A	fgenesh1_pg.C_LG_VI001095(11)	fgenesh1_pg.C_LG_VI001095 // jgi_model_id=362875 // jgi // 11 // ---	---
PtpAffx.216317.1.S1_at	42.1654	7.60209	0.180292	5.09801	0.00250812	1	1	1	NA	NA	NA	NA	NA	NA	NA	NA	NA	NA	NA	NA	NA	NA	NA	NA	NA	NA	NA	NA	NA	PtpAffx.216317.1.S1_at	Poplar Genome Array	PtpAffx.216317.1	pmrna:pmrna31026 /TID=PtpAffx.216317.1 /CNT=1 /FEA=mRNA /TIER=ConsEnd /STK=0 /NOTE=sequence(s) not in UniGene /DEF=pmrna:pmrna31026 /REP_ORG=P. trichocarpa	pmrna31026	---	---	---	---	---	This probe set was annotated using the Matching Probes based pipeline to a Joint Genome Institute identifier using 1 transcripts. // false // Matching Probes // A	fgenesh1_pg.C_scaffold_140000081(11)	fgenesh1_pg.C_scaffold_140000081 // jgi_model_id=98165 // jgi // 11 // ---	---
PtpAffx.209972.1.S1_at	7.22552	36.8914	5.10571	-5.21252	0.00251745	1	1	1	NA	NA	NA	NA	NA	NA	NA	NA	NA	NA	NA	NA	NA	NA	NA	NA	NA	NA	NA	NA	NA	PtpAffx.209972.1.S1_at	Poplar Genome Array	PtpAffx.209972.1	pmrna:pmrna19666 /TID=PtpAffx.209972.1 /CNT=1 /FEA=mRNA /TIER=ConsEnd /STK=0 /NOTE=sequence(s) not in UniGene /DEF=pmrna:pmrna19666 /REP_ORG=P. trichocarpa	pmrna19666	LG_XI:11608711-11609155 (-) // 100.0 //	---	---	---	---	This probe set was annotated using the Matching Probes based pipeline to a Joint Genome Institute identifier using 1 transcripts. // false // Matching Probes // A	eugene3.00110920(11)	eugene3.00110920 // jgi_model_id=568906 // jgi // 11 // ---	---
Ptp.5922.1.S1_s_at	12454.8	9072.66	0.728446	4.97509	0.00252496	1	1	1	At3g26740	light regulated protein, putative similar to light regulated protein precursor GB:Q03200 [Oryza sativa] (Plant Mol. Biol. 22 (1), 165-170 (1993)), ccr protein GB:S52663 [Citrus X paradisi] (Plant Mol. Biol. 26 (1), 165-173 (1994));supported by full-length cDNA: Ceres:41074.	At3g26740	At.20029	CHR3v01212004:9829104-9829698 (+) // 100.0 //	light responsive protein-related	---	822286	Q96500	---	NP_189308.1	NM_113585	AT3G26740	---	---	---	IPR009856 // Light regulated Lir1 // 5.7E-76	This probe set was annotated using the Matching Probes based pipeline to a Entrez Gene identifier using 1 transcripts. // false // Matching Probes // A	NM_113585(11)	At3g26740 // 68416.t03026 light responsive protein-related similar to light regulated protein precursor SP:Q03200 [Oryza sativa] (Plant Mol. Biol. 22 (1), 165-170 (1993)), ccr protein GB:S52663 [Citrus X paradisi] (Plant Mol. Biol. 26 (1), 165-173 (1994)) // tigr // 11 // --- /// NM_113585 // Arabidopsis thaliana unknown protein (AT3G26740) mRNA, complete cds. // refseq // 11 // ---	---	Ptp.5922.1.S1_s_at	Poplar Genome Array	Ptp.5922.1	gb:CV260547 /DB_XREF=gi:52513522 /DB_XREF=WS02014.B21_F21 /CLONE=WS02014_F21 /TID=Ptp.5922.1 /CNT=46 /FEA=EST /TIER=Stack /STK=18 /UG=Ptp.5922 /UG_TITLE=Transcribed locus /REP_ORG=P. trichocarpa x P. nigra	CV260547	LG_I:4757589-4758487 (-) // 66.67 //	---	---	---	---	This probe set was annotated using the Matching Probes based pipeline to a Joint Genome Institute identifier using 1 transcripts. // false // Matching Probes // A	estExt_fgenesh1_pm_v1.C_LG_I0176(11)	estExt_fgenesh1_pm_v1.C_LG_I0176 // jgi_model_id=683602 // jgi // 11 // ---	---
PtpAffx.12268.2.S1_at	2.79	8.6854	3.11305	-5.29679	0.00254276	1	1	1	NA	NA	NA	NA	NA	NA	NA	NA	NA	NA	NA	NA	NA	NA	NA	NA	NA	NA	NA	NA	NA	PtpAffx.12268.2.S1_at	Poplar Genome Array	PtpAffx.12268.2	gb:CK094157 /DB_XREF=gi:38578482 /DB_XREF=I015P33.3pR /CLONE=I015P33 /TID=PtpAffx.12268.2 /CNT=1 /FEA=EST /TIER=ConsEnd /STK=1 /NOTE=sequence(s) not in UniGene /REP_ORG=P. tremula	CK094157	---	---	---	---	---	This probe set was annotated using the Design Representative Id based pipeline to a GenBank identifier using 1 transcripts. // false // Design Representative Id // R	CK094157	CK094157 // --- // gb // --- // ---	---
PtpAffx.224341.1.S1_at	21.9392	76.8833	3.50437	-6.75224	0.0025618	1	1	1	NA	NA	NA	NA	NA	NA	NA	NA	NA	NA	NA	NA	NA	NA	NA	NA	NA	NA	NA	NA	NA	PtpAffx.224341.1.S1_at	Poplar Genome Array	PtpAffx.224341.1	pmrna:pmrna42803 /TID=PtpAffx.224341.1 /CNT=1 /FEA=mRNA /TIER=ConsEnd /STK=0 /NOTE=sequence(s) not in UniGene /DEF=pmrna:pmrna42803 /REP_ORG=P. trichocarpa	pmrna42803	LG_III:19108457-19108886 (+) // 100.0 // /// LG_III:19081406-19081835 (+) // 65.73 //	---	---	---	---	This probe set was annotated using the Matching Probes based pipeline to a Joint Genome Institute identifier using 1 transcripts. // false // Matching Probes // A	grail3.0136010801(10),eugene3.10930002(11)	grail3.0136010801 // jgi_model_id=647538 // jgi // 10 // --- /// eugene3.10930002 // jgi_model_id=579578 // jgi // 11 // ---	---
PtpAffx.131878.1.S1_at	285.127	403.086	1.41371	-6.10721	0.00256638	1	1	1	NA	NA	NA	NA	NA	NA	NA	NA	NA	NA	NA	NA	NA	NA	NA	NA	NA	NA	NA	NA	NA	PtpAffx.131878.1.S1_at	Poplar Genome Array	PtpAffx.131878.1	gb:DN499363 /DB_XREF=gi:60709553 /DB_XREF=T051C08.5pR /CLONE=T051C08 /TID=PtpAffx.131878.1 /CNT=2 /FEA=EST /TIER=ConsEnd /STK=0 /NOTE=sequence(s) not in UniGene /REP_ORG=P. tremula x P. tremuloides	DN499363	LG_V:17946495-17946720 (-) // 95.63 //	---	---	---	---	This probe set was annotated using the Design Representative Id based pipeline to a GenBank identifier using 1 transcripts. // false // Design Representative Id // R	DN499363	DN499363 // --- // gb // --- // ---	---
PtpAffx.208148.1.S1_at	694.726	461.349	0.664074	5.85131	0.00267714	1	1	1	NA	NA	NA	NA	NA	NA	NA	NA	NA	NA	NA	NA	NA	NA	NA	NA	NA	NA	NA	NA	NA	PtpAffx.208148.1.S1_at	Poplar Genome Array	PtpAffx.208148.1	pmrna:pmrna16195 /TID=PtpAffx.208148.1 /CNT=1 /FEA=mRNA /TIER=ConsEnd /STK=0 /NOTE=sequence(s) not in UniGene /DEF=pmrna:pmrna16195 /REP_ORG=P. trichocarpa	pmrna16195	LG_VIII:10318433-10321448 (-) // 100.0 //	---	---	---	---	This probe set was annotated using the Matching Probes based pipeline to a Joint Genome Institute identifier using 1 transcripts. // false // Matching Probes // A	fgenesh1_pm.C_LG_VIII000608(11)	fgenesh1_pm.C_LG_VIII000608 // jgi_model_id=356103 // jgi // 11 // ---	---
PtpAffx.28560.1.S1_at	4.07646	33.0221	8.10067	-5.68538	0.0026811	1	1	1	NA	NA	NA	NA	NA	NA	NA	NA	NA	NA	NA	NA	NA	NA	NA	NA	NA	NA	NA	NA	NA	PtpAffx.28560.1.S1_at	Poplar Genome Array	PtpAffx.28560.1	gb:DN484207 /DB_XREF=gi:60693491 /DB_XREF=F043P60.3pR /CLONE=F043P60 /TID=PtpAffx.28560.1 /CNT=3 /FEA=EST /TIER=ConsEnd /STK=1 /NOTE=sequence(s) not in UniGene /REP_ORG=P. trichocarpa	DN484207	LG_XIII:150440-150850 (-) // 99.27 //	---	---	---	---	This probe set was annotated using the Accession mapped clusters based pipeline to a UniGene identifier using 3 transcripts. // false // Accession mapped clusters // E	BI121651,DN484207,DN493569	BI121651 // /DB_XREF=F043P60Y // gb // --- // --- /// DN484207 // /DB_XREF=F043P60.3pR /CLONE=F043P60 // gb // --- // --- /// DN493569 // /DB_XREF=F043P60.5pR /CLONE=F043P60 // gb // --- // ---	---
PtpAffx.131255.1.S1_at	131.474	58.8866	0.447897	5.43315	0.00268512	1	1	1	NA	NA	NA	NA	NA	NA	NA	NA	NA	NA	NA	NA	NA	NA	NA	NA	NA	NA	NA	NA	NA	PtpAffx.131255.1.S1_at	Poplar Genome Array	PtpAffx.131255.1	gb:DN500886 /DB_XREF=gi:60711076 /DB_XREF=UL98TE12.5pR /CLONE=UL98TE12 /TID=PtpAffx.131255.1 /CNT=2 /FEA=EST /TIER=ConsEnd /STK=0 /NOTE=sequence(s) not in UniGene /REP_ORG=P. tremula x P. tremuloides	DN500886	LG_X:20387126-20388733 (-) // 97.61 //	---	---	---	---	This probe set was annotated using the Genome Consensus/Exemplar Overlap based pipeline to a Joint Genome Institute identifier using 1 transcripts. // false // Genome Consensus/Exemplar Overlap // C	fgenesh1_pg.C_LG_X002212,fgenesh1_pm.C_LG_VIII000036,eugene3.06340002,eugene3.00102390	eugene3.00102390 // jgi_model_id=567832 // jgi // 0 // chrLG_X:20385718-20387510(-) /// fgenesh1_pm.C_LG_VIII000036 // jgi_model_id=355531 // jgi // 0 // chrLG_X:20385720-20387501(-) /// eugene3.06340002 // jgi_model_id=594286 // jgi // 0 // chrLG_X:20385718-20387510(-) /// fgenesh1_pg.C_LG_X002212 // jgi_model_id=82282 // jgi // 0 // chrLG_X:20385718-20387501(-)	---
PtpAffx.13016.1.S1_s_at	3727.34	3368.11	0.903624	4.98464	0.00269106	1	1	1	NA	NA	NA	NA	NA	NA	NA	NA	NA	NA	NA	NA	NA	NA	NA	NA	NA	NA	NA	NA	NA	PtpAffx.13016.1.S1_s_at	Poplar Genome Array	PtpAffx.13016.1	gb:CV273742 /DB_XREF=gi:52526717 /DB_XREF=WS01712.B21_A11 /CLONE=WS01712_A11 /TID=PtpAffx.13016.1 /CNT=16 /FEA=EST /TIER=ConsEnd /STK=2 /NOTE=sequence(s) not in UniGene /REP_ORG=P. trichocarpa x P. deltoides	CV273742	LG_XIII:498919-502036 (+) // 95.21 //	---	---	---	---	This probe set was annotated using the Matching Probes based pipeline to a Joint Genome Institute identifier using 1 transcripts. // false // Matching Probes // A	estExt_Genewise1_v1.C_1310240(11),eugene3.00130055(11)	estExt_Genewise1_v1.C_1310240 // jgi_model_id=744441 // jgi // 11 // --- /// eugene3.00130055 // jgi_model_id=570691 // jgi // 11 // ---	---
PtpAffx.201252.1.S1_at	1481.63	1328.66	0.896755	5.09621	0.00271074	1	1	1	NA	NA	NA	NA	NA	NA	NA	NA	NA	NA	NA	NA	NA	NA	NA	NA	NA	NA	NA	NA	NA	PtpAffx.201252.1.S1_at	Poplar Genome Array	PtpAffx.201252.1	pmrna:pmrna2483 /TID=PtpAffx.201252.1 /CNT=1 /FEA=mRNA /TIER=ConsEnd /STK=0 /NOTE=sequence(s) not in UniGene /DEF=pmrna:pmrna2483 /REP_ORG=P. trichocarpa	pmrna2483	LG_I:28710981-28722128 (-) // 99.97 //	---	---	---	---	This probe set was annotated using the Matching Probes based pipeline to a Joint Genome Institute identifier using 1 transcripts. // false // Matching Probes // A	fgenesh1_pg.C_LG_I002764(11)	fgenesh1_pg.C_LG_I002764 // jgi_model_id=65412 // jgi // 11 // ---	---
Ptp.1451.1.S1_at	2057.16	2727.6	1.32591	-5.00711	0.0027236	1	1	1	At1g23360	spore germination protein c2 similar to 2-hexaprenyl-1,4-naphthoquinone methyltransferase GB:BAA25267 GI:2982680 from [Micrococcus luteus]	At1g23360	At.43965	CHR1v01212004:8295039-8296882 (-) // 100.0 //	UbiE/COQ5 methyltransferase family protein	---	838945	Q3ED65 /// Q6ID15	---	NP_173750.3 /// NP_973894.1 /// NP_973895.1	NM_102185 /// NM_202165 /// NM_202166	AT1G23360	---	9507 // chloroplast // inferred from electronic annotation	8168 // methyltransferase activity // inferred from electronic annotation /// 8168 // methyltransferase activity // inferred from sequence or structural similarity /// 8168 // methyltransferase activity // inferred from sequence similarity	IPR004033 // UbiE/COQ5 methyltransferase // 4.0E-20 /// IPR004033 // UbiE/COQ5 methyltransferase // 2.1E-35	This probe set was annotated using the Matching Probes based pipeline to a Entrez Gene identifier using 3 transcripts. // false // Matching Probes // A	NM_102185(9),NM_202165(9),NM_202166(9)	At1g23360 // 68414.t02619 UbiE/COQ5 methyltransferase family protein similar to 2-hexaprenyl-1,4-naphthoquinone methyltransferase GB:BAA25267 GI:2982680 from [Micrococcus luteus]; contains Pfam profile PF01209: methlytransferase, UbiE/COQ5 family // tigr // 9 // --- /// NM_202166 // Arabidopsis thaliana S-adenosylmethionine-dependent methyltransferase/ methyltransferase (AT1G23360) mRNA, complete…	---	Ptp.1451.1.S1_at	Poplar Genome Array	Ptp.1451.1	gb:CK089942 /DB_XREF=gi:38574267 /DB_XREF=C050P38.3pR /CLONE=C050P38 /TID=Ptp.1451.1 /CNT=5 /FEA=EST /TIER=ConsEnd /STK=1 /UG=Ptp.1451 /UG_TITLE=Transcribed locus, moderately similar to XP_473112.1 OSJNBb0002J11.21 (Oryza sativa (japonica cultivar-group)) /REP_ORG=P. tremula x P. tremuloides	CK089942	LG_VIII:12884234-12886228 (-) // 98.67 //	---	---	---	---	This probe set was annotated using the Genome Target Overlap based pipeline to a Joint Genome Institute identifier using 1 transcripts. // false // Genome Target Overlap // B	fgenesh1_pm.C_LG_VIII000748	fgenesh1_pm.C_LG_VIII000748 // jgi_model_id=356243 // jgi // 0 // chrLG_VIII:12884410-12886099(-)	---
PtpAffx.163.1.S1_at	110.527	59.7208	0.540328	6.52813	0.00273407	1	1	1	NA	NA	NA	NA	NA	NA	NA	NA	NA	NA	NA	NA	NA	NA	NA	NA	NA	NA	NA	NA	NA	PtpAffx.163.1.S1_at	Poplar Genome Array	PtpAffx.163.1	gb:BU881023 /DB_XREF=gi:24072547 /DB_XREF=UM57TG08 /TID=PtpAffx.163.1 /CNT=4 /FEA=EST /TIER=ConsEnd /STK=0 /NOTE=sequence(s) not in UniGene /REP_ORG=P. trichocarpa	BU881023	LG_XV:10144193-10144695 (-) // 99.0 //	---	---	---	---	This probe set was annotated using the Accession mapped clusters based pipeline to a UniGene identifier using 3 transcripts. // false // Accession mapped clusters // E	BU881023,DN491061,DN501070	BU881023 // /DB_XREF=UM57TG08 // gb // --- // --- /// DN491061 // /DB_XREF=UM57TG08.3pR /CLONE=UM57TG08 // gb // --- // --- /// DN501070 // /DB_XREF=UM57TG08.5pR /CLONE=UM57TG08 // gb // --- // ---	---
PtpAffx.221469.1.S1_s_at	150.193	636.75	4.23953	-5.6741	0.00273431	1	1	1	NA	NA	NA	NA	NA	NA	NA	NA	NA	NA	NA	NA	NA	NA	NA	NA	NA	NA	NA	NA	NA	PtpAffx.221469.1.S1_s_at	Poplar Genome Array	PtpAffx.221469.1	pmrna:pmrna38366 /TID=PtpAffx.221469.1 /CNT=1 /FEA=mRNA /TIER=ConsEnd /STK=0 /NOTE=sequence(s) not in UniGene /DEF=pmrna:pmrna38366 /REP_ORG=P. trichocarpa	pmrna38366	LG_XVIII:10668160-10668568 (+) // 93.98 //	---	---	---	---	This probe set was annotated using the Matching Probes based pipeline to a Joint Genome Institute identifier using 1 transcripts. // false // Matching Probes // A	estExt_fgenesh1_pm_v1.C_LG_XVIII0304(11),fgenesh1_pg.C_scaffold_4470000001(11)	estExt_fgenesh1_pm_v1.C_LG_XVIII0304 // jgi_model_id=689156 // jgi // 11 // --- /// fgenesh1_pg.C_scaffold_4470000001 // jgi_model_id=105783 // jgi // 11 // ---	---
Ptp.4100.1.A1_a_at	2927.83	2172.15	0.741896	5.06611	0.00275459	1	1	1	At1g43710	histidine decarboxylase, putative similar to histidine decarboxylase GB:BAA78331 GI:4996105 from [Brassica napus]; supported by cDNA: gi_15011301_gb_AF389349.1_AF389349	At1g43710	At.21345	CHR1v01212004:16488974-16490738 (-) // 99.93 //	serine decarboxylase	---	840958	Q9MA74	---	NP_175036.1	NM_103496	AT1G43710	6520 // amino acid metabolism // inferred from sequence or structural similarity /// 9793 // embryonic development (sensu Magnoliophyta) // non-traceable author statement /// 19752 // carboxylic acid metabolism // inferred from electronic annotation /// 6520 // amino acid metabolism // inferred from sequence similarity	---	16831 // carboxy-lyase activity // inferred from electronic annotation /// 16831 // carboxy-lyase activity // inferred from sequence or structural similarity /// 16829 // lyase activity // inferred from electronic annotation /// 16831 // carboxy-lyase activity // inferred from sequence similarity	IPR002129 // Pyridoxal-dependent decarboxylase // 2.7E-31	This probe set was annotated using the Matching Probes based pipeline to a Entrez Gene identifier using 1 transcripts. // false // Matching Probes // A	NM_103496(11)	At1g43710 // 68414.t04583 serine decarboxylase identical to serine decarboxylase [Arabidopsis thaliana] GI:15011302; contains Pfam profile PF00282: Pyridoxal-dependent decarboxylase conserved domain // tigr // 11 // --- /// NM_103496 // Arabidopsis thaliana EMB1075; carboxy-lyase (EMB1075) mRNA, complete cds. // refseq // 11 // ---	---	Ptp.4100.1.A1_a_at	Poplar Genome Array	Ptp.4100.1	gb:BP930485 /DB_XREF=gi:60212115 /DB_XREF=BP930485 /CLONE=PnFL1-010_K10.r /TID=Ptp.4100.1 /CNT=6 /FEA=EST /TIER=ConsEnd /STK=1 /UG=Ptp.4100 /UG_TITLE=Transcribed locus /REP_ORG=P. nigra	BP930485	LG_II:4756079-4757195 (-) // 95.64 //	---	---	---	---	This probe set was annotated using the Matching Probes based pipeline to a Joint Genome Institute identifier using 1 transcripts. // false // Matching Probes // A	estExt_fgenesh1_pg_v1.C_LG_II2022(11)	estExt_fgenesh1_pg_v1.C_LG_II2022 // jgi_model_id=692781 // jgi // 11 // ---	estExt_fgenesh1_pm_v1.C_LG_V0358 // jgi // 1 // Cross Hyb Matching Probes
PtpAffx.206966.1.S1_at	54.8812	21.0971	0.384413	8.08206	0.00279073	1	1	1	NA	NA	NA	NA	NA	NA	NA	NA	NA	NA	NA	NA	NA	NA	NA	NA	NA	NA	NA	NA	NA	PtpAffx.206966.1.S1_at	Poplar Genome Array	PtpAffx.206966.1	pmrna:pmrna13809 /TID=PtpAffx.206966.1 /CNT=1 /FEA=mRNA /TIER=ConsEnd /STK=0 /NOTE=sequence(s) not in UniGene /DEF=pmrna:pmrna13809 /REP_ORG=P. trichocarpa	pmrna13809	LG_VII:1221704-1226769 (+) // 100.0 //	---	---	---	---	This probe set was annotated using the Matching Probes based pipeline to a Joint Genome Institute identifier using 1 transcripts. // false // Matching Probes // A	fgenesh1_pm.C_LG_VII000063(11)	fgenesh1_pm.C_LG_VII000063 // jgi_model_id=53090 // jgi // 11 // ---	---
PtpAffx.75849.1.A1_at	44.1066	8.04517	0.182403	4.85704	0.00283136	1	1	1	NA	NA	NA	NA	NA	NA	NA	NA	NA	NA	NA	NA	NA	NA	NA	NA	NA	NA	NA	NA	NA	PtpAffx.75849.1.A1_at	Poplar Genome Array	PtpAffx.75849.1	gb:CV255155 /DB_XREF=gi:52508130 /DB_XREF=WS02412.B21_D16 /CLONE=WS02412_D16 /TID=PtpAffx.75849.1 /CNT=1 /FEA=EST /TIER=ConsEnd /STK=1 /NOTE=sequence(s) not in UniGene /REP_ORG=P. trichocarpa x P. deltoides	CV255155	LG_XVIII:6058581-6059260 (-) // 96.99 //	---	---	---	---	This probe set was annotated using the Design Representative Id based pipeline to a GenBank identifier using 1 transcripts. // false // Design Representative Id // R	CV255155	CV255155 // --- // gb // --- // ---	---
PtpAffx.249.445.A1_at	24.8714	6.15408	0.247436	6.51716	0.00286006	1	1	1	NA	NA	NA	NA	NA	NA	NA	NA	NA	NA	NA	NA	NA	NA	NA	NA	NA	NA	NA	NA	NA	PtpAffx.249.445.A1_at	Poplar Genome Array	PtpAffx.249.445	gb:CA926020 /DB_XREF=gi:27412950 /DB_XREF=MTU7TL.P9.A12 /TID=PtpAffx.249.445 /CNT=16 /FEA=EST /TIER=ConsEnd /STK=0 /NOTE=sequence(s) not in UniGene /REP_ORG=P. tremuloides	CA926020	---	---	---	---	---	This probe set was annotated using the Design Representative Id based pipeline to a GenBank identifier using 1 transcripts. // false // Design Representative Id // R	CA926020	CA926020 // --- // gb // --- // ---	---
PtpAffx.152256.1.S1_at	505.036	744.706	1.47456	-4.93273	0.00287385	1	1	1	NA	NA	NA	NA	NA	NA	NA	NA	NA	NA	NA	NA	NA	NA	NA	NA	NA	NA	NA	NA	NA	PtpAffx.152256.1.S1_at	Poplar Genome Array	PtpAffx.152256.1	gb:BU875608 /DB_XREF=gi:24067132 /DB_XREF=V009B07 /TID=PtpAffx.152256.1 /CNT=5 /FEA=EST /TIER=ConsEnd /STK=0 /NOTE=sequence(s) not in UniGene /REP_ORG=P. trichocarpa	BU875608	LG_VII:2683219-2683878 (+) // 99.4 //	---	---	---	---	This probe set was annotated using the Genome Consensus/Exemplar Overlap based pipeline to a Joint Genome Institute identifier using 1 transcripts. // false // Genome Consensus/Exemplar Overlap // C	eugene3.00070388	eugene3.00070388 // jgi_model_id=562450 // jgi // 0 // chrLG_VII:2683220-2683710(+)	---
PtpAffx.27811.1.S1_at	31.0092	65.5164	2.11281	-4.83112	0.002907	1	1	1	NA	NA	NA	NA	NA	NA	NA	NA	NA	NA	NA	NA	NA	NA	NA	NA	NA	NA	NA	NA	NA	PtpAffx.27811.1.S1_at	Poplar Genome Array	PtpAffx.27811.1	gb:CV270843 /DB_XREF=gi:52523818 /DB_XREF=WS0153.B21_B12 /CLONE=WS0153_B12 /TID=PtpAffx.27811.1 /CNT=4 /FEA=EST /TIER=ConsEnd /STK=0 /NOTE=sequence(s) not in UniGene /REP_ORG=P. trichocarpa x P. nigra	CV270843	LG_V:3259830-3260479 (+) // 93.09 //	---	---	---	---	This probe set was annotated using the Matching Probes based pipeline to a Joint Genome Institute identifier using 1 transcripts. // false // Matching Probes // A	grail3.0026033201(11)	grail3.0026033201 // jgi_model_id=650959 // jgi // 11 // ---	---
Ptp.7063.1.S1_s_at	843.397	751.225	0.890713	4.82661	0.00292377	1	1	1	NA	NA	NA	NA	NA	NA	NA	NA	NA	NA	NA	NA	NA	NA	NA	NA	NA	NA	NA	NA	NA	Ptp.7063.1.S1_s_at	Poplar Genome Array	Ptp.7063.1	gb:CX173311 /DB_XREF=gi:56820735 /DB_XREF=E10_69-14-1_10.ab1 /TID=Ptp.7063.1 /CNT=5 /FEA=EST /TIER=ConsEnd /STK=0 /UG=Ptp.7063 /UG_TITLE=Transcribed locus /REP_ORG=P. deltoides	CX173311	LG_VIII:11558578-11561341 (+) // 99.37 //	---	---	---	---	This probe set was annotated using the Matching Probes based pipeline to a Joint Genome Institute identifier using 1 transcripts. // false // Matching Probes // A	estExt_fgenesh1_pg_v1.C_LG_VIII0455(11)	estExt_fgenesh1_pg_v1.C_LG_VIII0455 // jgi_model_id=696354 // jgi // 11 // ---	eugene3.00100377 // jgi // 3 // Cross Hyb Matching Probes
PtpAffx.31300.1.S1_at	465.024	309.618	0.665811	5.18372	0.00294498	1	1	1	NA	NA	NA	NA	NA	NA	NA	NA	NA	NA	NA	NA	NA	NA	NA	NA	NA	NA	NA	NA	NA	PtpAffx.31300.1.S1_at	Poplar Genome Array	PtpAffx.31300.1	gb:CV240962 /DB_XREF=gi:52493937 /DB_XREF=WS02510.B21_N11 /CLONE=WS02510_N11 /TID=PtpAffx.31300.1 /CNT=5 /FEA=EST /TIER=ConsEnd /STK=0 /NOTE=sequence(s) not in UniGene /REP_ORG=P. trichocarpa	CV240962	LG_VI:13867640-13869871 (+) // 99.58 //	---	---	---	---	This probe set was annotated using the Matching Probes based pipeline to a Joint Genome Institute identifier using 1 transcripts. // false // Matching Probes // A	eugene3.00061436(10)	eugene3.00061436 // jgi_model_id=561477 // jgi // 10 // ---	---
PtpAffx.219874.1.S1_at	3.49055	1.54431	0.442425	4.91091	0.00295113	1	1	1	NA	NA	NA	NA	NA	NA	NA	NA	NA	NA	NA	NA	NA	NA	NA	NA	NA	NA	NA	NA	NA	PtpAffx.219874.1.S1_at	Poplar Genome Array	PtpAffx.219874.1	pmrna:pmrna36030 /TID=PtpAffx.219874.1 /CNT=1 /FEA=mRNA /TIER=ConsEnd /STK=0 /NOTE=sequence(s) not in UniGene /DEF=pmrna:pmrna36030 /REP_ORG=P. trichocarpa	pmrna36030	---	---	---	---	---	This probe set was annotated using the Matching Probes based pipeline to a Joint Genome Institute identifier using 1 transcripts. // false // Matching Probes // A	eugene3.02930009(11)	eugene3.02930009 // jgi_model_id=589686 // jgi // 11 // ---	eugene3.01230114 // jgi // 3 // Cross Hyb Matching Probes
Ptp.249.1.S1_at	1553.45	1778.64	1.14496	-6.95686	0.00295123	1	1	1	At3g04240	putative O-linked GlcNAc transferase similar to O-linked GlcNAc transferase GB:AAB63465 [Caenorhabditis elegans]	At3g04240	At.27850	CHR3v01212004:1114195-1120729 (-) // 99.93 //	O-linked N-acetyl glucosamine transferase, putative	---	819579	Q9M8Y0	---	NP_187074.1	NM_111295	AT3G04240	6493 // protein amino acid O-linked glycosylation // inferred from direct assay /// 7275 // development // inferred from electronic annotation /// 6493 // protein amino acid O-linked glycosylation // inferred from sequence similarity	5634 // nucleus // inferred from electronic annotation /// 9507 // chloroplast // inferred from electronic annotation	16757 // transferase activity, transferring glycosyl groups // inferred from direct assay /// 16757 // transferase activity, transferring glycosyl groups // inferred from sequence or structural similarity /// 5488 // binding // inferred from electronic annotation /// 16740 // transferase activity // inferred from electronic annotation /// 16757 // transferase activity, transferring glycosyl group…	IPR001440 // TPR repeat // 0.0036 /// IPR001440 // TPR repeat // 2.0E-8 /// IPR001440 // TPR repeat // 3.2E-10 /// IPR001440 // TPR repeat // 1.2E-5 /// IPR001440 // TPR repeat // 5.9E-8 /// IPR001440 // TPR repeat // 4.3E-11 /// IPR001440 // TPR repeat // 6.3E-10 /// IPR001440 // TPR repeat // 1.8E-10 /// IPR001440 // TPR repeat // 5.9E-8 /// IPR001440 // TPR repeat // 7.3E-7 /// IPR001440 // TP…	This probe set was annotated using the Matching Probes based pipeline to a Entrez Gene identifier using 1 transcripts. // false // Matching Probes // A	NM_111295(11)	At3g04240 // 68416.t00408 O-linked N-acetyl glucosamine transferase, putative similar to O-GlcNAc transferase, Homo sapiens [SP|O15294], Rattus norvegicus [SP|P56558]; contains Pfam profile PF00515: TPR Domain; identical to cDNA GI:18139886 // tigr // 10 // --- /// NM_111295 // Arabidopsis thaliana SEC (SECRET AGENT); transferase, transferring glycosyl groups (SEC) mRNA, complete cds. // refseq /…	---	Ptp.249.1.S1_at	Poplar Genome Array	Ptp.249.1	gb:CK087721 /DB_XREF=gi:38572046 /DB_XREF=A019P02.3pR /CLONE=A019P02 /TID=Ptp.249.1 /CNT=8 /FEA=EST /TIER=ConsEnd /STK=3 /UG=Ptp.249 /UG_TITLE=Transcribed locus, moderately similar to NP_187074.1 O-linked N-acetyl glucosamine transferase, putative (Arabidopsis thaliana) /REP_ORG=P. tremula x P. tremuloides	CK087721	LG_XIX:2977217-2981566 (+) // 98.04 //	---	---	---	---	This probe set was annotated using the Matching Probes based pipeline to a Joint Genome Institute identifier using 1 transcripts. // false // Matching Probes // A	estExt_fgenesh1_pg_v1.C_LG_XIX0258(11)	estExt_fgenesh1_pg_v1.C_LG_XIX0258 // jgi_model_id=702395 // jgi // 11 // ---	---
PtpAffx.12404.1.A1_at	8.91857	2.1935	0.245947	5.02529	0.00301255	1	1	1	NA	NA	NA	NA	NA	NA	NA	NA	NA	NA	NA	NA	NA	NA	NA	NA	NA	NA	NA	NA	NA	PtpAffx.12404.1.A1_at	Poplar Genome Array	PtpAffx.12404.1	gb:CV228637 /DB_XREF=gi:52380301 /DB_XREF=WS01910.B21_M11 /CLONE=WS01910_M11 /TID=PtpAffx.12404.1 /CNT=1 /FEA=EST /TIER=ConsEnd /STK=1 /NOTE=sequence(s) not in UniGene /REP_ORG=P. trichocarpa	CV228637	LG_VIII:11475982-11476466 (+) // 90.7 //	---	---	---	---	This probe set was annotated using the Accession mapped clusters based pipeline to a UniGene identifier using 1 transcripts. // false // Accession mapped clusters // E	CV228637	CV228637 // /DB_XREF=WS01910.B21_M11 /CLONE=WS01910_M11 // gb // --- // ---	---
PtpAffx.80385.1.A1_at	6.0102	49.5569	8.24546	-5.77036	0.00303699	1	1	1	NA	NA	NA	NA	NA	NA	NA	NA	NA	NA	NA	NA	NA	NA	NA	NA	NA	NA	NA	NA	NA	PtpAffx.80385.1.A1_at	Poplar Genome Array	PtpAffx.80385.1	gb:DN489182 /DB_XREF=gi:60699072 /DB_XREF=T009E12.3pR /CLONE=T009E12 /TID=PtpAffx.80385.1 /CNT=1 /FEA=EST /TIER=ConsEnd /STK=1 /NOTE=sequence(s) not in UniGene /REP_ORG=P. tremula x P. tremuloides	DN489182	LG_XVI:2994815-2994988 (+) // 94.15 //	---	---	---	---	This probe set was annotated using the Design Representative Id based pipeline to a GenBank identifier using 1 transcripts. // false // Design Representative Id // R	DN489182	DN489182 // --- // gb // --- // ---	---
Ptp.4410.1.S1_at	2326.57	1821.01	0.782702	6.63458	0.00305191	1	1	1	At4g10790	predicted protein of unknown function	At4g10790	At.27791	CHR4v01212004:6640749-6643031 (-) // 99.86 //	UBX domain-containing protein	---	826675	Q67XY6 /// Q9M0N1	---	NP_192817.1	NM_117147	AT4G10790	---	---	---	IPR001012 // UBX domain // 2.4E-32	This probe set was annotated using the Matching Probes based pipeline to a Entrez Gene identifier using 1 transcripts. // false // Matching Probes // A	NM_117147(11)	At4g10790 // 68417.t01674 UBX domain-containing protein low similarity to SP|Q9UNN5 FAS-associated factor 1 (FAF1 protein) {Homo sapiens}; contains Pfam profile PF00789: UBX domain // tigr // 10 // --- /// NM_117147 // Arabidopsis thaliana unknown protein (AT4G10790) mRNA, complete cds. // refseq // 11 // ---	---	Ptp.4410.1.S1_at	Poplar Genome Array	Ptp.4410.1	gb:BU830434 /DB_XREF=gi:24007625 /DB_XREF=T008C06 /TID=Ptp.4410.1 /CNT=4 /FEA=EST /TIER=ConsEnd /STK=0 /UG=Ptp.4410 /UG_TITLE=Transcribed locus /REP_ORG=P. tremula x P. tremuloides	BU830434	LG_I:6242248-6242722 (-) // 96.83 //	---	---	---	---	This probe set was annotated using the Genome Target Overlap based pipeline to a Joint Genome Institute identifier using 1 transcripts. // false // Genome Target Overlap // B	eugene3.00010720	eugene3.00010720 // jgi_model_id=548279 // jgi // 0 // chrLG_I:6242252-6245374(-)	---
PtpAffx.50868.1.A1_at	61.1231	98.3945	1.60978	-5.31071	0.0030679	1	1	1	NA	NA	NA	NA	NA	NA	NA	NA	NA	NA	NA	NA	NA	NA	NA	NA	NA	NA	NA	NA	NA	PtpAffx.50868.1.A1_at	Poplar Genome Array	PtpAffx.50868.1	gb:CV229374 /DB_XREF=gi:52381781 /DB_XREF=WS01913.B21_B15 /CLONE=WS01913_B15 /TID=PtpAffx.50868.1 /CNT=1 /FEA=EST /TIER=ConsEnd /STK=1 /NOTE=sequence(s) not in UniGene /REP_ORG=P. trichocarpa	CV229374	---	---	---	---	---	This probe set was annotated using the Matching Probes based pipeline to a Joint Genome Institute identifier using 1 transcripts. // false // Matching Probes // A	fgenesh1_pg.C_scaffold_66000123(10)	fgenesh1_pg.C_scaffold_66000123 // jgi_model_id=95339 // jgi // 10 // ---	---
PtpAffx.221846.1.S1_s_at	47.7223	69.2632	1.45138	-4.81333	0.00307813	1	1	1	NA	NA	NA	NA	NA	NA	NA	NA	NA	NA	NA	NA	NA	NA	NA	NA	NA	NA	NA	NA	NA	PtpAffx.221846.1.S1_s_at	Poplar Genome Array	PtpAffx.221846.1	pmrna:pmrna38930 /TID=PtpAffx.221846.1 /CNT=1 /FEA=mRNA /TIER=ConsEnd /STK=0 /NOTE=sequence(s) not in UniGene /DEF=pmrna:pmrna38930 /REP_ORG=P. trichocarpa	pmrna38930	---	---	---	---	---	This probe set was annotated using the Design Representative Id based pipeline to a Affymetrix Proprietary Database identifier using 1 transcripts. // false // Design Representative Id // R	pmrna38930	pmrna38930 // --- // pmrna // --- // ---	grail3.0538000101 // jgi // 5 // Cross Hyb Matching Probes
PtpAffx.211042.1.S1_s_at	24.798	3.3216	0.133946	4.98143	0.0030883	1	1	1	NA	NA	NA	NA	NA	NA	NA	NA	NA	NA	NA	NA	NA	NA	NA	NA	NA	NA	NA	NA	NA	PtpAffx.211042.1.S1_s_at	Poplar Genome Array	PtpAffx.211042.1	pmrna:pmrna21692 /TID=PtpAffx.211042.1 /CNT=1 /FEA=mRNA /TIER=ConsEnd /STK=0 /NOTE=sequence(s) not in UniGene /DEF=pmrna:pmrna21692 /REP_ORG=P. trichocarpa	pmrna21692	LG_XIII:3731520-3744775 (-) // 100.0 // /// LG_XIII:3725376-3749991 (-) // 99.67 // /// LG_XIII:3717125-3765623 (-) // 87.48 //	---	---	---	---	This probe set was annotated using the Matching Probes based pipeline to a Joint Genome Institute identifier using 1 transcripts. // false // Matching Probes // A	fgenesh1_pm.C_LG_XIII000180(11),fgenesh1_pg.C_LG_XIII000489(11)	fgenesh1_pm.C_LG_XIII000180 // jgi_model_id=56685 // jgi // 11 // --- /// fgenesh1_pg.C_LG_XIII000489 // jgi_model_id=85572 // jgi // 11 // ---	---
PtpAffx.115227.1.A1_at	344.658	393.142	1.14067	-5.06242	0.00313873	1	1	1	NA	NA	NA	NA	NA	NA	NA	NA	NA	NA	NA	NA	NA	NA	NA	NA	NA	NA	NA	NA	NA	PtpAffx.115227.1.A1_at	Poplar Genome Array	PtpAffx.115227.1	gb:CV255521 /DB_XREF=gi:52508496 /DB_XREF=WS02414.B21_E02 /CLONE=WS02414_E02 /TID=PtpAffx.115227.1 /CNT=2 /FEA=EST /TIER=ConsEnd /STK=1 /NOTE=sequence(s) not in UniGene /REP_ORG=P. trichocarpa x P. deltoides	CV255521	LG_I:24544392-24546155 (+) // 97.05 //	---	---	---	---	This probe set was annotated using the Genome Consensus/Exemplar Overlap based pipeline to a Joint Genome Institute identifier using 1 transcripts. // false // Genome Consensus/Exemplar Overlap // C	fgenesh1_pg.C_LG_I002355	fgenesh1_pg.C_LG_I002355 // jgi_model_id=65003 // jgi // 0 // chrLG_I:24538714-24545404(+)	---
PtpAffx.217383.1.S1_at	736.702	561.819	0.762614	5.14559	0.00314699	1	1	1	NA	NA	NA	NA	NA	NA	NA	NA	NA	NA	NA	NA	NA	NA	NA	NA	NA	NA	NA	NA	NA	PtpAffx.217383.1.S1_at	Poplar Genome Array	PtpAffx.217383.1	pmrna:pmrna32628 /TID=PtpAffx.217383.1 /CNT=1 /FEA=mRNA /TIER=ConsEnd /STK=0 /NOTE=sequence(s) not in UniGene /DEF=pmrna:pmrna32628 /REP_ORG=P. trichocarpa	pmrna32628	LG_XI:1996180-1997426 (+) // 83.65 //	---	---	---	---	This probe set was annotated using the Matching Probes based pipeline to a Joint Genome Institute identifier using 1 transcripts. // false // Matching Probes // A	eugene3.01660072(11)	eugene3.01660072 // jgi_model_id=584755 // jgi // 11 // ---	---
Ptp.4858.1.S1_at	41.8564	9.71448	0.23209	4.82527	0.00315489	1	1	1	NA	NA	NA	NA	NA	NA	NA	NA	NA	NA	NA	NA	NA	NA	NA	NA	NA	NA	NA	NA	NA	Ptp.4858.1.S1_at	Poplar Genome Array	Ptp.4858.1	gb:DN500735 /DB_XREF=gi:60710925 /DB_XREF=UL81TD02.5pR /CLONE=UL81TD02 /TID=Ptp.4858.1 /CNT=3 /FEA=EST /TIER=ConsEnd /STK=1 /UG=Ptp.4858 /UG_TITLE=Transcribed locus /REP_ORG=P. tremula x P. tremuloides	DN500735	LG_I:23803960-23804415 (-) // 95.72 //	---	---	---	---	This probe set was annotated using the Genome Target Overlap based pipeline to a Joint Genome Institute identifier using 1 transcripts. // false // Genome Target Overlap // B	grail3.0017002601	grail3.0017002601 // jgi_model_id=641783 // jgi // 0 // chrLG_I:23803982-23804439(-)	---
PtpAffx.206680.1.S1_at	54.8202	30.209	0.551057	4.81873	0.00315492	1	1	1	NA	NA	NA	NA	NA	NA	NA	NA	NA	NA	NA	NA	NA	NA	NA	NA	NA	NA	NA	NA	NA	PtpAffx.206680.1.S1_at	Poplar Genome Array	PtpAffx.206680.1	pmrna:pmrna13255 /TID=PtpAffx.206680.1 /CNT=1 /FEA=mRNA /TIER=ConsEnd /STK=0 /NOTE=sequence(s) not in UniGene /DEF=pmrna:pmrna13255 /REP_ORG=P. trichocarpa	pmrna13255	LG_VI:15338622-15339939 (-) // 99.89 //	---	---	---	---	This probe set was annotated using the Matching Probes based pipeline to a Joint Genome Institute identifier using 1 transcripts. // false // Matching Probes // A	fgenesh1_pg.C_LG_VI001601(9)	fgenesh1_pg.C_LG_VI001601 // jgi_model_id=363381 // jgi // 9 // ---	---
PtpAffx.11431.1.S1_at	172.704	240.72	1.39383	-5.16054	0.00319938	1	1	1	NA	NA	NA	NA	NA	NA	NA	NA	NA	NA	NA	NA	NA	NA	NA	NA	NA	NA	NA	NA	NA	PtpAffx.11431.1.S1_at	Poplar Genome Array	PtpAffx.11431.1	gb:CV265886 /DB_XREF=gi:52518861 /DB_XREF=WS02028.B21_I10 /CLONE=WS02028_I10 /TID=PtpAffx.11431.1 /CNT=6 /FEA=EST /TIER=ConsEnd /STK=1 /NOTE=sequence(s) not in UniGene /REP_ORG=P. trichocarpa x P. nigra	CV265886	---	---	---	---	---	This probe set was annotated using the Accession mapped clusters based pipeline to a UniGene identifier using 3 transcripts. // false // Accession mapped clusters // E	BU868412,DN485176,DN494639	BU868412 // /DB_XREF=M115E01 // gb // --- // --- /// DN485176 // /DB_XREF=M115E01.3pR /CLONE=M115E01 // gb // --- // --- /// DN494639 // /DB_XREF=M115E01.5pR /CLONE=M115E01 // gb // --- // ---	eugene3.01180079 // jgi // 3 // Cross Hyb Matching Probes
PtpAffx.1161.1.A1_at	2.46442	10.6254	4.31151	-4.92417	0.00324162	1	1	1	At3g23220	ethylene responsive element binding protein, putative similar to EREBP-2 GB:BAA07324 from [Nicotiana tabacum]	At3g23220	At.50677	CHR3v01212004:8288008-8288395 (+) // 100.0 //	ethylene-responsive element-binding protein, putative	---	821900	Q6J9S8 /// Q9LTC6	---	NP_188963.1	NM_113223	AT3G23220	6355 // regulation of transcription, DNA-dependent // inferred from sequence or structural similarity /// 9873 // ethylene mediated signaling pathway // traceable author statement /// 6355 // regulation of transcription, DNA-dependent // inferred from electronic annotation /// 6355 // regulation of transcription, DNA-dependent // inferred from sequence similarity	5634 // nucleus // Unknown /// 5634 // nucleus // traceable author statement /// 5634 // nucleus // inferred from electronic annotation /// 5634 // nucleus // inferred from curator	3677 // DNA binding // inferred from sequence or structural similarity /// 3700 // transcription factor activity // inferred from sequence or structural similarity /// 3700 // transcription factor activity // traceable author statement /// 3700 // transcription factor activity // inferred from electronic annotation /// 3700 // transcription factor activity // inferred from sequence similarity ///…	IPR001471 // Pathogenesis-related transcriptional factor and ERF // 3.7E-40	This probe set was annotated using the Matching Probes based pipeline to a Entrez Gene identifier using 1 transcripts. // false // Matching Probes // A	NM_113223(11)	At3g23220 // 68416.t02632 ethylene-responsive element-binding protein, putative similar to SP:O80337,ERFI_ARATH Ethylene responsive element binding factor 1 (AtERF1). {Arabidopsis thaliana}; similar to SP:O04681, PTI5_LYCES Pathogenesis-related genes transcriptional activator PTI5. [Tomato] {Lycopersicon esculentum} >GP|2213783|U89256; similar to EREBP-2 GB:BAA07324 from [Nicotiana tabacum] // ti…	---	PtpAffx.1161.1.A1_at	Poplar Genome Array	PtpAffx.1161.1	gb:CV242557 /DB_XREF=gi:52495532 /DB_XREF=WS02515.B21_G07 /CLONE=WS02515_G07 /TID=PtpAffx.1161.1 /CNT=6 /FEA=EST /TIER=ConsEnd /STK=3 /NOTE=sequence(s) not in UniGene /REP_ORG=P. trichocarpa	CV242557	---	---	---	---	---	This probe set was annotated using the Matching Probes based pipeline to a Joint Genome Institute identifier using 1 transcripts. // false // Matching Probes // A	grail3.0187001701(10)	grail3.0187001701 // jgi_model_id=674314 // jgi // 10 // ---	---
PtpAffx.3181.1.S1_at	374.417	281.962	0.753069	4.80741	0.00325847	1	1	1	NA	NA	NA	NA	NA	NA	NA	NA	NA	NA	NA	NA	NA	NA	NA	NA	NA	NA	NA	NA	NA	PtpAffx.3181.1.S1_at	Poplar Genome Array	PtpAffx.3181.1	gb:CV260015 /DB_XREF=gi:52512990 /DB_XREF=WS02012.B21_O15 /CLONE=WS02012_O15 /TID=PtpAffx.3181.1 /CNT=22 /FEA=EST /TIER=ConsEnd /STK=1 /NOTE=sequence(s) not in UniGene /REP_ORG=P. trichocarpa x P. nigra	CV260015	LG_III:6439293-6442769 (-) // 96.37 // /// LG_III:6452017-6455502 (-) // 96.0 // /// LG_III:6420689-6427493 (-) // 93.56 //	---	---	---	---	This probe set was annotated using the Matching Probes based pipeline to a Joint Genome Institute identifier using 1 transcripts. // false // Matching Probes // A	estExt_fgenesh1_pg_v1.C_LG_III1413(10),estExt_fgenesh1_pg_v1.C_LG_III1414(10),fgenesh1_pg.C_LG_III000476(10)	estExt_fgenesh1_pg_v1.C_LG_III1413 // jgi_model_id=693666 // jgi // 10 // --- /// estExt_fgenesh1_pg_v1.C_LG_III1414 // jgi_model_id=693667 // jgi // 10 // --- /// fgenesh1_pg.C_LG_III000476 // jgi_model_id=360354 // jgi // 10 // ---	---
PtpAffx.215041.1.S1_at	5.48068	2.93949	0.536337	4.98379	0.0032925	1	1	1	NA	NA	NA	NA	NA	NA	NA	NA	NA	NA	NA	NA	NA	NA	NA	NA	NA	NA	NA	NA	NA	PtpAffx.215041.1.S1_at	Poplar Genome Array	PtpAffx.215041.1	pmrna:pmrna28992 /TID=PtpAffx.215041.1 /CNT=1 /FEA=mRNA /TIER=ConsEnd /STK=0 /NOTE=sequence(s) not in UniGene /DEF=pmrna:pmrna28992 /REP_ORG=P. trichocarpa	pmrna28992	---	---	---	---	---	This probe set was annotated using the Design Representative Id based pipeline to a Affymetrix Proprietary Database identifier using 1 transcripts. // false // Design Representative Id // R	pmrna28992	pmrna28992 // --- // pmrna // --- // ---	eugene3.117550001 // jgi // 8 // Cross Hyb Matching Probes
PtpAffx.217187.1.S1_at	28.7627	2.84929	0.0990619	5.13087	0.00335472	1	1	1	NA	NA	NA	NA	NA	NA	NA	NA	NA	NA	NA	NA	NA	NA	NA	NA	NA	NA	NA	NA	NA	PtpAffx.217187.1.S1_at	Poplar Genome Array	PtpAffx.217187.1	pmrna:pmrna32344 /TID=PtpAffx.217187.1 /CNT=1 /FEA=mRNA /TIER=ConsEnd /STK=0 /NOTE=sequence(s) not in UniGene /DEF=pmrna:pmrna32344 /REP_ORG=P. trichocarpa	pmrna32344	---	---	---	---	---	This probe set was annotated using the Matching Probes based pipeline to a Joint Genome Institute identifier using 1 transcripts. // false // Matching Probes // A	eugene3.16370001(11)	eugene3.16370001 // jgi_model_id=584426 // jgi // 11 // ---	---
PtpAffx.219666.1.S1_at	121.39	28.4537	0.234399	5.35441	0.00335709	1	1	1	NA	NA	NA	NA	NA	NA	NA	NA	NA	NA	NA	NA	NA	NA	NA	NA	NA	NA	NA	NA	NA	PtpAffx.219666.1.S1_at	Poplar Genome Array	PtpAffx.219666.1	pmrna:pmrna35633 /TID=PtpAffx.219666.1 /CNT=1 /FEA=mRNA /TIER=ConsEnd /STK=0 /NOTE=sequence(s) not in UniGene /DEF=pmrna:pmrna35633 /REP_ORG=P. trichocarpa	pmrna35633	---	---	---	---	---	This probe set was annotated using the Matching Probes based pipeline to a Joint Genome Institute identifier using 1 transcripts. // false // Matching Probes // A	eugene3.28760002(11)	eugene3.28760002 // jgi_model_id=589229 // jgi // 11 // ---	---
Ptp.1061.1.A1_at	321.635	603.564	1.87655	-4.72332	0.00338595	1	1	1	NA	NA	NA	NA	NA	NA	NA	NA	NA	NA	NA	NA	NA	NA	NA	NA	NA	NA	NA	NA	NA	Ptp.1061.1.A1_at	Poplar Genome Array	Ptp.1061.1	gb:CK090296 /DB_XREF=gi:38574621 /DB_XREF=C087P47.3pR /CLONE=C087P47 /TID=Ptp.1061.1 /CNT=1 /FEA=EST /TIER=ConsEnd /STK=1 /UG=Ptp.1061 /UG_TITLE=Transcribed locus, moderately similar to XP_464470.1 putative copper-transporting P-type ATPase (Oryza sativa (japonica cultivar-group)) /REP_ORG=P. tremula x P. tremuloides	CK090296	LG_I:2649732-2650131 (-) // 96.0 //	---	---	---	---	This probe set was annotated using the Genome Target Overlap based pipeline to a Joint Genome Institute identifier using 1 transcripts. // false // Genome Target Overlap // B	eugene3.00010321	eugene3.00010321 // jgi_model_id=547880 // jgi // 0 // chrLG_I:2649885-2654787(-)	---
PtpAffx.20775.1.S1_s_at	32.939	4.38191	0.133031	5.98928	0.00340088	1	1	1	At5g26830	threonyl-tRNA synthetase ; supported by cDNA: gi_15081625_gb_AY048205.1_	At5g26830	At.23575	CHR5v01212004:9437452-9441570 (+) // 99.95 //	threonyl-tRNA synthetase / threonine--tRNA ligase (THRRS)	THRRS	832741	O04630	---	NP_198035.2	NM_122565	AT5G26830	6412 // protein biosynthesis // inferred from electronic annotation /// 6418 // tRNA aminoacylation for protein translation // inferred from electronic annotation /// 6435 // threonyl-tRNA aminoacylation // inferred from electronic annotation /// 6435 // threonyl-tRNA aminoacylation // inferred from sequence or structural similarity /// 6118 // electron transport // inferred from electronic annot…	5739 // mitochondrion // inferred from direct assay /// 9507 // chloroplast // inferred from direct assay /// 5739 // mitochondrion // inferred from electronic annotation	4812 // aminoacyl-tRNA ligase activity // inferred from electronic annotation /// 4829 // threonine-tRNA ligase activity // inferred from electronic annotation /// 4829 // threonine-tRNA ligase activity // inferred from sequence or structural similarity /// 5524 // ATP binding // inferred from electronic annotation /// 166 // nucleotide binding // inferred from electronic annotation /// 5506 // i…	IPR004154 // Anticodon binding domain // 2.6E-28 /// IPR002314 // tRNA synthetases, class-II (G, H, P and S) // 1.3E-57 /// IPR004095 // TGS domain // 6.9E-22	This probe set was annotated using the Matching Probes based pipeline to a Entrez Gene identifier using 1 transcripts. // false // Matching Probes // A	NM_122565(11)	At5g26830 // 68418.t02905 threonyl-tRNA synthetase / threonine--tRNA ligase (THRRS) identical to SP|O04630 Threonyl-tRNA synthetase, mitochondrial precursor (EC 6.1.1.3) (Threonine--tRNA ligase) (ThrRS) {Arabidopsis thaliana} // tigr // 11 // --- /// NM_122565 // Arabidopsis thaliana ATP binding / tRNA ligase/ threonine-tRNA ligase (AT5G26830) mRNA, complete cds. // refseq // 11 // ---	---	PtpAffx.20775.1.S1_s_at	Poplar Genome Array	PtpAffx.20775.1	gb:BI120911 /DB_XREF=gi:18004886 /DB_XREF=F025P01Y /TID=PtpAffx.20775.1 /CNT=4 /FEA=EST /TIER=ConsEnd /STK=0 /NOTE=sequence(s) not in UniGene /REP_ORG=P. trichocarpa	BI120911	LG_VIII:9814770-9817079 (+) // 97.28 //	---	---	---	---	This probe set was annotated using the Matching Probes based pipeline to a Joint Genome Institute identifier using 1 transcripts. // false // Matching Probes // A	estExt_fgenesh1_pm_v1.C_LG_VIII0272(11)	estExt_fgenesh1_pm_v1.C_LG_VIII0272 // jgi_model_id=686269 // jgi // 11 // ---	---
PtpAffx.212772.1.S1_at	33.3937	4.89009	0.146438	4.67884	0.00340934	1	1	1	NA	NA	NA	NA	NA	NA	NA	NA	NA	NA	NA	NA	NA	NA	NA	NA	NA	NA	NA	NA	NA	PtpAffx.212772.1.S1_at	Poplar Genome Array	PtpAffx.212772.1	pmrna:pmrna24997 /TID=PtpAffx.212772.1 /CNT=1 /FEA=mRNA /TIER=ConsEnd /STK=0 /NOTE=sequence(s) not in UniGene /DEF=pmrna:pmrna24997 /REP_ORG=P. trichocarpa	pmrna24997	LG_XV:5570797-5571308 (-) // 100.0 //	---	---	---	---	This probe set was annotated using the Matching Probes based pipeline to a Joint Genome Institute identifier using 1 transcripts. // false // Matching Probes // A	fgenesh1_pg.C_LG_XV000497(11)	fgenesh1_pg.C_LG_XV000497 // jgi_model_id=88342 // jgi // 11 // ---	---
PtpAffx.205803.1.S1_at	1.50062	23.3843	15.5831	-4.68639	0.00342506	1	1	1	NA	NA	NA	NA	NA	NA	NA	NA	NA	NA	NA	NA	NA	NA	NA	NA	NA	NA	NA	NA	NA	PtpAffx.205803.1.S1_at	Poplar Genome Array	PtpAffx.205803.1	pmrna:pmrna11471 /TID=PtpAffx.205803.1 /CNT=1 /FEA=mRNA /TIER=ConsEnd /STK=0 /NOTE=sequence(s) not in UniGene /DEF=pmrna:pmrna11471 /REP_ORG=P. trichocarpa	pmrna11471	LG_V:16211131-16211302 (+) // 100.0 //	---	---	---	---	This probe set was annotated using the Design Representative Id based pipeline to a Affymetrix Proprietary Database identifier using 1 transcripts. // false // Design Representative Id // R	pmrna11471	pmrna11471 // --- // pmrna // --- // ---	---
PtpAffx.222334.1.S1_at	9.54425	1.66731	0.174692	4.69395	0.0034792	1	1	1	NA	NA	NA	NA	NA	NA	NA	NA	NA	NA	NA	NA	NA	NA	NA	NA	NA	NA	NA	NA	NA	PtpAffx.222334.1.S1_at	Poplar Genome Array	PtpAffx.222334.1	pmrna:pmrna39679 /TID=PtpAffx.222334.1 /CNT=1 /FEA=mRNA /TIER=ConsEnd /STK=0 /NOTE=sequence(s) not in UniGene /DEF=pmrna:pmrna39679 /REP_ORG=P. trichocarpa	pmrna39679	---	---	---	---	---	This probe set was annotated using the Matching Probes based pipeline to a Joint Genome Institute identifier using 1 transcripts. // false // Matching Probes // A	eugene3.00640244(11)	eugene3.00640244 // jgi_model_id=594656 // jgi // 11 // ---	---
PtpAffx.8091.2.S1_at	1556.66	1904.14	1.22322	-4.65418	0.00348876	1	1	1	NA	NA	NA	NA	NA	NA	NA	NA	NA	NA	NA	NA	NA	NA	NA	NA	NA	NA	NA	NA	NA	PtpAffx.8091.2.S1_at	Poplar Genome Array	PtpAffx.8091.2	gb:CV271973 /DB_XREF=gi:52524948 /DB_XREF=WS0156.B21.1_E02 /CLONE=WS0156_E02 /TID=PtpAffx.8091.2 /CNT=3 /FEA=EST /TIER=ConsEnd /STK=0 /NOTE=sequence(s) not in UniGene /REP_ORG=P. trichocarpa x P. nigra	CV271973	---	---	---	---	---	This probe set was annotated using the Design Representative Id based pipeline to a GenBank identifier using 1 transcripts. // false // Design Representative Id // R	CV271973	CV271973 // --- // gb // --- // ---	---
PtpAffx.6581.11.S1_at	96.9111	30.6392	0.316158	6.71564	0.0034907	1	1	1	At2g02160	unknown protein ; supported by cDNA: gi_16604650_gb_AY059770.1_	At2g02160	At.22554	CHR2v01212004:553407-555898 (-) // 99.9 //	zinc finger (CCCH-type) family protein	---	814747	Q8L5Y1 /// Q93YT9 /// Q9ZUM0	---	NP_027420.1	NM_126276	AT2G02160	---	---	3676 // nucleic acid binding // inferred from electronic annotation /// 3676 // nucleic acid binding // inferred from sequence or structural similarity /// 8270 // zinc ion binding // inferred from electronic annotation /// 3676 // nucleic acid binding // inferred from sequence similarity	---	This probe set was annotated using the Matching Probes based pipeline to a Entrez Gene identifier using 1 transcripts. // false // Matching Probes // A	NM_126276(11)	At2g02160 // 68415.t00132 zinc finger (CCCH-type) family protein contains Pfam domain, PF00642: Zinc finger C-x8-C-x5-C-x3-H type (and similar) // tigr // 11 // --- /// NM_126276 // Arabidopsis thaliana nucleic acid binding (AT2G02160) mRNA, complete cds. // refseq // 11 // ---	BX819957 // gb // 6 // Cross Hyb Matching Probes	PtpAffx.6581.11.S1_at	Poplar Genome Array	PtpAffx.6581.11	gb:CV240975 /DB_XREF=gi:52493950 /DB_XREF=WS02510.B21_O01 /CLONE=WS02510_O01 /TID=PtpAffx.6581.11 /CNT=1 /FEA=EST /TIER=ConsEnd /STK=1 /NOTE=sequence(s) not in UniGene /REP_ORG=P. trichocarpa	CV240975	LG_VIII:9688721-9692245 (-) // 98.22 //	---	---	---	---	This probe set was annotated using the Accession mapped clusters based pipeline to a UniGene identifier using 1 transcripts. // false // Accession mapped clusters // E	CV240975	CV240975 // /DB_XREF=WS02510.B21_O01 /CLONE=WS02510_O01 // gb // --- // ---	eugene3.00081346 // jgi // 3 // Cross Hyb Matching Probes
PtpAffx.249.474.S1_at	767.936	387.331	0.504379	5.05047	0.00350624	1	1	1	NA	NA	NA	NA	NA	NA	NA	NA	NA	NA	NA	NA	NA	NA	NA	NA	NA	NA	NA	NA	NA	PtpAffx.249.474.S1_at	Poplar Genome Array	PtpAffx.249.474	gb:CN523975 /DB_XREF=gi:46842344 /DB_XREF=GQ015M07.T3_G10 /CLONE=GQ015M07_G10 /TID=PtpAffx.249.474 /CNT=5 /FEA=EST /TIER=ConsEnd /STK=0 /NOTE=sequence(s) not in UniGene /REP_ORG=P. trichocarpa x P. deltoides	CN523975	LG_VII:4236842-4238609 (-) // 99.18 //	---	---	---	---	This probe set was annotated using the Genome Target Overlap based pipeline to a Joint Genome Institute identifier using 1 transcripts. // false // Genome Target Overlap // B	eugene3.00070569	eugene3.00070569 // jgi_model_id=562631 // jgi // 0 // chrLG_VII:4235395-4238621(-)	---
Ptp.3032.1.S1_s_at	308.936	170.933	0.553296	4.8117	0.00355314	1	1	1	NA	NA	NA	NA	NA	NA	NA	NA	NA	NA	NA	NA	NA	NA	NA	NA	NA	NA	NA	NA	NA	Ptp.3032.1.S1_s_at	Poplar Genome Array	Ptp.3032.1	gb:DN494443 /DB_XREF=gi:60704633 /DB_XREF=K045P34.5pR /CLONE=K045P34 /TID=Ptp.3032.1 /CNT=3 /FEA=EST /TIER=ConsEnd /STK=0 /UG=Ptp.3032 /UG_TITLE=Transcribed locus /REP_ORG=P. tremula x P. tremuloides	DN494443	---	---	---	---	---	This probe set was annotated using the Matching Probes based pipeline to a Joint Genome Institute identifier using 1 transcripts. // false // Matching Probes // A	eugene3.00400328(9),eugene3.00400327(11)	eugene3.00400328 // jgi_model_id=591983 // jgi // 9 // --- /// eugene3.00400327 // jgi_model_id=591982 // jgi // 11 // ---	fgenesh1_pg.C_scaffold_40000286 // jgi // 7 // Cross Hyb Matching Probes
PtpAffx.222996.1.S1_at	3.42202	24.0742	7.03508	-4.65599	0.00358411	1	1	1	NA	NA	NA	NA	NA	NA	NA	NA	NA	NA	NA	NA	NA	NA	NA	NA	NA	NA	NA	NA	NA	PtpAffx.222996.1.S1_at	Poplar Genome Array	PtpAffx.222996.1	pmrna:pmrna40764 /TID=PtpAffx.222996.1 /CNT=1 /FEA=mRNA /TIER=ConsEnd /STK=0 /NOTE=sequence(s) not in UniGene /DEF=pmrna:pmrna40764 /REP_ORG=P. trichocarpa	pmrna40764	---	---	---	---	---	This probe set was annotated using the Matching Probes based pipeline to a Joint Genome Institute identifier using 1 transcripts. // false // Matching Probes // A	fgenesh1_pg.C_scaffold_77000109(11)	fgenesh1_pg.C_scaffold_77000109 // jgi_model_id=95848 // jgi // 11 // ---	fgenesh1_pg.C_scaffold_5862000001 // jgi // 7 // Cross Hyb Matching Probes
PtpAffx.5454.1.A1_at	294.991	199.819	0.677375	4.71657	0.00362608	1	1	1	NA	NA	NA	NA	NA	NA	NA	NA	NA	NA	NA	NA	NA	NA	NA	NA	NA	NA	NA	NA	NA	PtpAffx.5454.1.A1_at	Poplar Genome Array	PtpAffx.5454.1	gb:CV247443 /DB_XREF=gi:52500418 /DB_XREF=WS01118.B21_C15 /CLONE=WS01118_C15 /TID=PtpAffx.5454.1 /CNT=1 /FEA=EST /TIER=ConsEnd /STK=1 /NOTE=sequence(s) not in UniGene /REP_ORG=P. trichocarpa	CV247443	LG_XVIII:11198382-11199080 (-) // 97.76 //	---	---	---	---	This probe set was annotated using the Accession mapped clusters based pipeline to a UniGene identifier using 1 transcripts. // false // Accession mapped clusters // E	CV247443	CV247443 // /DB_XREF=WS01118.B21_C15 /CLONE=WS01118_C15 // gb // --- // ---	eugene3.00181021 // jgi // 11 // Negative Strand Matching Probes
PtpAffx.221742.1.S1_s_at	140.41	84.1734	0.599485	5.68785	0.00363564	1	1	1	NA	NA	NA	NA	NA	NA	NA	NA	NA	NA	NA	NA	NA	NA	NA	NA	NA	NA	NA	NA	NA	PtpAffx.221742.1.S1_s_at	Poplar Genome Array	PtpAffx.221742.1	pmrna:pmrna38783 /TID=PtpAffx.221742.1 /CNT=1 /FEA=mRNA /TIER=ConsEnd /STK=0 /NOTE=sequence(s) not in UniGene /DEF=pmrna:pmrna38783 /REP_ORG=P. trichocarpa	pmrna38783	LG_XIII:4958721-4959205 (-) // 99.12 //	---	---	---	---	This probe set was annotated using the Matching Probes based pipeline to a Joint Genome Institute identifier using 1 transcripts. // false // Matching Probes // A	grail3.0114001601(11),eugene3.49840001(11)	grail3.0114001601 // jgi_model_id=663163 // jgi // 11 // --- /// eugene3.49840001 // jgi_model_id=593293 // jgi // 11 // ---	---
PtpAffx.212704.1.S1_x_at	5.45067	42.7664	7.84609	-4.85962	0.00369181	1	1	1	NA	NA	NA	NA	NA	NA	NA	NA	NA	NA	NA	NA	NA	NA	NA	NA	NA	NA	NA	NA	NA	PtpAffx.212704.1.S1_x_at	Poplar Genome Array	PtpAffx.212704.1	pmrna:pmrna24851 /TID=PtpAffx.212704.1 /CNT=1 /FEA=mRNA /TIER=ConsEnd /STK=0 /NOTE=sequence(s) not in UniGene /DEF=pmrna:pmrna24851 /REP_ORG=P. trichocarpa	pmrna24851	LG_XV:3826649-3827059 (-) // 100.0 //	---	---	---	---	This probe set was annotated using the Matching Probes based pipeline to a Joint Genome Institute identifier using 1 transcripts. // false // Matching Probes // A	eugene3.00150390(11)	eugene3.00150390 // jgi_model_id=574995 // jgi // 11 // ---	fgenesh1_pg.C_LG_XIII000809 // jgi // 1 // Cross Hyb Matching Probes /// estExt_fgenesh1_pg_v1.C_LG_VI0263 // jgi // 1 // Negative Strand Matching Probes
PtpAffx.129732.1.S1_s_at	249.777	327.07	1.30945	-4.9069	0.00371903	1	1	1	NA	NA	NA	NA	NA	NA	NA	NA	NA	NA	NA	NA	NA	NA	NA	NA	NA	NA	NA	NA	NA	PtpAffx.129732.1.S1_s_at	Poplar Genome Array	PtpAffx.129732.1	gb:CF230334 /DB_XREF=gi:33449763 /DB_XREF=PtaC0007A2A0202 /TID=PtpAffx.129732.1 /CNT=2 /FEA=EST /TIER=ConsEnd /STK=0 /NOTE=sequence(s) not in UniGene /REP_ORG=P. alba x P. tremula	CF230334	LG_II:21569385-21571353 (+) // 95.48 //	---	---	---	---	This probe set was annotated using the Genome Target Overlap based pipeline to a Joint Genome Institute identifier using 1 transcripts. // false // Genome Target Overlap // B	fgenesh1_pg.C_LG_II002337	fgenesh1_pg.C_LG_II002337 // jgi_model_id=359532 // jgi // 0 // chrLG_II:21568121-21572491(+)	---
PtpAffx.220914.1.S1_at	71.2482	39.1211	0.549081	4.74387	0.00372346	1	1	1	NA	NA	NA	NA	NA	NA	NA	NA	NA	NA	NA	NA	NA	NA	NA	NA	NA	NA	NA	NA	NA	PtpAffx.220914.1.S1_at	Poplar Genome Array	PtpAffx.220914.1	pmrna:pmrna37395 /TID=PtpAffx.220914.1 /CNT=1 /FEA=mRNA /TIER=ConsEnd /STK=0 /NOTE=sequence(s) not in UniGene /DEF=pmrna:pmrna37395 /REP_ORG=P. trichocarpa	pmrna37395	---	---	---	---	---	This probe set was annotated using the Design Representative Id based pipeline to a Affymetrix Proprietary Database identifier using 1 transcripts. // false // Design Representative Id // R	pmrna37395	pmrna37395 // --- // pmrna // --- // ---	---
Ptp.369.1.S1_at	434.445	1388.07	3.19504	-5.17868	0.00374237	1	1	1	NA	NA	NA	NA	NA	NA	NA	NA	NA	NA	NA	NA	NA	NA	NA	NA	NA	NA	NA	NA	NA	Ptp.369.1.S1_at	Poplar Genome Array	Ptp.369.1	gb:CK088662 /DB_XREF=gi:38572987 /DB_XREF=A065P27.3pR /CLONE=A065P27 /TID=Ptp.369.1 /CNT=5 /FEA=EST /TIER=ConsEnd /STK=1 /UG=Ptp.369 /UG_TITLE=Transcribed locus, weakly similar to NP_199696.2 male sterility MS5 family protein (Arabidopsis thaliana) /REP_ORG=P. tremula x P. tremuloides	CK088662	LG_I:3634205-3636592 (-) // 98.35 //	---	---	---	---	This probe set was annotated using the Genome Target Overlap based pipeline to a Joint Genome Institute identifier using 1 transcripts. // false // Genome Target Overlap // B	estExt_fgenesh1_kg_v1.C_LG_I0019	estExt_fgenesh1_kg_v1.C_LG_I0019 // jgi_model_id=681760 // jgi // 0 // chrLG_I:3634171-3636592(-)	---
PtpAffx.123754.2.A1_at	1666.32	2074.31	1.24484	-4.83741	0.00374528	1	1	1	NA	NA	NA	NA	NA	NA	NA	NA	NA	NA	NA	NA	NA	NA	NA	NA	NA	NA	NA	NA	NA	PtpAffx.123754.2.A1_at	Poplar Genome Array	PtpAffx.123754.2	gb:CV268274 /DB_XREF=gi:52521249 /DB_XREF=WS0205.B21_A13 /CLONE=WS0205_A13 /TID=PtpAffx.123754.2 /CNT=1 /FEA=EST /TIER=ConsEnd /STK=0 /NOTE=sequence(s) not in UniGene /REP_ORG=P. trichocarpa x P. nigra	CV268274	LG_XII:11214217-11215374 (+) // 93.01 //	---	---	---	---	This probe set was annotated using the Genome Target Overlap based pipeline to a Joint Genome Institute identifier using 1 transcripts. // false // Genome Target Overlap // B	fgenesh1_pm.C_LG_XII000360	fgenesh1_pm.C_LG_XII000360 // jgi_model_id=356704 // jgi // 0 // chrLG_XII:11210489-11215245(+)	---
PtpAffx.36446.1.A1_at	3450.13	2063.55	0.598107	6.4998	0.00377871	1	1	1	NA	NA	NA	NA	NA	NA	NA	NA	NA	NA	NA	NA	NA	NA	NA	NA	NA	NA	NA	NA	NA	PtpAffx.36446.1.A1_at	Poplar Genome Array	PtpAffx.36446.1	gb:CV280501 /DB_XREF=gi:52533476 /DB_XREF=WS0136.B21_I13 /CLONE=WS0136_I13 /TID=PtpAffx.36446.1 /CNT=9 /FEA=EST /TIER=ConsEnd /STK=2 /NOTE=sequence(s) not in UniGene /REP_ORG=P. trichocarpa x P. deltoides	CV280501	LG_VII:4235313-4236839 (-) // 96.68 //	---	---	---	---	This probe set was annotated using the Matching Probes based pipeline to a Joint Genome Institute identifier using 1 transcripts. // false // Matching Probes // A	eugene3.00070569(11)	eugene3.00070569 // jgi_model_id=562631 // jgi // 11 // ---	---
Ptp.3112.1.S1_s_at	433.151	551.457	1.27313	-4.74962	0.00382422	1	1	1	NA	NA	NA	NA	NA	NA	NA	NA	NA	NA	NA	NA	NA	NA	NA	NA	NA	NA	NA	NA	NA	Ptp.3112.1.S1_s_at	Poplar Genome Array	Ptp.3112.1	gb:BU898191 /DB_XREF=gi:24109398 /DB_XREF=X076C08 /TID=Ptp.3112.1 /CNT=4 /FEA=EST /TIER=ConsEnd /STK=0 /UG=Ptp.3112 /UG_TITLE=Transcribed locus /REP_ORG=P. tremula x P. tremuloides	BU898191	LG_II:12455145-12456643 (-) // 93.22 //	---	---	---	---	This probe set was annotated using the Matching Probes based pipeline to a Joint Genome Institute identifier using 1 transcripts. // false // Matching Probes // A	grail3.0039009801(10)	grail3.0039009801 // jgi_model_id=644507 // jgi // 10 // ---	---
PtpAffx.222904.1.S1_at	13.9207	3.06818	0.220404	4.79583	0.00389995	1	1	1	NA	NA	NA	NA	NA	NA	NA	NA	NA	NA	NA	NA	NA	NA	NA	NA	NA	NA	NA	NA	NA	PtpAffx.222904.1.S1_at	Poplar Genome Array	PtpAffx.222904.1	pmrna:pmrna40623 /TID=PtpAffx.222904.1 /CNT=1 /FEA=mRNA /TIER=ConsEnd /STK=0 /NOTE=sequence(s) not in UniGene /DEF=pmrna:pmrna40623 /REP_ORG=P. trichocarpa	pmrna40623	---	---	---	---	---	This probe set was annotated using the Matching Probes based pipeline to a Joint Genome Institute identifier using 1 transcripts. // false // Matching Probes // A	eugene3.75860001(11)	eugene3.75860001 // jgi_model_id=595918 // jgi // 11 // ---	fgenesh1_pm.C_LG_XI000147 // jgi // 1 // Cross Hyb Matching Probes
PtpAffx.203133.1.S1_at	2.65209	20.7478	7.82318	-5.94226	0.00390885	1	1	1	NA	NA	NA	NA	NA	NA	NA	NA	NA	NA	NA	NA	NA	NA	NA	NA	NA	NA	NA	NA	NA	PtpAffx.203133.1.S1_at	Poplar Genome Array	PtpAffx.203133.1	pmrna:pmrna6212 /TID=PtpAffx.203133.1 /CNT=1 /FEA=mRNA /TIER=ConsEnd /STK=0 /NOTE=sequence(s) not in UniGene /DEF=pmrna:pmrna6212 /REP_ORG=P. trichocarpa	pmrna6212	LG_III:10162463-10163357 (-) // 99.85 //	---	---	---	---	This probe set was annotated using the Matching Probes based pipeline to a Joint Genome Institute identifier using 1 transcripts. // false // Matching Probes // A	eugene3.00030769(11)	eugene3.00030769 // jgi_model_id=554136 // jgi // 11 // ---	---
PtpAffx.207453.1.S1_at	70.3044	17.0956	0.243166	4.93173	0.0039195	1	1	1	NA	NA	NA	NA	NA	NA	NA	NA	NA	NA	NA	NA	NA	NA	NA	NA	NA	NA	NA	NA	NA	PtpAffx.207453.1.S1_at	Poplar Genome Array	PtpAffx.207453.1	pmrna:pmrna14797 /TID=PtpAffx.207453.1 /CNT=1 /FEA=mRNA /TIER=ConsEnd /STK=0 /NOTE=sequence(s) not in UniGene /DEF=pmrna:pmrna14797 /REP_ORG=P. trichocarpa	pmrna14797	LG_VII:12559935-12560236 (-) // 99.34 //	---	---	---	---	This probe set was annotated using the Matching Probes based pipeline to a Joint Genome Institute identifier using 1 transcripts. // false // Matching Probes // A	eugene3.00071305(11)	eugene3.00071305 // jgi_model_id=563367 // jgi // 11 // ---	---
PtpAffx.216247.1.S1_at	12.4204	6.78138	0.545987	5.24203	0.00393622	1	1	1	NA	NA	NA	NA	NA	NA	NA	NA	NA	NA	NA	NA	NA	NA	NA	NA	NA	NA	NA	NA	NA	PtpAffx.216247.1.S1_at	Poplar Genome Array	PtpAffx.216247.1	pmrna:pmrna30901 /TID=PtpAffx.216247.1 /CNT=1 /FEA=mRNA /TIER=ConsEnd /STK=0 /NOTE=sequence(s) not in UniGene /DEF=pmrna:pmrna30901 /REP_ORG=P. trichocarpa	pmrna30901	---	---	---	---	---	This probe set was annotated using the Matching Probes based pipeline to a Joint Genome Institute identifier using 1 transcripts. // false // Matching Probes // A	fgenesh1_pg.C_scaffold_13898000001(10)	fgenesh1_pg.C_scaffold_13898000001 // jgi_model_id=107850 // jgi // 10 // ---	---
PtpAffx.80010.1.S1_s_at	145.124	206.86	1.4254	-4.58431	0.00394001	1	1	1	NA	NA	NA	NA	NA	NA	NA	NA	NA	NA	NA	NA	NA	NA	NA	NA	NA	NA	NA	NA	NA	PtpAffx.80010.1.S1_s_at	Poplar Genome Array	PtpAffx.80010.1	gb:CN549642 /DB_XREF=gi:46949842 /DB_XREF=GQ0241.B3_O20 /CLONE=GQ0241_O20 /TID=PtpAffx.80010.1 /CNT=2 /FEA=EST /TIER=ConsEnd /STK=0 /NOTE=sequence(s) not in UniGene /REP_ORG=P. trichocarpa x P. deltoides	CN549642	LG_VII:4221213-4222624 (+) // 99.09 //	---	---	---	---	This probe set was annotated using the Matching Probes based pipeline to a Joint Genome Institute identifier using 1 transcripts. // false // Matching Probes // A	estExt_Genewise1_v1.C_LG_VII1906(11)	estExt_Genewise1_v1.C_LG_VII1906 // jgi_model_id=718828 // jgi // 11 // ---	---
PtpAffx.220996.1.S1_s_at	4.33917	13.2194	3.04653	-7.41896	0.00394462	1	1	1	NA	NA	NA	NA	NA	NA	NA	NA	NA	NA	NA	NA	NA	NA	NA	NA	NA	NA	NA	NA	NA	PtpAffx.220996.1.S1_s_at	Poplar Genome Array	PtpAffx.220996.1	pmrna:pmrna37518 /TID=PtpAffx.220996.1 /CNT=1 /FEA=mRNA /TIER=ConsEnd /STK=0 /NOTE=sequence(s) not in UniGene /DEF=pmrna:pmrna37518 /REP_ORG=P. trichocarpa	pmrna37518	LG_XII:12943857-12947584 (+) // 99.59 //	---	---	---	---	This probe set was annotated using the Matching Probes based pipeline to a Joint Genome Institute identifier using 1 transcripts. // false // Matching Probes // A	fgenesh1_pg.C_LG_XII001184(11),eugene3.04030001(11)	fgenesh1_pg.C_LG_XII001184 // jgi_model_id=366961 // jgi // 11 // --- /// eugene3.04030001 // jgi_model_id=591580 // jgi // 11 // ---	---
PtpAffx.211628.1.S1_at	35.0966	5.34502	0.152295	4.81323	0.00397342	1	1	1	NA	NA	NA	NA	NA	NA	NA	NA	NA	NA	NA	NA	NA	NA	NA	NA	NA	NA	NA	NA	NA	PtpAffx.211628.1.S1_at	Poplar Genome Array	PtpAffx.211628.1	pmrna:pmrna22788 /TID=PtpAffx.211628.1 /CNT=1 /FEA=mRNA /TIER=ConsEnd /STK=0 /NOTE=sequence(s) not in UniGene /DEF=pmrna:pmrna22788 /REP_ORG=P. trichocarpa	pmrna22788	LG_XIV:3739106-3739765 (+) // 100.0 //	---	---	---	---	This probe set was annotated using the Matching Probes based pipeline to a Joint Genome Institute identifier using 1 transcripts. // false // Matching Probes // A	fgenesh1_pg.C_LG_XIV000443(11)	fgenesh1_pg.C_LG_XIV000443 // jgi_model_id=86816 // jgi // 11 // ---	---
PtpAffx.205013.1.S1_s_at	19.0658	1.22743	0.0643788	4.63908	0.00399737	1	1	1	NA	NA	NA	NA	NA	NA	NA	NA	NA	NA	NA	NA	NA	NA	NA	NA	NA	NA	NA	NA	NA	PtpAffx.205013.1.S1_s_at	Poplar Genome Array	PtpAffx.205013.1	pmrna:pmrna9918 /TID=PtpAffx.205013.1 /CNT=1 /FEA=mRNA /TIER=ConsEnd /STK=0 /NOTE=sequence(s) not in UniGene /DEF=pmrna:pmrna9918 /REP_ORG=P. trichocarpa	pmrna9918	LG_IX:9440224-9440473 (-) // 99.6 //	---	---	---	---	This probe set was annotated using the Matching Probes based pipeline to a Joint Genome Institute identifier using 1 transcripts. // false // Matching Probes // A	estExt_fgenesh1_pg_v1.C_LG_IX1321(11)	estExt_fgenesh1_pg_v1.C_LG_IX1321 // jgi_model_id=697684 // jgi // 11 // ---	---
PtpAffx.216756.1.S1_at	5.72289	20.2363	3.53602	-5.00443	0.00401013	1	1	1	NA	NA	NA	NA	NA	NA	NA	NA	NA	NA	NA	NA	NA	NA	NA	NA	NA	NA	NA	NA	NA	PtpAffx.216756.1.S1_at	Poplar Genome Array	PtpAffx.216756.1	pmrna:pmrna31741 /TID=PtpAffx.216756.1 /CNT=1 /FEA=mRNA /TIER=ConsEnd /STK=0 /NOTE=sequence(s) not in UniGene /DEF=pmrna:pmrna31741 /REP_ORG=P. trichocarpa	pmrna31741	---	---	---	---	---	This probe set was annotated using the Matching Probes based pipeline to a Joint Genome Institute identifier using 1 transcripts. // false // Matching Probes // A	fgenesh1_pg.C_scaffold_15216000001(11)	fgenesh1_pg.C_scaffold_15216000001 // jgi_model_id=108074 // jgi // 11 // ---	---
PtpAffx.204894.1.S1_at	187.447	126.172	0.673105	4.52113	0.00401653	1	1	1	NA	NA	NA	NA	NA	NA	NA	NA	NA	NA	NA	NA	NA	NA	NA	NA	NA	NA	NA	NA	NA	PtpAffx.204894.1.S1_at	Poplar Genome Array	PtpAffx.204894.1	pmrna:pmrna9666 /TID=PtpAffx.204894.1 /CNT=1 /FEA=mRNA /TIER=ConsEnd /STK=0 /NOTE=sequence(s) not in UniGene /DEF=pmrna:pmrna9666 /REP_ORG=P. trichocarpa	pmrna9666	LG_IX:7412102-7417129 (+) // 99.87 //	---	---	---	---	This probe set was annotated using the Matching Probes based pipeline to a Joint Genome Institute identifier using 1 transcripts. // false // Matching Probes // A	fgenesh1_pm.C_LG_IX000451(11)	fgenesh1_pm.C_LG_IX000451 // jgi_model_id=54684 // jgi // 11 // ---	---
PtpAffx.221773.1.S1_at	2.81852	19.0291	6.75144	-4.61906	0.00402351	1	1	1	NA	NA	NA	NA	NA	NA	NA	NA	NA	NA	NA	NA	NA	NA	NA	NA	NA	NA	NA	NA	NA	PtpAffx.221773.1.S1_at	Poplar Genome Array	PtpAffx.221773.1	pmrna:pmrna38824 /TID=PtpAffx.221773.1 /CNT=1 /FEA=mRNA /TIER=ConsEnd /STK=0 /NOTE=sequence(s) not in UniGene /DEF=pmrna:pmrna38824 /REP_ORG=P. trichocarpa	pmrna38824	LG_III:777185-778551 (-) // 99.32 //	---	---	---	---	This probe set was annotated using the Matching Probes based pipeline to a Joint Genome Institute identifier using 1 transcripts. // false // Matching Probes // A	eugene3.50860001(11)	eugene3.50860001 // jgi_model_id=593361 // jgi // 11 // ---	---
PtpAffx.209664.1.S1_at	2.38087	6.63049	2.78491	-4.55698	0.00406813	1	1	1	NA	NA	NA	NA	NA	NA	NA	NA	NA	NA	NA	NA	NA	NA	NA	NA	NA	NA	NA	NA	NA	PtpAffx.209664.1.S1_at	Poplar Genome Array	PtpAffx.209664.1	pmrna:pmrna19070 /TID=PtpAffx.209664.1 /CNT=1 /FEA=mRNA /TIER=ConsEnd /STK=0 /NOTE=sequence(s) not in UniGene /DEF=pmrna:pmrna19070 /REP_ORG=P. trichocarpa	pmrna19070	LG_XI:1732189-1732812 (-) // 99.82 //	---	---	---	---	This probe set was annotated using the Matching Probes based pipeline to a Joint Genome Institute identifier using 1 transcripts. // false // Matching Probes // A	fgenesh1_pg.C_LG_XI000173(11)	fgenesh1_pg.C_LG_XI000173 // jgi_model_id=82578 // jgi // 11 // ---	fgenesh1_pg.C_scaffold_134000001 // jgi // 2 // Cross Hyb Matching Probes
Ptp.7857.1.S1_at	596.606	869.928	1.45813	-5.34054	0.0040855	1	1	1	NA	NA	NA	NA	NA	NA	NA	NA	NA	NA	NA	NA	NA	NA	NA	NA	NA	NA	NA	NA	NA	Ptp.7857.1.S1_at	Poplar Genome Array	Ptp.7857.1	gb:DN499854 /DB_XREF=gi:60710044 /DB_XREF=T093F09.5pR /CLONE=T093F09 /TID=Ptp.7857.1 /CNT=3 /FEA=EST /TIER=ConsEnd /STK=1 /UG=Ptp.7857 /UG_TITLE=Transcribed locus /REP_ORG=P. tremula x P. tremuloides	DN499854	LG_XIV:2489140-2489468 (+) // 95.14 //	---	---	---	---	This probe set was annotated using the Genome Consensus/Exemplar Overlap based pipeline to a Joint Genome Institute identifier using 1 transcripts. // false // Genome Consensus/Exemplar Overlap // C	fgenesh1_pm.C_LG_XIV000110	fgenesh1_pm.C_LG_XIV000110 // jgi_model_id=57030 // jgi // 0 // chrLG_XIV:2482336-2489272(+)	---
PtpAffx.206734.1.S1_at	3409.17	3993.93	1.17153	-4.79187	0.00408566	1	1	1	At4g11175	translation initiation factor IF-1, putative similar to translation initiation factor IF-1 GI:124198 from [Spinacia oleracea]	At4g11175	At.43672	CHR4v01212004:6818157-6818800 (+) // 99.53 //	translation initiation factor IF-1, chloroplast, putative	---	826719	O82499	---	NP_192856.1	NM_117188	AT4G11175	6413 // translational initiation // inferred from electronic annotation /// 6412 // protein biosynthesis // inferred from electronic annotation	5739 // mitochondrion // inferred from electronic annotation /// 9507 // chloroplast // inferred from electronic annotation	3723 // RNA binding // inferred from electronic annotation /// 3723 // RNA binding // inferred from sequence or structural similarity /// 3743 // translation initiation factor activity // inferred from electronic annotation /// 3676 // nucleic acid binding // inferred from electronic annotation /// 3723 // RNA binding // inferred from sequence similarity	IPR003029 // RNA binding S1 // 3.4E-11	This probe set was annotated using the Matching Probes based pipeline to a Entrez Gene identifier using 1 transcripts. // false // Matching Probes // A	NM_117188(11)	At4g11175 // 68417.t01720 translation initiation factor IF-1, chloroplast, putative similar to Swiss-Prot:P08698 translation initiation factor IF-1, chloroplast [Spinacia oleracea]; contains Pfam profile PF00575: S1 RNA binding domain // tigr // 11 // --- /// NM_117188 // Arabidopsis thaliana RNA binding / translation initiation factor (AT4G11175) mRNA, complete cds. // refseq // 11 // ---	---	PtpAffx.206734.1.S1_at	Poplar Genome Array	PtpAffx.206734.1	pmrna:pmrna13365 /TID=PtpAffx.206734.1 /CNT=1 /FEA=mRNA /TIER=ConsEnd /STK=0 /NOTE=sequence(s) not in UniGene /DEF=pmrna:pmrna13365 /REP_ORG=P. trichocarpa	pmrna13365	LG_VI:16311122-16311338 (+) // 100.0 // /// LG_XVIII:4527247-4527462 (+) // 93.52 //	---	---	---	---	This probe set was annotated using the Matching Probes based pipeline to a Joint Genome Institute identifier using 1 transcripts. // false // Matching Probes // A	grail3.0013028801(11)	grail3.0013028801 // jgi_model_id=654013 // jgi // 11 // ---	---
PtpAffx.56874.1.A1_at	5.97644	2.27259	0.380259	4.52626	0.00409253	1	1	1	NA	NA	NA	NA	NA	NA	NA	NA	NA	NA	NA	NA	NA	NA	NA	NA	NA	NA	NA	NA	NA	PtpAffx.56874.1.A1_at	Poplar Genome Array	PtpAffx.56874.1	gb:CV243152 /DB_XREF=gi:52496127 /DB_XREF=WS02518.B21_A18 /CLONE=WS02518_A18 /TID=PtpAffx.56874.1 /CNT=5 /FEA=EST /TIER=ConsEnd /STK=0 /NOTE=sequence(s) not in UniGene /REP_ORG=P. trichocarpa	CV243152	LG_XIII:4460627-4461369 (+) // 94.87 //	---	---	---	---	This probe set was annotated using the Genome Target Overlap based pipeline to a Joint Genome Institute identifier using 1 transcripts. // false // Genome Target Overlap // B	grail3.0016049301	grail3.0016049301 // jgi_model_id=663101 // jgi // 0 // chrLG_XIII:4460610-4461152(+)	---
PtpAffx.205574.1.S1_s_at	678.06	453.156	0.668312	5.30472	0.00409709	1	1	1	NA	NA	NA	NA	NA	NA	NA	NA	NA	NA	NA	NA	NA	NA	NA	NA	NA	NA	NA	NA	NA	PtpAffx.205574.1.S1_s_at	Poplar Genome Array	PtpAffx.205574.1	pmrna:pmrna11015 /TID=PtpAffx.205574.1 /CNT=1 /FEA=mRNA /TIER=ConsEnd /STK=0 /NOTE=sequence(s) not in UniGene /DEF=pmrna:pmrna11015 /REP_ORG=P. trichocarpa	pmrna11015	LG_V:12424649-12428820 (+) // 99.93 // /// LG_II:5140192-5144229 (-) // 93.42 //	---	---	---	---	This probe set was annotated using the Matching Probes based pipeline to a Joint Genome Institute identifier using 1 transcripts. // false // Matching Probes // A	fgenesh1_pg.C_LG_V001041(11),estExt_fgenesh1_pg_v1.C_LG_II1977(11)	fgenesh1_pg.C_LG_V001041 // jgi_model_id=72533 // jgi // 11 // --- /// estExt_fgenesh1_pg_v1.C_LG_II1977 // jgi_model_id=692760 // jgi // 11 // ---	---
PtpAffx.11973.1.A1_at	19.5953	1.25466	0.0640284	4.99452	0.00414039	1	1	1	NA	NA	NA	NA	NA	NA	NA	NA	NA	NA	NA	NA	NA	NA	NA	NA	NA	NA	NA	NA	NA	PtpAffx.11973.1.A1_at	Poplar Genome Array	PtpAffx.11973.1	gb:CV244811 /DB_XREF=gi:52497786 /DB_XREF=WS0255.B21_L01 /CLONE=WS0255_L01 /TID=PtpAffx.11973.1 /CNT=1 /FEA=EST /TIER=ConsEnd /STK=0 /NOTE=sequence(s) not in UniGene /REP_ORG=P. trichocarpa	CV244811	---	---	---	---	---	This probe set was annotated using the Accession mapped clusters based pipeline to a UniGene identifier using 1 transcripts. // false // Accession mapped clusters // E	CV244811	CV244811 // /DB_XREF=WS0255.B21_L01 /CLONE=WS0255_L01 // gb // --- // ---	---
PtpAffx.14961.1.A1_s_at	347.03	515.835	1.48643	-5.31946	0.00414511	1	1	1	At4g27290	putative receptor like kinase receptor-like kinase SFR2, Brassica oleracea, PID:e258943	At4g27290	At.32110	CHR4v01212004:13666286-13669206 (+) // 99.91 //	S-locus protein kinase, putative	---	828837	O81832	---	NP_194459.1	NM_118863	AT4G27290	6468 // protein amino acid phosphorylation // inferred from electronic annotation	12505 // endomembrane system // inferred from electronic annotation	4672 // protein kinase activity // inferred from electronic annotation /// 4672 // protein kinase activity // inferred from sequence or structural similarity /// 4674 // protein serine/threonine kinase activity // inferred from electronic annotation /// 4713 // protein-tyrosine kinase activity // inferred from electronic annotation /// 5524 // ATP binding // inferred from electronic annotation //…	IPR001480 // Curculin-like (mannose-binding) lectin // 1.5E-38 /// IPR000719 // Protein kinase // 5.1E-57 /// IPR000858 // S-locus glycoprotein // 7.6E-41	This probe set was annotated using the Matching Probes based pipeline to a Entrez Gene identifier using 1 transcripts. // false // Matching Probes // A	NM_118863(11)	At4g27290 // 68417.t03638 S-locus protein kinase, putative similar to S-receptor kinase gi|392557|gb|AAA62232; contains Pfam domains PF00954: S-locus glycoprotein family, PF00069: Protein kinase domain and PF01453: Lectin (probable mannose binding) // tigr // 11 // --- /// NM_118863 // Arabidopsis thaliana ATP binding / protein kinase/ protein serine/threonine kinase/ protein-tyrosine kinase/ sug…	---	PtpAffx.14961.1.A1_s_at	Poplar Genome Array	PtpAffx.14961.1	gb:CV243336 /DB_XREF=gi:52496311 /DB_XREF=WS02518.B21_J09 /CLONE=WS02518_J09 /TID=PtpAffx.14961.1 /CNT=4 /FEA=EST /TIER=ConsEnd /STK=1 /NOTE=sequence(s) not in UniGene /REP_ORG=P. trichocarpa	CV243336	LG_XI:3688120-3690026 (+) // 91.3 // /// LG_XI:3660961-3730848 (+) // 90.76 // /// LG_XI:3728916-3730403 (+) // 64.12 //	---	---	---	---	This probe set was annotated using the Matching Probes based pipeline to a Joint Genome Institute identifier using 1 transcripts. // false // Matching Probes // A	eugene3.00110380(9),eugene3.00110378(11),eugene3.02900008(11),eugene3.02900013(11),eugene3.09730002(10)	eugene3.00110380 // jgi_model_id=568366 // jgi // 9 // --- /// eugene3.00110378 // jgi_model_id=568364 // jgi // 11 // --- /// eugene3.02900008 // jgi_model_id=589640 // jgi // 11 // --- /// eugene3.02900013 // jgi_model_id=589645 // jgi // 11 // --- /// eugene3.09730002 // jgi_model_id=597582 // jgi // 10 // ---	fgenesh1_pg.C_LG_XI000377 // jgi // 6 // Cross Hyb Matching Probes /// eugene3.02900002 // jgi // 3 // Cross Hyb Matching Probes /// eugene3.02900009 // jgi // 3 // Cross Hyb Matching Probes /// eugene3.02900010 // jgi // 3 // Cross Hyb Matching Probes /// eugene3.18620002 // jgi // 5 // Cross Hyb Matching Probes /// eugene3.20530001 // jgi // 3 // Cross Hyb Matching Probes
PtpAffx.214060.1.S1_at	444.104	355.74	0.801029	4.54386	0.00416605	1	1	1	At2g25870	hypothetical protein predicted by grail	At2g25870	At.38966	CHR2v01212004:11040884-11041379 (+) // 99.74 //	haloacid dehalogenase-like hydrolase family protein	---	817128	Q67Y53 /// Q8L5Z4	---	NP_850072.1	NM_179741	AT2G25870	8152 // metabolism // inferred from electronic annotation	5739 // mitochondrion // inferred from electronic annotation	3824 // catalytic activity // inferred from electronic annotation /// 16787 // hydrolase activity // inferred from electronic annotation /// 16787 // hydrolase activity // inferred from sequence or structural similarity /// 16787 // hydrolase activity // inferred from sequence similarity	IPR002036 // Protein of unknown function UPF0054 // 4.5E-29 /// IPR005834 // Haloacid dehalogenase-like hydrolase // 3.6E-8	This probe set was annotated using the Matching Probes based pipeline to a Entrez Gene identifier using 1 transcripts. // false // Matching Probes // A	NM_179741(10)	At2g25870 // 68415.t02902 haloacid dehalogenase-like hydrolase family protein contains Pfam profiles PF00702: haloacid dehalogenase-like hydrolase, PF02130: Uncharacterized protein family UPF0054 // tigr // 11 // --- /// NM_179741 // Arabidopsis thaliana catalytic/ hydrolase (AT2G25870) mRNA, complete cds. // refseq // 10 // ---	BX821259 // gb // 2 // Cross Hyb Matching Probes	PtpAffx.214060.1.S1_at	Poplar Genome Array	PtpAffx.214060.1	pmrna:pmrna27377 /TID=PtpAffx.214060.1 /CNT=1 /FEA=mRNA /TIER=ConsEnd /STK=0 /NOTE=sequence(s) not in UniGene /DEF=pmrna:pmrna27377 /REP_ORG=P. trichocarpa	pmrna27377	LG_XVIII:2136479-2142086 (-) // 100.0 //	---	---	---	---	This probe set was annotated using the Matching Probes based pipeline to a Joint Genome Institute identifier using 1 transcripts. // false // Matching Probes // A	eugene3.00180139(11)	eugene3.00180139 // jgi_model_id=577915 // jgi // 11 // ---	---
PtpAffx.201479.1.S1_at	30.4364	4.85329	0.159457	5.55085	0.00417051	1	1	1	NA	NA	NA	NA	NA	NA	NA	NA	NA	NA	NA	NA	NA	NA	NA	NA	NA	NA	NA	NA	NA	PtpAffx.201479.1.S1_at	Poplar Genome Array	PtpAffx.201479.1	pmrna:pmrna2905 /TID=PtpAffx.201479.1 /CNT=1 /FEA=mRNA /TIER=ConsEnd /STK=0 /NOTE=sequence(s) not in UniGene /DEF=pmrna:pmrna2905 /REP_ORG=P. trichocarpa	pmrna2905	LG_I:35130701-35131445 (-) // 100.0 //	---	---	---	---	This probe set was annotated using the Matching Probes based pipeline to a Joint Genome Institute identifier using 1 transcripts. // false // Matching Probes // A	eugene3.00013067(11)	eugene3.00013067 // jgi_model_id=550626 // jgi // 11 // ---	---
PtpAffx.108288.1.A1_a_at	508.262	562.79	1.10728	-4.48979	0.00418374	1	1	1	NA	NA	NA	NA	NA	NA	NA	NA	NA	NA	NA	NA	NA	NA	NA	NA	NA	NA	NA	NA	NA	PtpAffx.108288.1.A1_a_at	Poplar Genome Array	PtpAffx.108288.1	gb:CV246245 /DB_XREF=gi:52499220 /DB_XREF=WS0111.B21_M01 /CLONE=WS0111_M01 /TID=PtpAffx.108288.1 /CNT=1 /FEA=EST /TIER=ConsEnd /STK=1 /NOTE=sequence(s) not in UniGene /REP_ORG=P. trichocarpa	CV246245	LG_XVI:1146586-1148572 (-) // 97.65 //	---	---	---	---	This probe set was annotated using the Accession mapped clusters based pipeline to a UniGene identifier using 1 transcripts. // false // Accession mapped clusters // E	CV246245	CV246245 // /DB_XREF=WS0111.B21_M01 /CLONE=WS0111_M01 // gb // --- // ---	---
PtpAffx.206781.1.S1_at	482.872	627.856	1.30025	-4.53301	0.00419316	1	1	1	NA	NA	NA	NA	NA	NA	NA	NA	NA	NA	NA	NA	NA	NA	NA	NA	NA	NA	NA	NA	NA	PtpAffx.206781.1.S1_at	Poplar Genome Array	PtpAffx.206781.1	pmrna:pmrna13465 /TID=PtpAffx.206781.1 /CNT=1 /FEA=mRNA /TIER=ConsEnd /STK=0 /NOTE=sequence(s) not in UniGene /DEF=pmrna:pmrna13465 /REP_ORG=P. trichocarpa	pmrna13465	LG_VI:17065984-17068925 (-) // 99.93 //	---	---	---	---	This probe set was annotated using the Matching Probes based pipeline to a Joint Genome Institute identifier using 1 transcripts. // false // Matching Probes // A	eugene3.00061835(11)	eugene3.00061835 // jgi_model_id=561876 // jgi // 11 // ---	---
Ptp.1097.1.A1_at	3222.28	3728.73	1.15717	-4.51773	0.00420846	1	1	1	At1g07180	unknown protein contains similarity to alternative NADH-dehydrogenase GI:3718005 from [Yarrowia lipolytica];supported by full-length cDNA: Ceres:114420.	At1g07180	At.42309	CHR1v01212004:2204412-2206771 (+) // 99.93 //	pyridine nucleotide-disulphide oxidoreductase family protein	---	837229	Q8GWA1 /// Q8L5V3	---	NP_563783.1	NM_100592	AT1G07180	6118 // electron transport // inferred from electronic annotation	5739 // mitochondrion // inferred from direct assay	3954 // NADH dehydrogenase activity // inferred from mutant phenotype /// 3954 // NADH dehydrogenase activity // inferred from sequence or structural similarity /// 15036 // disulfide oxidoreductase activity // inferred from electronic annotation /// 16491 // oxidoreductase activity // inferred from electronic annotation	IPR001327 // FAD-dependent pyridine nucleotide-disulphide oxidoreductase // 1.5E-44	This probe set was annotated using the Matching Probes based pipeline to a Entrez Gene identifier using 1 transcripts. // false // Matching Probes // A	NM_100592(11)	At1g07180 // 68414.t00684 pyridine nucleotide-disulphide oxidoreductase family protein contains similarity to alternative NADH-dehydrogenase GI:3718005 from [Yarrowia lipolytica], SP|P32340 Rotenone-insensitive NADH-ubiquinone oxidoreductase, mitochondrial precursor (EC 1.6.5.3) (Internal NADH dehydrogenase) {Saccharomyces cerevisiae} ; contains Pfam profile PF00070: Pyridine nucleotide-disulphid…	---	Ptp.1097.1.A1_at	Poplar Genome Array	Ptp.1097.1	gb:CV238206 /DB_XREF=gi:52399636 /DB_XREF=WS0125.B21_L07 /CLONE=WS0125_L07 /TID=Ptp.1097.1 /CNT=3 /FEA=EST /TIER=ConsEnd /STK=2 /UG=Ptp.1097 /UG_TITLE=Transcribed locus, strongly similar to NP_180560.1 pyridine nucleotide-disulphide oxidoreductase family protein (Arabidopsis thaliana) /REP_ORG=P. trichocarpa	CV238206	LG_IX:7615496-7616414 (+) // 97.01 //	---	---	---	---	This probe set was annotated using the Matching Probes based pipeline to a Joint Genome Institute identifier using 1 transcripts. // false // Matching Probes // A	estExt_Genewise1_v1.C_LG_IX3710(11)	estExt_Genewise1_v1.C_LG_IX3710 // jgi_model_id=723028 // jgi // 11 // ---	---
PtpAffx.92167.1.S1_at	1127.12	912.363	0.80946	4.70104	0.00421838	1	1	1	At2g22400	unknown protein	At2g22400	At.39441	CHR2v01212004:9511904-9515868 (-) // 99.92 //	NOL1/NOP2/sun family protein	---	816771	Q8L601	---	NP_850024.1	NM_179693	AT2G22400	---	---	---	IPR001678 // Bacterial Sun/eukaryotic nucleolar Nop1/Nop2 // 9.3E-8 /// IPR001678 // Bacterial Sun/eukaryotic nucleolar Nop1/Nop2 // 4.4E-16	This probe set was annotated using the Matching Probes based pipeline to a Entrez Gene identifier using 1 transcripts. // false // Matching Probes // A	NM_179693(11)	At2g22400 // 68415.t02497 NOL1/NOP2/sun family protein contains Pfam profile PF01189: NOL1/NOP2/sun family // tigr // 11 // --- /// NM_179693 // Arabidopsis thaliana unknown protein (AT2G22400) mRNA, complete cds. // refseq // 11 // ---	---	PtpAffx.92167.1.S1_at	Poplar Genome Array	PtpAffx.92167.1	gb:BI125743 /DB_XREF=gi:18009714 /DB_XREF=I065P38P /TID=PtpAffx.92167.1 /CNT=3 /FEA=EST /TIER=ConsEnd /STK=0 /NOTE=sequence(s) not in UniGene /REP_ORG=P. tremula x P. tremuloides	BI125743	LG_VII:3586102-3587243 (+) // 97.19 //	---	---	---	---	This probe set was annotated using the Matching Probes based pipeline to a Joint Genome Institute identifier using 1 transcripts. // false // Matching Probes // A	estExt_fgenesh1_pm_v1.C_LG_VII0139(9)	estExt_fgenesh1_pm_v1.C_LG_VII0139 // jgi_model_id=685974 // jgi // 9 // ---	---
PtpAffx.110357.1.S1_at	5.84116	45.0252	7.70826	-4.69361	0.00423553	1	1	1	NA	NA	NA	NA	NA	NA	NA	NA	NA	NA	NA	NA	NA	NA	NA	NA	NA	NA	NA	NA	NA	PtpAffx.110357.1.S1_at	Poplar Genome Array	PtpAffx.110357.1	gb:CF227666 /DB_XREF=gi:33447059 /DB_XREF=PtaXM0002H8H0816 /TID=PtpAffx.110357.1 /CNT=6 /FEA=EST /TIER=ConsEnd /STK=0 /NOTE=sequence(s) not in UniGene /REP_ORG=P. alba x P. tremula	CF227666	LG_XII:12355495-12356517 (+) // 92.74 //	---	---	---	---	This probe set was annotated using the Genome Target Overlap based pipeline to a Joint Genome Institute identifier using 1 transcripts. // false // Genome Target Overlap // B	estExt_fgenesh1_pg_v1.C_LG_XII0242	estExt_fgenesh1_pg_v1.C_LG_XII0242 // jgi_model_id=699331 // jgi // 0 // chrLG_XII:12355148-12356517(+)	---
PtpAffx.220817.1.S1_x_at	1.63024	15.3292	9.40304	-4.5413	0.00427606	1	1	1	NA	NA	NA	NA	NA	NA	NA	NA	NA	NA	NA	NA	NA	NA	NA	NA	NA	NA	NA	NA	NA	PtpAffx.220817.1.S1_x_at	Poplar Genome Array	PtpAffx.220817.1	pmrna:pmrna37258 /TID=PtpAffx.220817.1 /CNT=1 /FEA=mRNA /TIER=ConsEnd /STK=0 /NOTE=sequence(s) not in UniGene /DEF=pmrna:pmrna37258 /REP_ORG=P. trichocarpa	pmrna37258	LG_VIII:11826209-11826605 (+) // 92.68 // /// LG_XIII:5510989-5511385 (-) // 94.7 // /// LG_XIV:14285905-14286728 (-) // 94.19 // /// LG_VI:13697401-13697796 (-) // 95.2 // /// LG_VI:13667500-13667896 (-) // 94.7 //	---	---	---	---	This probe set was annotated using the Matching Probes based pipeline to a Joint Genome Institute identifier using 1 transcripts. // false // Matching Probes // A	eugene3.02180016(11),fgenesh1_pg.C_scaffold_3593000001(11),fgenesh1_pg.C_scaffold_7802000001(10)	eugene3.02180016 // jgi_model_id=587737 // jgi // 11 // --- /// fgenesh1_pg.C_scaffold_3593000001 // jgi_model_id=105338 // jgi // 11 // --- /// fgenesh1_pg.C_scaffold_7802000001 // jgi_model_id=106759 // jgi // 10 // ---	fgenesh1_pg.C_LG_XIV001448 // jgi // 1 // Cross Hyb Matching Probes /// fgenesh1_pg.C_LG_VI001387 // jgi // 2 // Cross Hyb Matching Probes /// estExt_Genewise1_v1.C_LG_XVI0755 // jgi // 1 // Negative Strand Matching Probes
PtpAffx.211803.1.S1_at	24.7983	6.08723	0.24547	7.21301	0.00432934	1	1	1	NA	NA	NA	NA	NA	NA	NA	NA	NA	NA	NA	NA	NA	NA	NA	NA	NA	NA	NA	NA	NA	PtpAffx.211803.1.S1_at	Poplar Genome Array	PtpAffx.211803.1	pmrna:pmrna23146 /TID=PtpAffx.211803.1 /CNT=1 /FEA=mRNA /TIER=ConsEnd /STK=0 /NOTE=sequence(s) not in UniGene /DEF=pmrna:pmrna23146 /REP_ORG=P. trichocarpa	pmrna23146	LG_XIV:6617443-6618155 (-) // 99.72 //	---	---	---	---	This probe set was annotated using the Matching Probes based pipeline to a Joint Genome Institute identifier using 1 transcripts. // false // Matching Probes // A	fgenesh1_pg.C_LG_XIV000787(11)	fgenesh1_pg.C_LG_XIV000787 // jgi_model_id=87160 // jgi // 11 // ---	---
PtpAffx.5179.4.S1_a_at	1572.58	1824.61	1.16026	-4.46401	0.00436215	1	1	1	At3g58670	putative protein predicted protein, Arabidopsis thaliana;supported by full-length cDNA: Ceres:114412.	At3g58670	---	CHR3v01212004:21714670-21716291 (-) // 99.86 //	expressed protein	---	825036	Q9LXT4	---	NP_191426.1	NM_115729	AT3G58670	---	---	---	---	This probe set was annotated using the Matching Probes based pipeline to a Entrez Gene identifier using 1 transcripts. // false // Matching Probes // A	NM_115729(11)	At3g58670 // 68416.t06054 expressed protein // tigr // 11 // --- /// NM_115729 // Arabidopsis thaliana unknown protein (AT3G58670) mRNA, complete cds. // refseq // 11 // ---	---	PtpAffx.5179.4.S1_a_at	Poplar Genome Array	PtpAffx.5179.4	gb:CK092165 /DB_XREF=gi:38576490 /DB_XREF=G068P54.3pR /CLONE=G068P54 /TID=PtpAffx.5179.4 /CNT=1 /FEA=EST /TIER=ConsEnd /STK=0 /NOTE=sequence(s) not in UniGene /REP_ORG=P. tremula x P. tremuloides	CK092165	LG_XI:9006265-9006506 (+) // 45.77 //	---	---	---	---	This probe set was annotated using the Matching Probes based pipeline to a Joint Genome Institute identifier using 1 transcripts. // false // Matching Probes // A	eugene3.00110718(11)	eugene3.00110718 // jgi_model_id=568704 // jgi // 11 // ---	---
PtpAffx.30620.1.A1_at	89.5177	156.48	1.74804	-4.45885	0.00437858	1	1	1	NA	NA	NA	NA	NA	NA	NA	NA	NA	NA	NA	NA	NA	NA	NA	NA	NA	NA	NA	NA	NA	PtpAffx.30620.1.A1_at	Poplar Genome Array	PtpAffx.30620.1	gb:CV267471 /DB_XREF=gi:52520446 /DB_XREF=WS02031.B21_N11 /CLONE=WS02031_N11 /TID=PtpAffx.30620.1 /CNT=1 /FEA=EST /TIER=ConsEnd /STK=1 /NOTE=sequence(s) not in UniGene /REP_ORG=P. trichocarpa x P. nigra	CV267471	LG_III:13261196-13262166 (-) // 97.37 //	---	---	---	---	This probe set was annotated using the Matching Probes based pipeline to a Joint Genome Institute identifier using 1 transcripts. // false // Matching Probes // A	eugene3.00031166(9)	eugene3.00031166 // jgi_model_id=554533 // jgi // 9 // ---	---
PtpAffx.219155.1.S1_at	29.7936	7.30579	0.245213	4.52235	0.00438718	1	1	1	NA	NA	NA	NA	NA	NA	NA	NA	NA	NA	NA	NA	NA	NA	NA	NA	NA	NA	NA	NA	NA	PtpAffx.219155.1.S1_at	Poplar Genome Array	PtpAffx.219155.1	pmrna:pmrna34993 /TID=PtpAffx.219155.1 /CNT=1 /FEA=mRNA /TIER=ConsEnd /STK=0 /NOTE=sequence(s) not in UniGene /DEF=pmrna:pmrna34993 /REP_ORG=P. trichocarpa	pmrna34993	---	---	---	---	---	This probe set was annotated using the Matching Probes based pipeline to a Joint Genome Institute identifier using 1 transcripts. // false // Matching Probes // A	eugene3.23960003(11)	eugene3.23960003 // jgi_model_id=588313 // jgi // 11 // ---	---
PtpAffx.15379.1.S1_at	1451.44	1797	1.23808	-4.63725	0.00441959	1	1	1	NA	NA	NA	NA	NA	NA	NA	NA	NA	NA	NA	NA	NA	NA	NA	NA	NA	NA	NA	NA	NA	PtpAffx.15379.1.S1_at	Poplar Genome Array	PtpAffx.15379.1	gb:CV236306 /DB_XREF=gi:52395760 /DB_XREF=WS01223.B21_K04 /CLONE=WS01223_K04 /TID=PtpAffx.15379.1 /CNT=8 /FEA=EST /TIER=ConsEnd /STK=1 /NOTE=sequence(s) not in UniGene /REP_ORG=P. trichocarpa	CV236306	LG_XVIII:8781792-8782842 (+) // 96.83 //	---	---	---	---	This probe set was annotated using the Matching Probes based pipeline to a Joint Genome Institute identifier using 1 transcripts. // false // Matching Probes // A	estExt_fgenesh1_pg_v1.C_LG_XVIII0738(10)	estExt_fgenesh1_pg_v1.C_LG_XVIII0738 // jgi_model_id=702151 // jgi // 10 // ---	---
PtpAffx.221986.1.S1_at	9.94765	30.939	3.11018	-4.4705	0.00444922	1	1	1	NA	NA	NA	NA	NA	NA	NA	NA	NA	NA	NA	NA	NA	NA	NA	NA	NA	NA	NA	NA	NA	PtpAffx.221986.1.S1_at	Poplar Genome Array	PtpAffx.221986.1	pmrna:pmrna39149 /TID=PtpAffx.221986.1 /CNT=1 /FEA=mRNA /TIER=ConsEnd /STK=0 /NOTE=sequence(s) not in UniGene /DEF=pmrna:pmrna39149 /REP_ORG=P. trichocarpa	pmrna39149	---	---	---	---	---	This probe set was annotated using the Matching Probes based pipeline to a Joint Genome Institute identifier using 1 transcripts. // false // Matching Probes // A	grail3.0057013901(11)	grail3.0057013901 // jgi_model_id=679206 // jgi // 11 // ---	---
PtpAffx.3177.1.A1_at	9.58955	47.0309	4.90439	-4.59316	0.00446609	1	1	1	NA	NA	NA	NA	NA	NA	NA	NA	NA	NA	NA	NA	NA	NA	NA	NA	NA	NA	NA	NA	NA	PtpAffx.3177.1.A1_at	Poplar Genome Array	PtpAffx.3177.1	gb:CV262989 /DB_XREF=gi:52515964 /DB_XREF=WS02020.B21_A19 /CLONE=WS02020_A19 /TID=PtpAffx.3177.1 /CNT=4 /FEA=EST /TIER=ConsEnd /STK=1 /NOTE=sequence(s) not in UniGene /REP_ORG=P. trichocarpa x P. nigra	CV262989	---	---	---	---	---	This probe set was annotated using the Matching Probes based pipeline to a Joint Genome Institute identifier using 1 transcripts. // false // Matching Probes // A	eugene3.01550048(11)	eugene3.01550048 // jgi_model_id=583881 // jgi // 11 // ---	---
PtpAffx.217928.1.S1_at	41.3398	5.53118	0.133798	6.79173	0.00449708	1	1	1	NA	NA	NA	NA	NA	NA	NA	NA	NA	NA	NA	NA	NA	NA	NA	NA	NA	NA	NA	NA	NA	PtpAffx.217928.1.S1_at	Poplar Genome Array	PtpAffx.217928.1	pmrna:pmrna33394 /TID=PtpAffx.217928.1 /CNT=1 /FEA=mRNA /TIER=ConsEnd /STK=0 /NOTE=sequence(s) not in UniGene /DEF=pmrna:pmrna33394 /REP_ORG=P. trichocarpa	pmrna33394	---	---	---	---	---	This probe set was annotated using the Matching Probes based pipeline to a Joint Genome Institute identifier using 1 transcripts. // false // Matching Probes // A	eugene3.01840036(11)	eugene3.01840036 // jgi_model_id=585891 // jgi // 11 // ---	---
Ptp.587.1.A1_s_at	3716.68	2840.13	0.764157	4.62793	0.00455023	1	1	1	NA	NA	NA	NA	NA	NA	NA	NA	NA	NA	NA	NA	NA	NA	NA	NA	NA	NA	NA	NA	NA	Ptp.587.1.A1_s_at	Poplar Genome Array	Ptp.587.1	gb:BP933939 /DB_XREF=gi:60215569 /DB_XREF=BP933939 /CLONE=PnFL1-058_G14.r /TID=Ptp.587.1 /CNT=3 /FEA=EST /TIER=ConsEnd /STK=3 /UG=Ptp.587 /UG_TITLE=Transcribed locus, moderately similar to NP_565871.1 aldoketo reductase family protein (Arabidopsis thaliana) /REP_ORG=P. nigra	BP933939	LG_VI:6177055-6178040 (+) // 98.71 //	---	---	---	---	This probe set was annotated using the Matching Probes based pipeline to a Joint Genome Institute identifier using 1 transcripts. // false // Matching Probes // A	estExt_Genewise1_v1.C_LG_VI1242(11)	estExt_Genewise1_v1.C_LG_VI1242 // jgi_model_id=717244 // jgi // 11 // ---	---
PtpAffx.219184.1.S1_at	8.07981	34.5973	4.28194	-4.69328	0.00457385	1	1	1	NA	NA	NA	NA	NA	NA	NA	NA	NA	NA	NA	NA	NA	NA	NA	NA	NA	NA	NA	NA	NA	PtpAffx.219184.1.S1_at	Poplar Genome Array	PtpAffx.219184.1	pmrna:pmrna35034 /TID=PtpAffx.219184.1 /CNT=1 /FEA=mRNA /TIER=ConsEnd /STK=0 /NOTE=sequence(s) not in UniGene /DEF=pmrna:pmrna35034 /REP_ORG=P. trichocarpa	pmrna35034	---	---	---	---	---	This probe set was annotated using the Matching Probes based pipeline to a Joint Genome Institute identifier using 1 transcripts. // false // Matching Probes // A	eugene3.24320004(11)	eugene3.24320004 // jgi_model_id=588382 // jgi // 11 // ---	---
PtpAffx.249.37.S1_x_at	5.8911	56.7748	9.63738	-4.76006	0.0046234	1	1	1	NA	NA	NA	NA	NA	NA	NA	NA	NA	NA	NA	NA	NA	NA	NA	NA	NA	NA	NA	NA	NA	PtpAffx.249.37.S1_x_at	Poplar Genome Array	PtpAffx.249.37	gb:CV131514 /DB_XREF=gi:51875434 /DB_XREF=L2P08c06 /TID=PtpAffx.249.37 /CNT=95 /FEA=EST /TIER=Stack /STK=13 /NOTE=sequence(s) not in UniGene /REP_ORG=P. deltoides	CV131514	---	---	---	---	---	This probe set was annotated using the Matching Probes based pipeline to a Joint Genome Institute identifier using 1 transcripts. // false // Matching Probes // A	estExt_fgenesh1_pg_v1.C_410193(11)	estExt_fgenesh1_pg_v1.C_410193 // jgi_model_id=703239 // jgi // 11 // ---	eugene3.00410200 // jgi // 5 // Cross Hyb Matching Probes /// grail3.0041014602 // jgi // 5 // Cross Hyb Matching Probes /// M77504 // gb // 6 // Cross Hyb Matching Probes /// S59422 // gb // 6 // Cross Hyb Matching Probes
PtpAffx.201247.1.S1_at	133.348	178.886	1.34149	-4.73859	0.00465074	1	1	1	NA	NA	NA	NA	NA	NA	NA	NA	NA	NA	NA	NA	NA	NA	NA	NA	NA	NA	NA	NA	NA	PtpAffx.201247.1.S1_at	Poplar Genome Array	PtpAffx.201247.1	pmrna:pmrna2474 /TID=PtpAffx.201247.1 /CNT=1 /FEA=mRNA /TIER=ConsEnd /STK=0 /NOTE=sequence(s) not in UniGene /DEF=pmrna:pmrna2474 /REP_ORG=P. trichocarpa	pmrna2474	LG_I:28606914-28607458 (+) // 99.72 //	---	---	---	---	This probe set was annotated using the Matching Probes based pipeline to a Joint Genome Institute identifier using 1 transcripts. // false // Matching Probes // A	eugene3.00012556(11)	eugene3.00012556 // jgi_model_id=550115 // jgi // 11 // ---	fgenesh1_pm.C_LG_XI000136 // jgi // 4 // Cross Hyb Matching Probes
PtpAffx.1518.1.A1_at	55.3601	19.4773	0.35183	4.38901	0.00473497	1	1	1	NA	NA	NA	NA	NA	NA	NA	NA	NA	NA	NA	NA	NA	NA	NA	NA	NA	NA	NA	NA	NA	PtpAffx.1518.1.A1_at	Poplar Genome Array	PtpAffx.1518.1	gb:CV266890 /DB_XREF=gi:52519865 /DB_XREF=WS02030.B21_E03 /CLONE=WS02030_E03 /TID=PtpAffx.1518.1 /CNT=3 /FEA=EST /TIER=ConsEnd /STK=0 /NOTE=sequence(s) not in UniGene /REP_ORG=P. trichocarpa x P. nigra	CV266890	LG_IX:5983590-5984153 (+) // 89.01 //	---	---	---	---	This probe set was annotated using the Design Representative Id based pipeline to a GenBank identifier using 1 transcripts. // false // Design Representative Id // R	CV266890	CV266890 // --- // gb // --- // ---	---
PtpAffx.201710.1.S1_at	6.5543	22.8827	3.49125	-4.49313	0.00474815	1	1	1	NA	NA	NA	NA	NA	NA	NA	NA	NA	NA	NA	NA	NA	NA	NA	NA	NA	NA	NA	NA	NA	PtpAffx.201710.1.S1_at	Poplar Genome Array	PtpAffx.201710.1	pmrna:pmrna3402 /TID=PtpAffx.201710.1 /CNT=1 /FEA=mRNA /TIER=ConsEnd /STK=0 /NOTE=sequence(s) not in UniGene /DEF=pmrna:pmrna3402 /REP_ORG=P. trichocarpa	pmrna3402	LG_II:3172850-3173532 (-) // 99.71 //	---	---	---	---	This probe set was annotated using the Matching Probes based pipeline to a Joint Genome Institute identifier using 1 transcripts. // false // Matching Probes // A	fgenesh1_pg.C_LG_II000448(11)	fgenesh1_pg.C_LG_II000448 // jgi_model_id=357643 // jgi // 11 // ---	---
PtpAffx.206504.1.S1_at	28.1352	3.83123	0.136172	4.96252	0.00476584	1	1	1	NA	NA	NA	NA	NA	NA	NA	NA	NA	NA	NA	NA	NA	NA	NA	NA	NA	NA	NA	NA	NA	PtpAffx.206504.1.S1_at	Poplar Genome Array	PtpAffx.206504.1	pmrna:pmrna12903 /TID=PtpAffx.206504.1 /CNT=1 /FEA=mRNA /TIER=ConsEnd /STK=0 /NOTE=sequence(s) not in UniGene /DEF=pmrna:pmrna12903 /REP_ORG=P. trichocarpa	pmrna12903	LG_VI:11591631-11594857 (+) // 100.0 // /// LG_XVIII:11052318-11055550 (-) // 90.8 //	---	---	---	---	This probe set was annotated using the Matching Probes based pipeline to a Joint Genome Institute identifier using 1 transcripts. // false // Matching Probes // A	fgenesh1_pg.C_LG_VI001221(11)	fgenesh1_pg.C_LG_VI001221 // jgi_model_id=363001 // jgi // 11 // ---	---
PtpAffx.218366.1.S1_s_at	3.79948	35.3859	9.31334	-6.33832	0.0047877	1	1	1	At5g45110	regulatory protein NPR1-like; transcription factor inhibitor I kappa B-like	At5g45110	At.30033	CHR5v01212004:18246545-18248560 (+) // 99.94 //	ankyrin repeat family protein / BTB/POZ domain-containing protein	---	834545	Q8L746	---	NP_199324.2	NM_123879	AT5G45110	---	9507 // chloroplast // inferred from electronic annotation	5515 // protein binding // inferred from electronic annotation /// 5515 // protein binding // inferred from sequence or structural similarity /// 5515 // protein binding // inferred from sequence similarity	IPR002110 // Ankyrin // 9.3 /// IPR002110 // Ankyrin // 7.3E-5 /// IPR000210 // BTB/POZ domain // 1.5E-11	This probe set was annotated using the Matching Probes based pipeline to a Entrez Gene identifier using 1 transcripts. // false // Matching Probes // A	NM_123879(10)	At5g45110 // 68418.t05154 ankyrin repeat family protein / BTB/POZ domain-containing protein contains Pfam domain, PF00023: Ankyrin repeat and Pfam domain, PF00651: BTB/POZ domain // tigr // 9 // --- /// NM_123879 // Arabidopsis thaliana protein binding (AT5G45110) mRNA, complete cds. // refseq // 10 // ---	---	PtpAffx.218366.1.S1_s_at	Poplar Genome Array	PtpAffx.218366.1	pmrna:pmrna33950 /TID=PtpAffx.218366.1 /CNT=1 /FEA=mRNA /TIER=ConsEnd /STK=0 /NOTE=sequence(s) not in UniGene /DEF=pmrna:pmrna33950 /REP_ORG=P. trichocarpa	pmrna33950	LG_XV:8587495-8590640 (-) // 87.73 //	Q1HIU5	---	---	5515 // protein binding // inferred from electronic annotation	This probe set was annotated using the Genome Target Overlap based pipeline to a GenBank,Joint Genome Institute identifier using 1 transcripts. // false // Genome Target Overlap // B	eugene3.30110002,eugene3.29640001,estExt_fgenesh1_pm_v1.C_2000008,DQ481233,eugene3.00150961	eugene3.00150961 // jgi_model_id=575566 // jgi // 0 // chrLG_XV:8587297-8590678(-) /// DQ481233 // Populus trichocarpa ankyrin repeat BTB/POZ domain-containing protein (NPR41) mRNA, complete cds. // gb // 0 // chrLG_XV:8586937-8590678(-) /// estExt_fgenesh1_pm_v1.C_2000008 // jgi_model_id=690541 // jgi // 0 // chrLG_XV:8587343-8590678(-) /// eugene3.29640001 // jgi_model_id=589746 // jgi // 0 // …	grail3.3614000201 // jgi // 2 // Cross Hyb Matching Probes
PtpAffx.210932.1.S1_s_at	3443.47	1993.89	0.579035	4.57742	0.00479273	1	1	1	NA	NA	NA	NA	NA	NA	NA	NA	NA	NA	NA	NA	NA	NA	NA	NA	NA	NA	NA	NA	NA	PtpAffx.210932.1.S1_s_at	Poplar Genome Array	PtpAffx.210932.1	pmrna:pmrna21483 /TID=PtpAffx.210932.1 /CNT=1 /FEA=mRNA /TIER=ConsEnd /STK=0 /NOTE=sequence(s) not in UniGene /DEF=pmrna:pmrna21483 /REP_ORG=P. trichocarpa	pmrna21483	LG_XIII:1802582-1803737 (-) // 99.91 //	---	---	---	---	This probe set was annotated using the Matching Probes based pipeline to a Joint Genome Institute identifier using 1 transcripts. // false // Matching Probes // A	eugene3.00130256(11)	eugene3.00130256 // jgi_model_id=570892 // jgi // 11 // ---	eugene3.00700204 // jgi // 1 // Cross Hyb Matching Probes
PtpAffx.204299.1.S1_at	380.186	219.152	0.576434	5.64794	0.00481479	1	1	1	NA	NA	NA	NA	NA	NA	NA	NA	NA	NA	NA	NA	NA	NA	NA	NA	NA	NA	NA	NA	NA	PtpAffx.204299.1.S1_at	Poplar Genome Array	PtpAffx.204299.1	pmrna:pmrna8454 /TID=PtpAffx.204299.1 /CNT=1 /FEA=mRNA /TIER=ConsEnd /STK=0 /NOTE=sequence(s) not in UniGene /DEF=pmrna:pmrna8454 /REP_ORG=P. trichocarpa	pmrna8454	LG_IV:15698951-15700181 (-) // 100.0 //	---	---	---	---	This probe set was annotated using the Matching Probes based pipeline to a Joint Genome Institute identifier using 1 transcripts. // false // Matching Probes // A	estExt_Genewise1_v1.C_LG_IV1089(11)	estExt_Genewise1_v1.C_LG_IV1089 // jgi_model_id=713272 // jgi // 11 // ---	---
Ptp.1284.1.A1_at	300.302	389.074	1.29561	-4.3896	0.0048378	1	1	1	NA	NA	NA	NA	NA	NA	NA	NA	NA	NA	NA	NA	NA	NA	NA	NA	NA	NA	NA	NA	NA	Ptp.1284.1.A1_at	Poplar Genome Array	Ptp.1284.1	gb:CK090085 /DB_XREF=gi:38574410 /DB_XREF=C062P31.3pR /CLONE=C062P31 /TID=Ptp.1284.1 /CNT=4 /FEA=EST /TIER=ConsEnd /STK=1 /UG=Ptp.1284 /UG_TITLE=Transcribed locus, weakly similar to NP_850719.1 expressed protein (Arabidopsis thaliana) /REP_ORG=P. tremula x P. tremuloides	CK090085	LG_II:3925273-3927503 (+) // 97.01 //	---	---	---	---	This probe set was annotated using the Genome Target Overlap based pipeline to a Joint Genome Institute identifier using 1 transcripts. // false // Genome Target Overlap // B	grail3.0003050001	grail3.0003050001 // jgi_model_id=643378 // jgi // 0 // chrLG_II:3925506-3927332(+)	---
PtpAffx.203627.1.S1_at	2.18872	18.4333	8.42196	-4.34359	0.00487048	1	1	1	NA	NA	NA	NA	NA	NA	NA	NA	NA	NA	NA	NA	NA	NA	NA	NA	NA	NA	NA	NA	NA	PtpAffx.203627.1.S1_at	Poplar Genome Array	PtpAffx.203627.1	pmrna:pmrna7187 /TID=PtpAffx.203627.1 /CNT=1 /FEA=mRNA /TIER=ConsEnd /STK=0 /NOTE=sequence(s) not in UniGene /DEF=pmrna:pmrna7187 /REP_ORG=P. trichocarpa	pmrna7187	LG_III:18615262-18616092 (-) // 99.76 //	---	---	---	---	This probe set was annotated using the Matching Probes based pipeline to a Joint Genome Institute identifier using 1 transcripts. // false // Matching Probes // A	fgenesh1_pg.C_LG_III001834(11)	fgenesh1_pg.C_LG_III001834 // jgi_model_id=361712 // jgi // 11 // ---	---
PtpAffx.218738.1.S1_at	3.408	33.0737	9.70472	-6.73035	0.00487343	1	1	1	At4g02180	putative CHP-rich zinc finger protein similar to T10M13.18 similar to T10M13.18 and other A. thaliana CHP-rich zinc finger proteins	At4g02180	At.54094	CHR4v01212004:959963-963516 (+) // 99.97 //	DC1 domain-containing protein	---	827483	Q9ZU00	---	NP_192127.1	NM_116450	AT4G02180	6355 // regulation of transcription, DNA-dependent // inferred from electronic annotation /// 7242 // intracellular signaling cascade // inferred from electronic annotation	---	5515 // protein binding // inferred from electronic annotation /// 8270 // zinc ion binding // inferred from electronic annotation	IPR004146 // DC1 domain // 1.2E-11 /// IPR004146 // DC1 domain // 5.7E-13 /// IPR004146 // DC1 domain // 3.9E-12 /// IPR004146 // DC1 domain // 6.2E-10 /// IPR004146 // DC1 domain // 4.8E-10	This probe set was annotated using the Matching Probes based pipeline to a Entrez Gene identifier using 1 transcripts. // false // Matching Probes // A	NM_116450(11)	At4g02180 // 68417.t00266 DC1 domain-containing protein contains Pfam profile PF03107: DC1 domain // tigr // 11 // --- /// NM_116450 // Arabidopsis thaliana protein binding / zinc ion binding (AT4G02180) mRNA, complete cds. // refseq // 11 // ---	---	PtpAffx.218738.1.S1_at	Poplar Genome Array	PtpAffx.218738.1	pmrna:pmrna34461 /TID=PtpAffx.218738.1 /CNT=1 /FEA=mRNA /TIER=ConsEnd /STK=0 /NOTE=sequence(s) not in UniGene /DEF=pmrna:pmrna34461 /REP_ORG=P. trichocarpa	pmrna34461	LG_IX:7069417-7069612 (-) // 97.47 //	---	---	---	---	This probe set was annotated using the Matching Probes based pipeline to a Joint Genome Institute identifier using 1 transcripts. // false // Matching Probes // A	eugene3.21350001(11)	eugene3.21350001 // jgi_model_id=587458 // jgi // 11 // ---	fgenesh1_pm.C_LG_IX000434 // jgi // 2 // Cross Hyb Matching Probes
PtpAffx.203687.1.S1_at	30.4087	5.41664	0.178128	6.53113	0.00489616	1	1	1	NA	NA	NA	NA	NA	NA	NA	NA	NA	NA	NA	NA	NA	NA	NA	NA	NA	NA	NA	NA	NA	PtpAffx.203687.1.S1_at	Poplar Genome Array	PtpAffx.203687.1	pmrna:pmrna7304 /TID=PtpAffx.203687.1 /CNT=1 /FEA=mRNA /TIER=ConsEnd /STK=0 /NOTE=sequence(s) not in UniGene /DEF=pmrna:pmrna7304 /REP_ORG=P. trichocarpa	pmrna7304	LG_IV:529369-530677 (-) // 100.0 //	---	---	---	---	This probe set was annotated using the Genome Target Overlap based pipeline to a Joint Genome Institute identifier using 1 transcripts. // false // Genome Target Overlap // B	fgenesh1_pg.C_LG_IV000055	fgenesh1_pg.C_LG_IV000055 // jgi_model_id=544832 // jgi // 0 // chrLG_IV:529369-530677(-)	fgenesh1_pg.C_LG_IV000052 // jgi // 1 // Cross Hyb Matching Probes
PtpAffx.20623.3.S1_at	600.84	832.555	1.38565	-4.48906	0.00490058	1	1	1	NA	NA	NA	NA	NA	NA	NA	NA	NA	NA	NA	NA	NA	NA	NA	NA	NA	NA	NA	NA	NA	PtpAffx.20623.3.S1_at	Poplar Genome Array	PtpAffx.20623.3	gb:DN490163 /DB_XREF=gi:60700177 /DB_XREF=UB54BPG03.3pR /CLONE=UB54BPG03 /TID=PtpAffx.20623.3 /CNT=4 /FEA=EST /TIER=ConsEnd /STK=1 /NOTE=sequence(s) not in UniGene /REP_ORG=P. tremula	DN490163	LG_X:13854056-13854789 (+) // 70.76 //	---	---	---	---	This probe set was annotated using the Genome Target Overlap based pipeline to a Joint Genome Institute identifier using 1 transcripts. // false // Genome Target Overlap // B	grail3.0006049101	grail3.0006049101 // jgi_model_id=659084 // jgi // 0 // chrLG_X:13853964-13854792(+)	---
PtpAffx.42120.2.A1_a_at	231.187	145.126	0.627742	4.55974	0.00490585	1	1	1	At1g62350	hypothetical protein predicted by genemark.hmm	At1g62350	At.52322	CHR1v01212004:23060317-23061600 (+) // 100.0 //	pentatricopeptide (PPR) repeat-containing protein	---	842533	Q1PFH7	---	NP_176425.1	NM_104915	AT1G62350	---	5739 // mitochondrion // inferred from electronic annotation	---	IPR002885 // PPR repeat // 0.019 /// IPR002885 // PPR repeat // 0.0026	This probe set was annotated using the Matching Probes based pipeline to a Entrez Gene identifier using 1 transcripts. // false // Matching Probes // A	NM_104915(11)	At1g62350 // 68414.t06445 pentatricopeptide (PPR) repeat-containing protein contains Pfam profile PF01535: PPR repeat // tigr // 10 // --- /// NM_104915 // Arabidopsis thaliana unknown protein (AT1G62350) mRNA, complete cds. // refseq // 11 // ---	---	PtpAffx.42120.2.A1_a_at	Poplar Genome Array	PtpAffx.42120.2	gb:CX177388 /DB_XREF=gi:56824812 /DB_XREF=E05_45-9_09.ab1 /TID=PtpAffx.42120.2 /CNT=4 /FEA=EST /TIER=ConsEnd /STK=0 /NOTE=sequence(s) not in UniGene /REP_ORG=P. euramericana	CX177388	LG_IX:8219311-8220670 (-) // 99.58 //	---	---	---	---	This probe set was annotated using the Matching Probes based pipeline to a Joint Genome Institute identifier using 1 transcripts. // false // Matching Probes // A	eugene3.00091270(11)	eugene3.00091270 // jgi_model_id=558010 // jgi // 11 // ---	---
PtpAffx.211179.1.S1_at	113.538	154.081	1.3571	-4.57059	0.00490762	1	1	1	NA	NA	NA	NA	NA	NA	NA	NA	NA	NA	NA	NA	NA	NA	NA	NA	NA	NA	NA	NA	NA	PtpAffx.211179.1.S1_at	Poplar Genome Array	PtpAffx.211179.1	pmrna:pmrna21978 /TID=PtpAffx.211179.1 /CNT=1 /FEA=mRNA /TIER=ConsEnd /STK=0 /NOTE=sequence(s) not in UniGene /DEF=pmrna:pmrna21978 /REP_ORG=P. trichocarpa	pmrna21978	LG_XIII:7577371-7584099 (-) // 100.0 //	---	---	---	---	This probe set was annotated using the Matching Probes based pipeline to a Joint Genome Institute identifier using 1 transcripts. // false // Matching Probes // A	eugene3.00130845(11)	eugene3.00130845 // jgi_model_id=571481 // jgi // 11 // ---	---
PtpAffx.201644.1.S1_at	929.302	1525.37	1.64142	-4.33506	0.00497436	1	1	1	NA	NA	NA	NA	NA	NA	NA	NA	NA	NA	NA	NA	NA	NA	NA	NA	NA	NA	NA	NA	NA	PtpAffx.201644.1.S1_at	Poplar Genome Array	PtpAffx.201644.1	pmrna:pmrna3261 /TID=PtpAffx.201644.1 /CNT=1 /FEA=mRNA /TIER=ConsEnd /STK=0 /NOTE=sequence(s) not in UniGene /DEF=pmrna:pmrna3261 /REP_ORG=P. trichocarpa	pmrna3261	LG_II:2156713-2161389 (+) // 100.0 // /// LG_V:15935938-15941147 (-) // 90.11 //	---	---	---	---	This probe set was annotated using the Genome Target Overlap based pipeline to a Joint Genome Institute identifier using 1 transcripts. // false // Genome Target Overlap // B	fgenesh1_pg.C_LG_II000297,estExt_fgenesh1_pm_v1.C_LG_V0503	estExt_fgenesh1_pm_v1.C_LG_V0503 // jgi_model_id=685406 // jgi // 0 // chrLG_V:15935602-15941066(-) /// fgenesh1_pg.C_LG_II000297 // jgi_model_id=357492 // jgi // 0 // chrLG_II:2157193-2161224(+)	---
PtpAffx.249.421.A1_a_at	2.97897	20.6738	6.93992	-5.44884	0.00500239	1	1	1	NA	NA	NA	NA	NA	NA	NA	NA	NA	NA	NA	NA	NA	NA	NA	NA	NA	NA	NA	NA	NA	PtpAffx.249.421.A1_a_at	Poplar Genome Array	PtpAffx.249.421	gb:CV242167 /DB_XREF=gi:52495142 /DB_XREF=WS02514.B21.1_F07 /CLONE=WS02514_F07 /TID=PtpAffx.249.421 /CNT=2 /FEA=EST /TIER=ConsEnd /STK=0 /NOTE=sequence(s) not in UniGene /REP_ORG=P. trichocarpa	CV242167	LG_XV:1324288-1325307 (+) // 97.1 //	---	---	---	---	This probe set was annotated using the Genome Target Overlap based pipeline to a Joint Genome Institute identifier using 1 transcripts. // false // Genome Target Overlap // B	eugene3.00150194	eugene3.00150194 // jgi_model_id=574799 // jgi // 0 // chrLG_XV:1323877-1325291(+)	---
Ptp.1517.1.S1_x_at	3144.64	1928.65	0.613314	6.47731	0.00509253	1	1	1	At3g15460	unknown protein similar to unknown protein GB:AAF30341 from [Arabidopsis thaliana];supported by full-length cDNA: Ceres:2356.	At3g15460	At.48664	CHR3v01212004:5214286-5216195 (-) // 99.89 //	brix domain-containing protein	---	820785	Q93Z54 /// Q9LE16	---	NP_566514.1	NM_112414	AT3G15460	---	---	---	IPR007109 // Brix domain // 1.5E-78	This probe set was annotated using the Matching Probes based pipeline to a Entrez Gene identifier using 1 transcripts. // false // Matching Probes // A	NM_112414(11)	At3g15460 // 68416.t01739 brix domain-containing protein contains Pfam domain, PF04427: Brix domain // tigr // 11 // --- /// NM_112414 // Arabidopsis thaliana unknown protein (AT3G15460) mRNA, complete cds. // refseq // 11 // ---	---	Ptp.1517.1.S1_x_at	Poplar Genome Array	Ptp.1517.1	gb:CK089318 /DB_XREF=gi:38573643 /DB_XREF=B009P45.3pR /CLONE=B009P45 /TID=Ptp.1517.1 /CNT=50 /FEA=EST /TIER=ConsEnd /STK=1 /UG=Ptp.1517 /UG_TITLE=Transcribed locus, weakly similar to NP_188925.1 expressed protein (Arabidopsis thaliana) /REP_ORG=P. tremula x P. tremuloides	CK089318	LG_IV:5141873-5143270 (+) // 73.64 //	---	---	---	---	This probe set was annotated using the Genome Consensus/Exemplar Overlap based pipeline to a Joint Genome Institute identifier using 1 transcripts. // false // Genome Consensus/Exemplar Overlap // C	fgenesh1_pm.C_LG_IV000135	fgenesh1_pm.C_LG_IV000135 // jgi_model_id=546469 // jgi // 0 // chrLG_IV:5141998-5142978(+)	---
PtpAffx.207535.1.S1_at	33.3492	3.14422	0.0942816	4.51383	0.00512242	1	1	1	NA	NA	NA	NA	NA	NA	NA	NA	NA	NA	NA	NA	NA	NA	NA	NA	NA	NA	NA	NA	NA	PtpAffx.207535.1.S1_at	Poplar Genome Array	PtpAffx.207535.1	pmrna:pmrna14952 /TID=PtpAffx.207535.1 /CNT=1 /FEA=mRNA /TIER=ConsEnd /STK=0 /NOTE=sequence(s) not in UniGene /DEF=pmrna:pmrna14952 /REP_ORG=P. trichocarpa	pmrna14952	LG_VIII:739044-739660 (+) // 99.68 //	---	---	---	---	This probe set was annotated using the Matching Probes based pipeline to a Joint Genome Institute identifier using 1 transcripts. // false // Matching Probes // A	eugene3.00080135(11)	eugene3.00080135 // jgi_model_id=563540 // jgi // 11 // ---	---
PtpAffx.217491.1.S1_at	84.9167	57.5731	0.677994	4.55291	0.00517487	1	1	1	NA	NA	NA	NA	NA	NA	NA	NA	NA	NA	NA	NA	NA	NA	NA	NA	NA	NA	NA	NA	NA	PtpAffx.217491.1.S1_at	Poplar Genome Array	PtpAffx.217491.1	pmrna:pmrna32776 /TID=PtpAffx.217491.1 /CNT=1 /FEA=mRNA /TIER=ConsEnd /STK=0 /NOTE=sequence(s) not in UniGene /DEF=pmrna:pmrna32776 /REP_ORG=P. trichocarpa	pmrna32776	---	---	---	---	---	This probe set was annotated using the Matching Probes based pipeline to a Joint Genome Institute identifier using 1 transcripts. // false // Matching Probes // A	eugene3.16960004(11)	eugene3.16960004 // jgi_model_id=584957 // jgi // 11 // ---	---
PtpAffx.218839.1.S1_at	3.89894	17.8418	4.57607	-4.56942	0.00518178	1	1	1	NA	NA	NA	NA	NA	NA	NA	NA	NA	NA	NA	NA	NA	NA	NA	NA	NA	NA	NA	NA	NA	PtpAffx.218839.1.S1_at	Poplar Genome Array	PtpAffx.218839.1	pmrna:pmrna34579 /TID=PtpAffx.218839.1 /CNT=1 /FEA=mRNA /TIER=ConsEnd /STK=0 /NOTE=sequence(s) not in UniGene /DEF=pmrna:pmrna34579 /REP_ORG=P. trichocarpa	pmrna34579	---	---	---	---	---	This probe set was annotated using the Matching Probes based pipeline to a Joint Genome Institute identifier using 1 transcripts. // false // Matching Probes // A	eugene3.217620001(11)	eugene3.217620001 // jgi_model_id=587658 // jgi // 11 // ---	---
Ptp.7808.1.S1_at	201.201	294.736	1.46489	-4.50685	0.00520512	1	1	1	NA	NA	NA	NA	NA	NA	NA	NA	NA	NA	NA	NA	NA	NA	NA	NA	NA	NA	NA	NA	NA	Ptp.7808.1.S1_at	Poplar Genome Array	Ptp.7808.1	gb:DN489590 /DB_XREF=gi:60699542 /DB_XREF=T063A07.3pR /CLONE=T063A07 /TID=Ptp.7808.1 /CNT=3 /FEA=EST /TIER=ConsEnd /STK=1 /UG=Ptp.7808 /UG_TITLE=Transcribed locus /REP_ORG=P. tremula x P. tremuloides	DN489590	---	---	---	---	---	This probe set was annotated using the Accession mapped clusters based pipeline to a UniGene identifier using 3 transcripts. // false // Accession mapped clusters // E	BU834570,DN489590,DN499491	BU834570 // /DB_XREF=T063A07 // gb // --- // --- /// DN489590 // /DB_XREF=T063A07.3pR /CLONE=T063A07 // gb // --- // --- /// DN499491 // /DB_XREF=T063A07.5pR /CLONE=T063A07 // gb // --- // ---	---
PtpAffx.30454.2.S1_at	8.13328	26.195	3.22072	-4.86683	0.00523766	1	1	1	NA	NA	NA	NA	NA	NA	NA	NA	NA	NA	NA	NA	NA	NA	NA	NA	NA	NA	NA	NA	NA	PtpAffx.30454.2.S1_at	Poplar Genome Array	PtpAffx.30454.2	gb:CV275464 /DB_XREF=gi:52528439 /DB_XREF=WS0176.B21_I22 /CLONE=WS0176_I22 /TID=PtpAffx.30454.2 /CNT=1 /FEA=EST /TIER=ConsEnd /STK=1 /NOTE=sequence(s) not in UniGene /REP_ORG=P. trichocarpa x P. deltoides	CV275464	LG_X:11340837-11561066 (+) // 45.02 //	---	---	---	---	This probe set was annotated using the Genome Target Overlap based pipeline to a Joint Genome Institute identifier using 1 transcripts. // false // Genome Target Overlap // B	eugene3.00100503	eugene3.00100503 // jgi_model_id=565945 // jgi // 0 // chrLG_X:11560876-11561025(+)	---
Ptp.6286.1.S1_at	87.9359	50.9009	0.57884	5.27779	0.00526815	1	1	1	At3g21810	unknown protein ; supported by cDNA: gi_16649058_gb_AY059899.1_	At3g21810	At.5858	CHR3v01212004:7684858-7688366 (+) // 99.92 //	zinc finger (CCCH-type) family protein	---	821735	Q93XW7	---	NP_566691.1	NM_113076	AT3G21810	---	---	3676 // nucleic acid binding // inferred from electronic annotation /// 3676 // nucleic acid binding // inferred from sequence or structural similarity /// 8270 // zinc ion binding // inferred from electronic annotation /// 3676 // nucleic acid binding // inferred from sequence similarity	IPR000571 // Zn-finger, C-x8-C-x5-C-x3-H type // 1.3E-8	This probe set was annotated using the Matching Probes based pipeline to a Entrez Gene identifier using 1 transcripts. // false // Matching Probes // A	NM_113076(11)	At3g21810 // 68416.t02460 zinc finger (CCCH-type) family protein contains Pfam domain, PF00642: Zinc finger C-x8-C-x5-C-x3-H type (and similar) // tigr // 10 // --- /// NM_113076 // Arabidopsis thaliana nucleic acid binding (AT3G21810) mRNA, complete cds. // refseq // 11 // ---	---	Ptp.6286.1.S1_at	Poplar Genome Array	Ptp.6286.1	gb:CK101947 /DB_XREF=gi:38586272 /DB_XREF=G057P62.5pR /CLONE=G057P62 /TID=Ptp.6286.1 /CNT=4 /FEA=EST /TIER=ConsEnd /STK=0 /UG=Ptp.6286 /UG_TITLE=Transcribed locus /REP_ORG=P. tremula x P. tremuloides	CK101947	---	---	---	---	---	This probe set was annotated using the Accession mapped clusters based pipeline to a UniGene identifier using 3 transcripts. // false // Accession mapped clusters // E	BI127253,CK101947,CK107802	BI127253 // /DB_XREF=G057P62Y // gb // --- // --- /// CK101947 // /DB_XREF=G057P62.5pR /CLONE=G057P62 // gb // --- // --- /// CK107802 // /DB_XREF=G057P62 /CLONE=G057P62 // gb // --- // ---	---
PtpAffx.30246.1.A1_at	439.205	524.804	1.1949	-4.30706	0.00528875	1	1	1	NA	NA	NA	NA	NA	NA	NA	NA	NA	NA	NA	NA	NA	NA	NA	NA	NA	NA	NA	NA	NA	PtpAffx.30246.1.A1_at	Poplar Genome Array	PtpAffx.30246.1	gb:CV267148 /DB_XREF=gi:52520123 /DB_XREF=WS02030.B21_P08 /CLONE=WS02030_P08 /TID=PtpAffx.30246.1 /CNT=3 /FEA=EST /TIER=ConsEnd /STK=1 /NOTE=sequence(s) not in UniGene /REP_ORG=P. trichocarpa x P. nigra	CV267148	LG_X:12652879-12654429 (+) // 90.43 // /// LG_VIII:7615564-7617118 (-) // 93.71 //	---	---	---	---	This probe set was annotated using the Genome Target Overlap based pipeline to a Joint Genome Institute identifier using 1 transcripts. // false // Genome Target Overlap // B	eugene3.00081111,eugene3.00101200	eugene3.00081111 // jgi_model_id=564516 // jgi // 0 // chrLG_VIII:7615726-7619986(-) /// eugene3.00101200 // jgi_model_id=566642 // jgi // 0 // chrLG_X:12648218-12654270(+)	---
PtpAffx.122475.1.A1_at	345.554	430.754	1.24656	-5.94671	0.00529452	1	1	1	At5g42310	maize crp1 protein-like	At5g42310	At.27538	CHR5v01212004:16933087-16935466 (+) // 100.0 //	pentatricopeptide (PPR) repeat-containing protein	---	834236	Q8L844	---	NP_199046.1	NM_123596	AT5G42310	---	5739 // mitochondrion // inferred from electronic annotation	5488 // binding // inferred from electronic annotation	IPR002885 // PPR repeat // 0.33 /// IPR002885 // PPR repeat // 1.3E-8 /// IPR002885 // PPR repeat // 19.0 /// IPR002885 // PPR repeat // 10.0 /// IPR002885 // PPR repeat // 0.11 /// IPR002885 // PPR repeat // 2.6E-7 /// IPR002885 // PPR repeat // 6.1E-11 /// IPR002885 // PPR repeat // 1.3E-9 /// IPR002885 // PPR repeat // 1.1E-6 /// IPR002885 // PPR repeat // 6.3E-8 /// IPR002885 // PPR repeat //…	This probe set was annotated using the Matching Probes based pipeline to a Entrez Gene identifier using 1 transcripts. // false // Matching Probes // A	NM_123596(11)	At5g42310 // 68418.t04793 pentatricopeptide (PPR) repeat-containing protein contains Pfam profile PF01535: PPR repeat // tigr // 11 // --- /// NM_123596 // Arabidopsis thaliana unknown protein (AT5G42310) mRNA, complete cds. // refseq // 11 // ---	---	PtpAffx.122475.1.A1_at	Poplar Genome Array	PtpAffx.122475.1	gb:CV277221 /DB_XREF=gi:52530196 /DB_XREF=WS0142.B21_P19 /CLONE=WS0142_P19 /TID=PtpAffx.122475.1 /CNT=2 /FEA=EST /TIER=ConsEnd /STK=2 /NOTE=sequence(s) not in UniGene /REP_ORG=P. trichocarpa x P. deltoides	CV277221	LG_II:629526-631597 (+) // 95.95 //	---	---	---	---	This probe set was annotated using the Genome Target Overlap based pipeline to a Joint Genome Institute identifier using 1 transcripts. // false // Genome Target Overlap // B	grail3.0003007501	grail3.0003007501 // jgi_model_id=642829 // jgi // 0 // chrLG_II:631285-631558(+)	---
PtpAffx.6218.1.S1_at	299.648	425.987	1.42163	-5.63601	0.0053056	1	1	1	At1g12710	hypothetical protein similar to putative phloem-specific lectin GI:3894166 from [Arabidopsis thaliana]	At1g12710	At.42062	CHR1v01212004:4326979-4328322 (-) // 99.77 //	F-box family protein / SKP1 interacting partner 3-related	---	837826	Q9LN77	---	NP_172731.1	NM_101141	AT1G12710	---	---	---	IPR001810 // Cyclin-like F-box // 1.1E-6	This probe set was annotated using the Matching Probes based pipeline to a Entrez Gene identifier using 1 transcripts. // false // Matching Probes // A	NM_101141(11)	At1g12710 // 68414.t01315 F-box family protein / SKP1 interacting partner 3-related contains Pfam profile PF00646: F-box domain // tigr // 10 // --- /// NM_101141 // Arabidopsis thaliana ATPP2-A12 (ATPP2-A12) mRNA, complete cds. // refseq // 11 // ---	---	PtpAffx.6218.1.S1_at	Poplar Genome Array	PtpAffx.6218.1	gb:BP934009 /DB_XREF=gi:60215639 /DB_XREF=BP934009 /CLONE=PnFL1-059_C03.r /TID=PtpAffx.6218.1 /CNT=12 /FEA=EST /TIER=ConsEnd /STK=1 /NOTE=sequence(s) not in UniGene /REP_ORG=P. nigra	BP934009	LG_III:11621143-11622401 (-) // 97.59 //	---	---	---	---	This probe set was annotated using the Genome Consensus/Exemplar Overlap based pipeline to a Joint Genome Institute identifier using 1 transcripts. // false // Genome Consensus/Exemplar Overlap // C	grail3.0018025501	grail3.0018025501 // jgi_model_id=646561 // jgi // 0 // chrLG_III:11621504-11623868(-)	---
PtpAffx.24361.1.S1_at	1464.9	1663.13	1.13532	-4.42277	0.00537042	1	1	1	At4g33210	F-box protein family, AtFBL15 contains similarity to F-box protein FBL2 GI:6063090 from [Homo sapiens]	At4g33210	At.21913	CHR4v01212004:16015973-16020700 (-) // 100.0 //	F-box family protein (FBL15)	---	829457	Q8GY34	---	NP_567916.1	NM_119475	AT4G33210	6511 // ubiquitin-dependent protein catabolism // traceable author statement	---	4842 // ubiquitin-protein ligase activity // inferred from sequence or structural similarity /// 4842 // ubiquitin-protein ligase activity // inferred from sequence similarity /// 16740 // transferase activity // inferred from electronic annotation	IPR001611 // Leucine-rich repeat // 0.11 /// IPR001611 // Leucine-rich repeat // 0.53 /// IPR001611 // Leucine-rich repeat // 0.63 /// IPR001611 // Leucine-rich repeat // 0.03 /// IPR001611 // Leucine-rich repeat // 0.052 /// IPR001810 // Cyclin-like F-box // 6.8E-9 /// IPR001611 // Leucine-rich repeat // 0.03 /// IPR001611 // Leucine-rich repeat // 0.6 /// IPR001611 // Leucine-rich repeat // 0.0…	This probe set was annotated using the Matching Probes based pipeline to a Entrez Gene identifier using 1 transcripts. // false // Matching Probes // A	NM_119475(11)	At4g33210 // 68417.t04356 F-box family protein (FBL15) contains similarity to F-box protein FBL2 GI:6063090 from [Homo sapiens] // tigr // 11 // --- /// NM_119475 // Arabidopsis thaliana ubiquitin-protein ligase (AT4G33210) mRNA, complete cds. // refseq // 11 // --- /// AK117894 // Arabidopsis thaliana At4g33210 mRNA for unknown protein, complete cds, clone: RAFL19-07-J10. // gb // 11 // ---	---	PtpAffx.24361.1.S1_at	Poplar Genome Array	PtpAffx.24361.1	gb:CV263076 /DB_XREF=gi:52516051 /DB_XREF=WS02020.B21_E16 /CLONE=WS02020_E16 /TID=PtpAffx.24361.1 /CNT=5 /FEA=EST /TIER=ConsEnd /STK=1 /NOTE=sequence(s) not in UniGene /REP_ORG=P. trichocarpa x P. nigra	CV263076	LG_VI:14690019-14694392 (-) // 95.29 //	---	---	---	---	This probe set was annotated using the Genome Target Overlap based pipeline to a Joint Genome Institute identifier using 1 transcripts. // false // Genome Target Overlap // B	fgenesh1_pg.C_LG_VI001526	fgenesh1_pg.C_LG_VI001526 // jgi_model_id=363306 // jgi // 0 // chrLG_VI:14690249-14697851(-)	---
PtpAffx.3396.1.A1_at	424.243	609.656	1.43704	-4.92901	0.00538052	1	1	1	NA	NA	NA	NA	NA	NA	NA	NA	NA	NA	NA	NA	NA	NA	NA	NA	NA	NA	NA	NA	NA	PtpAffx.3396.1.A1_at	Poplar Genome Array	PtpAffx.3396.1	gb:DN492372 /DB_XREF=gi:60702562 /DB_XREF=X011C08.3pR /CLONE=X011C08 /TID=PtpAffx.3396.1 /CNT=1 /FEA=EST /TIER=ConsEnd /STK=1 /NOTE=sequence(s) not in UniGene /REP_ORG=P. tremula x P. tremuloides	DN492372	LG_V:2537756-2538263 (-) // 90.56 //	---	---	---	---	This probe set was annotated using the Design Representative Id based pipeline to a GenBank identifier using 1 transcripts. // false // Design Representative Id // R	DN492372	DN492372 // --- // gb // --- // ---	---
PtpAffx.138182.1.S1_at	184.621	58.2711	0.315627	4.24815	0.0054122	1	1	1	NA	NA	NA	NA	NA	NA	NA	NA	NA	NA	NA	NA	NA	NA	NA	NA	NA	NA	NA	NA	NA	PtpAffx.138182.1.S1_at	Poplar Genome Array	PtpAffx.138182.1	gb:DN493334 /DB_XREF=gi:60703524 /DB_XREF=Y002A08.3pR /CLONE=Y002A08 /TID=PtpAffx.138182.1 /CNT=5 /FEA=EST /TIER=ConsEnd /STK=1 /NOTE=sequence(s) not in UniGene /REP_ORG=P. tremula	DN493334	---	---	---	---	---	This probe set was annotated using the Design Representative Id based pipeline to a GenBank identifier using 1 transcripts. // false // Design Representative Id // R	DN493334	DN493334 // --- // gb // --- // ---	eugene3.00290140 // jgi // 7 // Cross Hyb Matching Probes
PtpAffx.210520.1.S1_at	4.70518	57.5604	12.2334	-5.54058	0.00544073	1	1	1	NA	NA	NA	NA	NA	NA	NA	NA	NA	NA	NA	NA	NA	NA	NA	NA	NA	NA	NA	NA	NA	PtpAffx.210520.1.S1_at	Poplar Genome Array	PtpAffx.210520.1	pmrna:pmrna20632 /TID=PtpAffx.210520.1 /CNT=1 /FEA=mRNA /TIER=ConsEnd /STK=0 /NOTE=sequence(s) not in UniGene /DEF=pmrna:pmrna20632 /REP_ORG=P. trichocarpa	pmrna20632	LG_XII:8699113-8700194 (-) // 99.6 //	---	---	---	---	This probe set was annotated using the Matching Probes based pipeline to a Joint Genome Institute identifier using 1 transcripts. // false // Matching Probes // A	eugene3.00120650(11)	eugene3.00120650 // jgi_model_id=569997 // jgi // 11 // ---	---
PtpAffx.34924.2.S1_at	126.123	195.837	1.55275	-4.62035	0.00548553	1	1	1	NA	NA	NA	NA	NA	NA	NA	NA	NA	NA	NA	NA	NA	NA	NA	NA	NA	NA	NA	NA	NA	PtpAffx.34924.2.S1_at	Poplar Genome Array	PtpAffx.34924.2	gb:CK103922 /DB_XREF=gi:38588247 /DB_XREF=I005P14.5pR /CLONE=I005P14 /TID=PtpAffx.34924.2 /CNT=1 /FEA=EST /TIER=ConsEnd /STK=1 /NOTE=sequence(s) not in UniGene /REP_ORG=P. tremula	CK103922	LG_VI:15823672-15824030 (-) // 74.58 //	---	---	---	---	This probe set was annotated using the Genome Target Overlap based pipeline to a Joint Genome Institute identifier using 1 transcripts. // false // Genome Target Overlap // B	estExt_fgenesh1_pg_v1.C_8670002,fgenesh1_pg.C_LG_VI001668	fgenesh1_pg.C_LG_VI001668 // jgi_model_id=363448 // jgi // 0 // chrLG_VI:15823845-15827014(-) /// estExt_fgenesh1_pg_v1.C_8670002 // jgi_model_id=705336 // jgi // 0 // chrLG_VI:15823672-15827014(-)	---
PtpAffx.49920.1.S1_at	124.172	187.462	1.5097	-7.01518	0.00548826	1	1	1	NA	NA	NA	NA	NA	NA	NA	NA	NA	NA	NA	NA	NA	NA	NA	NA	NA	NA	NA	NA	NA	PtpAffx.49920.1.S1_at	Poplar Genome Array	PtpAffx.49920.1	gb:CV266037 /DB_XREF=gi:52519012 /DB_XREF=WS02028.B21_P03 /CLONE=WS02028_P03 /TID=PtpAffx.49920.1 /CNT=5 /FEA=EST /TIER=ConsEnd /STK=0 /NOTE=sequence(s) not in UniGene /REP_ORG=P. trichocarpa x P. nigra	CV266037	LG_II:15115411-15119584 (+) // 98.68 //	---	---	---	---	This probe set was annotated using the Genome Consensus/Exemplar Overlap based pipeline to a Joint Genome Institute identifier using 1 transcripts. // false // Genome Consensus/Exemplar Overlap // C	grail3.0050003101	grail3.0050003101 // jgi_model_id=644764 // jgi // 0 // chrLG_II:15115411-15118479(+)	---
PtpAffx.207903.1.S1_at	15.701	59.5367	3.7919	-4.26205	0.00549637	1	1	1	NA	NA	NA	NA	NA	NA	NA	NA	NA	NA	NA	NA	NA	NA	NA	NA	NA	NA	NA	NA	NA	PtpAffx.207903.1.S1_at	Poplar Genome Array	PtpAffx.207903.1	pmrna:pmrna15685 /TID=PtpAffx.207903.1 /CNT=1 /FEA=mRNA /TIER=ConsEnd /STK=0 /NOTE=sequence(s) not in UniGene /DEF=pmrna:pmrna15685 /REP_ORG=P. trichocarpa	pmrna15685	LG_VIII:6022827-6026218 (+) // 99.83 //	---	---	---	---	This probe set was annotated using the Matching Probes based pipeline to a Joint Genome Institute identifier using 1 transcripts. // false // Matching Probes // A	eugene3.00080904(11)	eugene3.00080904 // jgi_model_id=564309 // jgi // 11 // ---	---
PtpAffx.67827.1.S1_at	1552.46	1174.67	0.756651	4.26042	0.00550761	1	1	1	At5g46840	putative protein contains similarity to RNA-binding protein;supported by full-length cDNA: Ceres:265530.	At5g46840	At.29928	CHR5v01212004:19022877-19024836 (+) // 100.0 //	RNA recognition motif (RRM)-containing protein	---	834728	Q8LCE5 /// Q9LUK6	---	NP_199496.1	NM_124055	AT5G46840	---	---	3676 // nucleic acid binding // inferred from electronic annotation /// 3676 // nucleic acid binding // inferred from sequence or structural similarity /// 3723 // RNA binding // inferred from sequence or structural similarity /// 166 // nucleotide binding // inferred from electronic annotation /// 3723 // RNA binding // inferred from electronic annotation /// 3676 // nucleic acid binding // infe…	IPR000504 // RNA-binding region RNP-1 (RNA recognition motif) // 5.1E-9 /// IPR000504 // RNA-binding region RNP-1 (RNA recognition motif) // 1.8E-10	This probe set was annotated using the Matching Probes based pipeline to a Entrez Gene identifier using 1 transcripts. // false // Matching Probes // A	NM_124055(11)	At5g46840 // 68418.t05367 RNA recognition motif (RRM)-containing protein contains InterPro entry IPR000504: RNA-binding region RNP-1 (RNA recognition motif) (RRM) // tigr // 11 // --- /// NM_124055 // Arabidopsis thaliana RNA binding / nucleic acid binding (AT5G46840) mRNA, complete cds. // refseq // 11 // ---	---	PtpAffx.67827.1.S1_at	Poplar Genome Array	PtpAffx.67827.1	gb:CV260562 /DB_XREF=gi:52513537 /DB_XREF=WS02014.B21_G12 /CLONE=WS02014_G12 /TID=PtpAffx.67827.1 /CNT=6 /FEA=EST /TIER=ConsEnd /STK=1 /NOTE=sequence(s) not in UniGene /REP_ORG=P. trichocarpa x P. nigra	CV260562	---	---	---	---	---	This probe set was annotated using the Matching Probes based pipeline to a Joint Genome Institute identifier using 1 transcripts. // false // Matching Probes // A	eugene3.00290212(11)	eugene3.00290212 // jgi_model_id=590029 // jgi // 11 // ---	fgenesh1_pm.C_LG_III000245 // jgi // 1 // Cross Hyb Matching Probes
PtpAffx.225483.1.S1_at	79.5442	21.126	0.265589	5.72007	0.00551926	1	1	1	NA	NA	NA	NA	NA	NA	NA	NA	NA	NA	NA	NA	NA	NA	NA	NA	NA	NA	NA	NA	NA	PtpAffx.225483.1.S1_at	Poplar Genome Array	PtpAffx.225483.1	pmrna:pmrna44860 /TID=PtpAffx.225483.1 /CNT=1 /FEA=mRNA /TIER=ConsEnd /STK=0 /NOTE=sequence(s) not in UniGene /DEF=pmrna:pmrna44860 /REP_ORG=P. trichocarpa	pmrna44860	---	---	---	---	---	This probe set was annotated using the Matching Probes based pipeline to a Joint Genome Institute identifier using 1 transcripts. // false // Matching Probes // A	eugene3.27720001(11)	eugene3.27720001 // jgi_model_id=589020 // jgi // 11 // ---	eugene3.00110773 // jgi // 1 // Cross Hyb Matching Probes /// fgenesh1_pg.C_scaffold_9316000001 // jgi // 7 // Cross Hyb Matching Probes
PtpAffx.208498.1.S1_at	89.1248	47.9752	0.538292	4.24239	0.00552113	1	1	1	NA	NA	NA	NA	NA	NA	NA	NA	NA	NA	NA	NA	NA	NA	NA	NA	NA	NA	NA	NA	NA	PtpAffx.208498.1.S1_at	Poplar Genome Array	PtpAffx.208498.1	pmrna:pmrna16873 /TID=PtpAffx.208498.1 /CNT=1 /FEA=mRNA /TIER=ConsEnd /STK=0 /NOTE=sequence(s) not in UniGene /DEF=pmrna:pmrna16873 /REP_ORG=P. trichocarpa	pmrna16873	LG_X:2677632-2678542 (+) // 99.61 //	---	---	---	---	This probe set was annotated using the Design Representative Id based pipeline to a Affymetrix Proprietary Database identifier using 1 transcripts. // false // Design Representative Id // R	pmrna16873	pmrna16873 // --- // pmrna // --- // ---	---
PtpAffx.205574.1.S1_at	158.623	98.3298	0.619897	4.37745	0.00553002	1	1	1	NA	NA	NA	NA	NA	NA	NA	NA	NA	NA	NA	NA	NA	NA	NA	NA	NA	NA	NA	NA	NA	PtpAffx.205574.1.S1_at	Poplar Genome Array	PtpAffx.205574.1	pmrna:pmrna11015 /TID=PtpAffx.205574.1 /CNT=1 /FEA=mRNA /TIER=ConsEnd /STK=0 /NOTE=sequence(s) not in UniGene /DEF=pmrna:pmrna11015 /REP_ORG=P. trichocarpa	pmrna11015	LG_V:12424649-12428820 (+) // 99.93 // /// LG_II:5140192-5144229 (-) // 93.42 //	---	---	---	---	This probe set was annotated using the Matching Probes based pipeline to a Joint Genome Institute identifier using 1 transcripts. // false // Matching Probes // A	fgenesh1_pg.C_LG_V001041(11)	fgenesh1_pg.C_LG_V001041 // jgi_model_id=72533 // jgi // 11 // ---	---
PtpAffx.210779.1.S1_at	220.236	114.566	0.520193	4.34827	0.00553358	1	1	1	NA	NA	NA	NA	NA	NA	NA	NA	NA	NA	NA	NA	NA	NA	NA	NA	NA	NA	NA	NA	NA	PtpAffx.210779.1.S1_at	Poplar Genome Array	PtpAffx.210779.1	pmrna:pmrna21149 /TID=PtpAffx.210779.1 /CNT=1 /FEA=mRNA /TIER=ConsEnd /STK=0 /NOTE=sequence(s) not in UniGene /DEF=pmrna:pmrna21149 /REP_ORG=P. trichocarpa	pmrna21149	LG_XII:13502792-13510313 (-) // 99.91 //	---	---	---	---	This probe set was annotated using the Matching Probes based pipeline to a Joint Genome Institute identifier using 1 transcripts. // false // Matching Probes // A	fgenesh1_pg.C_LG_XII001255(11)	fgenesh1_pg.C_LG_XII001255 // jgi_model_id=367032 // jgi // 11 // ---	---
PtpAffx.107257.1.S1_at	280.279	179.966	0.642096	4.22211	0.00554956	1	1	1	At1g21370	hypothetical protein predicted by genemark.hmm	At1g21370	At.21498	CHR1v01212004:7484238-7485438 (+) // 99.81 //	expressed protein	---	838736	Q84W62	---	NP_173559.1 /// NP_973877.1	NM_101989 /// NM_202148	AT1G21370	---	---	---	---	This probe set was annotated using the Matching Probes based pipeline to a Entrez Gene identifier using 2 transcripts. // false // Matching Probes // A	NM_101989(11),NM_202148(11)	At1g21370 // 68414.t02396 expressed protein // tigr // 11 // --- /// NM_202148 // Arabidopsis thaliana unknown protein (AT1G21370) mRNA, complete cds. // refseq // 11 // --- /// NM_101989 // Arabidopsis thaliana unknown protein (AT1G21370) mRNA, complete cds. // refseq // 11 // ---	At1g21380 // tigr // 4 // Negative Strand Matching Probes /// NM_101990 // refseq // 4 // Negative Strand Matching Probes	PtpAffx.107257.1.S1_at	Poplar Genome Array	PtpAffx.107257.1	gb:CN521743 /DB_XREF=gi:46840112 /DB_XREF=GQ0111.B3_M20 /CLONE=GQ0111_M20 /TID=PtpAffx.107257.1 /CNT=3 /FEA=EST /TIER=ConsEnd /STK=0 /NOTE=sequence(s) not in UniGene /REP_ORG=P. trichocarpa x P. deltoides	CN521743	LG_II:5189376-5193631 (+) // 98.59 //	---	---	---	---	This probe set was annotated using the Matching Probes based pipeline to a Joint Genome Institute identifier using 1 transcripts. // false // Matching Probes // A	eugene3.00020703(9)	eugene3.00020703 // jgi_model_id=551388 // jgi // 9 // ---	---
PtpAffx.111014.1.S1_at	2836.98	3847.15	1.35607	-4.86495	0.00556814	1	1	1	NA	NA	NA	NA	NA	NA	NA	NA	NA	NA	NA	NA	NA	NA	NA	NA	NA	NA	NA	NA	NA	PtpAffx.111014.1.S1_at	Poplar Genome Array	PtpAffx.111014.1	gb:DN497885 /DB_XREF=gi:60708075 /DB_XREF=R040E01.5pR /CLONE=R040E01 /TID=PtpAffx.111014.1 /CNT=4 /FEA=EST /TIER=ConsEnd /STK=0 /NOTE=sequence(s) not in UniGene /REP_ORG=P. tremula x P. tremuloides	DN497885	LG_XIV:1541743-1542224 (+) // 83.95 //	---	---	---	---	This probe set was annotated using the Design Representative Id based pipeline to a GenBank identifier using 1 transcripts. // false // Design Representative Id // R	DN497885	DN497885 // --- // gb // --- // ---	---
PtpAffx.210147.1.S1_at	59.8866	38.8479	0.648692	4.3718	0.00560621	1	1	1	NA	NA	NA	NA	NA	NA	NA	NA	NA	NA	NA	NA	NA	NA	NA	NA	NA	NA	NA	NA	NA	PtpAffx.210147.1.S1_at	Poplar Genome Array	PtpAffx.210147.1	pmrna:pmrna19991 /TID=PtpAffx.210147.1 /CNT=1 /FEA=mRNA /TIER=ConsEnd /STK=0 /NOTE=sequence(s) not in UniGene /DEF=pmrna:pmrna19991 /REP_ORG=P. trichocarpa	pmrna19991	LG_XI:14624829-14626503 (+) // 99.86 //	---	---	---	---	This probe set was annotated using the Matching Probes based pipeline to a Joint Genome Institute identifier using 1 transcripts. // false // Matching Probes // A	eugene3.00111324(11)	eugene3.00111324 // jgi_model_id=569310 // jgi // 11 // ---	---
PtpAffx.108293.1.A1_at	50.8932	15.5704	0.305942	4.34173	0.00563147	1	1	1	NA	NA	NA	NA	NA	NA	NA	NA	NA	NA	NA	NA	NA	NA	NA	NA	NA	NA	NA	NA	NA	PtpAffx.108293.1.A1_at	Poplar Genome Array	PtpAffx.108293.1	gb:CV245982 /DB_XREF=gi:52498957 /DB_XREF=WS0259.B21_O14 /CLONE=WS0259_O14 /TID=PtpAffx.108293.1 /CNT=1 /FEA=EST /TIER=ConsEnd /STK=0 /NOTE=sequence(s) not in UniGene /REP_ORG=P. trichocarpa	CV245982	LG_IV:8666485-8667258 (-) // 95.84 //	---	---	---	---	This probe set was annotated using the Genome Target Overlap based pipeline to a Joint Genome Institute identifier using 1 transcripts. // false // Genome Target Overlap // B	estExt_fgenesh1_pg_v1.C_LG_IV0009	estExt_fgenesh1_pg_v1.C_LG_IV0009 // jgi_model_id=693811 // jgi // 0 // chrLG_IV:8666642-8671499(-)	---
PtpAffx.200953.1.S1_at	26.7535	66.3567	2.4803	-4.24926	0.00564771	1	1	1	NA	NA	NA	NA	NA	NA	NA	NA	NA	NA	NA	NA	NA	NA	NA	NA	NA	NA	NA	NA	NA	PtpAffx.200953.1.S1_at	Poplar Genome Array	PtpAffx.200953.1	pmrna:pmrna1870 /TID=PtpAffx.200953.1 /CNT=1 /FEA=mRNA /TIER=ConsEnd /STK=0 /NOTE=sequence(s) not in UniGene /DEF=pmrna:pmrna1870 /REP_ORG=P. trichocarpa	pmrna1870	LG_I:21677701-21684841 (+) // 99.85 //	---	---	---	---	This probe set was annotated using the Genome Target Overlap based pipeline to a Joint Genome Institute identifier using 1 transcripts. // false // Genome Target Overlap // B	fgenesh1_pg.C_LG_I002124	fgenesh1_pg.C_LG_I002124 // jgi_model_id=64772 // jgi // 0 // chrLG_I:21677701-21685756(+)	---
Ptp.3249.1.S1_at	1738.48	2257.53	1.29857	-4.92833	0.00565205	1	1	1	At3g03880	hypothetical protein	At3g03880	At.43547	CHR3v01212004:998129-999035 (+) // 99.85 //	expressed protein	---	821095	Q84JV8	---	NP_187038.2	NM_111259	AT3G03880	---	9507 // chloroplast // inferred from electronic annotation	---	---	This probe set was annotated using the Matching Probes based pipeline to a Entrez Gene identifier using 1 transcripts. // false // Matching Probes // A	NM_111259(10)	At3g03880 // 68416.t00366 expressed protein // tigr // 11 // --- /// NM_111259 // Arabidopsis thaliana unknown protein (AT3G03880) mRNA, complete cds. // refseq // 10 // ---	---	Ptp.3249.1.S1_at	Poplar Genome Array	Ptp.3249.1	gb:BU862624 /DB_XREF=gi:24048684 /DB_XREF=S018A09 /TID=Ptp.3249.1 /CNT=4 /FEA=EST /TIER=ConsEnd /STK=0 /UG=Ptp.3249 /UG_TITLE=Transcribed locus /REP_ORG=P. tremula	BU862624	LG_XIX:5156389-5158673 (-) // 95.51 //	---	---	---	---	This probe set was annotated using the Genome Target Overlap based pipeline to a Joint Genome Institute identifier using 1 transcripts. // false // Genome Target Overlap // B	eugene3.00190403	eugene3.00190403 // jgi_model_id=573929 // jgi // 0 // chrLG_XIX:5156399-5158746(-)	---
PtpAffx.207694.1.S1_at	27.2301	2.62796	0.0965094	5.07083	0.0056617	1	1	1	NA	NA	NA	NA	NA	NA	NA	NA	NA	NA	NA	NA	NA	NA	NA	NA	NA	NA	NA	NA	NA	PtpAffx.207694.1.S1_at	Poplar Genome Array	PtpAffx.207694.1	pmrna:pmrna15268 /TID=PtpAffx.207694.1 /CNT=1 /FEA=mRNA /TIER=ConsEnd /STK=0 /NOTE=sequence(s) not in UniGene /DEF=pmrna:pmrna15268 /REP_ORG=P. trichocarpa	pmrna15268	LG_VIII:2835190-2835366 (+) // 99.44 //	---	---	---	---	This probe set was annotated using the Matching Probes based pipeline to a Joint Genome Institute identifier using 1 transcripts. // false // Matching Probes // A	eugene3.00080459(11)	eugene3.00080459 // jgi_model_id=563864 // jgi // 11 // ---	---
PtpAffx.249.497.S1_at	15.2248	52.1355	3.42439	-4.25887	0.00567153	1	1	1	NA	NA	NA	NA	NA	NA	NA	NA	NA	NA	NA	NA	NA	NA	NA	NA	NA	NA	NA	NA	NA	PtpAffx.249.497.S1_at	Poplar Genome Array	PtpAffx.249.497	gb:BU893695 /DB_XREF=gi:24104760 /DB_XREF=P081B09 /TID=PtpAffx.249.497 /CNT=3 /FEA=EST /TIER=ConsEnd /STK=0 /NOTE=sequence(s) not in UniGene /REP_ORG=P. tremula	BU893695	LG_XVII:5901066-5902568 (-) // 90.04 //	---	---	---	---	This probe set was annotated using the Genome Target Overlap based pipeline to a Joint Genome Institute identifier using 1 transcripts. // false // Genome Target Overlap // B	eugene3.00170511,eugene3.29440001	eugene3.00170511 // jgi_model_id=577769 // jgi // 0 // chrLG_XVII:5899889-5902568(-) /// eugene3.29440001 // jgi_model_id=589702 // jgi // 0 // chrLG_XVII:5900846-5902512(-)	---
PtpAffx.205915.1.S1_at	74.175	107.885	1.45446	-4.72828	0.00568842	1	1	1	NA	NA	NA	NA	NA	NA	NA	NA	NA	NA	NA	NA	NA	NA	NA	NA	NA	NA	NA	NA	NA	PtpAffx.205915.1.S1_at	Poplar Genome Array	PtpAffx.205915.1	pmrna:pmrna11738 /TID=PtpAffx.205915.1 /CNT=1 /FEA=mRNA /TIER=ConsEnd /STK=0 /NOTE=sequence(s) not in UniGene /DEF=pmrna:pmrna11738 /REP_ORG=P. trichocarpa	pmrna11738	LG_VI:74345-77006 (+) // 99.88 //	---	---	---	---	This probe set was annotated using the Matching Probes based pipeline to a Joint Genome Institute identifier using 1 transcripts. // false // Matching Probes // A	eugene3.00060009(11)	eugene3.00060009 // jgi_model_id=560050 // jgi // 11 // ---	---
PtpAffx.160390.3.A1_s_at	506.987	687.821	1.35668	-4.4634	0.00569461	1	1	1	NA	NA	NA	NA	NA	NA	NA	NA	NA	NA	NA	NA	NA	NA	NA	NA	NA	NA	NA	NA	NA	PtpAffx.160390.3.A1_s_at	Poplar Genome Array	PtpAffx.160390.3	gb:CV271478 /DB_XREF=gi:52524453 /DB_XREF=WS0154.B21_N01 /CLONE=WS0154_N01 /TID=PtpAffx.160390.3 /CNT=1 /FEA=EST /TIER=ConsEnd /STK=1 /NOTE=sequence(s) not in UniGene /REP_ORG=P. trichocarpa x P. nigra	CV271478	LG_XII:3095392-3103032 (-) // 96.97 //	---	---	---	---	This probe set was annotated using the Matching Probes based pipeline to a Joint Genome Institute identifier using 1 transcripts. // false // Matching Probes // A	eugene3.00120332(11)	eugene3.00120332 // jgi_model_id=569679 // jgi // 11 // ---	---
PtpAffx.218595.1.S1_at	44.5704	94.6618	2.12387	-5.42541	0.00573364	1	1	1	NA	NA	NA	NA	NA	NA	NA	NA	NA	NA	NA	NA	NA	NA	NA	NA	NA	NA	NA	NA	NA	PtpAffx.218595.1.S1_at	Poplar Genome Array	PtpAffx.218595.1	pmrna:pmrna34263 /TID=PtpAffx.218595.1 /CNT=1 /FEA=mRNA /TIER=ConsEnd /STK=0 /NOTE=sequence(s) not in UniGene /DEF=pmrna:pmrna34263 /REP_ORG=P. trichocarpa	pmrna34263	---	---	---	---	---	This probe set was annotated using the Matching Probes based pipeline to a Joint Genome Institute identifier using 1 transcripts. // false // Matching Probes // A	eugene3.208530001(11)	eugene3.208530001 // jgi_model_id=587173 // jgi // 11 // ---	---
PtpAffx.211200.1.S1_at	403.373	241.3	0.598205	4.21135	0.00576884	1	1	1	NA	NA	NA	NA	NA	NA	NA	NA	NA	NA	NA	NA	NA	NA	NA	NA	NA	NA	NA	NA	NA	PtpAffx.211200.1.S1_at	Poplar Genome Array	PtpAffx.211200.1	pmrna:pmrna22010 /TID=PtpAffx.211200.1 /CNT=1 /FEA=mRNA /TIER=ConsEnd /STK=0 /NOTE=sequence(s) not in UniGene /DEF=pmrna:pmrna22010 /REP_ORG=P. trichocarpa	pmrna22010	LG_XIII:7928009-7930380 (-) // 100.0 //	---	---	---	---	This probe set was annotated using the Matching Probes based pipeline to a Joint Genome Institute identifier using 1 transcripts. // false // Matching Probes // A	eugene3.00130880(11)	eugene3.00130880 // jgi_model_id=571516 // jgi // 11 // ---	---
PtpAffx.97309.1.A1_s_at	397.613	536.182	1.3485	-4.39331	0.00580163	1	1	1	NA	NA	NA	NA	NA	NA	NA	NA	NA	NA	NA	NA	NA	NA	NA	NA	NA	NA	NA	NA	NA	PtpAffx.97309.1.A1_s_at	Poplar Genome Array	PtpAffx.97309.1	gb:CV258932 /DB_XREF=gi:52511907 /DB_XREF=WS0201.B21_O10 /CLONE=WS0201_O10 /TID=PtpAffx.97309.1 /CNT=2 /FEA=EST /TIER=ConsEnd /STK=1 /NOTE=sequence(s) not in UniGene /REP_ORG=P. trichocarpa x P. nigra	CV258932	LG_XIV:8563551-8564407 (+) // 92.89 //	---	---	---	---	This probe set was annotated using the Matching Probes based pipeline to a Joint Genome Institute identifier using 1 transcripts. // false // Matching Probes // A	estExt_Genewise1_v1.C_LG_XIV3513(11)	estExt_Genewise1_v1.C_LG_XIV3513 // jgi_model_id=732333 // jgi // 11 // ---	---
PtpAffx.249.274.S1_at	451.789	614.638	1.36045	-4.62953	0.00581427	1	1	1	NA	NA	NA	NA	NA	NA	NA	NA	NA	NA	NA	NA	NA	NA	NA	NA	NA	NA	NA	NA	NA	PtpAffx.249.274.S1_at	Poplar Genome Array	PtpAffx.249.274	gb:CV278599 /DB_XREF=gi:52531574 /DB_XREF=WS0146.B21_N18 /CLONE=WS0146_N18 /TID=PtpAffx.249.274 /CNT=3 /FEA=EST /TIER=ConsEnd /STK=1 /NOTE=sequence(s) not in UniGene /REP_ORG=P. trichocarpa x P. deltoides	CV278599	LG_XI:13633371-13635385 (+) // 97.99 //	---	---	---	---	This probe set was annotated using the Genome Target Overlap based pipeline to a Joint Genome Institute identifier using 1 transcripts. // false // Genome Target Overlap // B	eugene3.00111184	eugene3.00111184 // jgi_model_id=569170 // jgi // 0 // chrLG_XI:13633239-13635417(+)	---
PtpAffx.12009.1.A1_at	156.321	244.986	1.5672	-4.4055	0.00581481	1	1	1	NA	NA	NA	NA	NA	NA	NA	NA	NA	NA	NA	NA	NA	NA	NA	NA	NA	NA	NA	NA	NA	PtpAffx.12009.1.A1_at	Poplar Genome Array	PtpAffx.12009.1	gb:CV243758 /DB_XREF=gi:52496733 /DB_XREF=WS0252.B21_M09 /CLONE=WS0252_M09 /TID=PtpAffx.12009.1 /CNT=1 /FEA=EST /TIER=ConsEnd /STK=1 /NOTE=sequence(s) not in UniGene /REP_ORG=P. trichocarpa	CV243758	LG_V:1124543-1126441 (-) // 97.72 //	---	---	---	---	This probe set was annotated using the Matching Probes based pipeline to a Joint Genome Institute identifier using 1 transcripts. // false // Matching Probes // A	estExt_fgenesh1_pg_v1.C_LG_V0132(10)	estExt_fgenesh1_pg_v1.C_LG_V0132 // jgi_model_id=694310 // jgi // 10 // ---	---
PtpAffx.43861.1.S1_at	1380.1	1493.69	1.08231	-4.18181	0.0058263	1	1	1	NA	NA	NA	NA	NA	NA	NA	NA	NA	NA	NA	NA	NA	NA	NA	NA	NA	NA	NA	NA	NA	PtpAffx.43861.1.S1_at	Poplar Genome Array	PtpAffx.43861.1	gb:CF232825 /DB_XREF=gi:33452254 /DB_XREF=PtaJXO0016C5C0505 /TID=PtpAffx.43861.1 /CNT=2 /FEA=EST /TIER=ConsEnd /STK=0 /NOTE=sequence(s) not in UniGene /REP_ORG=P. alba x P. tremula	CF232825	LG_XIV:1632287-1633298 (-) // 98.73 //	---	---	---	---	This probe set was annotated using the Genome Target Overlap based pipeline to a Joint Genome Institute identifier using 1 transcripts. // false // Genome Target Overlap // B	grail3.0035007001	grail3.0035007001 // jgi_model_id=663849 // jgi // 0 // chrLG_XIV:1632694-1634538(-)	---
PtpAffx.213779.1.S1_at	911.49	1419.64	1.5575	-4.70874	0.00583546	1	1	1	NA	NA	NA	NA	NA	NA	NA	NA	NA	NA	NA	NA	NA	NA	NA	NA	NA	NA	NA	NA	NA	PtpAffx.213779.1.S1_at	Poplar Genome Array	PtpAffx.213779.1	pmrna:pmrna26902 /TID=PtpAffx.213779.1 /CNT=1 /FEA=mRNA /TIER=ConsEnd /STK=0 /NOTE=sequence(s) not in UniGene /DEF=pmrna:pmrna26902 /REP_ORG=P. trichocarpa	pmrna26902	LG_XVII:544252-544698 (+) // 99.78 //	---	---	---	---	This probe set was annotated using the Matching Probes based pipeline to a Joint Genome Institute identifier using 1 transcripts. // false // Matching Probes // A	eugene3.00170047(11)	eugene3.00170047 // jgi_model_id=577305 // jgi // 11 // ---	---
PtpAffx.106976.1.S1_s_at	425.003	301.534	0.709486	4.17788	0.00583826	1	1	1	NA	NA	NA	NA	NA	NA	NA	NA	NA	NA	NA	NA	NA	NA	NA	NA	NA	NA	NA	NA	NA	PtpAffx.106976.1.S1_s_at	Poplar Genome Array	PtpAffx.106976.1	gb:CX185454 /DB_XREF=gi:56832878 /DB_XREF=C03_45-122_05.ab1 /TID=PtpAffx.106976.1 /CNT=4 /FEA=EST /TIER=ConsEnd /STK=0 /NOTE=sequence(s) not in UniGene /REP_ORG=P. euramericana	CX185454	LG_III:16180678-16186816 (-) // 92.41 //	---	---	---	---	This probe set was annotated using the Matching Probes based pipeline to a Joint Genome Institute identifier using 1 transcripts. // false // Matching Probes // A	eugene3.02080012(11)	eugene3.02080012 // jgi_model_id=587195 // jgi // 11 // ---	---
PtpAffx.214461.1.S1_at	72.3006	330.41	4.56995	-4.63192	0.00587342	1	1	1	NA	NA	NA	NA	NA	NA	NA	NA	NA	NA	NA	NA	NA	NA	NA	NA	NA	NA	NA	NA	NA	PtpAffx.214461.1.S1_at	Poplar Genome Array	PtpAffx.214461.1	pmrna:pmrna28120 /TID=PtpAffx.214461.1 /CNT=1 /FEA=mRNA /TIER=ConsEnd /STK=0 /NOTE=sequence(s) not in UniGene /DEF=pmrna:pmrna28120 /REP_ORG=P. trichocarpa	pmrna28120	LG_XVIII:10668160-10672154 (+) // 100.0 //	---	---	---	---	This probe set was annotated using the Matching Probes based pipeline to a Joint Genome Institute identifier using 1 transcripts. // false // Matching Probes // A	estExt_fgenesh1_pm_v1.C_LG_XVIII0304(11)	estExt_fgenesh1_pm_v1.C_LG_XVIII0304 // jgi_model_id=689156 // jgi // 11 // ---	---
Ptp.7289.1.S1_at	891.388	580.489	0.651219	4.18486	0.00588805	1	1	1	At2g15130	hypothetical protein predicted by genefinder	At2g15130	At.40455	CHR2v01212004:6572235-6572912 (+) // 99.85 //	plant basic secretory protein (BSP) family protein	---	816001	Q84LS2 /// Q9ZUJ8	---	NP_179117.1	NM_127075	AT2G15130	42829 // defense response to pathogen // inferred from sequence or structural similarity /// 42829 // defense response to pathogen // inferred from sequence similarity	12505 // endomembrane system // inferred from electronic annotation	---	IPR007541 // Plant Basic Secretory Protein // 1.0E-126 /// IPR007541 // Plant Basic Secretory Protein // 1.8E-91	This probe set was annotated using the Matching Probes based pipeline to a Entrez Gene identifier using 1 transcripts. // false // Matching Probes // A	NM_127075(11)	At2g15130 // 68415.t01636 plant basic secretory protein (BSP) family protein similar to NtPRp27 [Nicotiana tabacum] GI:5360263; contains Pfam profile PF04450: Plant Basic Secretory Protein // tigr // 11 // --- /// NM_127075 // Arabidopsis thaliana unknown protein (AT2G15130) mRNA, complete cds. // refseq // 11 // --- /// AY261782 // Arabidopsis thaliana clone At2g15130/F15A23.13 hypothetical prot…	---	Ptp.7289.1.S1_at	Poplar Genome Array	Ptp.7289.1	gb:BU878517 /DB_XREF=gi:24070041 /DB_XREF=V048C11 /TID=Ptp.7289.1 /CNT=36 /FEA=EST /TIER=ConsEnd /STK=0 /UG=Ptp.7289 /UG_TITLE=Transcribed locus /REP_ORG=P. trichocarpa	BU878517	LG_I:26750563-26751428 (-) // 98.05 //	---	---	---	---	This probe set was annotated using the Matching Probes based pipeline to a Joint Genome Institute identifier using 1 transcripts. // false // Matching Probes // A	eugene3.00012396(11)	eugene3.00012396 // jgi_model_id=549955 // jgi // 11 // ---	eugene3.22160001 // jgi // 4 // Cross Hyb Matching Probes
PtpAffx.210123.1.S1_at	128.242	159.879	1.2467	-4.89	0.0059074	1	1	1	NA	NA	NA	NA	NA	NA	NA	NA	NA	NA	NA	NA	NA	NA	NA	NA	NA	NA	NA	NA	NA	PtpAffx.210123.1.S1_at	Poplar Genome Array	PtpAffx.210123.1	pmrna:pmrna19947 /TID=PtpAffx.210123.1 /CNT=1 /FEA=mRNA /TIER=ConsEnd /STK=0 /NOTE=sequence(s) not in UniGene /DEF=pmrna:pmrna19947 /REP_ORG=P. trichocarpa	pmrna19947	LG_XI:14220627-14222961 (-) // 99.75 //	---	---	---	---	This probe set was annotated using the Matching Probes based pipeline to a Joint Genome Institute identifier using 1 transcripts. // false // Matching Probes // A	fgenesh1_pg.C_LG_XI001269(10)	fgenesh1_pg.C_LG_XI001269 // jgi_model_id=83674 // jgi // 10 // ---	---
PtpAffx.68744.1.S1_s_at	9468.82	11964.1	1.26353	-4.36911	0.0059187	1	1	1	At2g41410	calmodulin-like protein identical to GB:X68054;supported by full-length cDNA: Ceres:11537.	At2g41410	At.24025	CHR2v01212004:17269162-17269813 (-) // 100.0 //	calmodulin, putative	---	818739	P30188	---	NP_181672.1	NM_129704	AT2G41410	---	9507 // chloroplast // inferred from electronic annotation	5509 // calcium ion binding // inferred from electronic annotation /// 5509 // calcium ion binding // inferred from sequence or structural similarity /// 5509 // calcium ion binding // inferred from sequence similarity	IPR002048 // Calcium-binding EF-hand // 2.6E-5 /// IPR002048 // Calcium-binding EF-hand // 1.3E-7 /// IPR002048 // Calcium-binding EF-hand // 1.5E-5	This probe set was annotated using the Matching Probes based pipeline to a Entrez Gene identifier using 1 transcripts. // false // Matching Probes // A	NM_129704(11)	At2g41410 // 68415.t04695 calmodulin, putative identical to SP|P30188 Calmodulin-like protein {Arabidopsis thaliana} // tigr // 11 // --- /// NM_129704 // Arabidopsis thaliana calcium ion binding (AT2G41410) mRNA, complete cds. // refseq // 11 // ---	BX821632 // gb // 6 // Cross Hyb Matching Probes	PtpAffx.68744.1.S1_s_at	Poplar Genome Array	PtpAffx.68744.1	gb:CV250270 /DB_XREF=gi:52503245 /DB_XREF=WS0113.B21_A13 /CLONE=WS0113_A13 /TID=PtpAffx.68744.1 /CNT=9 /FEA=EST /TIER=ConsEnd /STK=2 /NOTE=sequence(s) not in UniGene /REP_ORG=P. trichocarpa	CV250270	LG_VI:2850027-2851085 (-) // 98.22 //	---	---	---	---	This probe set was annotated using the Matching Probes based pipeline to a Joint Genome Institute identifier using 1 transcripts. // false // Matching Probes // A	eugene3.00060390(11)	eugene3.00060390 // jgi_model_id=560431 // jgi // 11 // ---	---
Ptp.6077.1.S1_at	125.055	183.43	1.46679	-4.21332	0.00593084	1	1	1	NA	NA	NA	NA	NA	NA	NA	NA	NA	NA	NA	NA	NA	NA	NA	NA	NA	NA	NA	NA	NA	Ptp.6077.1.S1_at	Poplar Genome Array	Ptp.6077.1	gb:BI122891 /DB_XREF=gi:18006866 /DB_XREF=I014P45P /TID=Ptp.6077.1 /CNT=4 /FEA=EST /TIER=ConsEnd /STK=0 /UG=Ptp.6077 /UG_TITLE=Transcribed locus /REP_ORG=P. tremula x P. tremuloides	BI122891	LG_X:17473289-17474312 (+) // 94.22 //	---	---	---	---	This probe set was annotated using the Genome Target Overlap based pipeline to a Joint Genome Institute identifier using 1 transcripts. // false // Genome Target Overlap // B	grail3.0022020501	grail3.0022020501 // jgi_model_id=659616 // jgi // 0 // chrLG_X:17473183-17474371(+)	---
PtpAffx.15228.1.S1_a_at	167.998	109.58	0.652269	4.25479	0.00593563	1	1	1	At3g01640	unknown protein similar to unknown protein GB:AAB38535 [Phalaenopsis sp. SM9108]; supported by cDNA: gi_16323052_gb_AY057630.1_	At3g01640	At.22984	CHR3v01212004:239382-241204 (+) // 99.91 //	GHMP kinase family protein	---	819902	Q93ZC9	---	NP_566144.2	NM_111030	AT3G01640	8152 // metabolism // inferred from electronic annotation /// 16310 // phosphorylation // inferred from electronic annotation	5737 // cytoplasm // inferred from electronic annotation	4335 // galactokinase activity // inferred from sequence or structural similarity /// 5524 // ATP binding // inferred from electronic annotation /// 5524 // ATP binding // inferred from sequence or structural similarity /// 16301 // kinase activity // inferred from electronic annotation /// 16773 // phosphotransferase activity, alcohol group as acceptor // inferred from electronic annotation /// …	IPR006204 // GHMP kinase // 2.8E-20	This probe set was annotated using the Matching Probes based pipeline to a Entrez Gene identifier using 1 transcripts. // false // Matching Probes // A	NM_111030(11)	At3g01640 // 68416.t00086 GHMP kinase family protein contains GHMP kinases putative ATP-binding protein domain, Pfam:PF00288 // tigr // 11 // --- /// NM_111030 // Arabidopsis thaliana ATP binding / galactokinase/ kinase/ phosphotransferase, alcohol group as acceptor (AT3G01640) mRNA, complete cds. // refseq // 11 // ---	---	PtpAffx.15228.1.S1_a_at	Poplar Genome Array	PtpAffx.15228.1	gb:CA928560 /DB_XREF=gi:27417041 /DB_XREF=MTU6TR.P4.A12 /TID=PtpAffx.15228.1 /CNT=15 /FEA=EST /TIER=ConsEnd /STK=0 /NOTE=sequence(s) not in UniGene /REP_ORG=P. tremuloides	CA928560	LG_I:22242251-22245288 (+) // 93.53 //	---	---	---	---	This probe set was annotated using the Matching Probes based pipeline to a Joint Genome Institute identifier using 1 transcripts. // false // Matching Probes // A	eugene3.00012009(11)	eugene3.00012009 // jgi_model_id=549568 // jgi // 11 // ---	---
RPTR-Ptp-U57609-2_s_at	1990.33	135.031	0.0678434	4.92105	0.00594346	1	1	1	NA	NA	NA	NA	NA	NA	NA	NA	NA	NA	NA	NA	NA	NA	NA	NA	NA	NA	NA	NA	NA	RPTR-Ptp-U57609-2_s_at	Poplar Genome Array	U57609-2	REPORTER U57609 /FEA=CDS_2 /DB_XREF=AAB08065.1 GI:1373326 /PROD=neomycin phosphotransferase	RPTR-Ptp-U57609-2	---	---	---	---	---	This probe set was annotated using the Design Representative Id based pipeline to a Affymetrix Proprietary Database identifier using 1 transcripts. // false // Design Representative Id // R	RPTR-Ptp-U57609-2	RPTR-Ptp-U57609-2 // --- // affx // --- // ---	---
PtpAffx.35277.1.S1_at	2.11973	16.1213	7.60538	-4.20658	0.00596047	1	1	1	NA	NA	NA	NA	NA	NA	NA	NA	NA	NA	NA	NA	NA	NA	NA	NA	NA	NA	NA	NA	NA	PtpAffx.35277.1.S1_at	Poplar Genome Array	PtpAffx.35277.1	gb:BU874449 /DB_XREF=gi:24065973 /DB_XREF=Q068B10 /TID=PtpAffx.35277.1 /CNT=3 /FEA=EST /TIER=ConsEnd /STK=0 /NOTE=sequence(s) not in UniGene /REP_ORG=P. trichocarpa	BU874449	---	---	---	---	---	This probe set was annotated using the Design Representative Id based pipeline to a GenBank identifier using 1 transcripts. // false // Design Representative Id // R	BU874449	BU874449 // --- // gb // --- // ---	---
PtpAffx.1315.4.S1_a_at	46.1919	14.254	0.308583	4.15691	0.00597168	1	1	1	NA	NA	NA	NA	NA	NA	NA	NA	NA	NA	NA	NA	NA	NA	NA	NA	NA	NA	NA	NA	NA	PtpAffx.1315.4.S1_a_at	Poplar Genome Array	PtpAffx.1315.4	gb:AJ773581 /DB_XREF=gi:50065256 /DB_XREF=AJ773581 /CLONE=P0000300003F12F1 /TID=PtpAffx.1315.4 /CNT=2 /FEA=EST /TIER=ConsEnd /STK=2 /NOTE=sequence(s) not in UniGene /REP_ORG=P. euphratica	AJ773581	LG_III:10418811-10419384 (+) // 92.27 //	---	---	---	---	This probe set was annotated using the Genome Target Overlap based pipeline to a Joint Genome Institute identifier using 1 transcripts. // false // Genome Target Overlap // B	estExt_fgenesh1_pm_v1.C_LG_III0422	estExt_fgenesh1_pm_v1.C_LG_III0422 // jgi_model_id=684930 // jgi // 0 // chrLG_III:10398825-10419392(+)	---
PtpAffx.106163.1.A1_at	112.431	195.388	1.73785	-4.17238	0.0059725	1	1	1	At5g12330	lateral root primordia (LRP1)	At5g12330	At.32151	CHR5v01212004:3987679-3989075 (-) // 99.79 //	lateral root primordium 1 (LRP1)	LRP1	831108	Q3E9I3 /// Q94CK9	---	NP_568266.1 /// NP_974771.1 /// NP_974772.1	NM_121271 /// NM_203042 /// NM_203043	AT5G12330	9733 // response to auxin stimulus // inferred from expression pattern	---	---	IPR007818 // Protein of unknown function DUF702 // 3.7E-118	This probe set was annotated using the Matching Probes based pipeline to a Entrez Gene identifier using 2 transcripts. // false // Matching Probes // A	NM_121271(11),NM_203042(11)	At5g12330 // 68418.t01322 lateral root primordium 1 (LRP1) identical to lateral root primordium 1 (LRP1) [Arabidopsis thaliana] GI:882341; contains Pfam profile PF05142: Domain of unknown function (DUF702) // tigr // 11 // --- /// NM_203042 // Arabidopsis thaliana LRP1 (LATERAL ROOT PRIMORDIUM 1) (LRP1) mRNA, complete cds. // refseq // 11 // --- /// NM_121271 // Arabidopsis thaliana LRP1 (LATERAL…	NM_203043 // refseq // 6 // Cross Hyb Matching Probes /// BX829843 // gb // 3 // Cross Hyb Matching Probes	PtpAffx.106163.1.A1_at	Poplar Genome Array	PtpAffx.106163.1	gb:CV240193 /DB_XREF=gi:52403631 /DB_XREF=WS0234.B21_L03 /CLONE=WS0234_L03 /TID=PtpAffx.106163.1 /CNT=6 /FEA=EST /TIER=ConsEnd /STK=2 /NOTE=sequence(s) not in UniGene /REP_ORG=P. trichocarpa	CV240193	LG_III:17467852-17471079 (+) // 95.44 //	---	---	---	---	This probe set was annotated using the Matching Probes based pipeline to a Joint Genome Institute identifier using 1 transcripts. // false // Matching Probes // A	fgenesh1_pg.C_LG_III001700(9)	fgenesh1_pg.C_LG_III001700 // jgi_model_id=361578 // jgi // 9 // ---	---
Ptp.5160.1.A1_s_at	33929.5	38571.9	1.13682	-4.17806	0.0059801	1	1	1	At2g16600	cytosolic cyclophilin (ROC3) ;supported by full-length cDNA: Ceres:23995.	At2g16600	At.22516	CHR2v01212004:7207943-7208465 (+) // 100.0 //	peptidyl-prolyl cis-trans isomerase, cytosolic / cyclophilin / rotamase (ROC3)	ROC3	816161	Q38900	---	NP_179251.1	NM_127212	AT2G16600	7165 // signal transduction // inferred from sequence or structural similarity /// 6457 // protein folding // inferred from electronic annotation /// 7165 // signal transduction // inferred from sequence similarity /// 6457 // protein folding // inferred from sequence similarity	5829 // cytosol // inferred from sequence or structural similarity /// 5829 // cytosol // inferred from sequence similarity	3755 // peptidyl-prolyl cis-trans isomerase activity // inferred from sequence or structural similarity /// 3755 // peptidyl-prolyl cis-trans isomerase activity // inferred from electronic annotation /// 16853 // isomerase activity // inferred from electronic annotation /// 42277 // peptide binding // inferred from electronic annotation /// 51082 // unfolded protein binding // inferred from elect…	IPR002130 // Peptidyl-prolyl cis-trans isomerase, cyclophilin type // 2.2E-124	This probe set was annotated using the Matching Probes based pipeline to a Entrez Gene identifier using 1 transcripts. // false // Matching Probes // A	NM_127212(11)	At2g16600 // 68415.t01808 peptidyl-prolyl cis-trans isomerase, cytosolic / cyclophilin / rotamase (ROC3) identical to cytosolic cyclophilin [Arabidopsis thaliana] GI:1305455 // tigr // 11 // --- /// NM_127212 // Arabidopsis thaliana ROC3; peptidyl-prolyl cis-trans isomerase (ROC3) mRNA, complete cds. // refseq // 11 // ---	BX818931 // gb // 6 // Cross Hyb Matching Probes	Ptp.5160.1.A1_s_at	Poplar Genome Array	Ptp.5160.1	gb:CV282154 /DB_XREF=gi:52535129 /DB_XREF=WS0183.B21_N18 /CLONE=WS0183_N18 /TID=Ptp.5160.1 /CNT=18 /FEA=EST /TIER=Stack /STK=11 /UG=Ptp.5160 /UG_TITLE=Transcribed locus /REP_ORG=P. trichocarpa x P. deltoides	CV282154	LG_XI:13633343-13635385 (+) // 70.38 //	---	---	---	---	This probe set was annotated using the Matching Probes based pipeline to a Joint Genome Institute identifier using 1 transcripts. // false // Matching Probes // A	eugene3.00111184(11)	eugene3.00111184 // jgi_model_id=569170 // jgi // 11 // ---	---
PtpAffx.249.251.S1_a_at	81.2917	147.947	1.81995	-4.57978	0.00598393	1	1	1	NA	NA	NA	NA	NA	NA	NA	NA	NA	NA	NA	NA	NA	NA	NA	NA	NA	NA	NA	NA	NA	PtpAffx.249.251.S1_a_at	Poplar Genome Array	PtpAffx.249.251	gb:CV250119 /DB_XREF=gi:52503094 /DB_XREF=WS01126.B21_G23 /CLONE=WS01126_G23 /TID=PtpAffx.249.251 /CNT=6 /FEA=EST /TIER=ConsEnd /STK=1 /NOTE=sequence(s) not in UniGene /REP_ORG=P. trichocarpa	CV250119	---	---	---	---	---	This probe set was annotated using the Accession mapped clusters based pipeline to a UniGene identifier using 1 transcripts. // false // Accession mapped clusters // E	CV250119	CV250119 // /DB_XREF=WS01126.B21_G23 /CLONE=WS01126_G23 // gb // --- // ---	fgenesh1_pg.C_scaffold_117000012 // jgi // 10 // Negative Strand Matching Probes /// fgenesh1_pg.C_LG_XV000863 // jgi // 2 // Negative Strand Matching Probes /// eugene3.00150220 // jgi // 1 // Negative Strand Matching Probes /// eugene3.00150219 // jgi // 1 // Negative Strand Matching Probes /// fgenesh1_pg.C_LG_I000154 // jgi // 2 // Negative Strand Matching Probes /// fgenesh1_pg.C_scaffold_28…
PtpAffx.2542.1.S1_at	1595.96	1841.86	1.15407	-4.18458	0.00600346	1	1	1	At5g47870	putative protein similar to unknown protein (gb|AAF26028.1); supported by full-length cDNA: Ceres: 38345.	At5g47870	At.63891	CHR5v01212004:19401780-19403034 (-) // 100.0 //	expressed protein	---	834838	Q8LAJ6 /// Q9FIJ4	---	NP_199598.1	NM_124161	AT5G47870	---	9507 // chloroplast // inferred from electronic annotation	---	---	This probe set was annotated using the Matching Probes based pipeline to a Entrez Gene identifier using 1 transcripts. // false // Matching Probes // A	NM_124161(11)	At5g47870 // 68418.t05493 expressed protein // tigr // 11 // --- /// NM_124161 // Arabidopsis thaliana unknown protein (AT5G47870) mRNA, complete cds. // refseq // 11 // ---	BX830155 // gb // 4 // Cross Hyb Matching Probes	PtpAffx.2542.1.S1_at	Poplar Genome Array	PtpAffx.2542.1	gb:CV255768 /DB_XREF=gi:52508743 /DB_XREF=WS0242.B21_A02 /CLONE=WS0242_A02 /TID=PtpAffx.2542.1 /CNT=18 /FEA=EST /TIER=ConsEnd /STK=1 /NOTE=sequence(s) not in UniGene /REP_ORG=P. trichocarpa x P. deltoides	CV255768	LG_III:14263422-14268310 (-) // 96.68 //	---	---	---	---	This probe set was annotated using the Genome Target Overlap based pipeline to a Joint Genome Institute identifier using 1 transcripts. // false // Genome Target Overlap // B	estExt_fgenesh1_pg_v1.C_LG_III0576	estExt_fgenesh1_pg_v1.C_LG_III0576 // jgi_model_id=693302 // jgi // 0 // chrLG_III:14263422-14268323(-)	---
PtpAffx.3361.1.S1_at	19.2617	63.8908	3.31698	-4.58324	0.00602058	1	1	1	NA	NA	NA	NA	NA	NA	NA	NA	NA	NA	NA	NA	NA	NA	NA	NA	NA	NA	NA	NA	NA	PtpAffx.3361.1.S1_at	Poplar Genome Array	PtpAffx.3361.1	gb:DN493891 /DB_XREF=gi:60704081 /DB_XREF=I027P16.5pR /CLONE=I027P16 /TID=PtpAffx.3361.1 /CNT=2 /FEA=EST /TIER=ConsEnd /STK=1 /NOTE=sequence(s) not in UniGene /REP_ORG=P. tremula	DN493891	LG_IV:3585281-3585738 (+) // 94.61 //	---	---	---	---	This probe set was annotated using the Design Representative Id based pipeline to a GenBank identifier using 1 transcripts. // false // Design Representative Id // R	DN493891	DN493891 // --- // gb // --- // ---	---
PtpAffx.20917.1.A1_s_at	150.354	76.1229	0.506292	4.78473	0.00606954	1	1	1	At5g63420	putative protein similar to unknown protein (sp|P54122)	At5g63420	At.28999	CHR5v01212004:25417740-25421202 (+) // 100.0 //	metallo-beta-lactamase family protein	---	836461	Q67YC1 /// Q84W56	---	NP_201147.2	NM_125737	AT5G63420	8152 // metabolism // inferred from sequence or structural similarity /// 9793 // embryonic development (sensu Magnoliophyta) // non-traceable author statement /// 45449 // regulation of transcription // inferred from electronic annotation /// 8152 // metabolism // inferred from sequence similarity	9507 // chloroplast // inferred from electronic annotation /// 5634 // nucleus // inferred from electronic annotation	3824 // catalytic activity // inferred from sequence or structural similarity /// 3677 // DNA binding // inferred from electronic annotation /// 3824 // catalytic activity // inferred from sequence similarity	IPR001279 // Beta-lactamase-like // 5.4E-25	This probe set was annotated using the Matching Probes based pipeline to a Entrez Gene identifier using 1 transcripts. // false // Matching Probes // A	NM_125737(10)	At5g63420 // 68418.t07349 metallo-beta-lactamase family protein // tigr // 11 // --- /// NM_125737 // Arabidopsis thaliana EMB2746; catalytic (EMB2746) mRNA, complete cds. // refseq // 10 // ---	---	PtpAffx.20917.1.A1_s_at	Poplar Genome Array	PtpAffx.20917.1	gb:AJ778587 /DB_XREF=gi:50070262 /DB_XREF=AJ778587 /CLONE=P0000600003B10F1 /TID=PtpAffx.20917.1 /CNT=2 /FEA=EST /TIER=ConsEnd /STK=0 /NOTE=sequence(s) not in UniGene /REP_ORG=P. euphratica	AJ778587	LG_XV:7020446-7023534 (+) // 97.78 // /// LG_XII:11260534-11263884 (+) // 97.89 //	---	---	---	---	This probe set was annotated using the Matching Probes based pipeline to a Joint Genome Institute identifier using 1 transcripts. // false // Matching Probes // A	estExt_Genewise1_v1.C_LG_XV2045(11)	estExt_Genewise1_v1.C_LG_XV2045 // jgi_model_id=733581 // jgi // 11 // ---	fgenesh1_pm.C_LG_XII000364 // jgi // 8 // Cross Hyb Matching Probes
PtpAffx.214838.1.S1_at	31.8514	5.71174	0.179325	5.19577	0.00610914	1	1	1	NA	NA	NA	NA	NA	NA	NA	NA	NA	NA	NA	NA	NA	NA	NA	NA	NA	NA	NA	NA	NA	PtpAffx.214838.1.S1_at	Poplar Genome Array	PtpAffx.214838.1	pmrna:pmrna28730 /TID=PtpAffx.214838.1 /CNT=1 /FEA=mRNA /TIER=ConsEnd /STK=0 /NOTE=sequence(s) not in UniGene /DEF=pmrna:pmrna28730 /REP_ORG=P. trichocarpa	pmrna28730	---	---	---	---	---	This probe set was annotated using the Matching Probes based pipeline to a Joint Genome Institute identifier using 1 transcripts. // false // Matching Probes // A	fgenesh1_pg.C_scaffold_107000087(11)	fgenesh1_pg.C_scaffold_107000087 // jgi_model_id=96486 // jgi // 11 // ---	---
PtpAffx.215162.1.S1_at	71.4593	22.3555	0.312842	4.37242	0.006114	1	1	1	NA	NA	NA	NA	NA	NA	NA	NA	NA	NA	NA	NA	NA	NA	NA	NA	NA	NA	NA	NA	NA	PtpAffx.215162.1.S1_at	Poplar Genome Array	PtpAffx.215162.1	pmrna:pmrna29202 /TID=PtpAffx.215162.1 /CNT=1 /FEA=mRNA /TIER=ConsEnd /STK=0 /NOTE=sequence(s) not in UniGene /DEF=pmrna:pmrna29202 /REP_ORG=P. trichocarpa	pmrna29202	---	---	---	---	---	This probe set was annotated using the Matching Probes based pipeline to a Joint Genome Institute identifier using 1 transcripts. // false // Matching Probes // A	eugene3.11950001(11)	eugene3.11950001 // jgi_model_id=580188 // jgi // 11 // ---	estExt_Genewise1_v1.C_1930085 // jgi // 2 // Cross Hyb Matching Probes
PtpAffx.47214.3.S1_a_at	1145.02	1420.07	1.24021	-4.15213	0.00612743	1	1	1	At5g63370	protein kinase ; supported by cDNA: gi_16974578_gb_AY060555.1_	At5g63370	At.8970	CHR5v01212004:25402181-25404018 (-) // 99.89 //	protein kinase family protein	---	836456	Q9FGW5	---	NP_201142.1	NM_125732	AT5G63370	6468 // protein amino acid phosphorylation // inferred from electronic annotation	---	4672 // protein kinase activity // inferred from electronic annotation /// 4674 // protein serine/threonine kinase activity // inferred from electronic annotation /// 4713 // protein-tyrosine kinase activity // inferred from electronic annotation /// 5524 // ATP binding // inferred from electronic annotation /// 16301 // kinase activity // inferred from sequence or structural similarity /// 166 /…	IPR000719 // Protein kinase // 6.0E-93	This probe set was annotated using the Matching Probes based pipeline to a Entrez Gene identifier using 1 transcripts. // false // Matching Probes // A	NM_125732(11)	At5g63370 // 68418.t07341 protein kinase family protein contains protein kinase domain, Pfam:PF00069 // tigr // 11 // --- /// NM_125732 // Arabidopsis thaliana ATP binding / kinase/ protein kinase/ protein serine/threonine kinase/ protein-tyrosine kinase (AT5G63370) mRNA, complete cds. // refseq // 11 // ---	---	PtpAffx.47214.3.S1_a_at	Poplar Genome Array	PtpAffx.47214.3	gb:CK110487 /DB_XREF=gi:38594812 /DB_XREF=N067B07 /CLONE=N067B07 /TID=PtpAffx.47214.3 /CNT=3 /FEA=EST /TIER=ConsEnd /STK=0 /NOTE=sequence(s) not in UniGene /REP_ORG=P. tremula x P. tremuloides	CK110487	LG_XV:6915793-6916873 (+) // 95.56 //	---	---	---	---	This probe set was annotated using the Matching Probes based pipeline to a Joint Genome Institute identifier using 1 transcripts. // false // Matching Probes // A	estExt_fgenesh1_pm_v1.C_LG_XII0351(11)	estExt_fgenesh1_pm_v1.C_LG_XII0351 // jgi_model_id=687816 // jgi // 11 // ---	fgenesh1_pg.C_LG_XV000655 // jgi // 2 // Cross Hyb Matching Probes
RPTR-Ptp-NC_002086-1_s_at	170.278	88.7624	0.521278	4.14482	0.00612968	1	1	1	NA	NA	NA	NA	NA	NA	NA	NA	NA	NA	NA	NA	NA	NA	NA	NA	NA	NA	NA	NA	NA	RPTR-Ptp-NC_002086-1_s_at	Poplar Genome Array	NC_002086-1	REPORTER NC_002086 /FEA=CDS /DB_XREF=GI:9507414 /DEF=From complete sequence of plasmid pRL1063a, bleomycin resistance gene. /NOTE=(4264-4644)	RPTR-Ptp-NC_002086-1	---	---	---	---	---	This probe set was annotated using the Design Representative Id based pipeline to a Affymetrix Proprietary Database identifier using 1 transcripts. // false // Design Representative Id // R	RPTR-Ptp-NC_002086-1	RPTR-Ptp-NC_002086-1 // --- // affx // --- // ---	---
PtpAffx.95551.1.A1_at	301.706	177.215	0.587375	4.21934	0.00615269	1	1	1	NA	NA	NA	NA	NA	NA	NA	NA	NA	NA	NA	NA	NA	NA	NA	NA	NA	NA	NA	NA	NA	PtpAffx.95551.1.A1_at	Poplar Genome Array	PtpAffx.95551.1	gb:CV241992 /DB_XREF=gi:52494967 /DB_XREF=WS02513.B21_N07 /CLONE=WS02513_N07 /TID=PtpAffx.95551.1 /CNT=1 /FEA=EST /TIER=ConsEnd /STK=1 /NOTE=sequence(s) not in UniGene /REP_ORG=P. trichocarpa	CV241992	LG_V:17521917-17522855 (-) // 98.94 //	---	---	---	---	This probe set was annotated using the Matching Probes based pipeline to a Joint Genome Institute identifier using 1 transcripts. // false // Matching Probes // A	eugene3.00051575(9)	eugene3.00051575 // jgi_model_id=559960 // jgi // 9 // ---	---
PtpAffx.63581.1.A1_at	87.366	33.2812	0.38094	4.25743	0.0061565	1	1	1	NA	NA	NA	NA	NA	NA	NA	NA	NA	NA	NA	NA	NA	NA	NA	NA	NA	NA	NA	NA	NA	PtpAffx.63581.1.A1_at	Poplar Genome Array	PtpAffx.63581.1	gb:CV234766 /DB_XREF=gi:52392659 /DB_XREF=WS01216.B21_D14 /CLONE=WS01216_D14 /TID=PtpAffx.63581.1 /CNT=1 /FEA=EST /TIER=ConsEnd /STK=1 /NOTE=sequence(s) not in UniGene /REP_ORG=P. trichocarpa	CV234766	---	---	---	---	---	This probe set was annotated using the Accession mapped clusters based pipeline to a UniGene identifier using 1 transcripts. // false // Accession mapped clusters // E	CV234766	CV234766 // /DB_XREF=WS01216.B21_D14 /CLONE=WS01216_D14 // gb // --- // ---	---
PtpAffx.162837.1.S1_at	37.2127	73.8316	1.98405	-4.26338	0.0061787	1	1	1	NA	NA	NA	NA	NA	NA	NA	NA	NA	NA	NA	NA	NA	NA	NA	NA	NA	NA	NA	NA	NA	PtpAffx.162837.1.S1_at	Poplar Genome Array	PtpAffx.162837.1	gb:BU837161 /DB_XREF=gi:24019973 /DB_XREF=T095D11 /TID=PtpAffx.162837.1 /CNT=2 /FEA=EST /TIER=ConsEnd /STK=0 /NOTE=sequence(s) not in UniGene /REP_ORG=P. tremula x P. tremuloides	BU837161	---	---	---	---	---	This probe set was annotated using the Design Representative Id based pipeline to a GenBank identifier using 1 transcripts. // false // Design Representative Id // R	BU837161	BU837161 // --- // gb // --- // ---	fgenesh1_pg.C_scaffold_131000039 // jgi // 2 // Cross Hyb Matching Probes
PtpAffx.98848.1.S1_at	840.654	651.679	0.775204	4.21163	0.00619585	1	1	1	NA	NA	NA	NA	NA	NA	NA	NA	NA	NA	NA	NA	NA	NA	NA	NA	NA	NA	NA	NA	NA	PtpAffx.98848.1.S1_at	Poplar Genome Array	PtpAffx.98848.1	gb:BU820317 /DB_XREF=gi:23985058 /DB_XREF=UA53DPG04 /TID=PtpAffx.98848.1 /CNT=2 /FEA=EST /TIER=ConsEnd /STK=0 /NOTE=sequence(s) not in UniGene /REP_ORG=P. tremula	BU820317	LG_XIII:11826587-11827161 (+) // 95.67 //	---	---	---	---	This probe set was annotated using the Genome Target Overlap based pipeline to a Joint Genome Institute identifier using 1 transcripts. // false // Genome Target Overlap // B	grail3.0092004101	grail3.0092004101 // jgi_model_id=663531 // jgi // 0 // chrLG_XIII:11826586-11827161(+)	---
PtpAffx.146121.1.S1_s_at	348.418	208.691	0.598967	4.38339	0.00622519	1	1	1	At1g66070	unknown protein ;supported by full-length cDNA: Ceres:20812.	At1g66070	At.17575	CHR1v01212004:24599856-24601183 (-) // 100.0 //	translation initiation factor-related	---	842921	Q9C8D8	---	NP_564865.1	NM_105278	AT1G66070	---	---	---	---	This probe set was annotated using the Matching Probes based pipeline to a Entrez Gene identifier using 2 transcripts. // false // Matching Probes // A	AY063794(11),NM_105278(11)	At1g66070 // 68414.t06876 translation initiation factor-related similar to Eukaryotic translation initiation factor 3 subunit 1 (eIF-3 alpha) (eIF3 p35) (eIF3j) (Swiss-Prot:O75822) [Homo sapiens] // tigr // 10 // --- /// NM_105278 // Arabidopsis thaliana unknown protein (AT1G66070) mRNA, complete cds. // refseq // 11 // --- /// AY063794 // Arabidopsis thaliana unknown protein (At1g66070) mRNA, co…	---	PtpAffx.146121.1.S1_s_at	Poplar Genome Array	PtpAffx.146121.1	gb:BU873543 /DB_XREF=gi:24065067 /DB_XREF=Q056F11 /TID=PtpAffx.146121.1 /CNT=4 /FEA=EST /TIER=ConsEnd /STK=0 /NOTE=sequence(s) not in UniGene /REP_ORG=P. trichocarpa	BU873543	LG_IV:7336966-7340228 (-) // 97.76 //	---	---	---	---	This probe set was annotated using the Matching Probes based pipeline to a Joint Genome Institute identifier using 1 transcripts. // false // Matching Probes // A	estExt_Genewise1_v1.C_LG_IV3732(11)	estExt_Genewise1_v1.C_LG_IV3732 // jgi_model_id=714224 // jgi // 11 // ---	---
PtpAffx.163957.1.S1_s_at	1169.64	904.848	0.773615	4.18328	0.00622706	1	1	1	At1g65310	xyloglucan endotransglycosylase, putative similar to xyloglucan endotransglycosylase 1 GI:3901012 from [Fagus sylvatica]	At1g65310	At.17100	CHR1v01212004:24260924-24261980 (+) // 99.76 // /// CHR4v01212004:14825968-14827004 (-) // 91.28 //	xyloglucan:xyloglucosyl transferase, putative / xyloglucan endotransglycosylase, putative / endo-xyloglucan transferase, putative	---	842839	O80803	---	NP_176710.1	NM_105205	AT1G65310	5975 // carbohydrate metabolism // inferred from electronic annotation /// 6073 // glucan metabolism // inferred from electronic annotation	9505 // cell wall (sensu Magnoliophyta) // inferred from direct assay /// 5618 // cell wall // inferred from electronic annotation /// 48046 // apoplast // inferred from electronic annotation	4553 // hydrolase activity, hydrolyzing O-glycosyl compounds // inferred from electronic annotation /// 16798 // hydrolase activity, acting on glycosyl bonds // inferred from sequence or structural similarity /// 16740 // transferase activity // inferred from electronic annotation /// 16762 // xyloglucan:xyloglucosyl transferase activity // inferred from electronic annotation /// 16787 // hydrola…	IPR000757 // Glycoside hydrolase, family 16 // 4.9E-116 /// IPR010713 // Xyloglucan endo-transglycosylase, C-terminal // 6.1E-38	This probe set was annotated using the Matching Probes based pipeline to a Entrez Gene identifier using 1 transcripts. // false // Matching Probes // A	NM_105205(11)	At1g65310 // 68414.t06784 xyloglucan:xyloglucosyl transferase, putative / xyloglucan endotransglycosylase, putative / endo-xyloglucan transferase, putative similar to xyloglucan endotransglycosylase TCH4 GI:886116 from [Arabidopsis thaliana] // tigr // 11 // --- /// NM_105205 // Arabidopsis thaliana ATXTH17; hydrolase, acting on glycosyl bonds / hydrolase, hydrolyzing O-glycosyl compounds (ATXTH1…	---	PtpAffx.163957.1.S1_s_at	Poplar Genome Array	PtpAffx.163957.1	gb:BU891545 /DB_XREF=gi:24102610 /DB_XREF=P051H11 /TID=PtpAffx.163957.1 /CNT=6 /FEA=EST /TIER=ConsEnd /STK=0 /NOTE=sequence(s) not in UniGene /REP_ORG=P. tremula	BU891545	LG_VII:964750-965614 (+) // 49.66 //	---	---	---	---	This probe set was annotated using the Matching Probes based pipeline to a Joint Genome Institute identifier using 1 transcripts. // false // Matching Probes // A	estExt_Genewise1_v1.C_640417(11)	estExt_Genewise1_v1.C_640417 // jgi_model_id=741505 // jgi // 11 // ---	---
PtpAffx.215534.1.S1_at	22.6613	56.102	2.47568	-4.12687	0.00622914	1	1	1	NA	NA	NA	NA	NA	NA	NA	NA	NA	NA	NA	NA	NA	NA	NA	NA	NA	NA	NA	NA	NA	PtpAffx.215534.1.S1_at	Poplar Genome Array	PtpAffx.215534.1	pmrna:pmrna29789 /TID=PtpAffx.215534.1 /CNT=1 /FEA=mRNA /TIER=ConsEnd /STK=0 /NOTE=sequence(s) not in UniGene /DEF=pmrna:pmrna29789 /REP_ORG=P. trichocarpa	pmrna29789	LG_IV:4394828-4395091 (+) // 87.5 //	---	---	---	---	This probe set was annotated using the Matching Probes based pipeline to a Joint Genome Institute identifier using 1 transcripts. // false // Matching Probes // A	grail3.0124007101(11)	grail3.0124007101 // jgi_model_id=671028 // jgi // 11 // ---	fgenesh1_pg.C_LG_IV000474 // jgi // 1 // Cross Hyb Matching Probes /// grail3.4573000101 // jgi // 1 // Cross Hyb Matching Probes
PtpAffx.142254.1.S1_at	1844.51	2078.51	1.12687	-4.42334	0.00624694	1	1	1	NA	NA	NA	NA	NA	NA	NA	NA	NA	NA	NA	NA	NA	NA	NA	NA	NA	NA	NA	NA	NA	PtpAffx.142254.1.S1_at	Poplar Genome Array	PtpAffx.142254.1	gb:BI125857 /DB_XREF=gi:18009828 /DB_XREF=I067P01P /TID=PtpAffx.142254.1 /CNT=2 /FEA=EST /TIER=ConsEnd /STK=0 /NOTE=sequence(s) not in UniGene /REP_ORG=P. tremula x P. tremuloides	BI125857	LG_III:15982213-15983067 (+) // 93.67 //	---	---	---	---	This probe set was annotated using the Genome Consensus/Exemplar Overlap based pipeline to a Joint Genome Institute identifier using 1 transcripts. // false // Genome Consensus/Exemplar Overlap // C	fgenesh1_pm.C_LG_III000598	fgenesh1_pm.C_LG_III000598 // jgi_model_id=354531 // jgi // 0 // chrLG_III:15978931-15982279(+)	---
PtpAffx.202559.1.S1_at	324.997	481.432	1.48134	-4.12218	0.00626333	1	1	1	NA	NA	NA	NA	NA	NA	NA	NA	NA	NA	NA	NA	NA	NA	NA	NA	NA	NA	NA	NA	NA	PtpAffx.202559.1.S1_at	Poplar Genome Array	PtpAffx.202559.1	pmrna:pmrna5129 /TID=PtpAffx.202559.1 /CNT=1 /FEA=mRNA /TIER=ConsEnd /STK=0 /NOTE=sequence(s) not in UniGene /DEF=pmrna:pmrna5129 /REP_ORG=P. trichocarpa	pmrna5129	LG_II:21085573-21087059 (+) // 99.77 //	---	---	---	---	This probe set was annotated using the Matching Probes based pipeline to a Joint Genome Institute identifier using 1 transcripts. // false // Matching Probes // A	eugene3.00002254(11)	eugene3.00002254 // jgi_model_id=552939 // jgi // 11 // ---	---
PtpAffx.454.8.S1_at	195.442	300.242	1.53622	-4.11415	0.00626776	1	1	1	At4g25200	Arabidopsis mitochondrion-localized small heat shock protein (AtHSP23.6-mito) ; supported by cDNA: gi_1669865_gb_U72958.1_ATU72958	At4g25200	At.5398	CHR4v01212004:12917098-12917866 (+) // 99.68 //	23.6 kDa mitochondrial small heat shock protein (HSP23.6-M)	hsp23.6-M	828623	Q541V4 /// Q96331 /// Q9SAN5 /// Q9SAN6	---	NP_194250.1	NM_118652	AT4G25200	6457 // protein folding // inferred from electronic annotation /// 6986 // response to unfolded protein // inferred from electronic annotation /// 9408 // response to heat // inferred from sequence similarity	5739 // mitochondrion // inferred from electronic annotation	---	IPR002068 // Heat shock protein Hsp20 // 5.1E-21	This probe set was annotated using the Matching Probes based pipeline to a Entrez Gene identifier using 2 transcripts. // false // Matching Probes // A	NM_118652(11),U72958(11)	At4g25200 // 68417.t03378 23.6 kDa mitochondrial small heat shock protein (HSP23.6-M) contains Pfam profile PF00011: Hsp20/alpha crystallin family // tigr // 10 // --- /// NM_118652 // Arabidopsis thaliana ATHSP23.6-MITO (MITOCHONDRION-LOCALIZED SMALL HEAT SHOCK PROTEIN 23.6) (ATHSP23.6-MITO) mRNA, complete cds. // refseq // 11 // --- /// U72958 // Arabidopsis thaliana AtHSP23.6-mito mRNA, nuclea…	---	PtpAffx.454.8.S1_at	Poplar Genome Array	PtpAffx.454.8	gb:CV262968 /DB_XREF=gi:52515943 /DB_XREF=WS0202.B21_P22 /CLONE=WS0202_P22 /TID=PtpAffx.454.8 /CNT=13 /FEA=EST /TIER=Stack /STK=6 /NOTE=sequence(s) not in UniGene /REP_ORG=P. trichocarpa x P. nigra	CV262968	LG_III:10505997-10507043 (+) // 97.0 //	---	---	---	---	This probe set was annotated using the Matching Probes based pipeline to a Joint Genome Institute identifier using 1 transcripts. // false // Matching Probes // A	estExt_fgenesh1_pg_v1.C_LG_III1026(10)	estExt_fgenesh1_pg_v1.C_LG_III1026 // jgi_model_id=693521 // jgi // 10 // ---	---
PtpAffx.129296.1.S1_at	305.947	377.098	1.23256	-4.23637	0.00627718	1	1	1	At5g67290	putative protein contains similarity to unknown protein (sp Q10058);supported by full-length cDNA: Ceres:108335.	At5g67290	At.43255	CHR5v01212004:26865645-26866981 (-) // 99.92 //	FAD-dependent oxidoreductase family protein	---	836864	Q8L7C4 /// Q8LG65 /// Q9FN21	---	NP_201530.1	NM_126129	AT5G67290	6118 // electron transport // inferred from electronic annotation /// 6118 // electron transport // inferred from sequence or structural similarity /// 8152 // metabolism // inferred from electronic annotation /// 6118 // electron transport // inferred from sequence similarity	9507 // chloroplast // inferred from electronic annotation	16491 // oxidoreductase activity // inferred from electronic annotation /// 16491 // oxidoreductase activity // inferred from sequence or structural similarity /// 16491 // oxidoreductase activity // inferred from sequence similarity	---	This probe set was annotated using the Matching Probes based pipeline to a Entrez Gene identifier using 1 transcripts. // false // Matching Probes // A	NM_126129(11)	At5g67290 // 68418.t07815 FAD-dependent oxidoreductase family protein contains Pfam profile PF01266: FAD dependent oxidoreductase // tigr // 11 // --- /// NM_126129 // Arabidopsis thaliana oxidoreductase (AT5G67290) mRNA, complete cds. // refseq // 11 // --- /// BX830034 // Arabidopsis thaliana Full-length cDNA Complete sequence from clone GSLTFB54ZF12 of Flowers and buds of strain col-0 of Arabi…	---	PtpAffx.129296.1.S1_at	Poplar Genome Array	PtpAffx.129296.1	gb:BI128755 /DB_XREF=gi:18012726 /DB_XREF=G080P93Y /TID=PtpAffx.129296.1 /CNT=4 /FEA=EST /TIER=ConsEnd /STK=0 /NOTE=sequence(s) not in UniGene /REP_ORG=P. tremula x P. tremuloides	BI128755	LG_V:41462-42064 (+) // 96.84 //	---	---	---	---	This probe set was annotated using the Genome Target Overlap based pipeline to a Joint Genome Institute identifier using 1 transcripts. // false // Genome Target Overlap // B	eugene3.00050006	eugene3.00050006 // jgi_model_id=558391 // jgi // 0 // chrLG_V:41461-42802(+)	---
PtpAffx.219032.1.S1_at	33.0362	3.92683	0.118864	4.34856	0.00630202	1	1	1	NA	NA	NA	NA	NA	NA	NA	NA	NA	NA	NA	NA	NA	NA	NA	NA	NA	NA	NA	NA	NA	PtpAffx.219032.1.S1_at	Poplar Genome Array	PtpAffx.219032.1	pmrna:pmrna34824 /TID=PtpAffx.219032.1 /CNT=1 /FEA=mRNA /TIER=ConsEnd /STK=0 /NOTE=sequence(s) not in UniGene /DEF=pmrna:pmrna34824 /REP_ORG=P. trichocarpa	pmrna34824	---	---	---	---	---	This probe set was annotated using the Design Representative Id based pipeline to a Affymetrix Proprietary Database identifier using 1 transcripts. // false // Design Representative Id // R	pmrna34824	pmrna34824 // --- // pmrna // --- // ---	eugene3.00700157 // jgi // 4 // Cross Hyb Matching Probes /// fgenesh1_pg.C_scaffold_70000141 // jgi // 1 // Cross Hyb Matching Probes /// fgenesh1_pg.C_scaffold_2273000001 // jgi // 4 // Cross Hyb Matching Probes
PtpAffx.216777.1.S1_at	23.9574	5.50736	0.229881	4.17282	0.00632815	1	1	1	NA	NA	NA	NA	NA	NA	NA	NA	NA	NA	NA	NA	NA	NA	NA	NA	NA	NA	NA	NA	NA	PtpAffx.216777.1.S1_at	Poplar Genome Array	PtpAffx.216777.1	pmrna:pmrna31770 /TID=PtpAffx.216777.1 /CNT=1 /FEA=mRNA /TIER=ConsEnd /STK=0 /NOTE=sequence(s) not in UniGene /DEF=pmrna:pmrna31770 /REP_ORG=P. trichocarpa	pmrna31770	---	---	---	---	---	This probe set was annotated using the Design Representative Id based pipeline to a Affymetrix Proprietary Database identifier using 1 transcripts. // false // Design Representative Id // R	pmrna31770	pmrna31770 // --- // pmrna // --- // ---	estExt_fgenesh1_pg_v1.C_1520008 // jgi // 4 // Cross Hyb Matching Probes
PtpAffx.216149.1.S1_at	14.927	2.31045	0.154783	5.01613	0.00633497	1	1	1	NA	NA	NA	NA	NA	NA	NA	NA	NA	NA	NA	NA	NA	NA	NA	NA	NA	NA	NA	NA	NA	PtpAffx.216149.1.S1_at	Poplar Genome Array	PtpAffx.216149.1	pmrna:pmrna30758 /TID=PtpAffx.216149.1 /CNT=1 /FEA=mRNA /TIER=ConsEnd /STK=0 /NOTE=sequence(s) not in UniGene /DEF=pmrna:pmrna30758 /REP_ORG=P. trichocarpa	pmrna30758	---	---	---	---	---	This probe set was annotated using the Matching Probes based pipeline to a Joint Genome Institute identifier using 1 transcripts. // false // Matching Probes // A	fgenesh1_pg.C_scaffold_135000067(10)	fgenesh1_pg.C_scaffold_135000067 // jgi_model_id=97986 // jgi // 10 // ---	---
PtpAffx.208477.1.S1_at	45.6454	12.4235	0.272175	4.1405	0.00634343	1	1	1	NA	NA	NA	NA	NA	NA	NA	NA	NA	NA	NA	NA	NA	NA	NA	NA	NA	NA	NA	NA	NA	PtpAffx.208477.1.S1_at	Poplar Genome Array	PtpAffx.208477.1	pmrna:pmrna16840 /TID=PtpAffx.208477.1 /CNT=1 /FEA=mRNA /TIER=ConsEnd /STK=0 /NOTE=sequence(s) not in UniGene /DEF=pmrna:pmrna16840 /REP_ORG=P. trichocarpa	pmrna16840	LG_X:2062473-2062966 (+) // 99.52 //	---	---	---	---	This probe set was annotated using the Matching Probes based pipeline to a Joint Genome Institute identifier using 1 transcripts. // false // Matching Probes // A	fgenesh1_pg.C_LG_X000158(11)	fgenesh1_pg.C_LG_X000158 // jgi_model_id=80228 // jgi // 11 // ---	---
PtpAffx.210713.1.S1_at	69.2565	20.5607	0.296877	4.1295	0.00635423	1	1	1	NA	NA	NA	NA	NA	NA	NA	NA	NA	NA	NA	NA	NA	NA	NA	NA	NA	NA	NA	NA	NA	PtpAffx.210713.1.S1_at	Poplar Genome Array	PtpAffx.210713.1	pmrna:pmrna21015 /TID=PtpAffx.210713.1 /CNT=1 /FEA=mRNA /TIER=ConsEnd /STK=0 /NOTE=sequence(s) not in UniGene /DEF=pmrna:pmrna21015 /REP_ORG=P. trichocarpa	pmrna21015	LG_XII:12381172-12381961 (-) // 99.64 //	---	---	---	---	This probe set was annotated using the Matching Probes based pipeline to a Joint Genome Institute identifier using 1 transcripts. // false // Matching Probes // A	eugene3.00121045(11)	eugene3.00121045 // jgi_model_id=570392 // jgi // 11 // ---	---
PtpAffx.221678.1.S1_at	2.57521	22.3453	8.67706	-4.10114	0.00636152	1	1	1	NA	NA	NA	NA	NA	NA	NA	NA	NA	NA	NA	NA	NA	NA	NA	NA	NA	NA	NA	NA	NA	PtpAffx.221678.1.S1_at	Poplar Genome Array	PtpAffx.221678.1	pmrna:pmrna38685 /TID=PtpAffx.221678.1 /CNT=1 /FEA=mRNA /TIER=ConsEnd /STK=0 /NOTE=sequence(s) not in UniGene /DEF=pmrna:pmrna38685 /REP_ORG=P. trichocarpa	pmrna38685	LG_I:2560695-2561434 (-) // 96.49 //	---	---	---	---	This probe set was annotated using the Matching Probes based pipeline to a Joint Genome Institute identifier using 1 transcripts. // false // Matching Probes // A	eugene3.47390001(11)	eugene3.47390001 // jgi_model_id=593117 // jgi // 11 // ---	---
PtpAffx.75393.1.S1_at	23.5284	64.581	2.74481	-4.76226	0.00638793	1	1	1	NA	NA	NA	NA	NA	NA	NA	NA	NA	NA	NA	NA	NA	NA	NA	NA	NA	NA	NA	NA	NA	PtpAffx.75393.1.S1_at	Poplar Genome Array	PtpAffx.75393.1	gb:CV271832 /DB_XREF=gi:52524807 /DB_XREF=WS0155.B21_M22 /CLONE=WS0155_M22 /TID=PtpAffx.75393.1 /CNT=2 /FEA=EST /TIER=ConsEnd /STK=1 /NOTE=sequence(s) not in UniGene /REP_ORG=P. trichocarpa x P. nigra	CV271832	LG_VII:12261420-12262305 (+) // 92.42 //	---	---	---	---	This probe set was annotated using the Genome Target Overlap based pipeline to a Joint Genome Institute identifier using 1 transcripts. // false // Genome Target Overlap // B	fgenesh1_pg.C_LG_VII001251	fgenesh1_pg.C_LG_VII001251 // jgi_model_id=76487 // jgi // 0 // chrLG_VII:12260971-12264297(+)	---
PtpAffx.204302.1.S1_at	12.9648	63.7786	4.91936	-4.45251	0.00640564	1	1	1	NA	NA	NA	NA	NA	NA	NA	NA	NA	NA	NA	NA	NA	NA	NA	NA	NA	NA	NA	NA	NA	PtpAffx.204302.1.S1_at	Poplar Genome Array	PtpAffx.204302.1	pmrna:pmrna8463 /TID=PtpAffx.204302.1 /CNT=1 /FEA=mRNA /TIER=ConsEnd /STK=0 /NOTE=sequence(s) not in UniGene /DEF=pmrna:pmrna8463 /REP_ORG=P. trichocarpa	pmrna8463	LG_IV:15771140-15771365 (+) // 100.0 //	---	---	---	---	This probe set was annotated using the Matching Probes based pipeline to a Joint Genome Institute identifier using 1 transcripts. // false // Matching Probes // A	eugene3.00041344(11)	eugene3.00041344 // jgi_model_id=556631 // jgi // 11 // ---	eugene3.00011991 // jgi // 1 // Negative Strand Matching Probes
PtpAffx.38017.3.S1_at	166.485	111.584	0.670232	4.32026	0.006426	1	1	1	NA	NA	NA	NA	NA	NA	NA	NA	NA	NA	NA	NA	NA	NA	NA	NA	NA	NA	NA	NA	NA	PtpAffx.38017.3.S1_at	Poplar Genome Array	PtpAffx.38017.3	gb:CV229627 /DB_XREF=gi:52382295 /DB_XREF=WS01913.B21_O23 /CLONE=WS01913_O23 /TID=PtpAffx.38017.3 /CNT=1 /FEA=EST /TIER=ConsEnd /STK=0 /NOTE=sequence(s) not in UniGene /REP_ORG=P. trichocarpa	CV229627	LG_XIII:1309384-1309826 (+) // 93.71 //	Q6XZC2	30244 // cellulose biosynthesis // inferred from electronic annotation	16020 // membrane // inferred from electronic annotation	5515 // protein binding // inferred from electronic annotation /// 8270 // zinc ion binding // inferred from electronic annotation /// 16760 // cellulose synthase (UDP-forming) activity // inferred from electronic annotation	This probe set was annotated using the Genome Target Overlap based pipeline to a GenBank identifier using 1 transcripts. // false // Genome Target Overlap // B	AY196961	AY196961 // Populus tremuloides cellulose synthase 6 (CesA6) mRNA, complete cds. // gb // 0 // chrLG_XIII:1304170-1309745(+)	grail3.0016017401 // jgi // 2 // Negative Strand Matching Probes
PtpAffx.133398.1.A1_at	92.6057	130.927	1.41382	-4.93094	0.0064648	1	1	1	NA	NA	NA	NA	NA	NA	NA	NA	NA	NA	NA	NA	NA	NA	NA	NA	NA	NA	NA	NA	NA	PtpAffx.133398.1.A1_at	Poplar Genome Array	PtpAffx.133398.1	gb:CV278665 /DB_XREF=gi:52531640 /DB_XREF=WS0147.B21_A17 /CLONE=WS0147_A17 /TID=PtpAffx.133398.1 /CNT=1 /FEA=EST /TIER=ConsEnd /STK=1 /NOTE=sequence(s) not in UniGene /REP_ORG=P. trichocarpa x P. deltoides	CV278665	LG_XIX:6113233-6115559 (-) // 97.61 //	---	---	---	---	This probe set was annotated using the Genome Target Overlap based pipeline to a Joint Genome Institute identifier using 1 transcripts. // false // Genome Target Overlap // B	estExt_Genewise1_v1.C_LG_XIX1273	estExt_Genewise1_v1.C_LG_XIX1273 // jgi_model_id=738570 // jgi // 0 // chrLG_XIX:6113210-6116071(-)	---
Ptp.2699.1.A1_s_at	14054.3	13318.2	0.94762	4.08801	0.0064701	1	1	1	At5g52060	putative protein contains similarity to unknown protein (emb|CAB87278.1)	At5g52060	At.29642	CHR5v01212004:21169675-21170919 (-) // 99.9 //	BAG domain-containing protein	---	835281	Q9FJ86	---	NP_200019.1	NM_124585	AT5G52060	6464 // protein modification // inferred from electronic annotation /// 6915 // apoptosis // inferred from electronic annotation	5739 // mitochondrion // inferred from direct assay	5515 // protein binding // inferred from direct assay /// 5515 // protein binding // inferred from electronic annotation	IPR003103 // Apoptosis regulator Bcl-2 protein, BAG // 3.2E-12	This probe set was annotated using the Matching Probes based pipeline to a Entrez Gene identifier using 1 transcripts. // false // Matching Probes // A	NM_124585(11)	At5g52060 // 68418.t05999 BAG domain-containing protein contains Pfam:PF02179 BAG domain // tigr // 10 // --- /// NM_124585 // Arabidopsis thaliana protein binding (AT5G52060) mRNA, complete cds. // refseq // 11 // ---	---	Ptp.2699.1.A1_s_at	Poplar Genome Array	Ptp.2699.1	gb:CV234550 /DB_XREF=gi:52392227 /DB_XREF=WS01215.B21.1_F01 /CLONE=WS01215_F01 /TID=Ptp.2699.1 /CNT=29 /FEA=EST /TIER=Stack /STK=14 /UG=Ptp.2699 /UG_TITLE=Transcribed locus, strongly similar to NP_173021.1 pyrophosphate-energized vacuolar membrane proton pump pyrophosphate-energized inorganic pyrophosphatase (AVP-3) (Arabidopsis thaliana) /REP_ORG=P. trichocarpa	CV234550	LG_XVIII:11961502-11962508 (-) // 52.6 //	---	---	---	---	This probe set was annotated using the Matching Probes based pipeline to a Joint Genome Institute identifier using 1 transcripts. // false // Matching Probes // A	estExt_fgenesh1_pg_v1.C_1520060(11)	estExt_fgenesh1_pg_v1.C_1520060 // jgi_model_id=704742 // jgi // 11 // ---	---
PtpAffx.60566.2.S1_a_at	1881.05	2263.21	1.20316	-4.2166	0.00652209	1	1	1	At2g26170	putative thromboxane-A synthase ; supported by cDNA: gi_15810029_gb_AY054283.1_	At2g26170	At.26382	CHR2v01212004:11148780-11150347 (+) // 99.92 //	thromboxane-A synthase, putative / cytochrome P450 family protein	---	817157	O64853 /// Q3EBT7 /// Q940L3	---	NP_565617.2 /// NP_850074.1	NM_128175 /// NM_179743	AT2G26170	6118 // electron transport // inferred from electronic annotation	16020 // membrane // inferred from electronic annotation	4497 // monooxygenase activity // inferred from electronic annotation /// 5506 // iron ion binding // inferred from electronic annotation /// 16491 // oxidoreductase activity // inferred from electronic annotation /// 20037 // heme binding // inferred from electronic annotation /// 46872 // metal ion binding // inferred from electronic annotation /// 19825 // oxygen binding // inferred from seque…	IPR001128 // Cytochrome P450 // 1.7E-78 /// IPR001128 // Cytochrome P450 // 3.1E-64	This probe set was annotated using the Matching Probes based pipeline to a Entrez Gene identifier using 2 transcripts. // false // Matching Probes // A	NM_128175(11),NM_179743(11)	At2g26170 // 68415.t02936 thromboxane-A synthase, putative / cytochrome P450 family protein simiar to Thromboxane-A synthase (TXA synthase) (TXS) (SP:P47787) [Sus scrofa]; contains Pfam profile: PF00067: Cytochrome P450; supported by cDNA: gi_15810029_gb_AY054283.1_ // tigr // 11 // --- /// NM_128175 // Arabidopsis thaliana CYP711A1; heme binding / iron ion binding / monooxygenase/ oxygen binding…	---	PtpAffx.60566.2.S1_a_at	Poplar Genome Array	PtpAffx.60566.2	gb:CK091326 /DB_XREF=gi:38575651 /DB_XREF=F076P71.3pR /CLONE=F076P71 /TID=PtpAffx.60566.2 /CNT=1 /FEA=EST /TIER=ConsEnd /STK=1 /NOTE=sequence(s) not in UniGene /REP_ORG=P. trichocarpa	CK091326	LG_VI:15172679-15173492 (-) // 98.9 //	---	---	---	---	This probe set was annotated using the Matching Probes based pipeline to a Joint Genome Institute identifier using 1 transcripts. // false // Matching Probes // A	fgenesh1_pg.C_LG_VI001581(11)	fgenesh1_pg.C_LG_VI001581 // jgi_model_id=363361 // jgi // 11 // ---	---
PtpAffx.4736.1.A1_s_at	3560.95	4319.05	1.21289	-4.24189	0.0066304	1	1	1	NA	NA	NA	NA	NA	NA	NA	NA	NA	NA	NA	NA	NA	NA	NA	NA	NA	NA	NA	NA	NA	PtpAffx.4736.1.A1_s_at	Poplar Genome Array	PtpAffx.4736.1	gb:CV235991 /DB_XREF=gi:52395128 /DB_XREF=WS01222.B21_G13 /CLONE=WS01222_G13 /TID=PtpAffx.4736.1 /CNT=2 /FEA=EST /TIER=ConsEnd /STK=0 /NOTE=sequence(s) not in UniGene /REP_ORG=P. trichocarpa	CV235991	LG_IX:8052776-8053866 (-) // 87.35 //	---	---	---	---	This probe set was annotated using the Matching Probes based pipeline to a Joint Genome Institute identifier using 1 transcripts. // false // Matching Probes // A	estExt_fgenesh1_pg_v1.C_LG_IX1154(11)	estExt_fgenesh1_pg_v1.C_LG_IX1154 // jgi_model_id=697607 // jgi // 11 // ---	---
PtpAffx.200107.1.S1_at	88.1099	149.302	1.6945	-4.08924	0.00665327	1	1	1	NA	NA	NA	NA	NA	NA	NA	NA	NA	NA	NA	NA	NA	NA	NA	NA	NA	NA	NA	NA	NA	PtpAffx.200107.1.S1_at	Poplar Genome Array	PtpAffx.200107.1	pmrna:pmrna191 /TID=PtpAffx.200107.1 /CNT=1 /FEA=mRNA /TIER=ConsEnd /STK=0 /NOTE=sequence(s) not in UniGene /DEF=pmrna:pmrna191 /REP_ORG=P. trichocarpa	pmrna191	LG_I:1573623-1574738 (+) // 99.91 //	---	---	---	---	This probe set was annotated using the Matching Probes based pipeline to a Joint Genome Institute identifier using 1 transcripts. // false // Matching Probes // A	eugene3.00010206(11)	eugene3.00010206 // jgi_model_id=547765 // jgi // 11 // ---	---
PtpAffx.5490.1.A1_at	15.0879	2.91421	0.193149	5.26298	0.00666905	1	1	1	NA	NA	NA	NA	NA	NA	NA	NA	NA	NA	NA	NA	NA	NA	NA	NA	NA	NA	NA	NA	NA	PtpAffx.5490.1.A1_at	Poplar Genome Array	PtpAffx.5490.1	gb:CV245901 /DB_XREF=gi:52498876 /DB_XREF=WS0259.B21_L04 /CLONE=WS0259_L04 /TID=PtpAffx.5490.1 /CNT=1 /FEA=EST /TIER=ConsEnd /STK=0 /NOTE=sequence(s) not in UniGene /REP_ORG=P. trichocarpa	CV245901	---	---	---	---	---	This probe set was annotated using the Accession mapped clusters based pipeline to a UniGene identifier using 1 transcripts. // false // Accession mapped clusters // E	CV245901	CV245901 // /DB_XREF=WS0259.B21_L04 /CLONE=WS0259_L04 // gb // --- // ---	---
PtpAffx.215360.1.S1_at	337.057	242.168	0.718478	4.56268	0.0066852	1	1	1	NA	NA	NA	NA	NA	NA	NA	NA	NA	NA	NA	NA	NA	NA	NA	NA	NA	NA	NA	NA	NA	PtpAffx.215360.1.S1_at	Poplar Genome Array	PtpAffx.215360.1	pmrna:pmrna29502 /TID=PtpAffx.215360.1 /CNT=1 /FEA=mRNA /TIER=ConsEnd /STK=0 /NOTE=sequence(s) not in UniGene /DEF=pmrna:pmrna29502 /REP_ORG=P. trichocarpa	pmrna29502	---	---	---	---	---	This probe set was annotated using the Matching Probes based pipeline to a Joint Genome Institute identifier using 1 transcripts. // false // Matching Probes // A	eugene3.01220042(11)	eugene3.01220042 // jgi_model_id=580609 // jgi // 11 // ---	---
PtpAffx.112314.1.A1_at	47.5757	78.1205	1.64202	-4.06281	0.00670077	1	1	1	NA	NA	NA	NA	NA	NA	NA	NA	NA	NA	NA	NA	NA	NA	NA	NA	NA	NA	NA	NA	NA	PtpAffx.112314.1.A1_at	Poplar Genome Array	PtpAffx.112314.1	gb:DN492708 /DB_XREF=gi:60702898 /DB_XREF=X032G10.3pR /CLONE=X032G10 /TID=PtpAffx.112314.1 /CNT=1 /FEA=EST /TIER=ConsEnd /STK=1 /NOTE=sequence(s) not in UniGene /REP_ORG=P. tremula x P. tremuloides	DN492708	LG_I:797745-799170 (-) // 83.01 //	---	---	---	---	This probe set was annotated using the Design Representative Id based pipeline to a GenBank identifier using 1 transcripts. // false // Design Representative Id // R	DN492708	DN492708 // --- // gb // --- // ---	---
PtpAffx.125896.1.A1_at	14.975	2.76441	0.184602	4.24136	0.00671026	1	1	1	NA	NA	NA	NA	NA	NA	NA	NA	NA	NA	NA	NA	NA	NA	NA	NA	NA	NA	NA	NA	NA	PtpAffx.125896.1.A1_at	Poplar Genome Array	PtpAffx.125896.1	gb:BP931933 /DB_XREF=gi:60213563 /DB_XREF=BP931933 /CLONE=PnFL1-029_N23.r /TID=PtpAffx.125896.1 /CNT=2 /FEA=EST /TIER=ConsEnd /STK=1 /NOTE=sequence(s) not in UniGene /REP_ORG=P. nigra	BP931933	---	---	---	---	---	This probe set was annotated using the Design Representative Id based pipeline to a GenBank identifier using 1 transcripts. // false // Design Representative Id // R	BP931933	BP931933 // --- // gb // --- // ---	eugene3.01230111 // jgi // 3 // Cross Hyb Matching Probes /// eugene3.02930010 // jgi // 1 // Cross Hyb Matching Probes /// eugene3.02930012 // jgi // 1 // Cross Hyb Matching Probes /// eugene3.18220002 // jgi // 5 // Cross Hyb Matching Probes /// fgenesh1_pg.C_scaffold_6343000001 // jgi // 1 // Cross Hyb Matching Probes /// eugene3.09680001 // jgi // 1 // Cross Hyb Matching Probes
PtpAffx.205698.1.S1_s_at	565.471	642.085	1.13549	-4.64157	0.00671318	1	1	1	NA	NA	NA	NA	NA	NA	NA	NA	NA	NA	NA	NA	NA	NA	NA	NA	NA	NA	NA	NA	NA	PtpAffx.205698.1.S1_s_at	Poplar Genome Array	PtpAffx.205698.1	pmrna:pmrna11252 /TID=PtpAffx.205698.1 /CNT=1 /FEA=mRNA /TIER=ConsEnd /STK=0 /NOTE=sequence(s) not in UniGene /DEF=pmrna:pmrna11252 /REP_ORG=P. trichocarpa	pmrna11252	LG_V:14621716-14623791 (+) // 100.0 //	---	---	---	---	This probe set was annotated using the Matching Probes based pipeline to a Joint Genome Institute identifier using 1 transcripts. // false // Matching Probes // A	estExt_fgenesh1_pg_v1.C_LG_V1281(11)	estExt_fgenesh1_pg_v1.C_LG_V1281 // jgi_model_id=694705 // jgi // 11 // ---	---
PtpAffx.225096.1.S1_s_at	62.6205	28.3041	0.451995	4.26882	0.00672999	1	1	1	NA	NA	NA	NA	NA	NA	NA	NA	NA	NA	NA	NA	NA	NA	NA	NA	NA	NA	NA	NA	NA	PtpAffx.225096.1.S1_s_at	Poplar Genome Array	PtpAffx.225096.1	pmrna:pmrna44194 /TID=PtpAffx.225096.1 /CNT=1 /FEA=mRNA /TIER=ConsEnd /STK=0 /NOTE=sequence(s) not in UniGene /DEF=pmrna:pmrna44194 /REP_ORG=P. trichocarpa	pmrna44194	LG_XVIII:12773416-12775733 (-) // 100.0 // /// LG_XVIII:12821562-12849550 (-) // 96.71 // /// LG_XVIII:12778020-12779490 (-) // 79.06 // /// LG_XVIII:12822663-12823603 (-) // 61.97 //	---	---	---	---	This probe set was annotated using the Matching Probes based pipeline to a Joint Genome Institute identifier using 1 transcripts. // false // Matching Probes // A	eugene3.00181210(11),fgenesh1_pg.C_LG_XVIII001169(11)	eugene3.00181210 // jgi_model_id=578986 // jgi // 11 // --- /// fgenesh1_pg.C_LG_XVIII001169 // jgi_model_id=92052 // jgi // 11 // ---	eugene3.00181205 // jgi // 2 // Cross Hyb Matching Probes /// fgenesh1_pg.C_scaffold_1694000001 // jgi // 3 // Cross Hyb Matching Probes
PtpAffx.151234.1.S1_at	414.35	511.071	1.23343	-4.06	0.00673166	1	1	1	NA	NA	NA	NA	NA	NA	NA	NA	NA	NA	NA	NA	NA	NA	NA	NA	NA	NA	NA	NA	NA	PtpAffx.151234.1.S1_at	Poplar Genome Array	PtpAffx.151234.1	gb:CX654847 /DB_XREF=gi:57889676 /DB_XREF=PO02060E11 /CLONE=PO02060E11 /TID=PtpAffx.151234.1 /CNT=4 /FEA=EST /TIER=ConsEnd /STK=0 /NOTE=sequence(s) not in UniGene /REP_ORG=P. alba x P. tremula var. glandulosa	CX654847	LG_XII:12745695-12748789 (-) // 97.24 //	---	---	---	---	This probe set was annotated using the Genome Target Overlap based pipeline to a Joint Genome Institute identifier using 1 transcripts. // false // Genome Target Overlap // B	fgenesh1_pm.C_LG_XII000428	fgenesh1_pm.C_LG_XII000428 // jgi_model_id=356772 // jgi // 0 // chrLG_XII:12745770-12749148(-)	---
PtpAffx.219960.1.S1_at	74.6941	16.4891	0.220756	4.1584	0.00677047	1	1	1	NA	NA	NA	NA	NA	NA	NA	NA	NA	NA	NA	NA	NA	NA	NA	NA	NA	NA	NA	NA	NA	PtpAffx.219960.1.S1_at	Poplar Genome Array	PtpAffx.219960.1	pmrna:pmrna36143 /TID=PtpAffx.219960.1 /CNT=1 /FEA=mRNA /TIER=ConsEnd /STK=0 /NOTE=sequence(s) not in UniGene /DEF=pmrna:pmrna36143 /REP_ORG=P. trichocarpa	pmrna36143	LG_III:6925202-6928466 (-) // 91.19 //	---	---	---	---	This probe set was annotated using the Matching Probes based pipeline to a Joint Genome Institute identifier using 1 transcripts. // false // Matching Probes // A	grail3.0029001901(11)	grail3.0029001901 // jgi_model_id=676352 // jgi // 11 // ---	---
PtpAffx.11747.2.A1_at	50.7882	6.70458	0.132011	5.35565	0.00682682	1	1	1	NA	NA	NA	NA	NA	NA	NA	NA	NA	NA	NA	NA	NA	NA	NA	NA	NA	NA	NA	NA	NA	PtpAffx.11747.2.A1_at	Poplar Genome Array	PtpAffx.11747.2	gb:CV264358 /DB_XREF=gi:52517333 /DB_XREF=WS02024.B21_F01 /CLONE=WS02024_F01 /TID=PtpAffx.11747.2 /CNT=1 /FEA=EST /TIER=ConsEnd /STK=1 /NOTE=sequence(s) not in UniGene /REP_ORG=P. trichocarpa x P. nigra	CV264358	LG_IV:734406-735149 (-) // 54.95 //	---	---	---	---	This probe set was annotated using the Design Representative Id based pipeline to a GenBank identifier using 1 transcripts. // false // Design Representative Id // R	CV264358	CV264358 // --- // gb // --- // ---	---
PtpAffx.13681.2.S1_at	52.3192	96.6963	1.8482	-4.64445	0.00686597	1	1	1	NA	NA	NA	NA	NA	NA	NA	NA	NA	NA	NA	NA	NA	NA	NA	NA	NA	NA	NA	NA	NA	PtpAffx.13681.2.S1_at	Poplar Genome Array	PtpAffx.13681.2	gb:CV268082 /DB_XREF=gi:52521057 /DB_XREF=WS0204.B21_I05 /CLONE=WS0204_I05 /TID=PtpAffx.13681.2 /CNT=1 /FEA=EST /TIER=ConsEnd /STK=1 /NOTE=sequence(s) not in UniGene /REP_ORG=P. trichocarpa x P. nigra	CV268082	LG_XIV:9563104-9563536 (-) // 77.62 //	---	---	---	---	This probe set was annotated using the Genome Target Overlap based pipeline to a Joint Genome Institute identifier using 1 transcripts. // false // Genome Target Overlap // B	eugene3.00141166,eugene3.08130003	eugene3.00141166 // jgi_model_id=573121 // jgi // 0 // chrLG_XIV:9563041-9568244(-) /// eugene3.08130003 // jgi_model_id=596326 // jgi // 0 // chrLG_XIV:9563041-9563942(-)	---
PtpAffx.31353.1.A1_s_at	1762.08	1060.29	0.601724	4.03263	0.00688231	1	1	1	NA	NA	NA	NA	NA	NA	NA	NA	NA	NA	NA	NA	NA	NA	NA	NA	NA	NA	NA	NA	NA	PtpAffx.31353.1.A1_s_at	Poplar Genome Array	PtpAffx.31353.1	gb:CV239013 /DB_XREF=gi:52401256 /DB_XREF=WS0231.B21_A24 /CLONE=WS0231_A24 /TID=PtpAffx.31353.1 /CNT=2 /FEA=EST /TIER=ConsEnd /STK=1 /NOTE=sequence(s) not in UniGene /REP_ORG=P. trichocarpa	CV239013	LG_I:27696090-27697150 (+) // 92.22 //	---	---	---	---	This probe set was annotated using the Matching Probes based pipeline to a Joint Genome Institute identifier using 1 transcripts. // false // Matching Probes // A	estExt_Genewise1_v1.C_LG_I4228(11)	estExt_Genewise1_v1.C_LG_I4228 // jgi_model_id=707481 // jgi // 11 // ---	---
PtpAffx.222060.1.S1_at	590.02	26.1679	0.0443509	4.28308	0.00689751	1	1	1	NA	NA	NA	NA	NA	NA	NA	NA	NA	NA	NA	NA	NA	NA	NA	NA	NA	NA	NA	NA	NA	PtpAffx.222060.1.S1_at	Poplar Genome Array	PtpAffx.222060.1	pmrna:pmrna39265 /TID=PtpAffx.222060.1 /CNT=1 /FEA=mRNA /TIER=ConsEnd /STK=0 /NOTE=sequence(s) not in UniGene /DEF=pmrna:pmrna39265 /REP_ORG=P. trichocarpa	pmrna39265	---	---	---	---	---	This probe set was annotated using the Matching Probes based pipeline to a Joint Genome Institute identifier using 1 transcripts. // false // Matching Probes // A	grail3.0600000101(11)	grail3.0600000101 // jgi_model_id=679343 // jgi // 11 // ---	---
PtpAffx.138243.1.S1_at	609.758	767.742	1.25909	-4.03455	0.00689936	1	1	1	NA	NA	NA	NA	NA	NA	NA	NA	NA	NA	NA	NA	NA	NA	NA	NA	NA	NA	NA	NA	NA	PtpAffx.138243.1.S1_at	Poplar Genome Array	PtpAffx.138243.1	gb:BP934372 /DB_XREF=gi:60216002 /DB_XREF=BP934372 /CLONE=PnFL1-064_E12.r /TID=PtpAffx.138243.1 /CNT=6 /FEA=EST /TIER=ConsEnd /STK=2 /NOTE=sequence(s) not in UniGene /REP_ORG=P. nigra	BP934372	LG_VI:10457936-10459404 (+) // 98.48 //	---	---	---	---	This probe set was annotated using the Genome Consensus/Exemplar Overlap based pipeline to a Joint Genome Institute identifier using 1 transcripts. // false // Genome Consensus/Exemplar Overlap // C	grail3.0030005401	grail3.0030005401 // jgi_model_id=653432 // jgi // 0 // chrLG_VI:10457939-10459085(+)	---
PtpAffx.17575.1.S1_at	1747.93	1414.74	0.809379	4.31507	0.00690374	1	1	1	At3g02750	putative protein phosphatase-2C (PP2C) similar to putative protein phosphatase-2C (PP2C) GB:AAC36699 [Mesembryanthemum crystallinum]	At3g02750	At.22072	CHR3v01212004:593608-595464 (-) // 99.93 //	protein phosphatase 2C family protein / PP2C family protein	---	820909	Q2V3Z1 /// Q8SBC3 /// Q8W4L2 /// Q9M8R7	---	NP_001030624.1 /// NP_001030625.1 /// NP_186924.1	NM_001035547 /// NM_001035548 /// NM_111143	AT3G02750	---	9507 // chloroplast // inferred from electronic annotation	3824 // catalytic activity // inferred from electronic annotation /// 15071 // protein phosphatase type 2C activity // inferred from sequence or structural similarity /// 15071 // protein phosphatase type 2C activity // inferred from sequence similarity	IPR001932 // Protein phosphatase 2C-like // 6.0E-40	This probe set was annotated using the Matching Probes based pipeline to a Entrez Gene identifier using 3 transcripts. // false // Matching Probes // A	NM_001035547(11),NM_001035548(11),NM_111143(11)	At3g02750 // 68416.t00238 protein phosphatase 2C family protein / PP2C family protein similar to protein phosphatase-2C; PP2C (GI:3643088) [Mesembryanthemum crystallinum]; contains Pfam PF00481 : Protein phosphatase 2C domain; // tigr // 11 // --- /// NM_001035547 // Arabidopsis thaliana catalytic/ protein phosphatase type 2C (AT3G02750) mRNA, complete cds. // refseq // 11 // --- /// NM_111143 //…	---	PtpAffx.17575.1.S1_at	Poplar Genome Array	PtpAffx.17575.1	gb:CV281808 /DB_XREF=gi:52534783 /DB_XREF=WS0182.B21_O18 /CLONE=WS0182_O18 /TID=PtpAffx.17575.1 /CNT=9 /FEA=EST /TIER=ConsEnd /STK=2 /NOTE=sequence(s) not in UniGene /REP_ORG=P. trichocarpa x P. deltoides	CV281808	LG_XIII:11645400-11647963 (+) // 88.22 //	---	---	---	---	This probe set was annotated using the Matching Probes based pipeline to a Joint Genome Institute identifier using 1 transcripts. // false // Matching Probes // A	eugene3.01200057(11)	eugene3.01200057 // jgi_model_id=580372 // jgi // 11 // ---	estExt_Genewise1_v1.C_LG_XIII3407 // jgi // 2 // Cross Hyb Matching Probes
PtpAffx.11573.1.A1_at	99.6114	157.401	1.58015	-5.42966	0.00692844	1	1	1	NA	NA	NA	NA	NA	NA	NA	NA	NA	NA	NA	NA	NA	NA	NA	NA	NA	NA	NA	NA	NA	PtpAffx.11573.1.A1_at	Poplar Genome Array	PtpAffx.11573.1	gb:CV260662 /DB_XREF=gi:52513637 /DB_XREF=WS02014.B21_K21 /CLONE=WS02014_K21 /TID=PtpAffx.11573.1 /CNT=1 /FEA=EST /TIER=ConsEnd /STK=1 /NOTE=sequence(s) not in UniGene /REP_ORG=P. trichocarpa x P. nigra	CV260662	LG_II:6459059-6460148 (-) // 87.34 //	---	---	---	---	This probe set was annotated using the Genome Target Overlap based pipeline to a Joint Genome Institute identifier using 1 transcripts. // false // Genome Target Overlap // B	estExt_fgenesh1_pm_v1.C_LG_II0764	estExt_fgenesh1_pm_v1.C_LG_II0764 // jgi_model_id=684489 // jgi // 0 // chrLG_II:6460049-6464866(-)	---
PtpAffx.39438.1.S1_at	507.967	663.321	1.30584	-4.79982	0.00694749	1	1	1	At3g01510	unknown protein ;supported by full-length cDNA: Ceres:249634.	At3g01510	At.41267	CHR3v01212004:198861-201689 (-) // 100.0 //	5'-AMP-activated protein kinase beta-1 subunit-related	---	821127	Q8LCU3	---	NP_566139.1	NM_111017	AT3G01510	6470 // protein amino acid dephosphorylation // inferred from electronic annotation	9507 // chloroplast // inferred from electronic annotation	8138 // protein tyrosine/serine/threonine phosphatase activity // inferred from electronic annotation /// 5515 // protein binding // inferred from electronic annotation	---	This probe set was annotated using the Matching Probes based pipeline to a Entrez Gene identifier using 1 transcripts. // false // Matching Probes // A	NM_111017(11)	At3g01510 // 68416.t00071 5'-AMP-activated protein kinase beta-1 subunit-related contains similarity to Swiss-Prot:P80387 5'-AMP-activated protein kinase, beta-1 subunit (AMPK beta-1 chain) (AMPKb) (40 kDa subunit) [Sus scrofa] // tigr // 10 // --- /// NM_111017 // Arabidopsis thaliana protein tyrosine/serine/threonine phosphatase (AT3G01510) mRNA, complete cds. // refseq // 11 // ---	---	PtpAffx.39438.1.S1_at	Poplar Genome Array	PtpAffx.39438.1	gb:CK092504 /DB_XREF=gi:38576829 /DB_XREF=G085P73.3pR /CLONE=G085P73 /TID=PtpAffx.39438.1 /CNT=2 /FEA=EST /TIER=ConsEnd /STK=1 /NOTE=sequence(s) not in UniGene /REP_ORG=P. tremula x P. tremuloides	CK092504	LG_I:21565556-21568589 (+) // 99.16 //	---	---	---	---	This probe set was annotated using the Genome Target Overlap based pipeline to a Joint Genome Institute identifier using 1 transcripts. // false // Genome Target Overlap // B	fgenesh1_pg.C_LG_I002114	fgenesh1_pg.C_LG_I002114 // jgi_model_id=64762 // jgi // 0 // chrLG_I:21563634-21568392(+)	---
PtpAffx.114932.2.S1_at	125.523	61.4227	0.489333	4.16598	0.00697573	1	1	1	NA	NA	NA	NA	NA	NA	NA	NA	NA	NA	NA	NA	NA	NA	NA	NA	NA	NA	NA	NA	NA	PtpAffx.114932.2.S1_at	Poplar Genome Array	PtpAffx.114932.2	gb:DN492143 /DB_XREF=gi:60702333 /DB_XREF=V049H04.3pR /CLONE=V049H04 /TID=PtpAffx.114932.2 /CNT=5 /FEA=EST /TIER=ConsEnd /STK=1 /NOTE=sequence(s) not in UniGene /REP_ORG=P. trichocarpa	DN492143	LG_II:11916954-11926797 (+) // 98.83 // /// LG_II:11924751-11937813 (+) // 90.69 //	---	---	---	---	This probe set was annotated using the Genome Target Overlap based pipeline to a Joint Genome Institute identifier using 1 transcripts. // false // Genome Target Overlap // B	eugene3.00021457,eugene3.16280002	eugene3.16280002 // jgi_model_id=584359 // jgi // 0 // chrLG_II:11924759-11926712(+) /// eugene3.00021457 // jgi_model_id=552142 // jgi // 0 // chrLG_II:11924825-11926799(+)	eugene3.00021459 // jgi // 6 // Cross Hyb Matching Probes /// eugene3.00021455 // jgi // 3 // Cross Hyb Matching Probes /// estExt_Genewise1_v1.C_39570001 // jgi // 1 // Cross Hyb Matching Probes
PtpAffx.201427.1.S1_at	88.2187	29.347	0.332661	4.26776	0.00699048	1	1	1	At1g76880	GT-like trihelix DNA-binding protein, putative similar to GT2 [Arabidopsis thaliana] GI:2664202, GI:416490	At1g76880	At.66941	CHR1v01212004:28870487-28872823 (+) // 99.89 //	trihelix DNA-binding protein, putative	---	844023	Q9C6K3	---	NP_177814.1	NM_106339	AT1G76880	45449 // regulation of transcription // traceable author statement	5634 // nucleus // inferred from electronic annotation	3700 // transcription factor activity // inferred from sequence or structural similarity /// 3677 // DNA binding // inferred from electronic annotation /// 3700 // transcription factor activity // inferred from sequence similarity	---	This probe set was annotated using the Matching Probes based pipeline to a Entrez Gene identifier using 1 transcripts. // false // Matching Probes // A	NM_106339(11)	At1g76880 // 68414.t08185 trihelix DNA-binding protein, putative similar to DNA-binding protein DF1 [Pisum sativum] GI:13646986 // tigr // 11 // --- /// NM_106339 // Arabidopsis thaliana transcription factor (AT1G76880) mRNA, complete cds. // refseq // 11 // ---	DQ108861 // gb // 1 // Negative Strand Matching Probes /// BX814318 // gb // 10 // Negative Strand Matching Probes	PtpAffx.201427.1.S1_at	Poplar Genome Array	PtpAffx.201427.1	pmrna:pmrna2820 /TID=PtpAffx.201427.1 /CNT=1 /FEA=mRNA /TIER=ConsEnd /STK=0 /NOTE=sequence(s) not in UniGene /DEF=pmrna:pmrna2820 /REP_ORG=P. trichocarpa	pmrna2820	LG_I:34050762-34053182 (-) // 100.0 //	---	---	---	---	This probe set was annotated using the Matching Probes based pipeline to a Joint Genome Institute identifier using 1 transcripts. // false // Matching Probes // A	fgenesh1_pg.C_LG_I003177(11)	fgenesh1_pg.C_LG_I003177 // jgi_model_id=65825 // jgi // 11 // ---	---
PtpAffx.125065.1.S1_at	970.148	845.881	0.87191	4.15989	0.00700112	1	1	1	NA	NA	NA	NA	NA	NA	NA	NA	NA	NA	NA	NA	NA	NA	NA	NA	NA	NA	NA	NA	NA	PtpAffx.125065.1.S1_at	Poplar Genome Array	PtpAffx.125065.1	gb:CV261373 /DB_XREF=gi:52514348 /DB_XREF=WS02016.B21_J17 /CLONE=WS02016_J17 /TID=PtpAffx.125065.1 /CNT=5 /FEA=EST /TIER=ConsEnd /STK=0 /NOTE=sequence(s) not in UniGene /REP_ORG=P. trichocarpa x P. nigra	CV261373	LG_XV:7040184-7041477 (-) // 97.16 //	---	---	---	---	This probe set was annotated using the Genome Target Overlap based pipeline to a Joint Genome Institute identifier using 1 transcripts. // false // Genome Target Overlap // B	grail3.0005026601	grail3.0005026601 // jgi_model_id=666645 // jgi // 0 // chrLG_XV:7040251-7047637(-)	---
PtpAffx.15797.1.S1_at	152.321	238.58	1.5663	-5.67215	0.00700372	1	1	1	NA	NA	NA	NA	NA	NA	NA	NA	NA	NA	NA	NA	NA	NA	NA	NA	NA	NA	NA	NA	NA	PtpAffx.15797.1.S1_at	Poplar Genome Array	PtpAffx.15797.1	gb:CK090696 /DB_XREF=gi:38575021 /DB_XREF=F018P96.3pR /CLONE=F018P96 /TID=PtpAffx.15797.1 /CNT=7 /FEA=EST /TIER=ConsEnd /STK=2 /NOTE=sequence(s) not in UniGene /REP_ORG=P. trichocarpa	CK090696	LG_III:18843197-18843828 (+) // 99.68 //	---	---	---	---	This probe set was annotated using the Matching Probes based pipeline to a Joint Genome Institute identifier using 1 transcripts. // false // Matching Probes // A	eugene3.00031876(10)	eugene3.00031876 // jgi_model_id=555243 // jgi // 10 // ---	---
Ptp.3736.1.A1_at	1672.1	2069.75	1.23781	-4.18964	0.00701969	1	1	1	At2g37940	unknown protein ; supported by cDNA: gi_16604321_gb_AY058059.1_	At2g37940	At.14635	CHR2v01212004:15884246-15886488 (+) // 99.89 //	expressed protein	---	818371	Q9SH93	---	NP_565875.1	NM_129350	AT2G37940	---	5739 // mitochondrion // inferred from electronic annotation	---	---	This probe set was annotated using the Matching Probes based pipeline to a Entrez Gene identifier using 1 transcripts. // false // Matching Probes // A	NM_129350(11)	At2g37940 // 68415.t04296 expressed protein // tigr // 11 // --- /// NM_129350 // Arabidopsis thaliana unknown protein (AT2G37940) mRNA, complete cds. // refseq // 11 // ---	---	Ptp.3736.1.A1_at	Poplar Genome Array	Ptp.3736.1	gb:CV256427 /DB_XREF=gi:52509402 /DB_XREF=WS0243.B21_N01 /CLONE=WS0243_N01 /TID=Ptp.3736.1 /CNT=11 /FEA=EST /TIER=ConsEnd /STK=2 /UG=Ptp.3736 /UG_TITLE=Transcribed locus /REP_ORG=P. trichocarpa x P. deltoides	CV256427	LG_XVI:9789070-9792523 (+) // 96.89 //	---	---	---	---	This probe set was annotated using the Matching Probes based pipeline to a Joint Genome Institute identifier using 1 transcripts. // false // Matching Probes // A	estExt_Genewise1_v1.C_LG_XVI3349(11)	estExt_Genewise1_v1.C_LG_XVI3349 // jgi_model_id=735665 // jgi // 11 // ---	---
PtpAffx.74112.1.A1_at	17.2599	54.9135	3.18157	-4.84896	0.00702688	1	1	1	NA	NA	NA	NA	NA	NA	NA	NA	NA	NA	NA	NA	NA	NA	NA	NA	NA	NA	NA	NA	NA	PtpAffx.74112.1.A1_at	Poplar Genome Array	PtpAffx.74112.1	gb:BP930450 /DB_XREF=gi:60212080 /DB_XREF=BP930450 /CLONE=PnFL1-010_D11.r /TID=PtpAffx.74112.1 /CNT=4 /FEA=EST /TIER=ConsEnd /STK=1 /NOTE=sequence(s) not in UniGene /REP_ORG=P. nigra	BP930450	LG_XV:1374330-1375097 (-) // 96.9 //	Q9SC31	7585 // respiratory gaseous exchange // inferred from electronic annotation	5740 // mitochondrial envelope // inferred from electronic annotation	---	This probe set was annotated using the Genome Target Overlap based pipeline to a GenBank,Joint Genome Institute identifier using 1 transcripts. // false // Genome Target Overlap // B	AJ251511,estExt_Genewise1_v1.C_LG_XV0520	estExt_Genewise1_v1.C_LG_XV0520 // jgi_model_id=732929 // jgi // 0 // chrLG_XV:1374379-1376781(-) /// AJ251511 // Populus tremula x Populus tremuloides mRNA for alternative oxidase (aox1 gene). // gb // 0 // chrLG_XV:1374379-1376982(-)	---
PtpAffx.224057.1.S1_x_at	21.1051	42.2174	2.00034	-4.52113	0.00707502	1	1	1	NA	NA	NA	NA	NA	NA	NA	NA	NA	NA	NA	NA	NA	NA	NA	NA	NA	NA	NA	NA	NA	PtpAffx.224057.1.S1_x_at	Poplar Genome Array	PtpAffx.224057.1	pmrna:pmrna42292 /TID=PtpAffx.224057.1 /CNT=1 /FEA=mRNA /TIER=ConsEnd /STK=0 /NOTE=sequence(s) not in UniGene /DEF=pmrna:pmrna42292 /REP_ORG=P. trichocarpa	pmrna42292	LG_IV:12519432-12519817 (+) // 85.45 // /// LG_IX:12417987-12418372 (+) // 94.29 // /// LG_XII:6458023-6458408 (+) // 95.84 // /// LG_XII:6382210-6382594 (+) // 82.34 // /// LG_XVII:2468696-2469081 (+) // 94.55 // /// LG_XI:6274927-6275310 (+) // 95.58 // /// LG_IX:12457995-12458383 (-) // 85.45 // /// LG_XVIII:1294917-1296871 (-) // 90.65 // /// LG_XVIII:1333926-1334311 (-) // 93.51 // /// LG_XI…	---	---	---	---	This probe set was annotated using the Matching Probes based pipeline to a Joint Genome Institute identifier using 1 transcripts. // false // Matching Probes // A	fgenesh1_pg.C_scaffold_275000001(9),fgenesh1_pg.C_scaffold_14281000001(11),fgenesh1_pg.C_scaffold_17754000001(11)	fgenesh1_pg.C_scaffold_275000001 // jgi_model_id=101338 // jgi // 9 // --- /// fgenesh1_pg.C_scaffold_14281000001 // jgi_model_id=107900 // jgi // 11 // --- /// fgenesh1_pg.C_scaffold_17754000001 // jgi_model_id=108528 // jgi // 11 // ---	fgenesh1_pg.C_scaffold_173000025 // jgi // 2 // Cross Hyb Matching Probes /// fgenesh1_pg.C_scaffold_173000002 // jgi // 7 // Cross Hyb Matching Probes /// fgenesh1_pg.C_scaffold_159000006 // jgi // 1 // Cross Hyb Matching Probes /// fgenesh1_pg.C_LG_IX001552 // jgi // 2 // Cross Hyb Matching Probes /// fgenesh1_pg.C_LG_IX001550 // jgi // 1 // Cross Hyb Matching Probes /// fgenesh1_pg.C_scaffold_…
Ptp.252.1.A1_at	1.50197	8.62665	5.74357	-4.1299	0.00709824	1	1	1	NA	NA	NA	NA	NA	NA	NA	NA	NA	NA	NA	NA	NA	NA	NA	NA	NA	NA	NA	NA	NA	Ptp.252.1.A1_at	Poplar Genome Array	Ptp.252.1	gb:CV262178 /DB_XREF=gi:52515153 /DB_XREF=WS02018.B21_N13 /CLONE=WS02018_N13 /TID=Ptp.252.1 /CNT=4 /FEA=EST /TIER=ConsEnd /STK=1 /UG=Ptp.252 /UG_TITLE=Transcribed locus /REP_ORG=P. trichocarpa x P. nigra	CV262178	LG_X:9346316-9346739 (+) // 56.25 //	---	---	---	---	This probe set was annotated using the Design Representative Id based pipeline to a GenBank identifier using 1 transcripts. // false // Design Representative Id // R	CV262178	CV262178 // --- // gb // --- // ---	---
PtpAffx.8018.3.S1_s_at	256.447	188.4	0.734655	5.36433	0.00711467	1	1	1	At2g04650	putative GDP-mannose pyrophosphorylase	At2g04650	At.27314	CHR2v01212004:1621983-1624483 (-) // 99.91 //	ADP-glucose pyrophosphorylase family protein	---	815007	Q8W4J5	---	NP_178542.2	NM_126494	AT2G04650	9058 // biosynthesis // inferred from electronic annotation /// 9058 // biosynthesis // inferred from sequence or structural similarity /// 9058 // biosynthesis // inferred from sequence similarity	---	16779 // nucleotidyltransferase activity // inferred from electronic annotation /// 16779 // nucleotidyltransferase activity // inferred from sequence or structural similarity /// 16779 // nucleotidyltransferase activity // inferred from sequence similarity /// 8415 // acyltransferase activity // inferred from electronic annotation	IPR001451 // Bacterial transferase hexapeptide repeat // 0.0011 /// IPR001451 // Bacterial transferase hexapeptide repeat // 1.6 /// IPR005835 // Nucleotidyl transferase // 3.9E-23	This probe set was annotated using the Matching Probes based pipeline to a Entrez Gene identifier using 1 transcripts. // false // Matching Probes // A	NM_126494(11)	At2g04650 // 68415.t00423 ADP-glucose pyrophosphorylase family protein contains Pfam profile PF00483: Nucleotidyl transferase; low similarity to mannose-1-phosphate guanylyltransferase [Hypocrea jecorina] GI:3323397 // tigr // 9 // --- /// NM_126494 // Arabidopsis thaliana nucleotidyltransferase (AT2G04650) mRNA, complete cds. // refseq // 11 // ---	---	PtpAffx.8018.3.S1_s_at	Poplar Genome Array	PtpAffx.8018.3	gb:BU898296 /DB_XREF=gi:24109503 /DB_XREF=X078D09 /TID=PtpAffx.8018.3 /CNT=2 /FEA=EST /TIER=ConsEnd /STK=0 /NOTE=sequence(s) not in UniGene /REP_ORG=P. tremula x P. tremuloides	BU898296	LG_XV:5041050-5041654 (-) // 94.75 //	---	---	---	---	This probe set was annotated using the Matching Probes based pipeline to a Joint Genome Institute identifier using 1 transcripts. // false // Matching Probes // A	estExt_fgenesh1_pg_v1.C_LG_XV0449(11)	estExt_fgenesh1_pg_v1.C_LG_XV0449 // jgi_model_id=700899 // jgi // 11 // ---	---
Ptp.4432.1.A1_s_at	3899.39	3327.26	0.853276	4.08971	0.00713235	1	1	1	At1g66070	unknown protein ;supported by full-length cDNA: Ceres:20812.	At1g66070	At.17575	CHR1v01212004:24599856-24601183 (-) // 100.0 //	translation initiation factor-related	---	842921	Q9C8D8	---	NP_564865.1	NM_105278	AT1G66070	---	---	---	---	This probe set was annotated using the Matching Probes based pipeline to a Entrez Gene identifier using 2 transcripts. // false // Matching Probes // A	AY063794(11),NM_105278(11)	At1g66070 // 68414.t06876 translation initiation factor-related similar to Eukaryotic translation initiation factor 3 subunit 1 (eIF-3 alpha) (eIF3 p35) (eIF3j) (Swiss-Prot:O75822) [Homo sapiens] // tigr // 10 // --- /// NM_105278 // Arabidopsis thaliana unknown protein (AT1G66070) mRNA, complete cds. // refseq // 11 // --- /// AY063794 // Arabidopsis thaliana unknown protein (At1g66070) mRNA, co…	---	Ptp.4432.1.A1_s_at	Poplar Genome Array	Ptp.4432.1	gb:CV242852 /DB_XREF=gi:52495827 /DB_XREF=WS02516.B21.1_D10 /CLONE=WS02516_D10 /TID=Ptp.4432.1 /CNT=2 /FEA=EST /TIER=ConsEnd /STK=2 /UG=Ptp.4432 /UG_TITLE=Transcribed locus /REP_ORG=P. trichocarpa	CV242852	LG_IV:7336046-7337983 (-) // 81.17 //	---	---	---	---	This probe set was annotated using the Matching Probes based pipeline to a Joint Genome Institute identifier using 1 transcripts. // false // Matching Probes // A	estExt_Genewise1_v1.C_LG_IV3732(11)	estExt_Genewise1_v1.C_LG_IV3732 // jgi_model_id=714224 // jgi // 11 // ---	---
PtpAffx.92412.1.S1_at	1578.68	736.606	0.466597	4.04176	0.00713843	1	1	1	NA	NA	NA	NA	NA	NA	NA	NA	NA	NA	NA	NA	NA	NA	NA	NA	NA	NA	NA	NA	NA	PtpAffx.92412.1.S1_at	Poplar Genome Array	PtpAffx.92412.1	gb:BP932785 /DB_XREF=gi:60214415 /DB_XREF=BP932785 /CLONE=PnFL1-041_C10.r /TID=PtpAffx.92412.1 /CNT=18 /FEA=EST /TIER=ConsEnd /STK=3 /NOTE=sequence(s) not in UniGene /REP_ORG=P. nigra	BP932785	LG_XI:10550573-10551968 (+) // 97.07 // /// LG_XI:10617281-10618669 (-) // 96.78 // /// LG_XI:10614350-10615738 (-) // 96.71 //	---	---	---	---	This probe set was annotated using the Matching Probes based pipeline to a Joint Genome Institute identifier using 1 transcripts. // false // Matching Probes // A	eugene3.00110827(9),estExt_Genewise1_v1.C_LG_XI3561(9),eugene3.179130001(9)	eugene3.00110827 // jgi_model_id=568813 // jgi // 9 // --- /// estExt_Genewise1_v1.C_LG_XI3561 // jgi_model_id=728310 // jgi // 9 // --- /// eugene3.179130001 // jgi_model_id=585517 // jgi // 9 // ---	eugene3.00110826 // jgi // 8 // Cross Hyb Matching Probes
Ptp.5913.1.S1_s_at	140.748	226.013	1.60579	-4.00327	0.00714736	1	1	1	NA	NA	NA	NA	NA	NA	NA	NA	NA	NA	NA	NA	NA	NA	NA	NA	NA	NA	NA	NA	NA	Ptp.5913.1.S1_s_at	Poplar Genome Array	Ptp.5913.1	gb:CV244093 /DB_XREF=gi:52497068 /DB_XREF=WS0253.B21_L09 /CLONE=WS0253_L09 /TID=Ptp.5913.1 /CNT=6 /FEA=EST /TIER=ConsEnd /STK=1 /UG=Ptp.5913 /UG_TITLE=Transcribed locus /REP_ORG=P. trichocarpa	CV244093	LG_IV:4619844-4620776 (-) // 97.18 //	---	---	---	---	This probe set was annotated using the Matching Probes based pipeline to a Joint Genome Institute identifier using 1 transcripts. // false // Matching Probes // A	eugene3.00040481(11)	eugene3.00040481 // jgi_model_id=555768 // jgi // 11 // ---	---
PtpAffx.65912.1.S1_at	904.908	1291.92	1.42768	-4.63842	0.00716043	1	1	1	At4g31550	putaive DNA-binding protein DNA-binding protein WRKY3 - Petroselinum crispum, PIR2:S72445;supported by full-length cDNA: Ceres:11953.	At4g31550	At.24683	CHR4v01212004:15290071-15291464 (-) // 99.9 //	WRKY family transcription factor	---	829282	Q3E9T3 /// Q9SV15	---	NP_567878.2 /// NP_849559.1 /// NP_974654.1	NM_119304 /// NM_179228 /// NM_202925	AT4G31550	6350 // transcription // inferred from electronic annotation /// 6355 // regulation of transcription, DNA-dependent // inferred from electronic annotation /// 45449 // regulation of transcription // inferred from electronic annotation /// 6355 // regulation of transcription, DNA-dependent // inferred from sequence similarity	5634 // nucleus // Unknown /// 5634 // nucleus // inferred from electronic annotation /// 5634 // nucleus // inferred from curator	3700 // transcription factor activity // inferred from sequence or structural similarity /// 5516 // calmodulin binding // inferred from direct assay /// 3677 // DNA binding // inferred from electronic annotation /// 3700 // transcription factor activity // inferred from electronic annotation /// 43565 // sequence-specific DNA binding // inferred from electronic annotation /// 3700 // transcripti…	IPR003657 // DNA-binding WRKY // 1.1E-37 /// IPR003657 // DNA-binding WRKY // 1.1E-37	This probe set was annotated using the Matching Probes based pipeline to a Entrez Gene identifier using 3 transcripts. // false // Matching Probes // A	NM_119304(11),NM_179228(11),NM_202925(11)	At4g31550 // 68417.t04142 WRKY family transcription factor contains Pfam profile: PF03106 WRKY DNA -binding domain // tigr // 10 // --- /// NM_179228 // Arabidopsis thaliana WRKY11; transcription factor (WRKY11) mRNA, complete cds. // refseq // 11 // --- /// NM_119304 // Arabidopsis thaliana WRKY11; transcription factor (WRKY11) mRNA, complete cds. // refseq // 11 // --- /// NM_202925 // Arabidop…	BX829013 // gb // 4 // Cross Hyb Matching Probes	PtpAffx.65912.1.S1_at	Poplar Genome Array	PtpAffx.65912.1	gb:CV258480 /DB_XREF=gi:52511455 /DB_XREF=WS0249.B21_K13 /CLONE=WS0249_K13 /TID=PtpAffx.65912.1 /CNT=6 /FEA=EST /TIER=ConsEnd /STK=1 /NOTE=sequence(s) not in UniGene /REP_ORG=P. trichocarpa x P. deltoides	CV258480	LG_VI:4585009-4586580 (-) // 96.71 //	---	---	---	---	This probe set was annotated using the Accession mapped clusters based pipeline to a UniGene identifier using 2 transcripts. // false // Accession mapped clusters // E	BI120754,CK101114	BI120754 // /DB_XREF=F022P33Y // gb // --- // --- /// CK101114 // /DB_XREF=F022P33.5pR /CLONE=F022P33 // gb // --- // ---	estExt_fgenesh1_pg_v1.C_LG_VI1432 // jgi // 7 // Cross Hyb Matching Probes
Ptp.5864.3.A1_at	60.9494	98.1931	1.61106	-4.36777	0.00716482	1	1	1	At2g21660	glycine-rich RNA binding protein 7 Alternative splicing exists based on EST evidence, form 1 splice site is 'AG', form 2 splice site is 'AT'	At2g21660	At.23628	CHR2v01212004:9272558-9273396 (-) // 99.62 //	glycine-rich RNA-binding protein (GRP7)	---	816705	Q03250 /// Q3EBX0 /// Q9LTU6	---	NP_179760.1 /// NP_850017.1	NM_127738 /// NM_179686	AT2G21660	7623 // circadian rhythm // inferred from expression pattern /// 7623 // circadian rhythm // traceable author statement	5634 // nucleus // inferred from sequence or structural similarity /// 5634 // nucleus // inferred from sequence similarity	3723 // RNA binding // inferred from sequence or structural similarity /// 166 // nucleotide binding // inferred from electronic annotation /// 3676 // nucleic acid binding // inferred from electronic annotation /// 3723 // RNA binding // inferred from electronic annotation /// 3723 // RNA binding // inferred from sequence similarity /// 3690 // double-stranded DNA binding // inferred from direct…	IPR000504 // RNA-binding region RNP-1 (RNA recognition motif) // 1.4E-28	This probe set was annotated using the Matching Probes based pipeline to a Entrez Gene identifier using 2 transcripts. // false // Matching Probes // A	NM_127738(11),NM_179686(10)	At2g21660 // 68415.t02424 glycine-rich RNA-binding protein (GRP7) SP|Q03250 Glycine-rich RNA-binding protein 7 {Arabidopsis thaliana} // tigr // 11 // --- /// NM_127738 // Arabidopsis thaliana ATGRP7; RNA binding (ATGRP7) mRNA, complete cds. // refseq // 11 // --- /// NM_179686 // Arabidopsis thaliana ATGRP7; RNA binding (ATGRP7) mRNA, complete cds. // refseq // 10 // --- /// BT008667 // Arabidop…	---	Ptp.5864.3.A1_at	Poplar Genome Array	Ptp.5864.3	gb:DN494422 /DB_XREF=gi:60704612 /DB_XREF=K041P22.5pR /CLONE=K041P22 /TID=Ptp.5864.3 /CNT=27 /FEA=EST /TIER=ConsEnd /STK=0 /UG=Ptp.5864 /UG_TITLE=Transcribed locus /REP_ORG=P. tremula x P. tremuloides	DN494422	LG_IV:14444187-14445159 (-) // 88.92 //	---	---	---	---	This probe set was annotated using the Accession mapped clusters based pipeline to a UniGene identifier using 15 transcripts. // false // Accession mapped clusters // E	AI165728,AI165581,AI164498,AI164177,AI163603,AI163296,BU832039,BU833894,BU837379,CK116526,CK116659,CK117047,CK117443,CK117497,DN494422	AI163296 // /DB_XREF=A039P32U // gb // --- // --- /// AI163603 // /DB_XREF=A045P14U // gb // --- // --- /// AI164177 // /DB_XREF=A056P52U // gb // --- // --- /// AI164498 // /DB_XREF=A062p21u // gb // --- // --- /// AI165581 // /DB_XREF=A086p19u // gb // --- // --- /// AI165728 // /DB_XREF=A089p65u // gb // --- // --- /// BU832039 // /DB_XREF=T028G03 // gb // --- // --- /// BU833894 // /DB_XREF=T…	estExt_Genewise1_v1.C_LG_IX1791 // jgi // 1 // Negative Strand Matching Probes /// estExt_Genewise1_v1.C_LG_IV0527 // jgi // 4 // Negative Strand Matching Probes
PtpAffx.211602.1.S1_at	43.8567	29.7137	0.677517	4.11658	0.00720838	1	1	1	NA	NA	NA	NA	NA	NA	NA	NA	NA	NA	NA	NA	NA	NA	NA	NA	NA	NA	NA	NA	NA	PtpAffx.211602.1.S1_at	Poplar Genome Array	PtpAffx.211602.1	pmrna:pmrna22740 /TID=PtpAffx.211602.1 /CNT=1 /FEA=mRNA /TIER=ConsEnd /STK=0 /NOTE=sequence(s) not in UniGene /DEF=pmrna:pmrna22740 /REP_ORG=P. trichocarpa	pmrna22740	LG_XIV:3375132-3376326 (+) // 100.0 //	---	---	---	---	This probe set was annotated using the Matching Probes based pipeline to a Joint Genome Institute identifier using 1 transcripts. // false // Matching Probes // A	fgenesh1_pg.C_LG_XIV000400(11)	fgenesh1_pg.C_LG_XIV000400 // jgi_model_id=86773 // jgi // 11 // ---	---
PtpAffx.831.1.A1_at	8.24965	35.9199	4.35412	-4.14686	0.00726994	1	1	1	NA	NA	NA	NA	NA	NA	NA	NA	NA	NA	NA	NA	NA	NA	NA	NA	NA	NA	NA	NA	NA	PtpAffx.831.1.A1_at	Poplar Genome Array	PtpAffx.831.1	gb:CN549853 /DB_XREF=gi:46950053 /DB_XREF=GQ0243.B3_A10 /CLONE=GQ0243_A10 /TID=PtpAffx.831.1 /CNT=4 /FEA=EST /TIER=ConsEnd /STK=0 /NOTE=sequence(s) not in UniGene /REP_ORG=P. trichocarpa x P. deltoides	CN549853	LG_II:18857143-18857852 (-) // 92.29 //	---	---	---	---	This probe set was annotated using the Genome Target Overlap based pipeline to a Joint Genome Institute identifier using 1 transcripts. // false // Genome Target Overlap // B	eugene3.05410001,eugene3.00002048	eugene3.05410001 // jgi_model_id=593559 // jgi // 0 // chrLG_II:18857338-18857881(-) /// eugene3.00002048 // jgi_model_id=552733 // jgi // 0 // chrLG_II:18857338-18857881(-)	---
PtpAffx.4645.2.S1_at	2060	1431.23	0.694773	4.42103	0.00728431	1	1	1	At3g14770	hypothetical protein contains similarity to MtN3(nodulin) protein GB:Y08726 GI:1619601 from [Medicago truncatula]; supported by cDNA: gi_15809922_gb_AY054229.1_	At3g14770	At.26391	CHR3v01212004:4957794-4959209 (-) // 99.86 //	nodulin MtN3 family protein	---	820705	Q9LH79	---	NP_566493.1	NM_112338	AT3G14770	---	12505 // endomembrane system // inferred from electronic annotation /// 16020 // membrane // inferred from electronic annotation /// 16020 // membrane // inferred from sequence or structural similarity /// 16020 // membrane // inferred from sequence similarity	---	IPR004316 // MtN3 and saliva related transmembrane protein // 3.6E-20 /// IPR004316 // MtN3 and saliva related transmembrane protein // 2.8E-26	This probe set was annotated using the Matching Probes based pipeline to a Entrez Gene identifier using 1 transcripts. // false // Matching Probes // A	NM_112338(11)	At3g14770 // 68416.t01658 nodulin MtN3 family protein similar to MtN3 GI:1619602 (root nodule development) from [Medicago truncatula] // tigr // 10 // --- /// NM_112338 // Arabidopsis thaliana unknown protein (AT3G14770) mRNA, complete cds. // refseq // 11 // ---	AK230146 // gb // 2 // Cross Hyb Matching Probes	PtpAffx.4645.2.S1_at	Poplar Genome Array	PtpAffx.4645.2	gb:BU875549 /DB_XREF=gi:24067073 /DB_XREF=V008E01 /TID=PtpAffx.4645.2 /CNT=14 /FEA=EST /TIER=ConsEnd /STK=0 /NOTE=sequence(s) not in UniGene /REP_ORG=P. trichocarpa	BU875549	LG_I:31539930-31545994 (-) // 97.84 //	---	---	---	---	This probe set was annotated using the Genome Target Overlap based pipeline to a Joint Genome Institute identifier using 1 transcripts. // false // Genome Target Overlap // B	estExt_Genewise1_v1.C_LG_I5144	estExt_Genewise1_v1.C_LG_I5144 // jgi_model_id=707872 // jgi // 0 // chrLG_I:31539863-31545999(-)	---
PtpAffx.204320.1.S1_at	31.9166	56.8688	1.78179	-4.06433	0.00739117	1	1	1	NA	NA	NA	NA	NA	NA	NA	NA	NA	NA	NA	NA	NA	NA	NA	NA	NA	NA	NA	NA	NA	PtpAffx.204320.1.S1_at	Poplar Genome Array	PtpAffx.204320.1	pmrna:pmrna8504 /TID=PtpAffx.204320.1 /CNT=1 /FEA=mRNA /TIER=ConsEnd /STK=0 /NOTE=sequence(s) not in UniGene /DEF=pmrna:pmrna8504 /REP_ORG=P. trichocarpa	pmrna8504	LG_IV:16100419-16102821 (-) // 99.96 //	---	---	---	---	This probe set was annotated using the Matching Probes based pipeline to a Joint Genome Institute identifier using 1 transcripts. // false // Matching Probes // A	eugene3.00041386(11)	eugene3.00041386 // jgi_model_id=556673 // jgi // 11 // ---	---
PtpAffx.9846.2.A1_at	65.2129	16.9078	0.259271	5.43875	0.00744063	1	1	1	NA	NA	NA	NA	NA	NA	NA	NA	NA	NA	NA	NA	NA	NA	NA	NA	NA	NA	NA	NA	NA	PtpAffx.9846.2.A1_at	Poplar Genome Array	PtpAffx.9846.2	gb:DN487110 /DB_XREF=gi:60696750 /DB_XREF=Q009E16.3pR /CLONE=Q009E16 /TID=PtpAffx.9846.2 /CNT=1 /FEA=EST /TIER=ConsEnd /STK=1 /NOTE=sequence(s) not in UniGene /REP_ORG=P. tremula	DN487110	---	---	---	---	---	This probe set was annotated using the Design Representative Id based pipeline to a GenBank identifier using 1 transcripts. // false // Design Representative Id // R	DN487110	DN487110 // --- // gb // --- // ---	---
PtpAffx.249.284.A1_at	7.7104	38.452	4.98703	-6.07143	0.00744107	1	1	1	NA	NA	NA	NA	NA	NA	NA	NA	NA	NA	NA	NA	NA	NA	NA	NA	NA	NA	NA	NA	NA	PtpAffx.249.284.A1_at	Poplar Genome Array	PtpAffx.249.284	gb:CV275865 /DB_XREF=gi:52528840 /DB_XREF=WS0177.B21_O03 /CLONE=WS0177_O03 /TID=PtpAffx.249.284 /CNT=3 /FEA=EST /TIER=ConsEnd /STK=1 /NOTE=sequence(s) not in UniGene /REP_ORG=P. trichocarpa x P. deltoides	CV275865	---	---	---	---	---	This probe set was annotated using the Design Representative Id based pipeline to a GenBank identifier using 1 transcripts. // false // Design Representative Id // R	CV275865	CV275865 // --- // gb // --- // ---	---
PtpAffx.3597.1.S1_at	7.33646	40.5124	5.52205	-3.99891	0.00745165	1	1	1	NA	NA	NA	NA	NA	NA	NA	NA	NA	NA	NA	NA	NA	NA	NA	NA	NA	NA	NA	NA	NA	PtpAffx.3597.1.S1_at	Poplar Genome Array	PtpAffx.3597.1	gb:CF937081 /DB_XREF=gi:55735321 /DB_XREF=PO3015A04 /TID=PtpAffx.3597.1 /CNT=2 /FEA=EST /TIER=ConsEnd /STK=0 /NOTE=sequence(s) not in UniGene /REP_ORG=P. tomentiglandulosa	CF937081	LG_III:18069978-18076421 (-) // 96.94 // /// LG_III:18070721-18071562 (-) // 72.95 //	---	---	---	---	This probe set was annotated using the Genome Target Overlap based pipeline to a Joint Genome Institute identifier using 1 transcripts. // false // Genome Target Overlap // B	fgenesh1_pg.C_scaffold_4807000001,grail3.2806000101,eugene3.00031777,eugene3.00031778	eugene3.00031778 // jgi_model_id=555145 // jgi // 0 // chrLG_III:18074606-18076370(-) /// grail3.2806000101 // jgi_model_id=676236 // jgi // 0 // chrLG_III:18076075-18076370(-) /// eugene3.00031777 // jgi_model_id=555144 // jgi // 0 // chrLG_III:18074606-18076370(-) /// fgenesh1_pg.C_scaffold_4807000001 // jgi_model_id=105900 // jgi // 0 // chrLG_III:18075926-18076370(-) /// eugene3.00031778 // j…	---
PtpAffx.220134.1.S1_at	32.1992	8.01333	0.248868	3.95646	0.00750698	1	1	1	NA	NA	NA	NA	NA	NA	NA	NA	NA	NA	NA	NA	NA	NA	NA	NA	NA	NA	NA	NA	NA	PtpAffx.220134.1.S1_at	Poplar Genome Array	PtpAffx.220134.1	pmrna:pmrna36478 /TID=PtpAffx.220134.1 /CNT=1 /FEA=mRNA /TIER=ConsEnd /STK=0 /NOTE=sequence(s) not in UniGene /DEF=pmrna:pmrna36478 /REP_ORG=P. trichocarpa	pmrna36478	LG_III:10331896-10332219 (+) // 76.29 //	---	---	---	---	This probe set was annotated using the Matching Probes based pipeline to a Joint Genome Institute identifier using 1 transcripts. // false // Matching Probes // A	grail3.0029030101(11)	grail3.0029030101 // jgi_model_id=676689 // jgi // 11 // ---	---
PtpAffx.206243.1.S1_s_at	418.614	295.874	0.706794	3.98898	0.00758738	1	1	1	At5g02310	eceriferum3 (CER3)	At5g02310	At.4907	CHR5v01212004:479110-482548 (+) // 99.92 //	eceriferum3 protein, putative	---	830916	---	---	NP_195851.2	NM_120309	AT5G02310	10025 // wax biosynthesis // inferred from mutant phenotype	---	4842 // ubiquitin-protein ligase activity // inferred from electronic annotation /// 8270 // zinc ion binding // inferred from electronic annotation	IPR003126 // Zn-finger (putative), N-recognin // 6.5E-24 /// IPR001841 // Zn-finger, RING // 1.8E-6	This probe set was annotated using the Matching Probes based pipeline to a Entrez Gene identifier using 1 transcripts. // false // Matching Probes // A	NM_120309(11)	At5g02310 // 68418.t00142 eceriferum3 protein, putative similar to eceriferum3 GI:1669655 from [Arabidopsis thaliana] // tigr // 10 // --- /// NM_120309 // Arabidopsis thaliana CER3 (ECERIFERUM 3); ubiquitin-protein ligase (CER3) mRNA, complete cds. // refseq // 11 // ---	---	PtpAffx.206243.1.S1_s_at	Poplar Genome Array	PtpAffx.206243.1	pmrna:pmrna12386 /TID=PtpAffx.206243.1 /CNT=1 /FEA=mRNA /TIER=ConsEnd /STK=0 /NOTE=sequence(s) not in UniGene /DEF=pmrna:pmrna12386 /REP_ORG=P. trichocarpa	pmrna12386	LG_VI:5707609-5718053 (-) // 100.0 //	---	---	---	---	This probe set was annotated using the Genome Consensus/Exemplar Overlap based pipeline to a Joint Genome Institute identifier using 1 transcripts. // false // Genome Consensus/Exemplar Overlap // C	grail3.0023017701	grail3.0023017701 // jgi_model_id=652973 // jgi // 0 // chrLG_VI:5703685-5707723(-)	---
PtpAffx.216818.1.S1_at	9.18194	48.3853	5.26961	-3.9406	0.00764411	1	1	1	NA	NA	NA	NA	NA	NA	NA	NA	NA	NA	NA	NA	NA	NA	NA	NA	NA	NA	NA	NA	NA	PtpAffx.216818.1.S1_at	Poplar Genome Array	PtpAffx.216818.1	pmrna:pmrna31853 /TID=PtpAffx.216818.1 /CNT=1 /FEA=mRNA /TIER=ConsEnd /STK=0 /NOTE=sequence(s) not in UniGene /DEF=pmrna:pmrna31853 /REP_ORG=P. trichocarpa	pmrna31853	LG_I:24994357-24994864 (+) // 93.18 //	---	---	---	---	This probe set was annotated using the Matching Probes based pipeline to a Joint Genome Institute identifier using 1 transcripts. // false // Matching Probes // A	eugene3.15330001(11)	eugene3.15330001 // jgi_model_id=583700 // jgi // 11 // ---	fgenesh1_pg.C_LG_I002407 // jgi // 2 // Cross Hyb Matching Probes
Ptp.5469.1.S1_s_at	2007.12	1711.37	0.852649	5.2509	0.007687	1	1	1	NA	NA	NA	NA	NA	NA	NA	NA	NA	NA	NA	NA	NA	NA	NA	NA	NA	NA	NA	NA	NA	Ptp.5469.1.S1_s_at	Poplar Genome Array	Ptp.5469.1	gb:CX176421 /DB_XREF=gi:56823845 /DB_XREF=D01_69-21_07.ab1 /TID=Ptp.5469.1 /CNT=5 /FEA=EST /TIER=ConsEnd /STK=0 /UG=Ptp.5469 /UG_TITLE=Transcribed locus /REP_ORG=P. deltoides	CX176421	LG_II:7841482-7842905 (+) // 97.26 //	---	---	---	---	This probe set was annotated using the Matching Probes based pipeline to a Joint Genome Institute identifier using 1 transcripts. // false // Matching Probes // A	estExt_fgenesh1_kg_v1.C_LG_II0083(11)	estExt_fgenesh1_kg_v1.C_LG_II0083 // jgi_model_id=681958 // jgi // 11 // ---	---
PtpAffx.17475.1.A1_s_at	94.38	41.0423	0.434862	4.35787	0.00769202	1	1	1	NA	NA	NA	NA	NA	NA	NA	NA	NA	NA	NA	NA	NA	NA	NA	NA	NA	NA	NA	NA	NA	PtpAffx.17475.1.A1_s_at	Poplar Genome Array	PtpAffx.17475.1	gb:CX169250 /DB_XREF=gi:56816674 /DB_XREF=D05_69-62_07.ab1 /TID=PtpAffx.17475.1 /CNT=1 /FEA=EST /TIER=ConsEnd /STK=1 /NOTE=sequence(s) not in UniGene /REP_ORG=P. deltoides	CX169250	LG_I:23883054-23883495 (-) // 98.24 //	---	---	---	---	This probe set was annotated using the Matching Probes based pipeline to a Joint Genome Institute identifier using 1 transcripts. // false // Matching Probes // A	estExt_fgenesh1_pg_v1.C_LG_I2280(11)	estExt_fgenesh1_pg_v1.C_LG_I2280 // jgi_model_id=691638 // jgi // 11 // ---	---
PtpAffx.5851.1.A1_at	3.10731	16.7949	5.40496	-3.93804	0.00775802	1	1	1	NA	NA	NA	NA	NA	NA	NA	NA	NA	NA	NA	NA	NA	NA	NA	NA	NA	NA	NA	NA	NA	PtpAffx.5851.1.A1_at	Poplar Genome Array	PtpAffx.5851.1	gb:CV232202 /DB_XREF=gi:52387492 /DB_XREF=WS0196.B21_N18 /CLONE=WS0196_N18 /TID=PtpAffx.5851.1 /CNT=3 /FEA=EST /TIER=ConsEnd /STK=1 /NOTE=sequence(s) not in UniGene /REP_ORG=P. trichocarpa	CV232202	LG_XV:6597927-6598900 (+) // 92.04 //	---	---	---	---	This probe set was annotated using the Accession mapped clusters based pipeline to a UniGene identifier using 1 transcripts. // false // Accession mapped clusters // E	CV232202	CV232202 // /DB_XREF=WS0196.B21_N18 /CLONE=WS0196_N18 // gb // --- // ---	---
PtpAffx.156608.1.S1_at	226.886	119.27	0.52568	4.19633	0.0077867	1	1	1	At4g18440	adenylosuccinate lyase - like protein adenylosuccinate lyase - Haemophilus influenzae	At4g18440	At.39387	CHR4v01212004:10186396-10188822 (-) // 99.93 //	adenylosuccinate lyase, putative / adenylosuccinase, putative /// adenylosuccinate lyase, putative / adenylosuccinase, putative	---	827575 /// 840534	Q8GUN7 /// Q8RY94	---	NP_174855.2 /// NP_193579.2	NM_103319 /// NM_117957	AT1G36280 /// AT4G18440	9152 // purine ribonucleotide biosynthesis // inferred from electronic annotation	9507 // chloroplast // inferred from electronic annotation	3824 // catalytic activity // inferred from electronic annotation /// 4018 // adenylosuccinate lyase activity // inferred from electronic annotation /// 4018 // adenylosuccinate lyase activity // inferred from sequence or structural similarity /// 16829 // lyase activity // inferred from electronic annotation /// 4018 // adenylosuccinate lyase activity // inferred from sequence similarity	IPR000362 // Fumarate lyase // 7.6E-57 /// IPR000362 // Fumarate lyase // 3.9E-55	This probe set was annotated using the Matching Probes based pipeline to a Entrez Gene identifier using 2 transcripts. // true // Matching Probes // A	At1g36280(11),At4g18440(11),NM_103319(11),NM_117957(11)	At1g36280 // 68414.t04077 adenylosuccinate lyase, putative / adenylosuccinase, putative similar to SP|P25739 Adenylosuccinate lyase (EC 4.3.2.2) (Adenylosuccinase) {Escherichia coli}; contains Pfam profile PF00206: Lyase // tigr // 11 // --- /// At4g18440 // 68417.t02576 adenylosuccinate lyase, putative / adenylosuccinase, putative similar to SP|P25739 Adenylosuccinate lyase (EC 4.3.2.2) (Adenylo…	---	PtpAffx.156608.1.S1_at	Poplar Genome Array	PtpAffx.156608.1	gb:BU875048 /DB_XREF=gi:24066572 /DB_XREF=V001G06 /TID=PtpAffx.156608.1 /CNT=4 /FEA=EST /TIER=ConsEnd /STK=0 /NOTE=sequence(s) not in UniGene /REP_ORG=P. trichocarpa	BU875048	LG_X:17193694-17194598 (-) // 98.96 //	---	---	---	---	This probe set was annotated using the Matching Probes based pipeline to a Joint Genome Institute identifier using 1 transcripts. // false // Matching Probes // A	eugene3.00101875(10)	eugene3.00101875 // jgi_model_id=567317 // jgi // 10 // ---	---
PtpAffx.210004.1.S1_at	261.391	454.204	1.73764	-4.11647	0.0077934	1	1	1	NA	NA	NA	NA	NA	NA	NA	NA	NA	NA	NA	NA	NA	NA	NA	NA	NA	NA	NA	NA	NA	PtpAffx.210004.1.S1_at	Poplar Genome Array	PtpAffx.210004.1	pmrna:pmrna19732 /TID=PtpAffx.210004.1 /CNT=1 /FEA=mRNA /TIER=ConsEnd /STK=0 /NOTE=sequence(s) not in UniGene /DEF=pmrna:pmrna19732 /REP_ORG=P. trichocarpa	pmrna19732	LG_XI:12258704-12259838 (-) // 99.73 //	---	---	---	---	This probe set was annotated using the Matching Probes based pipeline to a Joint Genome Institute identifier using 1 transcripts. // false // Matching Probes // A	eugene3.00111002(11)	eugene3.00111002 // jgi_model_id=568988 // jgi // 11 // ---	eugene3.00002253 // jgi // 1 // Negative Strand Matching Probes
PtpAffx.102365.1.A1_s_at	1150.28	763.914	0.664109	4.45136	0.00780656	1	1	1	NA	NA	NA	NA	NA	NA	NA	NA	NA	NA	NA	NA	NA	NA	NA	NA	NA	NA	NA	NA	NA	PtpAffx.102365.1.A1_s_at	Poplar Genome Array	PtpAffx.102365.1	gb:CV243408 /DB_XREF=gi:52496383 /DB_XREF=WS02518.B21_M18 /CLONE=WS02518_M18 /TID=PtpAffx.102365.1 /CNT=2 /FEA=EST /TIER=ConsEnd /STK=2 /NOTE=sequence(s) not in UniGene /REP_ORG=P. trichocarpa	CV243408	LG_VIII:2267961-2269512 (+) // 96.84 //	---	---	---	---	This probe set was annotated using the Genome Target Overlap based pipeline to a Joint Genome Institute identifier using 1 transcripts. // false // Genome Target Overlap // B	estExt_Genewise1_v1.C_LG_VIII1979,estExt_fgenesh1_pm_v1.C_LG_X0712	estExt_fgenesh1_pm_v1.C_LG_X0712 // jgi_model_id=687381 // jgi // 0 // chrLG_VIII:2263935-2269510(+) /// estExt_Genewise1_v1.C_LG_VIII1979 // jgi_model_id=720749 // jgi // 0 // chrLG_VIII:2263935-2269274(+)	---
Ptp.6669.1.S1_at	2383.16	3004.94	1.2609	-4.65009	0.00783688	1	1	1	At1g07820	histone H4 identical to GB:M36659 from [Zea mays] (Plant Physiol. Biochem. 25, 235-247 (1987));supported by full-length cDNA: Ceres:27686.	At1g07820	At.48166	CHR1v01212004:2369208-2369518 (+) // 97.44 // /// CHR1v01212004:2421433-2421743 (-) // 99.36 //	histone H4 /// histone H4	---	837279 /// 837297	P59259 /// Q6NR90	---	NP_563793.1 /// NP_563797.1 /// NP_850939.1	NM_100639 /// NM_100656 /// NM_180608	AT1G07660 /// AT1G07820	6334 // nucleosome assembly // inferred from electronic annotation /// 7001 // chromosome organization and biogenesis (sensu Eukaryota) // inferred from electronic annotation	786 // nucleosome // inferred from electronic annotation /// 5634 // nucleus // inferred from electronic annotation /// 5694 // chromosome // inferred from electronic annotation	3677 // DNA binding // inferred from electronic annotation /// 3677 // DNA binding // inferred from sequence or structural similarity /// 3677 // DNA binding // inferred from sequence similarity	IPR007125 // Histone core // 2.2E-12	This probe set was annotated using the Matching Probes based pipeline to a Entrez Gene identifier using 3 transcripts. // true // Matching Probes // A	At1g07660(11),At1g07820(11),NM_100639(11),NM_180608(11),NM_100656(11)	At1g07660 // 68414.t00737 histone H4 identical to histone H4 from Lycopersicon esculentum GI:297150, Lolium temulentum SP|P02308, Acropora formosa GI:455652, Citrus jambhiri GI:16797797 // tigr // 11 // --- /// At1g07820 // 68414.t00756 histone H4 identical to histone H4 from Lycopersicon esculentum GI:297150, Lolium temulentum SP|P02308, Acropora formosa GI:455652, Citrus jambhiri GI:16797797 //…	---	Ptp.6669.1.S1_at	Poplar Genome Array	Ptp.6669.1	gb:CX170418 /DB_XREF=gi:56817842 /DB_XREF=B04_69-59_04.ab1 /TID=Ptp.6669.1 /CNT=37 /FEA=EST /TIER=Stack /STK=7 /UG=Ptp.6669 /UG_TITLE=Transcribed locus /REP_ORG=P. deltoides	CX170418	LG_XVIII:9559522-9572257 (+) // 59.18 //	---	---	---	---	This probe set was annotated using the Matching Probes based pipeline to a Joint Genome Institute identifier using 1 transcripts. // false // Matching Probes // A	grail3.0121000801(10)	grail3.0121000801 // jgi_model_id=670620 // jgi // 10 // ---	---
PtpAffx.69500.1.A1_at	3.96974	25.8859	6.52082	-3.92806	0.00783744	1	1	1	NA	NA	NA	NA	NA	NA	NA	NA	NA	NA	NA	NA	NA	NA	NA	NA	NA	NA	NA	NA	NA	PtpAffx.69500.1.A1_at	Poplar Genome Array	PtpAffx.69500.1	gb:CV254927 /DB_XREF=gi:52507902 /DB_XREF=WS02411.B21_J11 /CLONE=WS02411_J11 /TID=PtpAffx.69500.1 /CNT=1 /FEA=EST /TIER=ConsEnd /STK=0 /NOTE=sequence(s) not in UniGene /REP_ORG=P. trichocarpa x P. deltoides	CV254927	LG_V:16240059-16240690 (-) // 95.3 //	---	---	---	---	This probe set was annotated using the Design Representative Id based pipeline to a GenBank identifier using 1 transcripts. // false // Design Representative Id // R	CV254927	CV254927 // --- // gb // --- // ---	---
PtpAffx.221978.1.S1_at	262.939	199.33	0.758086	3.98143	0.00786761	1	1	1	NA	NA	NA	NA	NA	NA	NA	NA	NA	NA	NA	NA	NA	NA	NA	NA	NA	NA	NA	NA	NA	PtpAffx.221978.1.S1_at	Poplar Genome Array	PtpAffx.221978.1	pmrna:pmrna39133 /TID=PtpAffx.221978.1 /CNT=1 /FEA=mRNA /TIER=ConsEnd /STK=0 /NOTE=sequence(s) not in UniGene /DEF=pmrna:pmrna39133 /REP_ORG=P. trichocarpa	pmrna39133	---	---	---	---	---	This probe set was annotated using the Matching Probes based pipeline to a Joint Genome Institute identifier using 1 transcripts. // false // Matching Probes // A	eugene3.00570122(9)	eugene3.00570122 // jgi_model_id=593878 // jgi // 9 // ---	eugene3.00071186 // jgi // 1 // Cross Hyb Matching Probes
Ptp.5626.1.S1_at	82.0783	8.57921	0.104525	6.34217	0.00786808	1	1	1	NA	NA	NA	NA	NA	NA	NA	NA	NA	NA	NA	NA	NA	NA	NA	NA	NA	NA	NA	NA	NA	Ptp.5626.1.S1_at	Poplar Genome Array	Ptp.5626.1	gb:AI161894 /DB_XREF=gi:3853179 /DB_XREF=A008P77U /TID=Ptp.5626.1 /CNT=7 /FEA=EST /TIER=ConsEnd /STK=0 /UG=Ptp.5626 /UG_TITLE=Transcribed locus /REP_ORG=P. tremula x P. tremuloides	AI161894	LG_XIII:955810-956744 (-) // 78.19 //	---	---	---	---	This probe set was annotated using the Accession mapped clusters based pipeline to a UniGene identifier using 6 transcripts. // false // Accession mapped clusters // E	AI165449,AI164539,AI163796,AI161894,CK116921,CK117380	AI161894 // /DB_XREF=A008P77U // gb // --- // --- /// AI163796 // /DB_XREF=A049P05U // gb // --- // --- /// AI164539 // /DB_XREF=A064p10u // gb // --- // --- /// AI165449 // /DB_XREF=A084P22U // gb // --- // --- /// CK116921 // /DB_XREF=B019P78 /CLONE=B019P78 // gb // --- // --- /// CK117380 // /DB_XREF=B050P14 /CLONE=B050P14 // gb // --- // ---	---
PtpAffx.217966.1.S1_at	5.00491	33.6574	6.72488	-3.91553	0.00786856	1	1	1	NA	NA	NA	NA	NA	NA	NA	NA	NA	NA	NA	NA	NA	NA	NA	NA	NA	NA	NA	NA	NA	PtpAffx.217966.1.S1_at	Poplar Genome Array	PtpAffx.217966.1	pmrna:pmrna33451 /TID=PtpAffx.217966.1 /CNT=1 /FEA=mRNA /TIER=ConsEnd /STK=0 /NOTE=sequence(s) not in UniGene /DEF=pmrna:pmrna33451 /REP_ORG=P. trichocarpa	pmrna33451	---	---	---	---	---	This probe set was annotated using the Matching Probes based pipeline to a Joint Genome Institute identifier using 1 transcripts. // false // Matching Probes // A	eugene3.186290001(11)	eugene3.186290001 // jgi_model_id=585970 // jgi // 11 // ---	---
PtpAffx.116404.1.S1_s_at	243.636	175.803	0.721579	3.91149	0.00788492	1	1	1	At2g35610	unknown protein	At2g35610	At.43005	CHR2v01212004:14954696-14957335 (-) // 99.94 //	expressed protein	---	818128	Q56ZL6 /// Q8VXZ5	---	NP_850250.1	NM_179919	AT2G35610	---	5739 // mitochondrion // inferred from electronic annotation /// 5783 // endoplasmic reticulum // inferred from electronic annotation	---	---	This probe set was annotated using the Matching Probes based pipeline to a Entrez Gene identifier using 1 transcripts. // false // Matching Probes // A	NM_179919(11)	At2g35610 // 68415.t04033 expressed protein // tigr // 11 // --- /// NM_179919 // Arabidopsis thaliana unknown protein (AT2G35610) mRNA, complete cds. // refseq // 11 // ---	---	PtpAffx.116404.1.S1_s_at	Poplar Genome Array	PtpAffx.116404.1	gb:BI123428 /DB_XREF=gi:18007403 /DB_XREF=I023P34P /TID=PtpAffx.116404.1 /CNT=2 /FEA=EST /TIER=ConsEnd /STK=0 /NOTE=sequence(s) not in UniGene /REP_ORG=P. tremula x P. tremuloides	BI123428	---	---	---	---	---	This probe set was annotated using the Matching Probes based pipeline to a Joint Genome Institute identifier using 1 transcripts. // false // Matching Probes // A	estExt_Genewise1_v1.C_860399(11)	estExt_Genewise1_v1.C_860399 // jgi_model_id=742677 // jgi // 11 // ---	---
PtpAffx.147237.1.A1_at	281.945	330.576	1.17248	-3.90666	0.00792289	1	1	1	NA	NA	NA	NA	NA	NA	NA	NA	NA	NA	NA	NA	NA	NA	NA	NA	NA	NA	NA	NA	NA	PtpAffx.147237.1.A1_at	Poplar Genome Array	PtpAffx.147237.1	gb:CV244470 /DB_XREF=gi:52497445 /DB_XREF=WS0254.B21_M03 /CLONE=WS0254_M03 /TID=PtpAffx.147237.1 /CNT=1 /FEA=EST /TIER=ConsEnd /STK=1 /NOTE=sequence(s) not in UniGene /REP_ORG=P. trichocarpa	CV244470	LG_IX:4806678-4808539 (-) // 96.3 //	---	---	---	---	This probe set was annotated using the Matching Probes based pipeline to a Joint Genome Institute identifier using 1 transcripts. // false // Matching Probes // A	eugene3.00090787(9)	eugene3.00090787 // jgi_model_id=557527 // jgi // 9 // ---	---
PtpAffx.202592.1.S1_at	15.919	65.4595	4.11205	-3.93091	0.00794751	1	1	1	NA	NA	NA	NA	NA	NA	NA	NA	NA	NA	NA	NA	NA	NA	NA	NA	NA	NA	NA	NA	NA	PtpAffx.202592.1.S1_at	Poplar Genome Array	PtpAffx.202592.1	pmrna:pmrna5191 /TID=PtpAffx.202592.1 /CNT=1 /FEA=mRNA /TIER=ConsEnd /STK=0 /NOTE=sequence(s) not in UniGene /DEF=pmrna:pmrna5191 /REP_ORG=P. trichocarpa	pmrna5191	LG_II:21671990-21673870 (+) // 99.95 // /// LG_II:21657262-21659142 (+) // 99.84 //	---	---	---	---	This probe set was annotated using the Matching Probes based pipeline to a Joint Genome Institute identifier using 1 transcripts. // false // Matching Probes // A	fgenesh1_pg.C_LG_II002353(11)	fgenesh1_pg.C_LG_II002353 // jgi_model_id=359548 // jgi // 11 // ---	fgenesh1_pm.C_LG_II001027 // jgi // 7 // Cross Hyb Matching Probes
PtpAffx.225314.1.S1_s_at	55.7494	14.6126	0.262112	3.97769	0.00796347	1	1	1	NA	NA	NA	NA	NA	NA	NA	NA	NA	NA	NA	NA	NA	NA	NA	NA	NA	NA	NA	NA	NA	PtpAffx.225314.1.S1_s_at	Poplar Genome Array	PtpAffx.225314.1	pmrna:pmrna44575 /TID=PtpAffx.225314.1 /CNT=1 /FEA=mRNA /TIER=ConsEnd /STK=0 /NOTE=sequence(s) not in UniGene /DEF=pmrna:pmrna44575 /REP_ORG=P. trichocarpa	pmrna44575	LG_I:28039395-28039872 (+) // 98.32 // /// LG_I:28110570-28111047 (+) // 97.48 // /// LG_I:20811111-20811588 (-) // 100.0 //	---	---	---	---	This probe set was annotated using the Matching Probes based pipeline to a Joint Genome Institute identifier using 1 transcripts. // false // Matching Probes // A	eugene3.00012531(11),eugene3.00011900(11),fgenesh1_pg.C_scaffold_16318000001(11)	eugene3.00012531 // jgi_model_id=550090 // jgi // 11 // --- /// eugene3.00011900 // jgi_model_id=549459 // jgi // 11 // --- /// fgenesh1_pg.C_scaffold_16318000001 // jgi_model_id=108273 // jgi // 11 // ---	eugene3.00012526 // jgi // 8 // Cross Hyb Matching Probes /// eugene3.17120001 // jgi // 8 // Cross Hyb Matching Probes /// fgenesh1_pg.C_scaffold_2072000001 // jgi // 8 // Cross Hyb Matching Probes
PtpAffx.85214.1.S1_at	511.355	698.911	1.36678	-4.51556	0.00797969	1	1	1	NA	NA	NA	NA	NA	NA	NA	NA	NA	NA	NA	NA	NA	NA	NA	NA	NA	NA	NA	NA	NA	PtpAffx.85214.1.S1_at	Poplar Genome Array	PtpAffx.85214.1	gb:DN488417 /DB_XREF=gi:60698209 /DB_XREF=R059C09.3pR /CLONE=R059C09 /TID=PtpAffx.85214.1 /CNT=9 /FEA=EST /TIER=ConsEnd /STK=1 /NOTE=sequence(s) not in UniGene /REP_ORG=P. tremula x P. tremuloides	DN488417	LG_VII:11182361-11183522 (+) // 97.4 //	---	---	---	---	This probe set was annotated using the Genome Target Overlap based pipeline to a Joint Genome Institute identifier using 1 transcripts. // false // Genome Target Overlap // B	estExt_Genewise1_v1.C_LG_VII3695	estExt_Genewise1_v1.C_LG_VII3695 // jgi_model_id=719594 // jgi // 0 // chrLG_VII:11182361-11183524(+)	---
PtpAffx.50006.1.A1_at	658.745	848.875	1.28862	-3.89905	0.0079955	1	1	1	At1g55265	Expressed protein ; supported by full-length cDNA: Ceres: 14943.	At1g55265	At.20050	CHR1v01212004:20620992-20621519 (+) // 99.81 //	expressed protein	---	841971	Q8LEJ7	---	NP_564683.1	NM_104401	AT1G55265	---	12505 // endomembrane system // inferred from electronic annotation	---	IPR007493 // Protein of unknown function DUF538 // 1.0E-29	This probe set was annotated using the Matching Probes based pipeline to a Entrez Gene identifier using 1 transcripts. // false // Matching Probes // A	NM_104401(11)	At1g55265 // 68414.t05786 expressed protein contains Pfam profile PF04398: Protein of unknown function, DUF538 // tigr // 11 // --- /// NM_104401 // Arabidopsis thaliana unknown protein (AT1G55265) mRNA, complete cds. // refseq // 11 // ---	At1g55270 // tigr // 11 // Negative Strand Matching Probes /// NM_104402 // refseq // 11 // Negative Strand Matching Probes	PtpAffx.50006.1.A1_at	Poplar Genome Array	PtpAffx.50006.1	gb:CX175175 /DB_XREF=gi:56822599 /DB_XREF=F09_69-33_11.ab1 /TID=PtpAffx.50006.1 /CNT=3 /FEA=EST /TIER=ConsEnd /STK=0 /NOTE=sequence(s) not in UniGene /REP_ORG=P. deltoides	CX175175	LG_I:548215-549293 (+) // 98.8 //	---	---	---	---	This probe set was annotated using the Genome Consensus/Exemplar Overlap based pipeline to a Joint Genome Institute identifier using 1 transcripts. // false // Genome Consensus/Exemplar Overlap // C	eugene3.00031859,eugene3.00010072	eugene3.00010072 // jgi_model_id=547631 // jgi // 0 // chrLG_I:545186-548671(+) /// eugene3.00031859 // jgi_model_id=555226 // jgi // 0 // chrLG_I:545186-548671(+)	---
PtpAffx.150240.1.S1_at	745.109	944.966	1.26822	-3.89945	0.00803544	1	1	1	NA	NA	NA	NA	NA	NA	NA	NA	NA	NA	NA	NA	NA	NA	NA	NA	NA	NA	NA	NA	NA	PtpAffx.150240.1.S1_at	Poplar Genome Array	PtpAffx.150240.1	gb:DN497287 /DB_XREF=gi:60707477 /DB_XREF=Q049E06.5pR /CLONE=Q049E06 /TID=PtpAffx.150240.1 /CNT=2 /FEA=EST /TIER=ConsEnd /STK=0 /NOTE=sequence(s) not in UniGene /REP_ORG=P. tremula	DN497287	---	---	---	---	---	This probe set was annotated using the Design Representative Id based pipeline to a GenBank identifier using 1 transcripts. // false // Design Representative Id // R	DN497287	DN497287 // --- // gb // --- // ---	eugene3.00440154 // jgi // 6 // Cross Hyb Matching Probes
PtpAffx.220519.1.S1_at	57.6412	14.9115	0.258694	6.19821	0.00803992	1	1	1	NA	NA	NA	NA	NA	NA	NA	NA	NA	NA	NA	NA	NA	NA	NA	NA	NA	NA	NA	NA	NA	PtpAffx.220519.1.S1_at	Poplar Genome Array	PtpAffx.220519.1	pmrna:pmrna36917 /TID=PtpAffx.220519.1 /CNT=1 /FEA=mRNA /TIER=ConsEnd /STK=0 /NOTE=sequence(s) not in UniGene /DEF=pmrna:pmrna36917 /REP_ORG=P. trichocarpa	pmrna36917	---	---	---	---	---	This probe set was annotated using the Matching Probes based pipeline to a Joint Genome Institute identifier using 1 transcripts. // false // Matching Probes // A	fgenesh1_pg.C_scaffold_3288000001(11)	fgenesh1_pg.C_scaffold_3288000001 // jgi_model_id=105157 // jgi // 11 // ---	---
PtpAffx.140294.1.A1_at	2.44276	16.4861	6.74897	-4.43087	0.00805752	1	1	1	At3g29250	short-chain alcohol dehydrogenase, putative similar to short-chain alcohol dehydrogenase GB:AAF04194 [Pisum sativum]; contains Pfam profile: PF00106 short chain dehydrogenase	At3g29250	At.27790	CHR3v01212004:11195004-11196077 (-) // 99.87 //	short-chain dehydrogenase/reductase (SDR) family protein	---	822580	Q84W02	---	NP_189570.2	NM_113849	AT3G29250	8152 // metabolism // inferred from electronic annotation	---	16491 // oxidoreductase activity // inferred from electronic annotation /// 16491 // oxidoreductase activity // inferred from sequence or structural similarity /// 16491 // oxidoreductase activity // inferred from sequence similarity	IPR002198 // Short-chain dehydrogenase/reductase SDR // 9.3E-54	This probe set was annotated using the Matching Probes based pipeline to a Entrez Gene identifier using 1 transcripts. // false // Matching Probes // A	NM_113849(11)	At3g29250 // 68416.t03337 short-chain dehydrogenase/reductase (SDR) family protein similar to 3-beta-hydroxysteroiddehydrogenase GI:15983819 from [Digitalis lanata]; contains Pfam profile: PF00106 short chain dehydrogenase // tigr // 11 // --- /// NM_113849 // Arabidopsis thaliana oxidoreductase (AT3G29250) mRNA, complete cds. // refseq // 11 // --- /// AK227910 // Arabidopsis thaliana mRNA for p…	---	PtpAffx.140294.1.A1_at	Poplar Genome Array	PtpAffx.140294.1	gb:CV266675 /DB_XREF=gi:52519650 /DB_XREF=WS0203.B21_K19 /CLONE=WS0203_K19 /TID=PtpAffx.140294.1 /CNT=3 /FEA=EST /TIER=ConsEnd /STK=3 /NOTE=sequence(s) not in UniGene /REP_ORG=P. trichocarpa x P. nigra	CV266675	---	---	---	---	---	This probe set was annotated using the Matching Probes based pipeline to a Joint Genome Institute identifier using 1 transcripts. // false // Matching Probes // A	eugene3.00570017(10)	eugene3.00570017 // jgi_model_id=593773 // jgi // 10 // ---	grail3.20540000101 // jgi // 4 // Cross Hyb Matching Probes
Ptp.2029.1.A1_at	4886.49	4354.49	0.891128	4.12653	0.00814767	1	1	1	NA	NA	NA	NA	NA	NA	NA	NA	NA	NA	NA	NA	NA	NA	NA	NA	NA	NA	NA	NA	NA	Ptp.2029.1.A1_at	Poplar Genome Array	Ptp.2029.1	gb:BU831272 /DB_XREF=gi:24009424 /DB_XREF=T019F05 /TID=Ptp.2029.1 /CNT=29 /FEA=EST /TIER=Stack /STK=11 /UG=Ptp.2029 /UG_TITLE=Transcribed locus, weakly similar to NP_850923.1 expressed protein (Arabidopsis thaliana) /REP_ORG=P. tremula x P. tremuloides	BU831272	LG_II:22433675-22435483 (-) // 96.19 //	---	---	---	---	This probe set was annotated using the Matching Probes based pipeline to a Joint Genome Institute identifier using 1 transcripts. // false // Matching Probes // A	estExt_Genewise1_v1.C_LG_II1377(11)	estExt_Genewise1_v1.C_LG_II1377 // jgi_model_id=710332 // jgi // 11 // ---	---
PtpAffx.214998.1.S1_at	59.4512	18.5019	0.311212	4.10974	0.00817666	1	1	1	NA	NA	NA	NA	NA	NA	NA	NA	NA	NA	NA	NA	NA	NA	NA	NA	NA	NA	NA	NA	NA	PtpAffx.214998.1.S1_at	Poplar Genome Array	PtpAffx.214998.1	pmrna:pmrna28936 /TID=PtpAffx.214998.1 /CNT=1 /FEA=mRNA /TIER=ConsEnd /STK=0 /NOTE=sequence(s) not in UniGene /DEF=pmrna:pmrna28936 /REP_ORG=P. trichocarpa	pmrna28936	LG_XIX:3872277-3872749 (-) // 76.3 //	---	---	---	---	This probe set was annotated using the Genome Target Overlap based pipeline to a Joint Genome Institute identifier using 1 transcripts. // false // Genome Target Overlap // B	eugene3.11870001	eugene3.11870001 // jgi_model_id=580057 // jgi // 0 // chrLG_XIX:3872432-3872633(-)	fgenesh1_pg.C_scaffold_77000007 // jgi // 1 // Cross Hyb Matching Probes /// fgenesh1_pg.C_LG_XI001026 // jgi // 1 // Cross Hyb Matching Probes /// fgenesh1_pg.C_scaffold_11517000001 // jgi // 1 // Cross Hyb Matching Probes /// grail3.17713000101 // jgi // 2 // Negative Strand Matching Probes
PtpAffx.249.570.S1_a_at	1314.68	619.588	0.471285	5.15221	0.00817958	1	1	1	At5g10160	(3R)-hydroxymyristoyl-[acyl carrier protein] dehydratase -like protein beta-hydroxyacyl-ACP dehydratase precursor, Toxoplasma gondii, EMBL:AF067150	At5g10160	At.20673	CHR5v01212004:3185819-3187159 (+) // 99.85 //	beta-hydroxyacyl-ACP dehydratase, putative	---	830880	Q9LX13	---	NP_196578.1	NM_121054	AT5G10160	6633 // fatty acid biosynthesis // inferred from sequence or structural similarity /// 6633 // fatty acid biosynthesis // inferred from electronic annotation /// 6633 // fatty acid biosynthesis // inferred from sequence similarity	9507 // chloroplast // inferred from electronic annotation /// 5737 // cytoplasm // inferred from electronic annotation	3824 // catalytic activity // inferred from electronic annotation /// 19171 // 3-hydroxyacyl-[acyl-carrier protein] dehydratase activity // inferred from sequence or structural similarity /// 16836 // hydro-lyase activity // inferred from electronic annotation /// 19171 // 3-hydroxyacyl-[acyl-carrier protein] dehydratase activity // inferred from sequence similarity	IPR006683 // Thioesterase superfamily // 7.5E-19	This probe set was annotated using the Matching Probes based pipeline to a Entrez Gene identifier using 1 transcripts. // false // Matching Probes // A	NM_121054(11)	At5g10160 // 68418.t01065 beta-hydroxyacyl-ACP dehydratase, putative similar to beta-hydroxyacyl-ACP dehydratase from Toxoplasma gondii [GI:3850997]; contains Pfam profile PF01377 Thioester dehydratase // tigr // 11 // --- /// NM_121054 // Arabidopsis thaliana 3-hydroxyacyl-[acyl-carrier protein] dehydratase/ catalytic (AT5G10160) mRNA, complete cds. // refseq // 11 // ---	---	PtpAffx.249.570.S1_a_at	Poplar Genome Array	PtpAffx.249.570	gb:CV256339 /DB_XREF=gi:52509314 /DB_XREF=WS0243.B21_J08 /CLONE=WS0243_J08 /TID=PtpAffx.249.570 /CNT=1 /FEA=EST /TIER=ConsEnd /STK=1 /NOTE=sequence(s) not in UniGene /REP_ORG=P. trichocarpa x P. deltoides	CV256339	LG_VII:4237355-4238204 (-) // 97.47 //	---	---	---	---	This probe set was annotated using the Matching Probes based pipeline to a Joint Genome Institute identifier using 1 transcripts. // false // Matching Probes // A	eugene3.00070569(11)	eugene3.00070569 // jgi_model_id=562631 // jgi // 11 // ---	---
PtpAffx.216587.1.S1_at	4.12588	59.681	14.465	-4.09451	0.00820048	1	1	1	NA	NA	NA	NA	NA	NA	NA	NA	NA	NA	NA	NA	NA	NA	NA	NA	NA	NA	NA	NA	NA	PtpAffx.216587.1.S1_at	Poplar Genome Array	PtpAffx.216587.1	pmrna:pmrna31464 /TID=PtpAffx.216587.1 /CNT=1 /FEA=mRNA /TIER=ConsEnd /STK=0 /NOTE=sequence(s) not in UniGene /DEF=pmrna:pmrna31464 /REP_ORG=P. trichocarpa	pmrna31464	---	---	---	---	---	This probe set was annotated using the Matching Probes based pipeline to a Joint Genome Institute identifier using 1 transcripts. // false // Matching Probes // A	eugene3.01470058(11)	eugene3.01470058 // jgi_model_id=583173 // jgi // 11 // ---	---
Ptp.4414.2.S1_s_at	598.79	482.308	0.80547	4.0251	0.00823116	1	1	1	NA	NA	NA	NA	NA	NA	NA	NA	NA	NA	NA	NA	NA	NA	NA	NA	NA	NA	NA	NA	NA	Ptp.4414.2.S1_s_at	Poplar Genome Array	Ptp.4414.2	gb:BU830367 /DB_XREF=gi:24007477 /DB_XREF=T007D09 /TID=Ptp.4414.2 /CNT=5 /FEA=EST /TIER=ConsEnd /STK=0 /UG=Ptp.4414 /UG_TITLE=Transcribed locus /REP_ORG=P. tremula x P. tremuloides	BU830367	LG_IV:2223889-2226687 (-) // 95.27 //	---	---	---	---	This probe set was annotated using the Matching Probes based pipeline to a Joint Genome Institute identifier using 1 transcripts. // false // Matching Probes // A	estExt_Genewise1_v1.C_LG_IV2293(11)	estExt_Genewise1_v1.C_LG_IV2293 // jgi_model_id=713714 // jgi // 11 // ---	---
PtpAffx.101932.1.A1_at	100.892	55.901	0.554066	4.00938	0.00824416	1	1	1	NA	NA	NA	NA	NA	NA	NA	NA	NA	NA	NA	NA	NA	NA	NA	NA	NA	NA	NA	NA	NA	PtpAffx.101932.1.A1_at	Poplar Genome Array	PtpAffx.101932.1	gb:CV244647 /DB_XREF=gi:52497622 /DB_XREF=WS0255.B21_D17 /CLONE=WS0255_D17 /TID=PtpAffx.101932.1 /CNT=1 /FEA=EST /TIER=ConsEnd /STK=1 /NOTE=sequence(s) not in UniGene /REP_ORG=P. trichocarpa	CV244647	---	---	---	---	---	This probe set was annotated using the Accession mapped clusters based pipeline to a UniGene identifier using 1 transcripts. // false // Accession mapped clusters // E	CV244647	CV244647 // /DB_XREF=WS0255.B21_D17 /CLONE=WS0255_D17 // gb // --- // ---	---
PtpAffx.214183.1.S1_at	19.3318	113.349	5.86335	-5.20823	0.00826433	1	1	1	NA	NA	NA	NA	NA	NA	NA	NA	NA	NA	NA	NA	NA	NA	NA	NA	NA	NA	NA	NA	NA	PtpAffx.214183.1.S1_at	Poplar Genome Array	PtpAffx.214183.1	pmrna:pmrna27590 /TID=PtpAffx.214183.1 /CNT=1 /FEA=mRNA /TIER=ConsEnd /STK=0 /NOTE=sequence(s) not in UniGene /DEF=pmrna:pmrna27590 /REP_ORG=P. trichocarpa	pmrna27590	LG_XVIII:5285563-5289249 (+) // 99.9 //	---	---	---	---	This probe set was annotated using the Matching Probes based pipeline to a Joint Genome Institute identifier using 1 transcripts. // false // Matching Probes // A	fgenesh1_pm.C_LG_XVIII000113(11)	fgenesh1_pm.C_LG_XVIII000113 // jgi_model_id=58541 // jgi // 11 // ---	---
PtpAffx.211308.1.S1_at	8.64379	1.89565	0.219307	3.91519	0.00829382	1	1	1	NA	NA	NA	NA	NA	NA	NA	NA	NA	NA	NA	NA	NA	NA	NA	NA	NA	NA	NA	NA	NA	PtpAffx.211308.1.S1_at	Poplar Genome Array	PtpAffx.211308.1	pmrna:pmrna22171 /TID=PtpAffx.211308.1 /CNT=1 /FEA=mRNA /TIER=ConsEnd /STK=0 /NOTE=sequence(s) not in UniGene /DEF=pmrna:pmrna22171 /REP_ORG=P. trichocarpa	pmrna22171	LG_XIII:11587140-11589886 (+) // 99.92 //	---	---	---	---	This probe set was annotated using the Matching Probes based pipeline to a Joint Genome Institute identifier using 1 transcripts. // false // Matching Probes // A	eugene3.00131126(11)	eugene3.00131126 // jgi_model_id=571762 // jgi // 11 // ---	---
PtpAffx.50190.2.A1_at	438.399	588.699	1.34284	-4.17883	0.00833073	1	1	1	NA	NA	NA	NA	NA	NA	NA	NA	NA	NA	NA	NA	NA	NA	NA	NA	NA	NA	NA	NA	NA	PtpAffx.50190.2.A1_at	Poplar Genome Array	PtpAffx.50190.2	gb:BP930328 /DB_XREF=gi:60211958 /DB_XREF=BP930328 /CLONE=PnFL1-008_J21.r /TID=PtpAffx.50190.2 /CNT=3 /FEA=EST /TIER=ConsEnd /STK=2 /NOTE=sequence(s) not in UniGene /REP_ORG=P. nigra	BP930328	LG_XIX:9269217-9269785 (-) // 98.43 //	Q1HGA2	---	---	---	This probe set was annotated using the Genome Target Overlap based pipeline to a GenBank,Joint Genome Institute identifier using 1 transcripts. // false // Genome Target Overlap // B	fgenesh1_pm.C_scaffold_41000031,eugene3.00190739,DQ487283	DQ487283 // Populus sp. UG-2006 neutral invertase 5 mRNA, partial cds. // gb // 0 // chrLG_XIX:9269490-9271279(-) /// eugene3.00190739 // jgi_model_id=574265 // jgi // 0 // chrLG_XIX:9269479-9274793(-) /// fgenesh1_pm.C_scaffold_41000031 // jgi_model_id=59529 // jgi // 0 // chrLG_XIX:9269490-9274770(-)	---
PtpAffx.112378.1.S1_at	343.37	464.643	1.35318	-4.05561	0.00836782	1	1	1	NA	NA	NA	NA	NA	NA	NA	NA	NA	NA	NA	NA	NA	NA	NA	NA	NA	NA	NA	NA	NA	PtpAffx.112378.1.S1_at	Poplar Genome Array	PtpAffx.112378.1	gb:BU811930 /DB_XREF=gi:23966140 /DB_XREF=UL90TC02 /TID=PtpAffx.112378.1 /CNT=2 /FEA=EST /TIER=ConsEnd /STK=0 /NOTE=sequence(s) not in UniGene /REP_ORG=P. tremula x P. tremuloides	BU811930	LG_I:15417443-15417841 (-) // 97.58 //	---	---	---	---	This probe set was annotated using the Genome Consensus/Exemplar Overlap based pipeline to a Joint Genome Institute identifier using 1 transcripts. // false // Genome Consensus/Exemplar Overlap // C	fgenesh1_pg.C_LG_I001500	fgenesh1_pg.C_LG_I001500 // jgi_model_id=64148 // jgi // 0 // chrLG_I:15417840-15422323(-)	---
PtpAffx.26433.1.S1_at	457.861	787.91	1.72085	-4.24369	0.00839546	1	1	1	NA	NA	NA	NA	NA	NA	NA	NA	NA	NA	NA	NA	NA	NA	NA	NA	NA	NA	NA	NA	NA	PtpAffx.26433.1.S1_at	Poplar Genome Array	PtpAffx.26433.1	gb:BU818774 /DB_XREF=gi:23981829 /DB_XREF=UA34CPE03 /TID=PtpAffx.26433.1 /CNT=6 /FEA=EST /TIER=ConsEnd /STK=0 /NOTE=sequence(s) not in UniGene /REP_ORG=P. tremula	BU818774	LG_IX:3462250-3463105 (-) // 94.3 //	---	---	---	---	This probe set was annotated using the Genome Target Overlap based pipeline to a Joint Genome Institute identifier using 1 transcripts. // false // Genome Target Overlap // B	grail3.0001050101	grail3.0001050101 // jgi_model_id=649475 // jgi // 0 // chrLG_IX:3462249-3463117(-)	---
PtpAffx.71160.1.S1_at	597.322	404.78	0.677657	4.43605	0.00842301	1	1	1	NA	NA	NA	NA	NA	NA	NA	NA	NA	NA	NA	NA	NA	NA	NA	NA	NA	NA	NA	NA	NA	PtpAffx.71160.1.S1_at	Poplar Genome Array	PtpAffx.71160.1	gb:CK107602 /DB_XREF=gi:38591927 /DB_XREF=UB63CPC01.5pR /CLONE=UB63CPC01 /TID=PtpAffx.71160.1 /CNT=2 /FEA=EST /TIER=ConsEnd /STK=0 /NOTE=sequence(s) not in UniGene /REP_ORG=P. tremula	CK107602	LG_VI:15624122-15625094 (+) // 97.31 //	---	---	---	---	This probe set was annotated using the Genome Target Overlap based pipeline to a Joint Genome Institute identifier using 1 transcripts. // false // Genome Target Overlap // B	grail3.0013022702	grail3.0013022702 // jgi_model_id=653942 // jgi // 0 // chrLG_VI:15624025-15627900(+)	---
PtpAffx.218232.1.S1_x_at	6.18326	2.73802	0.442812	3.86484	0.00843544	1	1	1	NA	NA	NA	NA	NA	NA	NA	NA	NA	NA	NA	NA	NA	NA	NA	NA	NA	NA	NA	NA	NA	PtpAffx.218232.1.S1_x_at	Poplar Genome Array	PtpAffx.218232.1	pmrna:pmrna33782 /TID=PtpAffx.218232.1 /CNT=1 /FEA=mRNA /TIER=ConsEnd /STK=0 /NOTE=sequence(s) not in UniGene /DEF=pmrna:pmrna33782 /REP_ORG=P. trichocarpa	pmrna33782	LG_II:419511-456095 (-) // 82.4 //	---	---	---	---	This probe set was annotated using the Matching Probes based pipeline to a Joint Genome Institute identifier using 1 transcripts. // false // Matching Probes // A	eugene3.19620002(11)	eugene3.19620002 // jgi_model_id=586452 // jgi // 11 // ---	---
PtpAffx.204544.1.S1_at	49.5584	10.3348	0.208537	3.88538	0.0084461	1	1	1	NA	NA	NA	NA	NA	NA	NA	NA	NA	NA	NA	NA	NA	NA	NA	NA	NA	NA	NA	NA	NA	PtpAffx.204544.1.S1_at	Poplar Genome Array	PtpAffx.204544.1	pmrna:pmrna8921 /TID=PtpAffx.204544.1 /CNT=1 /FEA=mRNA /TIER=ConsEnd /STK=0 /NOTE=sequence(s) not in UniGene /DEF=pmrna:pmrna8921 /REP_ORG=P. trichocarpa	pmrna8921	LG_IX:2292391-2293168 (+) // 100.0 //	---	---	---	---	This probe set was annotated using the Matching Probes based pipeline to a Joint Genome Institute identifier using 1 transcripts. // false // Matching Probes // A	eugene3.00090370(11)	eugene3.00090370 // jgi_model_id=557110 // jgi // 11 // ---	---
PtpAffx.190.1.S1_at	325.996	380.767	1.16801	-3.89373	0.00849362	1	1	1	At3g14890	DNA nick sensor, putative contains Pfam profile: PF00645 poly(ADP-ribose) polymerase and DNA-Ligase Zn-finger region (region acts as a DNA nick sensor) (3 copies at N-terminus)	At3g14890	At.39147	CHR3v01212004:5008898-5013067 (+) // 100.0 //	phosphoesterase	---	820718	Q84JE8 /// Q8LL89	---	NP_188107.3 /// NP_850586.1	NM_112351 /// NM_180255	AT3G14890	---	5634 // nucleus // inferred from electronic annotation /// 5739 // mitochondrion // inferred from electronic annotation /// 9507 // chloroplast // inferred from electronic annotation	3677 // DNA binding // inferred from electronic annotation /// 3824 // catalytic activity // inferred from sequence or structural similarity /// 8270 // zinc ion binding // inferred from electronic annotation /// 3824 // catalytic activity // inferred from sequence similarity	IPR001510 // Zn-finger, NAD(+) ADP-ribosyltransferase // 2.9E-20 /// IPR001510 // Zn-finger, NAD(+) ADP-ribosyltransferase // 2.0E-11 /// IPR001510 // Zn-finger, NAD(+) ADP-ribosyltransferase // 3.9E-20 /// IPR001510 // Zn-finger, NAD(+) ADP-ribosyltransferase // 2.9E-20 /// IPR001510 // Zn-finger, NAD(+) ADP-ribosyltransferase // 3.1E-12 /// IPR001510 // Zn-finger, NAD(+) ADP-ribosyltransferase …	This probe set was annotated using the Matching Probes based pipeline to a Entrez Gene identifier using 2 transcripts. // false // Matching Probes // A	NM_112351(9),NM_180255(9)	At3g14890 // 68416.t01670 phosphoesterase identical to phosphoesterase [Arabidopsis thaliana] GI:21630064; contains Pfam profile PF00645: Poly(ADP-ribose) polymerase and DNA-Ligase Zn-finger region // tigr // 10 // --- /// NM_112351 // Arabidopsis thaliana DNA binding / catalytic (AT3G14890) mRNA, complete cds. // refseq // 9 // --- /// NM_180255 // Arabidopsis thaliana DNA binding / catalytic (A…	---	PtpAffx.190.1.S1_at	Poplar Genome Array	PtpAffx.190.1	gb:DN487734 /DB_XREF=gi:60697444 /DB_XREF=Q072G02.3pR /CLONE=Q072G02 /TID=PtpAffx.190.1 /CNT=7 /FEA=EST /TIER=ConsEnd /STK=1 /NOTE=sequence(s) not in UniGene /REP_ORG=P. tremula	DN487734	---	---	---	---	---	This probe set was annotated using the Design Representative Id based pipeline to a GenBank identifier using 1 transcripts. // false // Design Representative Id // R	DN487734	DN487734 // --- // gb // --- // ---	---
PtpAffx.207636.1.S1_at	191.121	243.373	1.2734	-3.91694	0.00853281	1	1	1	NA	NA	NA	NA	NA	NA	NA	NA	NA	NA	NA	NA	NA	NA	NA	NA	NA	NA	NA	NA	NA	PtpAffx.207636.1.S1_at	Poplar Genome Array	PtpAffx.207636.1	pmrna:pmrna15137 /TID=PtpAffx.207636.1 /CNT=1 /FEA=mRNA /TIER=ConsEnd /STK=0 /NOTE=sequence(s) not in UniGene /DEF=pmrna:pmrna15137 /REP_ORG=P. trichocarpa	pmrna15137	LG_VIII:1913154-1917576 (+) // 99.95 // /// LG_X:19142618-19146881 (-) // 92.9 //	---	---	---	---	This probe set was annotated using the Matching Probes based pipeline to a Joint Genome Institute identifier using 1 transcripts. // false // Matching Probes // A	fgenesh1_pm.C_LG_VIII000104(11)	fgenesh1_pm.C_LG_VIII000104 // jgi_model_id=355599 // jgi // 11 // ---	---
PtpAffx.216685.1.S1_s_at	7.2595	46.0357	6.34144	-4.29874	0.00856298	1	1	1	NA	NA	NA	NA	NA	NA	NA	NA	NA	NA	NA	NA	NA	NA	NA	NA	NA	NA	NA	NA	NA	PtpAffx.216685.1.S1_s_at	Poplar Genome Array	PtpAffx.216685.1	pmrna:pmrna31630 /TID=PtpAffx.216685.1 /CNT=1 /FEA=mRNA /TIER=ConsEnd /STK=0 /NOTE=sequence(s) not in UniGene /DEF=pmrna:pmrna31630 /REP_ORG=P. trichocarpa	pmrna31630	LG_III:9811431-9814812 (+) // 91.25 //	Q19PL5	---	---	---	This probe set was annotated using the Matching Probes based pipeline to a GenBank,Joint Genome Institute identifier using 1 transcripts. // false // Matching Probes // A	eugene3.00290267(11),eugene3.00290260(11),eugene3.15000001(11),DQ513228(11)	eugene3.00290267 // jgi_model_id=590084 // jgi // 11 // --- /// eugene3.00290260 // jgi_model_id=590077 // jgi // 11 // --- /// eugene3.15000001 // jgi_model_id=583412 // jgi // 11 // --- /// DQ513228 // Populus trichocarpa clone 2786874 NBS-LRR type disease resistance protein mRNA, complete cds. // gb // 11 // ---	DQ513232 // gb // 1 // Cross Hyb Matching Probes
Ptp.1351.1.S1_a_at	2707.57	2447.2	0.903833	3.94293	0.00856564	1	1	1	At3g12570	unknown protein ; supported by full-length cDNA: Ceres: 118290.	At3g12570	At.20275	CHR3v01212004:3989413-3990882 (+) // 99.93 //	expressed protein	---	820437	Q9LHA9	---	NP_001030681.1 /// NP_566427.1 /// NP_850571.1 /// NP_974294.1	NM_001035604 /// NM_112092 /// NM_180240 /// NM_202565	AT3G12570	---	---	---	---	This probe set was annotated using the Matching Probes based pipeline to a Entrez Gene identifier using 4 transcripts. // false // Matching Probes // A	NM_001035604(11),NM_112092(11),NM_180240(11),NM_202565(11)	At3g12570 // 68416.t01388 expressed protein // tigr // 11 // --- /// NM_180240 // Arabidopsis thaliana unknown protein (AT3G12570) mRNA, complete cds. // refseq // 11 // --- /// NM_001035604 // Arabidopsis thaliana unknown protein (AT3G12570) mRNA, complete cds. // refseq // 11 // --- /// NM_112092 // Arabidopsis thaliana unknown protein (AT3G12570) mRNA, complete cds. // refseq // 11 // --- /// …	---	Ptp.1351.1.S1_a_at	Poplar Genome Array	Ptp.1351.1	gb:BP934436 /DB_XREF=gi:60216066 /DB_XREF=BP934436 /CLONE=PnFL1-065_F22.r /TID=Ptp.1351.1 /CNT=7 /FEA=EST /TIER=ConsEnd /STK=1 /UG=Ptp.1351 /UG_TITLE=Transcribed locus, weakly similar to NP_565864.1 expressed protein (Arabidopsis thaliana) /REP_ORG=P. nigra	BP934436	LG_VIII:2964472-2965156 (-) // 91.3 //	---	---	---	---	This probe set was annotated using the Matching Probes based pipeline to a Joint Genome Institute identifier using 1 transcripts. // false // Matching Probes // A	eugene3.02610014(11)	eugene3.02610014 // jgi_model_id=588737 // jgi // 11 // ---	---
Ptp.310.1.A1_at	1676.79	1864.19	1.11176	-3.85406	0.00856761	1	1	1	At2g36330	hypothetical protein predicted by genscan	At2g36330	At.44754	CHR2v01212004:15239348-15242376 (+) // 99.92 //	integral membrane protein, putative	---	818206	Q84WP5 /// Q9SJM5	---	NP_181174.1	NM_129190	AT2G36330	---	16020 // membrane // inferred from sequence or structural similarity /// 16020 // membrane // inferred from sequence similarity	---	IPR006702 // Protein of unknown function DUF588 // 1.1E-29 /// IPR006702 // Protein of unknown function DUF588 // 1.7E-39	This probe set was annotated using the Matching Probes based pipeline to a Entrez Gene identifier using 1 transcripts. // false // Matching Probes // A	NM_129190(11)	At2g36330 // 68415.t04116 integral membrane protein, putative contains 4 transmembrane domains; contains Pfam PF04535 : Domain of unknown function (DUF588); similar to putative ethylene responsive element binding protein (GI:22135858) [Arabidopsis thaliana] // tigr // 10 // --- /// NM_129190 // Arabidopsis thaliana unknown protein (AT2G36330) mRNA, complete cds. // refseq // 11 // --- /// BT00293…	---	Ptp.310.1.A1_at	Poplar Genome Array	Ptp.310.1	gb:CK088256 /DB_XREF=gi:38572581 /DB_XREF=A045P19.3pR /CLONE=A045P19 /TID=Ptp.310.1 /CNT=4 /FEA=EST /TIER=ConsEnd /STK=1 /UG=Ptp.310 /UG_TITLE=Transcribed locus, weakly similar to NP_201088.1 integral membrane protein, putative (Arabidopsis thaliana) /REP_ORG=P. tremula x P. tremuloides	CK088256	LG_XII:9740840-9742896 (+) // 97.94 //	---	---	---	---	This probe set was annotated using the Genome Target Overlap based pipeline to a Joint Genome Institute identifier using 1 transcripts. // false // Genome Target Overlap // B	eugene3.00120735	eugene3.00120735 // jgi_model_id=570082 // jgi // 0 // chrLG_XII:9740839-9742917(+)	---
PtpAffx.345.1.A1_a_at	258.66	165.906	0.641407	4.30697	0.00862079	1	1	1	NA	NA	NA	NA	NA	NA	NA	NA	NA	NA	NA	NA	NA	NA	NA	NA	NA	NA	NA	NA	NA	PtpAffx.345.1.A1_a_at	Poplar Genome Array	PtpAffx.345.1	gb:CV227005 /DB_XREF=gi:52377002 /DB_XREF=WS0165.B21_O16 /CLONE=WS0165_O16 /TID=PtpAffx.345.1 /CNT=19 /FEA=EST /TIER=Stack /STK=8 /NOTE=sequence(s) not in UniGene /REP_ORG=P. trichocarpa	CV227005	LG_I:19051671-19053749 (-) // 93.62 //	---	---	---	---	This probe set was annotated using the Matching Probes based pipeline to a Joint Genome Institute identifier using 1 transcripts. // false // Matching Probes // A	estExt_fgenesh1_pg_v1.C_LG_I1861(11)	estExt_fgenesh1_pg_v1.C_LG_I1861 // jgi_model_id=691451 // jgi // 11 // ---	---
Ptp.3454.1.S1_at	98.2967	45.4118	0.461987	3.8588	0.00863308	1	1	1	NA	NA	NA	NA	NA	NA	NA	NA	NA	NA	NA	NA	NA	NA	NA	NA	NA	NA	NA	NA	NA	Ptp.3454.1.S1_at	Poplar Genome Array	Ptp.3454.1	gb:DN492924 /DB_XREF=gi:60703114 /DB_XREF=X046D06.3pR /CLONE=X046D06 /TID=Ptp.3454.1 /CNT=3 /FEA=EST /TIER=ConsEnd /STK=1 /UG=Ptp.3454 /UG_TITLE=Transcribed locus /REP_ORG=P. tremula x P. tremuloides	DN492924	LG_XVI:13269854-13270488 (-) // 93.22 //	---	---	---	---	This probe set was annotated using the Accession mapped clusters based pipeline to a UniGene identifier using 3 transcripts. // false // Accession mapped clusters // E	BU896824,DN492924,DN502937	BU896824 // /DB_XREF=X046D06 // gb // --- // --- /// DN492924 // /DB_XREF=X046D06.3pR /CLONE=X046D06 // gb // --- // --- /// DN502937 // /DB_XREF=X046D06.5pR /CLONE=X046D06 // gb // --- // ---	---
PtpAffx.205680.1.S1_at	24.5036	43.2329	1.76435	-3.97109	0.00863325	1	1	1	NA	NA	NA	NA	NA	NA	NA	NA	NA	NA	NA	NA	NA	NA	NA	NA	NA	NA	NA	NA	NA	PtpAffx.205680.1.S1_at	Poplar Genome Array	PtpAffx.205680.1	pmrna:pmrna11220 /TID=PtpAffx.205680.1 /CNT=1 /FEA=mRNA /TIER=ConsEnd /STK=0 /NOTE=sequence(s) not in UniGene /DEF=pmrna:pmrna11220 /REP_ORG=P. trichocarpa	pmrna11220	LG_V:14306439-14309264 (+) // 99.9 //	---	---	---	---	This probe set was annotated using the Matching Probes based pipeline to a Joint Genome Institute identifier using 1 transcripts. // false // Matching Probes // A	estExt_Genewise1_v1.C_LG_V0809(11)	estExt_Genewise1_v1.C_LG_V0809 // jgi_model_id=714945 // jgi // 11 // ---	---
PtpAffx.201803.1.S1_at	7.862	39.8248	5.06548	-3.83241	0.0087452	1	1	1	NA	NA	NA	NA	NA	NA	NA	NA	NA	NA	NA	NA	NA	NA	NA	NA	NA	NA	NA	NA	NA	PtpAffx.201803.1.S1_at	Poplar Genome Array	PtpAffx.201803.1	pmrna:pmrna3589 /TID=PtpAffx.201803.1 /CNT=1 /FEA=mRNA /TIER=ConsEnd /STK=0 /NOTE=sequence(s) not in UniGene /DEF=pmrna:pmrna3589 /REP_ORG=P. trichocarpa	pmrna3589	LG_II:4657833-4659184 (+) // 100.0 //	---	---	---	---	This probe set was annotated using the Matching Probes based pipeline to a Joint Genome Institute identifier using 1 transcripts. // false // Matching Probes // A	fgenesh1_pg.C_LG_II000633(9)	fgenesh1_pg.C_LG_II000633 // jgi_model_id=357828 // jgi // 9 // ---	---
PtpAffx.41415.1.A1_at	17.8738	2.39313	0.133891	3.82479	0.00877707	1	1	1	NA	NA	NA	NA	NA	NA	NA	NA	NA	NA	NA	NA	NA	NA	NA	NA	NA	NA	NA	NA	NA	PtpAffx.41415.1.A1_at	Poplar Genome Array	PtpAffx.41415.1	gb:CV274162 /DB_XREF=gi:52527137 /DB_XREF=WS0172.B21_G11 /CLONE=WS0172_G11 /TID=PtpAffx.41415.1 /CNT=5 /FEA=EST /TIER=ConsEnd /STK=2 /NOTE=sequence(s) not in UniGene /REP_ORG=P. trichocarpa x P. deltoides	CV274162	LG_I:10841593-10842162 (+) // 93.5 //	---	---	---	---	This probe set was annotated using the Genome Target Overlap based pipeline to a Joint Genome Institute identifier using 1 transcripts. // false // Genome Target Overlap // B	eugene3.00011149	eugene3.00011149 // jgi_model_id=548708 // jgi // 0 // chrLG_I:10841571-10841911(+)	---
PtpAffx.38965.1.A1_s_at	5170.95	4213.71	0.814882	3.81767	0.00878603	1	1	1	NA	NA	NA	NA	NA	NA	NA	NA	NA	NA	NA	NA	NA	NA	NA	NA	NA	NA	NA	NA	NA	PtpAffx.38965.1.A1_s_at	Poplar Genome Array	PtpAffx.38965.1	gb:CK091236 /DB_XREF=gi:38575561 /DB_XREF=F064P35.3pR /CLONE=F064P35 /TID=PtpAffx.38965.1 /CNT=2 /FEA=EST /TIER=ConsEnd /STK=1 /NOTE=sequence(s) not in UniGene /REP_ORG=P. trichocarpa	CK091236	LG_III:10874459-10875655 (-) // 99.5 //	---	---	---	---	This probe set was annotated using the Matching Probes based pipeline to a Joint Genome Institute identifier using 1 transcripts. // false // Matching Probes // A	grail3.0018017701(9)	grail3.0018017701 // jgi_model_id=646464 // jgi // 9 // ---	---
Ptp.502.1.S1_s_at	2281.03	3120.74	1.36812	-4.98725	0.00885202	1	1	1	At4g08180	putative protein oxysterol-binding protein - Oryctolagus cuniculus (domestic rabbit),PIR2:A34404	At4g08180	At.43648	CHR4v01212004:5169723-5173355 (+) // 99.92 //	oxysterol-binding family protein	---	826368	Q3E6U4 /// Q56XA3 /// Q56ZH2 /// Q8L751	---	NP_192558.2 /// NP_849343.2 /// NP_974518.1	NM_116887 /// NM_179012 /// NM_202789	AT4G08180	8202 // steroid metabolism // inferred from electronic annotation /// 8202 // steroid metabolism // inferred from sequence or structural similarity /// 8202 // steroid metabolism // inferred from sequence similarity	---	8142 // oxysterol binding // inferred from sequence or structural similarity /// 8142 // oxysterol binding // inferred from sequence similarity	IPR000648 // Oxysterol-binding protein // 4.5E-71 /// IPR001849 // Pleckstrin-like // 1.1E-20 /// IPR000648 // Oxysterol-binding protein // 3.0E-68 /// IPR000648 // Oxysterol-binding protein // 4.5E-71	This probe set was annotated using the Matching Probes based pipeline to a Entrez Gene identifier using 3 transcripts. // false // Matching Probes // A	NM_116887(11),NM_179012(11),NM_202789(11)	At4g08180 // 68417.t01291 oxysterol-binding family protein similar to SP|Q969R2 Oxysterol-binding protein 2 {Homo sapiens}; contains Pfam profiles PF00169: PH domain, PF01237: Oxysterol-binding protein // tigr // 9 // --- /// NM_116887 // Arabidopsis thaliana oxysterol binding (AT4G08180) mRNA, complete cds. // refseq // 11 // --- /// NM_202789 // Arabidopsis thaliana oxysterol binding (AT4G08180…	BX826423 // gb // 4 // Cross Hyb Matching Probes	Ptp.502.1.S1_s_at	Poplar Genome Array	Ptp.502.1	gb:CK087672 /DB_XREF=gi:38571997 /DB_XREF=A017P46.3pR /CLONE=A017P46 /TID=Ptp.502.1 /CNT=5 /FEA=EST /TIER=ConsEnd /STK=1 /UG=Ptp.502 /UG_TITLE=Transcribed locus, moderately similar to NP_172776.1 oxysterol-binding family protein (Arabidopsis thaliana) /REP_ORG=P. tremula x P. tremuloides	CK087672	LG_X:6523081-6525757 (+) // 96.97 //	---	---	---	---	This probe set was annotated using the Matching Probes based pipeline to a Joint Genome Institute identifier using 1 transcripts. // false // Matching Probes // A	estExt_Genewise1_v1.C_LG_X5050(11)	estExt_Genewise1_v1.C_LG_X5050 // jgi_model_id=726179 // jgi // 11 // ---	---
PtpAffx.221770.1.S1_at	27.5454	4.57576	0.166117	3.93496	0.00889439	1	1	1	NA	NA	NA	NA	NA	NA	NA	NA	NA	NA	NA	NA	NA	NA	NA	NA	NA	NA	NA	NA	NA	PtpAffx.221770.1.S1_at	Poplar Genome Array	PtpAffx.221770.1	pmrna:pmrna38821 /TID=PtpAffx.221770.1 /CNT=1 /FEA=mRNA /TIER=ConsEnd /STK=0 /NOTE=sequence(s) not in UniGene /DEF=pmrna:pmrna38821 /REP_ORG=P. trichocarpa	pmrna38821	LG_I:13415372-13415733 (+) // 95.48 // /// LG_X:1958696-1959057 (+) // 95.48 //	---	---	---	---	This probe set was annotated using the Matching Probes based pipeline to a Joint Genome Institute identifier using 1 transcripts. // false // Matching Probes // A	eugene3.05070002(11)	eugene3.05070002 // jgi_model_id=593357 // jgi // 11 // ---	---
RPTR-Ptp-NM_131175-1_at	8.82822	46.7175	5.29183	-4.02278	0.00890966	1	1	1	NA	NA	NA	NA	NA	NA	NA	NA	NA	NA	NA	NA	NA	NA	NA	NA	NA	NA	NA	NA	NA	RPTR-Ptp-NM_131175-1_at	Poplar Genome Array	NM_131175-1	REPORTER NM_131175 /FEA=CDS /DB_XREF=NP_571250.1 GI:18859311 LocusID:30413 /PROD=opsin 1 (cone pigments), long-wave-sensitive, 1 /NOTE=immunolocalized to double cone outer segments; red-sensitive opsin; /GEN=opn1lw1	RPTR-Ptp-NM_131175-1	---	---	---	---	---	This probe set was annotated using the Design Representative Id based pipeline to a Affymetrix Proprietary Database identifier using 1 transcripts. // false // Design Representative Id // R	RPTR-Ptp-NM_131175-1	RPTR-Ptp-NM_131175-1 // --- // affx // --- // ---	---
PtpAffx.58479.1.S1_at	1476.68	1668.95	1.13021	-3.83338	0.00892236	1	1	1	At3g05010	unknown protein similar to GB:AAB61079 (contains weak similarity to the SAPB protein (TR:E236624)) [Arabidopsis thaliana]; supported by cDNA: gi_15028250_gb_AY046040.1_	At3g05010	At.40742	CHR3v01212004:1389608-1391466 (+) // 99.78 //	transmembrane protein, putative	---	819662	Q94AH1	---	NP_566244.1	NM_111373	AT3G05010	---	16020 // membrane // inferred from sequence or structural similarity /// 16020 // membrane // inferred from sequence similarity	---	---	This probe set was annotated using the Matching Probes based pipeline to a Entrez Gene identifier using 1 transcripts. // false // Matching Probes // A	NM_111373(11)	At3g05010 // 68416.t00492 transmembrane protein, putative similar to GB:AAB61079; contains weak similarity to the SAPB protein (TR:E236624) [Arabidopsis thaliana]; similar to seven transmembrane domain orphan receptor (GI:4321619) [Mus musculus] contains 7 transmembrane domains; // tigr // 11 // --- /// NM_111373 // Arabidopsis thaliana unknown protein (AT3G05010) mRNA, complete cds. // refseq //…	---	PtpAffx.58479.1.S1_at	Poplar Genome Array	PtpAffx.58479.1	gb:BI122967 /DB_XREF=gi:18006942 /DB_XREF=I015P56P /TID=PtpAffx.58479.1 /CNT=3 /FEA=EST /TIER=ConsEnd /STK=1 /NOTE=sequence(s) not in UniGene /REP_ORG=P. tremula x P. tremuloides	BI122967	LG_XIII:2056274-2056795 (+) // 96.6 //	---	---	---	---	This probe set was annotated using the Genome Target Overlap based pipeline to a Joint Genome Institute identifier using 1 transcripts. // false // Genome Target Overlap // B	estExt_Genewise1_v1.C_LG_XIII1239	estExt_Genewise1_v1.C_LG_XIII1239 // jgi_model_id=729729 // jgi // 0 // chrLG_XIII:2053165-2056797(+)	---
PtpAffx.206111.1.S1_at	134.433	100.999	0.751298	3.82742	0.0089717	1	1	1	NA	NA	NA	NA	NA	NA	NA	NA	NA	NA	NA	NA	NA	NA	NA	NA	NA	NA	NA	NA	NA	PtpAffx.206111.1.S1_at	Poplar Genome Array	PtpAffx.206111.1	pmrna:pmrna12118 /TID=PtpAffx.206111.1 /CNT=1 /FEA=mRNA /TIER=ConsEnd /STK=0 /NOTE=sequence(s) not in UniGene /DEF=pmrna:pmrna12118 /REP_ORG=P. trichocarpa	pmrna12118	LG_VI:3300691-3303058 (+) // 96.58 //	---	---	---	---	This probe set was annotated using the Matching Probes based pipeline to a Joint Genome Institute identifier using 1 transcripts. // false // Matching Probes // A	grail3.0024034601(11)	grail3.0024034601 // jgi_model_id=652706 // jgi // 11 // ---	---
PtpAffx.158098.1.A1_at	31.5002	69.4119	2.20354	-4.00134	0.00898781	1	1	1	NA	NA	NA	NA	NA	NA	NA	NA	NA	NA	NA	NA	NA	NA	NA	NA	NA	NA	NA	NA	NA	PtpAffx.158098.1.A1_at	Poplar Genome Array	PtpAffx.158098.1	gb:DN486144 /DB_XREF=gi:60695648 /DB_XREF=N071F10.3pR /CLONE=N071F10 /TID=PtpAffx.158098.1 /CNT=1 /FEA=EST /TIER=ConsEnd /STK=1 /NOTE=sequence(s) not in UniGene /REP_ORG=P. tremula x P. tremuloides	DN486144	---	---	---	---	---	This probe set was annotated using the Design Representative Id based pipeline to a GenBank identifier using 1 transcripts. // false // Design Representative Id // R	DN486144	DN486144 // --- // gb // --- // ---	---
[truncated: 61,018 more rows]
